# Supplementary material for: Gut microbiota-modulated glutamic acid rejuvenates the quality of oocytes deteriorated by advanced reproductive age
Source: EMBO Mol Med. 2026 May 8;18(6):2404–35. doi: 10.1038/s44321-026-00443-3 (PMC13270145; doi:10.1038/s44321-026-00443-3)
Supplement: Supplementary file 3 — Dataset EV1 [file 44321_2026_443_MOESM3_ESM.xlsx]

## Sheet: Dataset EV1
Dataset EV1. The metagenomic sequencing data of intestinal digesta from YY-FMT, AA-FMT, and YA-FMT mice.

## Sheet: Metagenome-FMT-1
Tax	YY-FMT_1	YY-FMT_2	YY-FMT_3	YY-FMT_4	YY-FMT_5	YY-FMT_6	YY-FMT_7	YY-FMT_8	AA-FMT_1	AA-FMT_2	AA-FMT_3	AA-FMT_4	AA-FMT_5	AA-FMT_6	AA-FMT_7	AA-FMT_8	YA-FMT_1	YA-FMT_2	YA-FMT_3	YA-FMT_4	YA-FMT_5	YA-FMT_6	YA-FMT_7	YA-FMT_8
Blautia_sp.YL58	0.14386	0.136364	0.149962	0	0.0809635	0.0986017	0.115219	0.142934	0	0	0.0413026	0	0.0623468	0.0705544	0.0800158	0.192567	0.155156	0.113077	0.108045	0	0	0.194466	0.00251939	0.180517
Blautia_sp.SC05B48	6.97085e-05	5.92569e-05	6.0201e-05	0.00112652	6.67617e-05	5.26592e-05	7.10038e-05	6.41047e-05	0.0018561	0.00456114	0.00030316	0.000569	0.000134731	4.9677e-05	5.34818e-05	9.68462e-05	7.93804e-05	5.70018e-05	4.76068e-05	0.00163187	0.00412786	8.78882e-05	0.00118302	7.91136e-05
Blautia_sp.N6H1-15	4.45933e-05	3.01894e-05	2.93967e-05	0.000921146	5.17156e-05	2.76499e-05	4.75924e-05	3.65372e-05	0.00158327	0.00553597	0.000261232	0.000506619	0.000121792	3.81242e-05	4.87079e-05	7.8349e-05	8.08117e-05	4.65302e-05	4.91525e-05	0.00171694	0.0042779	7.22952e-05	0.00131147	5.57796e-05
Blautia_sp.LZLJ-3	3.4324e-05	2.42229e-05	2.0843e-05	0.000546514	5.8622e-05	2.97211e-05	3.47774e-05	1.76926e-05	0.000482429	0.000968199	4.3175e-05	0.000385644	3.47978e-05	3.19627e-05	3.72228e-05	5.08013e-05	2.10528e-05	1.52976e-05	1.31898e-05	0.000491262	0.000746282	3.11862e-05	0.000217375	1.85006e-05
Blautia_producta	0.0831243	0.0778416	0.0817151	0.0132206	0.0468944	0.0550823	0.0657392	0.0774853	0.0141355	0.0194814	0.0243431	0.0135185	0.0333459	0.0366321	0.0451034	0.101528	0.0808005	0.0636942	0.0596004	0.0105924	0.0135702	0.105309	0.00492572	0.0982865
Blautia_hansenii	6.76992e-05	5.43103e-05	5.30007e-05	0.00103937	6.29796e-05	5.57659e-05	6.67924e-05	5.53819e-05	0.00161701	0.00563623	0.00021229	0.000681205	7.06418e-05	6.89316e-05	6.82879e-05	0.000109596	7.91418e-05	5.12652e-05	4.69885e-05	0.00253181	0.00276575	7.90792e-05	0.00099035	6.80577e-05
Blautia_coccoides	0.0715332	0.0664354	0.0664049	0	0.0370521	0.0444392	0.0590923	0.0610164	0	0	0.0212352	0	0.02786	0.0287784	0.0443793	0.0889154	0.0696724	0.0628664	0.0524917	0	0	0.0962953	0	0.0778175
Anaerostipes_caccae	0.000513744	0.000410158	0.000463851	0.000721625	0.000300921	0.000307256	0.00253286	0.000434003	0.00157118	0.00103739	0.0001614	0.00152085	0.000189461	0.0002609	0.00122192	0.000547716	0.000419803	0.000413126	0.000322531	0.00085067	0.000835209	0.00054677	0.000368436	0.000536462
Anaerostipes_hadrus	5.38022e-05	4.17144e-05	4.69914e-05	0.0006724	0.000144458	6.00636e-05	0.000476151	0.000374177	0.00191253	0.00591256	0.000240112	0.00328146	0.000183074	9.34813e-05	9.18808e-05	0.000148176	0.000889346	0.000341191	0.000522541	0.00216035	0.00257614	0.000423089	0.00131033	0.000276175
Anaerostipes_rhamnosivorans	3.82308e-05	1.1066e-05	5.30548e-06	0.000420427	5.59088e-05	2.43879e-05	0.000267079	4.6083e-06	0.000837992	0.00084909	3.97459e-05	0.000364319	2.4887e-05	3.80279e-05	0.000197599	4.22133e-05	9.12486e-06	1.34765e-05	5.46139e-06	0.000770388	0.00109807	9.87224e-06	0.0004262	7.22245e-06
Enterocloster_bolteae	0.00426846	0.00145429	0.000405057	0.012688	0.00778669	0.00339996	0.0895345	0.0588681	0.0253479	0.0135552	0.0192692	0.0104062	0.02004	0.00364847	0.00391552	0.0127473	0.145255	0.0406208	0.0637613	0.0246903	0.0389579	0.0658173	0.0125903	0.0328981
Enterocloster_clostridioformis	0.0012677	0.000398021	5.95513e-05	0.0033505	0.00248572	0.00100265	0.000502868	0.000330316	0.00482089	0.00350408	0.000780813	0.00303453	0.000839442	0.00109886	0.00116006	0.00154029	0.000785275	0.000268528	0.000561698	0.00669353	0.0074589	0.000526469	0.00291082	0.000234952
[Clostridium]_scindens	0.000261253	0.000147479	0.000150394	0.00564751	0.000336604	0.000182262	0.000169404	0.000143598	0.00729138	0.00833347	0.00100534	0.00265008	0.000394008	0.000225472	0.00021628	0.000317756	0.000179933	0.000145691	0.000155083	0.00931165	0.0232217	0.000216177	0.0099778	0.000198284
Lachnoclostridium_sp.YL32	0.00407948	0.00109778	9.01391e-05	0.0285787	0.00815314	0.00316447	0.00166755	0.00109538	0.0308177	0.0309163	0.00359015	0.0119414	0.00320492	0.00341529	0.003894	0.00512439	0.00269798	0.000816874	0.00128611	0.0352185	0.079431	0.00174794	0.0262526	0.0007098
Lachnoclostridium_phytofermentans	5.41371e-05	4.98737e-05	4.88321e-05	0.000262262	4.06983e-05	4.2148e-05	4.98566e-05	4.55069e-05	0.000310163	0.000399791	4.37985e-05	0.000168807	3.89824e-05	3.35994e-05	4.04054e-05	6.659e-05	4.88449e-05	3.63318e-05	3.56536e-05	0.00023358	0.000467748	5.49808e-05	0.00014099	6.15575e-05
Lachnoclostridium_phocaeense	8.38846e-05	3.76857e-05	2.68522e-05	0.00457869	0.000122259	6.75197e-05	3.62264e-05	2.263e-05	0.00510581	0.00626595	0.000388653	0.0011382	0.000153176	8.1736e-05	8.5308e-05	0.000111182	3.66187e-05	2.27643e-05	2.10212e-05	0.00430315	0.0109564	3.38188e-05	0.0033469	3.17232e-05
[Clostridium]_hylemonae	4.28074e-05	1.2086e-05	1.62413e-06	0.000551154	6.47062e-05	3.23618e-05	8.42264e-06	1.56353e-06	0.00097695	0.00329217	0.000303238	0.000259089	0.000117002	3.61987e-05	4.0267e-05	4.65734e-05	5.72541e-06	2.18537e-06	1.44263e-06	0.00110782	0.0012109	5.31582e-06	0.00057004	1.27782e-06
[Ruminococcus]_gnavus	0.000148905	0.000103419	9.51739e-05	0.00154351	0.000141334	0.000103765	0.000266989	0.000203753	0.00234638	0.0212256	0.000474535	0.000592517	0.000258836	0.000105612	0.000111184	0.000217871	0.000367022	0.00015935	0.000202999	0.0049213	0.00353749	0.000253084	0.00152011	0.000182839
Pseudobutyrivibrio_xylanivorans	8.57821e-05	8.0828e-05	8.3426e-05	0.000397226	4.63714e-05	5.87173e-05	6.91472e-05	8.14681e-05	0.000426846	0.00033309	4.04473e-05	0.00017359	4.17904e-05	3.71615e-05	4.56637e-05	9.66481e-05	7.30586e-05	5.59091e-05	4.90494e-05	0.000255378	0.0008736	9.39128e-05	0.000232006	9.73364e-05
Roseburia_hominis	0.000104535	6.45604e-05	5.17555e-05	0.0017275	0.00018935	0.000123079	0.000114838	7.41442e-05	0.00314639	0.00843994	0.0003846	0.00145249	0.000185056	0.000221621	0.000155741	0.000198119	0.000130134	6.57433e-05	7.73868e-05	0.00275227	0.00642351	9.78111e-05	0.00202459	7.97803e-05
Roseburia_intestinalis	0.000104144	2.89145e-05	8.66201e-06	0.00212816	0.000192639	7.3785e-05	0.000173072	0.000123848	0.00305814	0.00519045	0.000229825	0.00331833	0.000130492	8.12546e-05	9.29878e-05	0.000126772	0.000268498	8.59579e-05	0.000120666	0.00261492	0.00571366	0.000129655	0.00175629	7.73914e-05
Anaerocolumna_cellulosilytica	5.43603e-05	4.15614e-05	4.27687e-05	0.00023301	6.21574e-05	4.97078e-05	4.46038e-05	4.59184e-05	0.00030889	0.00043542	3.70962e-05	0.000144093	3.4963e-05	3.93758e-05	4.65631e-05	7.63011e-05	3.79308e-05	3.61497e-05	2.46278e-05	0.000269556	0.000413295	3.8122e-05	0.00014783	4.41681e-05
Anaerocolumna_sp.CTTW	2.21013e-05	7.54735e-06	5.35962e-06	0.000299988	3.48608e-05	1.86922e-05	2.56302e-05	1.01218e-05	0.000313133	0.000207353	2.58738e-05	0.000114597	1.92159e-05	2.04099e-05	3.00965e-05	3.73248e-05	2.80306e-05	8.46831e-06	1.08197e-05	0.000335837	0.000546881	1.20492e-05	0.000222506	1.10559e-05
Anaerocolumna_sp.CBA3638	1.18878e-05	5.8135e-06	4.06032e-06	0.000213643	2.16235e-05	1.18574e-05	1.20906e-05	4.85517e-06	0.000317376	0.000654995	3.06277e-05	0.000151667	1.3765e-05	1.22267e-05	2.51842e-05	2.53016e-05	6.62e-06	3.27806e-06	4.43094e-06	0.000295608	0.000328677	6.37899e-06	0.000150111	6.61132e-06
Butyrivibrio_fibrisolvens	2.18223e-05	1.44318e-05	1.59706e-05	0.000624184	1.57038e-05	1.43945e-05	1.53962e-05	1.70342e-05	0.000464184	0.000300361	1.68336e-05	0.000505224	1.18379e-05	1.17453e-05	1.20386e-05	2.41125e-05	1.91443e-05	1.62992e-05	1.33959e-05	0.000321128	0.00117916	1.97445e-05	0.000302501	1.97784e-05
Butyrivibrio_proteoclasticus	1.69109e-05	4.23263e-06	3.41067e-06	0.000263069	2.49945e-05	1.22198e-05	3.35094e-06	3.37393e-06	0.000278341	0.000339719	8.26092e-06	0.000150471	8.47921e-06	1.09751e-05	1.63974e-05	1.64493e-05	2.44523e-06	2.18537e-06	2.16395e-06	0.000122107	0.000654221	3.18949e-06	0.000163792	4.27791e-06
Butyrivibrio_hungatei	3.62774e-06	2.44779e-06	2.38205e-06	0.000382096	4.11094e-06	3.77986e-06	3.26038e-06	1.72811e-06	0.000370838	0.000796889	1.23914e-05	0.000161034	4.18455e-06	4.52484e-06	4.15124e-06	9.11649e-06	2.5645e-06	1.63903e-06	2.0609e-06	0.000308368	0.000744715	1.51881e-06	0.000227826	3.05565e-06
Cellulosilyticum_sp.WCF-2	1.89759e-06	3.36571e-06	3.62722e-06	2.42088e-05	2.38434e-06	2.53717e-06	3.89434e-06	4.19684e-06	0.000177569	0.000138788	1.08327e-05	4.40452e-05	3.13841e-06	5.87267e-06	7.54142e-06	6.14372e-06	3.33982e-06	3.91546e-06	4.53398e-06	0.000177577	0.00012771	3.74639e-06	3.70526e-05	3.7779e-06
Cellulosilyticum_lentocellum	9.48794e-06	7.03739e-06	9.25752e-06	8.49326e-05	1.66904e-05	1.09254e-05	8.83019e-06	5.43121e-06	9.12244e-05	0.00011683	1.00534e-05	3.28844e-05	1.02962e-05	1.06863e-05	1.36299e-05	1.95542e-05	6.14288e-06	3.36911e-06	4.32789e-06	2.17984e-05	9.91125e-05	5.77146e-06	3.87627e-05	9.00029e-06
Lachnospira_eligens	1.61853e-05	1.08111e-05	9.74476e-06	0.000684908	1.71837e-05	1.25305e-05	1.28151e-05	1.03687e-05	0.000735948	0.000677159	3.59272e-05	0.000274435	1.70685e-05	9.62732e-06	1.27305e-05	1.78366e-05	1.03177e-05	8.74149e-06	8.34665e-06	0.000497819	0.00104205	9.06221e-06	0.000342404	1.4056e-05
Anaerobutyricum_hallii	2.37199e-05	1.02501e-05	8.77029e-06	0.00104784	4.02872e-05	1.76048e-05	1.54415e-05	7.98223e-06	0.00232898	0.0144051	0.000144566	0.000491273	5.2417e-05	3.29254e-05	3.11343e-05	3.56732e-05	1.2584e-05	8.10409e-06	9.99537e-06	0.00137755	0.00247938	9.31534e-06	0.000797296	1.3556e-05
Herbinix_luporum	1.21669e-05	6.78241e-06	5.57617e-06	0.000352238	2.34324e-05	1.39803e-05	8.42264e-06	4.52601e-06	0.000467154	0.000360226	1.41059e-05	0.000146684	1.07917e-05	1.40559e-05	1.8473e-05	2.13379e-05	5.60613e-06	7.28457e-06	7.52229e-06	0.000518732	0.00104401	6.12585e-06	0.000407009	7.77803e-06
Lacrimispora_sphenoides	8.65077e-05	2.48858e-05	1.51585e-06	0.00041498	0.000159176	7.09371e-05	6.74717e-06	2.7156e-06	0.000407964	0.000630966	4.30191e-05	0.00011101	5.08202e-05	6.60434e-05	7.85968e-05	0.000108539	5.48685e-06	4.00651e-06	3.70962e-06	0.000908622	0.000825415	1.36693e-05	0.000362356	1.94451e-06
Lacrimispora_saccharolytica	0.000114358	3.60539e-05	1.2993e-06	0.0004753	0.000200367	9.44448e-05	1.42641e-05	2.88019e-06	0.000440635	0.000549143	6.14114e-05	0.000191128	6.75584e-05	8.34689e-05	9.84536e-05	0.000137078	9.1845e-06	2.64066e-06	4.01876e-06	0.000827277	0.0009116	1.62512e-05	0.000322453	1.88895e-06
Lachnoanaerobaculum_umeaense	4.68816e-06	2.19281e-06	2.5986e-06	0.000463801	8.3041e-06	5.59212e-06	4.16604e-06	3.53852e-06	0.000319922	0.000411806	1.94833e-05	0.000373088	9.02981e-06	9.81987e-06	9.06354e-06	9.71105e-06	4.17477e-06	4.73497e-06	6.1827e-06	0.000408499	0.000750199	3.9489e-06	0.000271529	4.00013e-06
Anaerotignum_propionicum	5.41371e-06	2.60078e-06	2.11137e-06	0.000408322	8.46853e-06	4.55655e-06	4.48302e-06	2.22186e-06	0.00048349	0.0013597	1.43397e-05	0.000154457	6.88248e-06	7.02795e-06	5.74255e-06	9.71105e-06	2.32595e-06	2.73171e-06	1.23654e-06	0.000132563	0.000418779	1.16442e-06	0.000169302	1.77783e-06
Clostridioides_difficile	0.0107348	0.0163193	0.01319	0.00505097	0.0175449	0.00843836	0.0124337	0.00952371	0.00842659	0.0168544	0.0189233	0.00415579	0.0171221	0.00909253	0.0221011	0.02379	0.0149416	0.00932607	0.0120775	0.0148633	0.0162161	0.0138911	0.00704494	0.0133056
Romboutsia_sp.CE17	8.65077e-06	1.58596e-05	6.27996e-06	2.54193e-05	1.09351e-05	1.94689e-05	2.33208e-05	7.65307e-06	5.00674e-05	6.75295e-05	1.93274e-05	4.40452e-05	1.4756e-05	2.80155e-05	1.90957e-05	2.39143e-05	1.64605e-05	7.55774e-06	8.03751e-06	7.44336e-06	3.99584e-05	3.99952e-06	1.84313e-05	7.61135e-06
Romboutsia_ilealis	2.51151e-06	2.60078e-06	3.0317e-06	2.72349e-05	2.631e-06	8.95775e-06	3.84906e-06	4.11455e-06	6.64029e-05	0.000225996	4.90979e-06	0.000573185	1.6573e-05	5.00621e-06	4.84312e-06	6.07766e-06	3.39946e-06	5.46343e-06	1.75177e-06	6.27369e-05	1.567e-05	2.02507e-06	1.95714e-05	3.83346e-06
Romboutsia_hominis	2.84638e-06	2.24381e-06	2.43619e-06	2.19897e-05	4.68647e-06	2.79606e-06	1.72075e-06	2.46873e-06	4.13692e-05	8.34797e-05	1.00534e-05	4.16536e-05	3.46877e-06	8.47204e-06	8.99436e-06	6.67222e-06	2.32595e-06	2.36749e-06	3.70962e-06	1.96717e-05	3.17317e-05	1.72131e-06	1.48211e-05	2.44452e-06
Peptacetobacter_hiranonis	8.59496e-06	7.75133e-06	1.03403e-05	3.20767e-05	1.33194e-05	7.71506e-06	9.73585e-06	1.08624e-05	8.57085e-05	0.000108544	1.53528e-05	7.27443e-05	8.31403e-06	1.17453e-05	1.7366e-05	1.98185e-05	1.1093e-05	1.35675e-05	1.55598e-05	5.68886e-05	6.6989e-05	7.79654e-06	3.21123e-05	1.48894e-05
Paraclostridium_bifermentans	4.13004e-06	4.53861e-06	7.25443e-06	8.87657e-06	6.5775e-06	4.76366e-06	6.61132e-06	5.84266e-06	3.69141e-05	5.07507e-05	8.18299e-06	2.25208e-05	5.28574e-06	8.08695e-06	7.74898e-06	9.77711e-06	4.83081e-06	3.187e-06	3.81267e-06	1.31145e-05	2.46802e-05	4.50579e-06	1.27309e-05	7.38912e-06
Filifactor_alocis	5.24627e-06	4.38562e-06	6.7672e-06	3.87341e-05	7.97522e-06	5.07434e-06	7.24528e-06	6.74787e-06	5.68562e-05	3.02433e-05	8.72852e-06	2.27201e-05	4.45985e-06	5.96894e-06	5.39661e-06	6.67222e-06	3.99586e-06	8.2862e-06	6.38879e-06	4.37741e-05	5.24943e-05	4.75893e-06	2.14715e-05	4.72237e-06
Peptoclostridium_acidaminophilum	1.06042e-06	1.52987e-06	1.46171e-06	7.44421e-05	1.15106e-06	7.24905e-07	1.40377e-06	1.39895e-06	0.00018351	2.63075e-05	2.26006e-06	1.31538e-05	1.21132e-06	1.82919e-06	2.214e-06	2.11397e-06	7.15676e-07	0	0	0.000186616	0.00021272	1.26567e-06	7.39152e-05	1.22226e-06
Paeniclostridium_sordellii	8.37171e-07	1.07091e-06	9.20339e-07	1.89636e-05	2.30213e-06	1.55337e-06	1.67547e-06	1.56353e-06	4.75216e-05	4.22577e-05	5.37739e-06	1.85348e-05	4.18455e-06	9.14596e-06	5.88093e-06	5.68129e-06	1.31207e-06	1.63903e-06	2.0609e-06	2.02034e-05	6.22881e-05	1.51881e-06	1.84313e-05	7.77803e-07
Christensenella_minuta	0.000608456	0.000390983	0.000688684	0.000140411	0.000387744	0.000611923	0.000456272	0.000495968	0.000347714	0.00151983	0.000608269	0.000102241	0.000434037	0.00105207	0.000863043	0.000748411	0.00031949	0.000269347	0.000238446	0.000341154	0.000217421	0.000551732	0.000166072	0.000368178
Christensenella_sp.Marseille-P3954	7.25548e-06	4.74259e-06	7.25443e-06	0.000319153	9.78404e-06	4.45299e-06	6.11321e-06	7.98223e-06	0.000411571	0.000612737	1.20796e-05	0.000251914	3.74407e-06	5.3913e-06	1.67433e-05	7.00252e-06	5.36757e-06	1.01984e-05	3.40049e-06	0.00027824	0.00119366	6.784e-06	0.000452232	1.07781e-05
Clostridium_botulinum	6.70853e-05	5.99708e-05	6.07424e-05	0.00023301	7.13659e-05	5.96493e-05	6.41207e-05	6.50099e-05	0.000363837	0.000424441	7.08413e-05	0.000236967	6.65673e-05	0.000106478	7.40305e-05	0.000107812	7.48477e-05	8.47742e-05	9.22253e-05	0.000144437	0.000419171	6.65237e-05	0.000178993	8.1447e-05
Clostridium_sp.'deep_sea'	7.36711e-06	1.00461e-05	1.39134e-05	7.66613e-06	1.10995e-05	1.21163e-05	1.24075e-05	9.87493e-06	1.76084e-05	3.64576e-05	5.37739e-06	1.01643e-05	9.36017e-06	9.62732e-06	1.16927e-05	2.10076e-05	1.16894e-05	9.28783e-06	7.72838e-06	1.13423e-05	2.78142e-05	7.84717e-06	5.51039e-06	1.55005e-05
Clostridium_sp.CT4	8.09266e-06	1.30549e-05	9.85304e-06	4.92246e-05	1.03596e-05	1.36179e-05	1.57132e-05	8.39369e-06	6.0887e-05	7.18795e-05	1.44956e-05	4.80311e-05	9.08487e-06	1.89658e-05	1.5152e-05	1.98185e-05	1.44328e-05	6.92034e-06	7.72838e-06	1.75451e-05	5.05356e-05	9.87224e-06	2.14715e-05	1.13893e-05
Clostridium_sp.BNL1100	6.25088e-06	8.61825e-06	9.69063e-06	3.97428e-05	6.9886e-06	5.54035e-06	7.01887e-06	6.50099e-06	4.73094e-05	3.43862e-05	6.46846e-06	1.75383e-05	7.76344e-06	1.03975e-05	7.47224e-06	1.66475e-05	5.78504e-06	6.55611e-06	5.04921e-06	1.8254e-05	8.69682e-05	5.41708e-06	2.64119e-05	1.03337e-05
Clostridium_sp.DL-VIII	4.07423e-06	4.99757e-06	6.38823e-06	2.27966e-05	8.79741e-06	5.22967e-06	5.16226e-06	8.96972e-06	3.50047e-05	4.70221e-05	6.23466e-06	1.99299e-05	8.80957e-06	1.37671e-05	1.05857e-05	1.14286e-05	7.33568e-06	6.28294e-06	7.41924e-06	8.32948e-06	5.60201e-05	3.9489e-06	1.3491e-05	7.44468e-06
Clostridium_sp.JN-9	6.64156e-06	4.79359e-06	6.06341e-06	3.63132e-05	9.12628e-06	6.93838e-06	6.52075e-06	4.77288e-06	2.82159e-05	0.00011973	3.42906e-06	1.55453e-05	3.57889e-06	4.3323e-06	5.39661e-06	8.98437e-06	3.87658e-06	6.46506e-06	4.22485e-06	3.29635e-05	6.6989e-05	3.89827e-06	2.8502e-05	4.66682e-06
Clostridium_sp.JN-1	7.25548e-07	5.55852e-06	1.84068e-06	6.77847e-05	0	1.50159e-06	2.58113e-06	1.8104e-06	4.8158e-05	0.000111237	1.0521e-05	7.75274e-05	2.42263e-06	5.3913e-06	5.25824e-06	6.27585e-06	0	0	1.54568e-06	1.47095e-05	2.58554e-05	0	1.27309e-05	0
Clostridium_sp.JN500901	4.63235e-06	1.1321e-05	7.57926e-07	1.37183e-05	3.37097e-06	1.83815e-05	1.65283e-05	1.48124e-06	4.58244e-05	5.36507e-05	1.29369e-05	1.47482e-05	7.32296e-06	1.49224e-05	8.71761e-06	1.10323e-05	1.34786e-05	9.10571e-07	0	1.80767e-05	1.567e-05	5.56896e-07	6.84048e-06	9.44475e-07
Clostridium_sp.AWRP	0	0	6.49651e-07	1.23062e-05	0	0	5.88679e-07	1.31666e-06	4.83702e-05	0.000147488	1.06768e-05	4.48424e-05	3.19347e-06	5.3913e-06	7.19549e-06	5.21886e-06	1.19279e-06	3.36911e-06	3.09135e-06	6.55725e-06	2.70307e-05	1.26567e-06	1.67212e-05	7.77803e-07
Clostridium_sp.SY8519	1.56272e-05	4.23263e-06	5.41376e-07	0.000482966	2.90232e-05	1.2168e-05	2.98868e-06	9.05202e-07	0.000659786	0.000397098	2.6809e-05	0.000222019	1.57471e-05	1.74255e-05	1.81271e-05	2.09415e-05	1.37171e-06	1.09269e-06	1.23654e-06	0.000612483	0.00133586	3.29075e-06	0.000365396	0
Clostridium_perfringens	2.31059e-05	3.14643e-05	3.60556e-05	8.61431e-05	4.56314e-05	2.9514e-05	4.3517e-05	3.89237e-05	0.000174599	0.000377419	0.000113003	0.000112803	6.97057e-05	5.77639e-05	4.63555e-05	7.15447e-05	4.10917e-05	3.41464e-05	3.56536e-05	5.81291e-05	0.000379605	3.3515e-05	0.000182413	4.50014e-05
Clostridium_intestinale	9.48794e-06	1.68795e-05	2.03557e-05	3.75237e-05	1.45527e-05	1.34107e-05	1.77962e-05	1.58822e-05	6.34328e-05	0.000199896	1.13782e-05	2.77026e-05	1.49763e-05	2.40683e-05	1.7712e-05	2.82083e-05	1.5387e-05	1.4296e-05	1.33959e-05	2.39251e-05	8.30508e-05	9.97349e-06	3.34424e-05	2.22785e-05
Clostridium_butyricum	9.04145e-06	8.56726e-06	1.28306e-05	7.46439e-05	1.53749e-05	1.04593e-05	1.1366e-05	1.48947e-05	8.23141e-05	0.000106473	1.55087e-05	8.05169e-05	1.13974e-05	1.91584e-05	1.41142e-05	2.29894e-05	1.14508e-05	1.2748e-05	1.66933e-05	3.19001e-05	0.000124968	1.08342e-05	4.75034e-05	1.50005e-05
Clostridium_septicum	8.76239e-06	9.38319e-06	1.20727e-05	2.78401e-05	1.33194e-05	1.57408e-05	1.14113e-05	9.13431e-06	5.60076e-05	0.000101916	1.64439e-05	3.94613e-05	1.18379e-05	2.14689e-05	1.75736e-05	2.42446e-05	1.57449e-05	1.23838e-05	9.68623e-06	1.32917e-05	3.76079e-05	8.1003e-06	1.19708e-05	1.32226e-05
Clostridium_beijerinckii	2.1599e-05	2.49368e-05	6.27454e-05	7.38369e-05	3.60118e-05	2.11258e-05	2.59472e-05	6.07308e-05	0.000162295	0.000532986	4.27853e-05	0.000104831	2.77502e-05	2.63789e-05	2.94046e-05	4.11563e-05	2.48101e-05	2.45854e-05	2.48339e-05	4.55463e-05	0.000487336	2.16177e-05	4.38931e-05	3.22232e-05
Clostridium_tetani	1.22785e-05	9.33219e-06	1.05027e-05	1.75514e-05	1.80059e-05	1.25305e-05	9.3283e-06	9.38118e-06	3.50047e-05	0.000119937	8.26092e-06	2.11257e-05	1.05715e-05	1.52112e-05	1.61207e-05	2.2527e-05	1.12123e-05	9.65206e-06	1.00984e-05	3.65079e-05	5.36696e-05	8.60657e-06	2.54618e-05	1.20004e-05
Clostridium_novyi	5.69276e-06	1.78485e-05	9.41994e-06	4.61985e-05	1.22506e-05	1.20645e-05	1.36755e-05	9.2166e-06	3.24589e-05	5.92437e-05	7.40365e-06	4.60381e-05	9.41523e-06	1.41522e-05	1.34223e-05	1.97524e-05	9.12486e-06	9.01466e-06	8.65578e-06	1.93173e-05	5.56283e-05	5.61958e-06	2.26116e-05	1.03337e-05
Clostridium_baratii	6.3625e-06	7.13938e-06	8.33719e-06	3.79272e-05	9.04407e-06	6.73126e-06	8.51321e-06	1.02864e-05	6.68272e-05	0.000159916	1.19238e-05	4.28494e-05	9.02981e-06	1.49224e-05	1.17619e-05	1.53923e-05	7.57423e-06	8.19514e-06	8.96492e-06	7.62059e-06	6.22881e-05	6.42961e-06	2.41317e-05	9.44475e-06
Clostridium_estertheticum	4.68816e-06	5.09956e-06	7.41685e-06	2.92523e-05	7.81078e-06	5.79924e-06	5.56981e-06	6.91245e-06	9.33459e-05	0.000139409	1.73791e-05	8.03176e-05	8.47921e-06	1.78105e-05	1.64666e-05	1.79687e-05	5.90432e-06	5.0992e-06	7.83142e-06	1.57728e-05	8.97105e-05	5.61958e-06	2.8502e-05	7.27801e-06
Clostridium_cellulovorans	6.58575e-06	8.1083e-06	7.57926e-06	6.15308e-05	8.63297e-06	6.16169e-06	6.52075e-06	9.38118e-06	7.38282e-05	0.000145209	1.31707e-05	7.15485e-05	8.69945e-06	1.31894e-05	1.16927e-05	1.4005e-05	5.60613e-06	7.0114e-06	7.62533e-06	3.77485e-05	6.81643e-05	4.65767e-06	3.21123e-05	7.27801e-06
Clostridium_chauvoei	3.4045e-06	4.79359e-06	6.27996e-06	1.59375e-05	6.9886e-06	6.83482e-06	9.78113e-06	6.4187e-06	3.20346e-05	5.46865e-05	7.09192e-06	1.09615e-05	4.68009e-06	9.81987e-06	8.37167e-06	1.30141e-05	6.73928e-06	6.19189e-06	5.97661e-06	1.75451e-05	3.05564e-05	4.40454e-06	1.00707e-05	8.44471e-06
Clostridium_argentinense	3.34869e-06	3.56969e-06	5.84686e-06	9.68353e-06	5.01535e-06	3.88342e-06	5.47924e-06	4.52601e-06	2.84281e-05	9.32155e-05	4.83186e-06	1.27552e-05	3.85419e-06	8.37577e-06	7.81817e-06	1.00414e-05	4.23441e-06	4.91709e-06	4.22485e-06	6.38003e-06	2.11544e-05	2.8351e-06	1.19708e-05	6.44465e-06
Clostridium_pasteurianum	1.06042e-05	5.45653e-06	5.57617e-06	7.84769e-05	1.10995e-05	8.18107e-06	7.24528e-06	7.3239e-06	0.000146596	0.000104816	4.93317e-05	4.1255e-05	2.81356e-05	1.70404e-05	1.08624e-05	1.74403e-05	6.56036e-06	6.92034e-06	9.17101e-06	8.04592e-05	0.00051515	4.91081e-06	0.0001408	1.07781e-05
Clostridium_formicaceticum	2.62314e-06	6.01748e-06	5.19721e-06	3.69185e-05	5.09756e-06	8.95775e-06	8.42264e-06	7.24161e-06	3.5429e-05	3.00361e-05	4.59806e-06	1.41503e-05	6.00152e-06	5.58385e-06	5.39661e-06	9.18256e-06	3.10126e-06	6.55611e-06	4.22485e-06	6.00786e-05	7.40405e-05	3.18949e-06	3.04022e-05	7.00022e-06
Clostridium_saccharoperbutylacetonicum	4.07423e-06	4.13064e-06	5.14307e-06	4.6602e-05	7.48191e-06	5.02256e-06	8.06038e-06	6.74787e-06	6.97973e-05	0.000201346	1.7457e-05	7.97197e-05	1.05715e-05	1.79068e-05	1.4045e-05	1.57227e-05	4.83081e-06	5.0992e-06	7.00706e-06	2.7824e-05	5.44531e-05	3.54388e-06	2.94521e-05	6.38909e-06
Clostridium_taeniosporum	3.96261e-06	4.38562e-06	5.03479e-06	1.89636e-05	7.893e-06	3.98698e-06	5.93208e-06	6.33641e-06	3.67019e-05	6.79438e-05	6.93605e-06	1.95313e-05	5.39586e-06	1.19379e-05	6.5728e-06	9.97529e-06	4.53261e-06	5.7366e-06	8.34665e-06	2.05579e-05	3.60409e-05	3.54388e-06	1.4631e-05	7.1669e-06
Clostridium_drakei	7.08805e-06	6.73142e-06	5.41376e-06	1.99723e-05	1.01129e-05	9.838e-06	7.29057e-06	4.69059e-06	1.78206e-05	1.74002e-05	7.87125e-06	1.81362e-05	6.88248e-06	8.08695e-06	8.30248e-06	1.43354e-05	9.66162e-06	8.46831e-06	9.48014e-06	2.37479e-05	3.09482e-05	9.61911e-06	1.69112e-05	1.21671e-05
Clostridium_isatidis	5.63695e-06	5.20155e-06	6.7672e-06	4.51898e-05	1.0524e-05	4.40121e-06	6.02264e-06	9.46347e-06	3.47926e-05	3.1279e-05	3.42906e-06	1.13601e-05	4.45985e-06	1.03975e-05	5.32743e-06	9.57893e-06	5.96396e-06	1.10179e-05	6.38879e-06	2.64062e-05	5.28861e-05	4.35391e-06	2.26116e-05	6.50021e-06
Clostridium_carboxidivorans	3.68355e-06	3.72268e-06	4.22273e-06	3.4901e-05	8.05744e-06	5.28145e-06	5.52453e-06	3.29164e-06	5.55833e-05	5.82079e-05	9.42992e-06	2.51117e-05	5.6161e-06	8.37577e-06	8.71761e-06	9.84317e-06	3.57838e-06	4.09757e-06	2.98831e-06	1.43551e-05	3.91749e-05	3.79702e-06	1.78613e-05	5.88908e-06
Clostridium_bornimense	2.62314e-06	3.82467e-06	4.38514e-06	4.88211e-05	5.6731e-06	3.41741e-06	8.55849e-06	5.34892e-06	6.95852e-05	0.000110409	4.90979e-06	4.44438e-05	3.35865e-06	6.8354e-06	6.15768e-06	8.52194e-06	2.44523e-06	5.0992e-06	4.53398e-06	0.000596532	8.4226e-05	3.89827e-06	3.21123e-05	5.05572e-06
Clostridium_saccharobutylicum	4.96722e-06	1.23409e-05	7.52512e-06	5.70925e-05	9.70182e-06	5.95458e-06	1.34943e-05	6.17183e-06	5.2401e-05	0.000114344	1.15341e-05	6.83597e-05	5.78128e-06	8.95341e-06	1.13467e-05	1.12305e-05	6.73928e-06	8.01303e-06	6.90402e-06	2.05579e-05	5.71953e-05	3.74639e-06	2.26116e-05	1.27782e-05
Clostridium_aceticum	1.84178e-06	2.70277e-06	3.08584e-06	4.41811e-05	3.78206e-06	2.07116e-06	3.39623e-06	2.7979e-06	3.28832e-05	4.06005e-05	3.11733e-06	2.51117e-05	2.09227e-06	4.23602e-06	3.59774e-06	3.96369e-06	2.26631e-06	2.64066e-06	3.60658e-06	2.28618e-05	6.46386e-05	2.12633e-06	1.74812e-05	3.0001e-06
Clostridium_kluyveri	4.4091e-06	1.73385e-06	2.32792e-06	7.90821e-05	6.33085e-06	6.42059e-06	2.35472e-06	4.6083e-06	9.24973e-05	7.16724e-05	1.0443e-05	4.84297e-05	5.72622e-06	1.29969e-05	1.04473e-05	7.53102e-06	7.75315e-06	8.65043e-06	8.03751e-06	6.48636e-05	0.000122226	3.89827e-06	5.90942e-05	4.77793e-06
Clostridium_acetobutylicum	7.8136e-07	9.68916e-07	1.94895e-06	1.79549e-05	1.89103e-06	1.9676e-06	4.98113e-07	2.05728e-06	3.16103e-05	5.73793e-05	5.22152e-06	2.55103e-05	1.21132e-06	4.90993e-06	4.22043e-06	4.294e-06	1.07351e-06	5.37237e-06	1.44263e-06	2.95962e-05	5.83706e-05	1.82257e-06	2.52718e-05	7.22245e-07
Clostridium_scatologenes	2.84638e-06	2.80476e-06	1.78654e-06	1.25079e-05	5.75531e-06	4.29765e-06	3.44151e-06	2.22186e-06	1.80327e-05	4.06005e-05	3.42906e-06	1.31538e-05	3.68901e-06	3.75466e-06	4.84312e-06	5.48311e-06	3.99586e-06	4.27969e-06	5.56443e-06	3.8989e-05	3.68244e-05	3.59451e-06	2.7742e-05	4.05568e-06
Clostridium_diolis	0	1.85624e-05	0	0.000222116	0	0	3.06566e-05	5.01975e-06	0.000210028	0.000100258	3.76417e-05	7.63316e-05	1.7454e-05	2.11801e-05	2.20708e-05	2.83404e-05	0	0	0	0.000171375	7.71745e-05	0	0.000103367	0
Clostridium_cochlearium	1.67434e-06	1.27489e-06	1.40758e-06	6.65743e-06	2.13769e-06	1.24269e-06	1.44906e-06	1.39895e-06	2.86402e-05	0.000124495	3.11733e-06	1.9332e-05	1.76191e-06	4.90993e-06	2.28318e-06	2.64246e-06	1.37171e-06	1.09269e-06	0	2.17984e-05	1.05772e-05	1.11379e-06	5.13036e-06	1.83339e-06
Clostridium_tyrobutyricum	9.48794e-07	9.17921e-07	1.19103e-06	2.32001e-05	1.80881e-06	7.24905e-07	2.08302e-06	1.89269e-06	5.45225e-05	0.000192853	7.09192e-06	3.18879e-05	1.81697e-06	4.81366e-06	4.84312e-06	4.69037e-06	1.13315e-06	1.36586e-06	2.0609e-06	2.00262e-05	5.32778e-05	6.07522e-07	2.24216e-05	1.55561e-06
Clostridium_thermarum	1.17204e-06	1.1729e-06	1.13689e-06	7.50473e-05	0	1.19092e-06	9.96226e-07	1.8104e-06	8.50721e-05	8.12011e-05	1.30928e-05	3.24858e-05	5.23068e-06	4.13975e-06	4.3588e-06	1.98185e-06	0	1.9122e-06	0	6.30914e-05	0.000151607	0	6.15644e-05	1.27782e-06
Candidatus_Arthromitus_sp.SFB-mouse	0.000130599	0	4.35807e-05	4.45846e-05	7.31747e-05	0	0.000161434	0.000137755	0	0	0	0	0	0	0	0	0	0	0	6.73447e-06	0	0	0	0
Candidatus_Arthromitus_sp.SFB-mouse-NL	8.01452e-05	0	2.58236e-05	6.1329e-05	3.79029e-05	0	9.31019e-05	7.42265e-05	4.32786e-05	0	0	0	0	0	0	0	0	0	0	0	0	0	0	0
Candidatus_Arthromitus_sp.SFB-rat-Yit	4.63235e-06	4.6406e-06	3.89791e-06	2.52175e-05	8.71519e-06	6.26525e-06	6.24906e-06	4.19684e-06	1.63355e-05	8.3894e-05	1.18458e-05	5.60031e-05	5.12056e-06	6.45031e-06	1.27305e-05	1.30141e-05	2.68378e-06	5.00814e-06	2.78222e-06	4.78502e-06	6.11128e-05	6.27773e-06	1.99514e-05	4.05568e-06
Hungatella_hathewayi	0.000190931	8.74574e-05	4.36349e-05	0.000884429	0.00028941	0.000143479	6.83774e-05	6.04839e-05	0.000800229	0.000666595	8.00374e-05	0.000404976	0.000100704	0.000122074	0.000143979	0.000223156	8.09906e-05	4.66213e-05	4.79159e-05	0.00126395	0.00234383	9.20903e-05	0.000639585	6.50576e-05
Caloramator_sp.E03	8.26009e-06	9.79115e-06	1.00696e-05	6.43551e-05	1.0524e-05	1.16503e-05	1.14566e-05	1.12739e-05	5.96141e-05	6.02794e-05	6.15672e-06	2.83005e-05	7.37802e-06	9.91614e-06	1.21078e-05	1.59208e-05	8.40919e-06	1.01073e-05	7.00706e-06	2.65834e-05	0.000116349	6.48024e-06	4.75034e-05	1.39449e-05
Alkaliphilus_oremlandii	3.62774e-06	9.63817e-06	5.30548e-06	3.18749e-05	4.76869e-06	5.54035e-06	6.24906e-06	4.36143e-06	3.28832e-05	3.93577e-05	6.07879e-06	6.37758e-06	5.28574e-06	5.68012e-06	5.53499e-06	1.06359e-05	4.71153e-06	4.37074e-06	4.94616e-06	3.61535e-05	4.54429e-05	2.32884e-06	2.60318e-05	5.7224e-06
Alkaliphilus_metalliredigens	2.06502e-06	1.68285e-06	1.08275e-06	1.6341e-05	3.53541e-06	1.13914e-06	6.79245e-07	2.63331e-06	2.5458e-05	2.00931e-05	1.94833e-06	1.1958e-05	9.91077e-07	4.13975e-06	2.00643e-06	2.51034e-06	1.84883e-06	2.82277e-06	2.88526e-06	2.58746e-05	3.72161e-05	1.16442e-06	1.4061e-05	9.44475e-07
Hathewaya_histolytica	4.52072e-06	7.13938e-06	4.87238e-06	2.50158e-05	1.2415e-05	5.54035e-06	6.47547e-06	7.3239e-06	3.05496e-05	3.52148e-05	5.92292e-06	2.45138e-05	3.63395e-06	7.79813e-06	4.98149e-06	8.45588e-06	6.14288e-06	5.7366e-06	8.55274e-06	7.97503e-06	4.19171e-05	3.64513e-06	1.91914e-05	5.00016e-06
Crassaminicella_sp.SY095	2.23246e-06	2.95774e-06	3.51894e-06	7.00038e-05	4.76869e-06	3.15851e-06	3.35094e-06	3.78539e-06	5.2401e-05	0.00011683	6.23466e-06	4.20522e-05	3.74407e-06	6.8354e-06	6.91874e-06	5.68129e-06	2.26631e-06	3.8244e-06	2.37004e-06	3.49129e-05	4.42676e-05	2.12633e-06	2.8312e-05	3.66678e-06
Caloranaerobacter_azorensis	1.22785e-06	1.01991e-06	1.89482e-06	2.38053e-05	1.23328e-06	2.43361e-06	1.31321e-06	1.89269e-06	6.57665e-05	0.00010233	7.32572e-06	3.06921e-05	1.3765e-06	2.98447e-06	4.63555e-06	4.22794e-06	1.90847e-06	1.2748e-06	0	1.8254e-05	6.54221e-05	1.46818e-06	1.90013e-05	2.00006e-06
Geosporobacter_ferrireducens	5.24627e-06	4.69159e-06	1.2993e-06	3.1068e-05	1.29083e-05	6.00636e-06	3.71321e-06	2.96248e-06	6.9373e-05	0.000106887	6.46846e-06	1.7339e-05	5.12056e-06	7.89441e-06	6.15768e-06	8.78619e-06	1.31207e-06	3.73334e-06	1.44263e-06	8.38265e-05	0.000106164	1.97445e-06	3.91428e-05	1.44449e-06
Ruminococcus_sp.JE7A12	8.84053e-05	8.21029e-05	9.19797e-05	0.000109747	4.67825e-05	5.72675e-05	6.85132e-05	8.1715e-05	6.72515e-05	7.45724e-05	2.72766e-05	4.26501e-05	3.52934e-05	3.40807e-05	4.3934e-05	0.00010048	8.54636e-05	6.10993e-05	5.7293e-05	9.19787e-05	0.000112432	0.000100747	4.14229e-05	0.000109003
Ruminococcus_champanellensis	7.3113e-06	2.44779e-06	0	0.000236036	1.45527e-05	5.74746e-06	7.24528e-07	0	0.000302526	0.000230967	2.02626e-05	0.000124761	4.07443e-06	8.76086e-06	1.16927e-05	9.4468e-06	1.1093e-05	1.36586e-06	0	0.000330344	0.00044346	1.62006e-06	0.000161321	6.11131e-07
Ruminococcus_albus	6.92062e-06	5.55852e-06	3.57308e-06	0.00010087	3.61763e-06	5.54035e-06	4.16604e-06	5.84266e-06	6.15235e-05	7.99582e-05	9.58578e-06	4.3248e-05	2.42263e-06	1.73292e-06	1.5152e-05	1.98185e-06	8.11099e-06	8.55937e-06	2.37004e-06	0.000105625	0.000106556	6.88525e-06	5.5864e-05	6.05575e-06
Ruminococcus_bicirculans	1.78597e-06	1.07091e-06	1.08275e-06	0.000127298	2.631e-06	4.29765e-06	1.17736e-06	8.2291e-07	0.000134927	0.000126773	1.56646e-05	4.90276e-05	7.70838e-07	3.46584e-06	4.56637e-06	3.69945e-06	9.00559e-06	2.36749e-06	0	0.000186261	0.000350615	0	0.000104127	0
Acutalibacter_muris	0.000109	9.00072e-05	8.62953e-05	0.016578	0.000133606	0.000123752	0.000118777	8.27025e-05	0.0234865	0.0116091	0.000585746	0.00718773	0.000203831	0.000183689	0.000668419	0.000242314	0.000275058	9.69759e-05	7.64594e-05	0.0199989	0.0466479	0.000104848	0.0239362	0.00010767
Faecalibacterium_prausnitzii	8.39962e-05	4.5947e-05	4.85614e-05	0.00652085	0.000117902	7.18174e-05	4.92679e-05	4.60007e-05	0.00490872	0.00337275	0.000369092	0.00257116	0.000164409	8.00031e-05	0.000133047	9.78372e-05	6.63789e-05	6.45595e-05	4.20424e-05	0.00378336	0.0176126	5.32595e-05	0.00603882	6.66688e-05
Ruthenibacterium_lactatiformans	3.86773e-05	3.4269e-05	3.49187e-05	0.00101011	4.30826e-05	3.55721e-05	4.82717e-05	4.31205e-05	0.000560288	0.000266804	6.37494e-05	0.000910599	3.69451e-05	4.31304e-05	4.3588e-05	6.81755e-05	5.94011e-05	7.61238e-05	3.32835e-05	0.000990322	0.00102599	5.28545e-05	0.000461353	5.20572e-05
Flavonifractor_plautii	0.00038761	0.00396761	3.12915e-05	0.00485185	0.0117929	0.0149002	0.0119896	0.000502305	0.0571462	0.0463453	0.0616631	0.00646746	0.032544	0.0421322	0.0169111	0.0305724	0.00621952	0.00236721	0.000789119	0.00861091	0.0107222	0.00151496	0.00523525	0.000670244
Ethanoligenens_harbinense	1.42877e-05	1.2137e-05	8.71615e-06	0.000119228	1.30728e-05	1.39285e-05	1.19094e-05	1.11916e-05	0.000182449	0.000119109	1.13782e-05	7.69295e-05	2.80805e-06	4.42857e-06	1.05857e-05	1.21553e-05	1.13315e-05	1.47513e-05	7.93447e-06	0.000165881	0.000287935	1.45299e-05	0.000112298	1.02225e-05
Caproiciproducens_sp.NJN-50	4.52072e-06	2.95774e-06	4.33101e-06	0.000120237	4.60425e-06	3.15851e-06	1.44906e-06	1.89269e-06	0.000172266	9.2387e-05	6.07879e-06	5.95905e-05	2.64287e-06	6.06521e-06	1.2938e-05	6.8704e-06	2.50486e-06	2.73171e-06	0	0.000123347	0.000260905	1.56943e-06	9.29166e-05	1.33338e-06
Eubacterium_sp.NSJ-61	8.86285e-05	9.85235e-05	0.000115205	0.000504552	0.000162218	9.08202e-05	0.000154913	0.000130514	0.000716854	0.00162609	9.59358e-05	0.000320673	9.13993e-05	0.000108692	9.92839e-05	0.000145666	0.000151425	0.000109724	0.000108609	0.000599545	0.00167277	0.000136136	0.00099377	0.00014256
Eubacterium_limosum	3.7282e-05	2.78436e-05	2.64191e-05	0.000210818	3.91361e-05	3.26207e-05	3.58641e-05	2.74029e-05	0.000324589	0.000478506	7.14647e-05	7.61323e-05	3.62844e-05	3.88944e-05	3.67385e-05	5.5756e-05	3.53067e-05	2.83188e-05	2.00938e-05	0.000439336	0.000496738	3.00217e-05	0.000250438	3.21121e-05
Eubacterium_maltosivorans	1.33947e-06	4.43662e-06	0	0.00137365	2.11302e-05	1.85369e-05	1.87925e-05	6.25412e-06	0.000262217	0.000195545	7.40365e-05	0.000250519	3.74407e-05	5.41056e-05	2.07562e-05	3.34271e-05	2.04564e-05	8.74149e-06	8.55274e-06	0.000169957	0.00081758	7.44215e-06	0.000238467	3.22232e-06
Eubacterium_callanderi	1.91991e-05	1.92763e-05	1.84068e-05	8.37222e-05	2.91054e-05	3.06531e-05	3.3917e-05	2.10665e-05	0.00023188	0.000818225	8.35444e-05	5.42094e-05	5.06e-05	5.82453e-05	3.33483e-05	5.61523e-05	2.96409e-05	1.47513e-05	1.56628e-05	0.000307482	0.000288719	2.40984e-05	0.000243407	2.14451e-05
[Eubacterium]_cellulosolvens	9.65538e-06	2.09082e-06	2.76102e-06	0.000273761	1.35661e-05	5.74746e-06	5.70566e-06	2.05728e-06	0.000297222	0.000389641	3.14071e-05	0.000104234	1.17277e-05	7.70186e-06	1.2177e-05	1.32123e-05	4.0555e-06	2.18537e-06	4.22485e-06	0.000359408	0.000543356	3.9489e-06	0.000219466	1.94451e-06
Acetobacterium_sp.KB-1	2.73476e-06	2.54978e-06	3.84377e-06	2.42088e-05	3.9465e-06	3.05496e-06	3.98491e-06	2.38644e-06	5.55833e-05	2.2786e-05	2.8056e-06	9.76567e-06	2.36757e-06	3.17702e-06	5.67336e-06	7.86133e-06	3.33982e-06	2.36749e-06	2.0609e-06	3.52674e-05	4.58346e-05	1.92382e-06	1.84313e-05	3.50011e-06
Acetobacterium_woodii	6.69737e-07	1.47887e-06	1.35344e-06	3.5708e-05	1.56216e-06	6.73126e-07	1.13208e-06	1.89269e-06	5.28253e-05	0.000134645	3.66286e-06	1.1958e-05	1.54168e-06	4.04348e-06	2.97506e-06	3.03883e-06	9.54234e-07	4.91709e-06	1.95786e-06	7.31931e-05	5.05356e-05	2.22758e-06	2.98321e-05	3.11121e-06
Massilistercora_timonensis	5.14023e-05	2.97304e-05	1.93813e-05	0.00213542	0.000104253	6.58628e-05	3.75849e-05	1.77749e-05	0.00262429	0.0035163	0.000355999	0.000976367	0.000140237	0.000100028	7.26467e-05	0.000101735	3.14301e-05	2.21269e-05	1.51476e-05	0.003201	0.00662565	2.31365e-05	0.00230011	3.75568e-05
Monoglobus_pectinilyticus	1.92549e-05	6.26226e-05	1.9273e-05	0.000117211	1.57038e-05	1.19609e-05	1.33585e-05	1.77749e-05	0.000427058	0.000536093	1.38721e-05	9.94504e-05	1.22233e-05	1.08789e-05	1.52212e-05	3.49466e-05	1.96811e-05	1.69366e-05	0.000202174	0.000663523	0.000287935	2.59716e-05	8.5316e-05	1.99451e-05
Intestinimonas_butyriciproducens	4.34213e-05	1.85114e-05	1.05568e-05	0.00165528	6.58572e-05	4.79473e-05	4.24755e-05	1.27551e-05	0.00245606	0.00223904	0.000171921	0.00122131	8.78204e-05	0.000126984	0.000203065	0.000103452	3.50085e-05	2.72261e-05	1.44263e-05	0.00159199	0.00398526	1.79725e-05	0.0019427	1.37782e-05
Aminipila_sp.CBA3637	4.46491e-06	3.56969e-06	3.68135e-06	0.000110554	6.00197e-06	5.69568e-06	5.0717e-06	4.44372e-06	7.02216e-05	7.76796e-05	5.76706e-06	5.4608e-05	4.51491e-06	5.00621e-06	7.40305e-06	7.33283e-06	5.42721e-06	2.45854e-06	2.0609e-06	2.67607e-05	9.32362e-05	3.54388e-06	3.05922e-05	4.44459e-06
Aminipila_sp.JN-18	3.68355e-06	9.17921e-07	0	9.60283e-05	4.85091e-06	2.17472e-06	2.35472e-06	1.15207e-06	0.000100771	0.000277989	3.66286e-06	6.83597e-05	3.13841e-06	3.08074e-06	1.86114e-05	3.76551e-06	0	0	0	0.000352319	0.000173936	0	6.15644e-05	0
Aminipila_butyrica	2.95801e-06	4.38562e-06	2.38205e-06	5.44698e-05	3.86428e-06	8.95775e-06	4.98113e-06	5.84266e-06	3.86113e-05	5.28221e-05	3.66286e-06	1.47482e-05	3.02829e-06	4.81366e-06	6.08849e-06	8.38982e-06	1.49099e-06	9.65206e-06	1.03045e-06	6.5218e-05	0.000109298	7.08776e-06	4.1803e-05	8.66694e-06
Thermaerobacter_sp.PB12/4term	6.13926e-07	0	1.35344e-06	1.97705e-05	0	0	0	0	2.41851e-05	1.80217e-05	1.169e-06	1.3951e-05	5.50598e-07	0	1.6605e-06	0	0	2.82277e-06	0	2.17984e-05	4.34841e-05	0	2.39417e-05	0
Thermaerobacter_sp.FW80	1.50691e-06	0	7.03788e-07	2.36036e-05	1.23328e-06	7.24905e-07	4.98113e-07	1.97499e-06	2.86402e-05	1.53288e-05	1.24693e-06	1.07622e-05	9.36017e-07	1.54037e-06	4.22043e-06	7.26677e-07	6.56036e-07	5.00814e-06	1.23654e-06	1.70134e-05	4.97521e-05	1.46818e-06	2.22316e-05	5.3335e-06
Thermaerobacter_marianensis	4.13004e-06	3.4677e-06	2.70688e-06	2.46123e-05	2.87766e-06	2.38183e-06	2.80755e-06	3.7031e-06	2.27e-05	2.23717e-05	1.24693e-06	1.33531e-05	8.25897e-07	1.34783e-06	4.01287e-06	0	2.68378e-06	6.64717e-06	2.98831e-06	1.54184e-05	5.87623e-05	5.01206e-06	2.7932e-05	5.3335e-06
Flintibacter_sp.KGMB00164	1.48458e-05	5.40553e-06	9.20339e-07	0.00200489	9.94847e-06	6.36881e-06	8.24151e-06	1.39895e-06	0.00490724	0.00599604	3.07057e-05	0.00192503	1.09018e-05	1.66553e-05	0.000387449	1.30141e-05	4.83081e-06	2.94115e-05	0	0.001455	0.00424225	3.13887e-06	0.00201604	4.38903e-06
Oscillibacter_sp.NSJ-62	4.28632e-05	2.2693e-05	2.01392e-05	0.00183684	4.0945e-05	2.87373e-05	3.30113e-05	2.97894e-05	0.00203876	0.00192107	3.30437e-05	0.00160476	2.30701e-05	2.85932e-05	0.000158508	4.88856e-05	4.96798e-05	3.47838e-05	2.95739e-05	0.0012356	0.00576733	3.76158e-05	0.00248918	3.2501e-05
Oscillibacter_sp.PEA192	2.22688e-05	1.75425e-05	1.61871e-05	0.000887253	1.29083e-05	1.61032e-05	6.19924e-05	3.79362e-05	0.00040754	0.000308026	5.35401e-05	0.000671838	3.01177e-05	1.73292e-05	4.34497e-05	2.82743e-05	8.10503e-05	3.13237e-05	4.10119e-05	0.000595292	0.00252208	4.71336e-05	0.00102949	3.32788e-05
Oscillibacter_valericigenes	6.25088e-06	2.75376e-06	2.32792e-06	0.000798891	4.3576e-06	4.97078e-06	3.03396e-06	3.45622e-06	0.000556045	0.000432934	1.30928e-05	0.000582751	3.24853e-06	6.73913e-06	3.52164e-05	4.82249e-06	2.8627e-06	6.55611e-06	2.37004e-06	0.000514655	0.00224903	3.13887e-06	0.000834729	3.61123e-06
Dysosmobacter_welbionis	9.65538e-06	3.67168e-06	2.86929e-06	0.00264764	1.19217e-05	8.8542e-06	3.39623e-05	1.99967e-05	0.00222885	0.00178808	2.62635e-05	0.00192703	1.59123e-05	1.57888e-05	7.67288e-05	1.57227e-05	4.61611e-05	1.81204e-05	2.2773e-05	0.00145305	0.00729123	2.53641e-05	0.00263872	1.13893e-05
Desulfosporosinus_acidiphilus	2.39989e-06	2.65177e-06	4.33101e-06	2.17879e-05	5.42644e-06	3.36563e-06	2.53585e-06	2.7979e-06	1.97299e-05	5.17864e-06	2.338e-06	1.65418e-05	2.64287e-06	4.3323e-06	5.60418e-06	9.57893e-06	2.74342e-06	3.73334e-06	2.67917e-06	2.10895e-05	3.13399e-05	2.37946e-06	1.25409e-05	5.00016e-06
Desulfosporosinus_meridiei	3.4045e-06	2.95774e-06	3.62722e-06	2.05775e-05	4.68647e-06	3.52097e-06	6.38491e-06	3.78539e-06	1.76084e-05	9.94299e-06	3.35113e-06	6.77618e-06	2.47769e-06	4.42857e-06	4.49718e-06	4.36006e-06	4.11514e-06	5.19026e-06	1.33959e-06	9.21559e-06	2.23297e-05	1.72131e-06	9.8807e-06	1.44449e-06
Desulfosporosinus_orientis	1.11623e-06	6.62943e-07	1.51585e-06	1.87618e-05	1.06884e-06	1.50159e-06	7.24528e-07	1.06978e-06	3.79748e-05	1.26359e-05	1.4028e-06	4.78318e-06	7.70838e-07	0	3.80531e-06	6.67222e-06	8.94595e-07	0	1.64872e-06	3.33179e-05	3.95666e-05	2.53134e-06	1.3491e-05	1.00003e-06
Desulfosporosinus_youngiae	9.48794e-07	0	7.03788e-07	1.61392e-05	1.64438e-06	1.24269e-06	1.72075e-06	9.05202e-07	1.48505e-05	8.07868e-06	2.1042e-06	9.36707e-06	2.20239e-06	1.73292e-06	6.64199e-06	6.93646e-06	1.19279e-06	0	0	1.55956e-05	3.95666e-05	3.59451e-06	1.23509e-05	0
Desulfitobacterium_dehalogenans	2.79057e-06	2.65177e-06	2.65274e-06	7.46439e-06	5.91975e-06	3.62453e-06	4.98113e-07	0	2.33365e-05	1.20144e-05	2.338e-06	7.37408e-06	2.25745e-06	4.71739e-06	2.97506e-06	6.73828e-06	0	1.18374e-06	0	1.15195e-05	3.17317e-05	1.36693e-06	1.12108e-05	0
Desulfitobacterium_hafniense	3.4045e-06	1.68285e-06	1.56999e-06	3.91376e-05	4.93313e-06	3.46919e-06	1.99245e-06	1.23437e-06	4.68851e-05	9.92228e-05	4.05253e-06	1.7339e-05	2.86311e-06	3.85093e-06	5.25824e-06	5.81342e-06	1.49099e-06	1.54797e-06	1.44263e-06	5.29897e-05	7.05148e-05	1.36693e-06	2.8882e-05	1.00003e-06
Desulfitobacterium_dichloroeliminans	1.22785e-06	5.60951e-07	1.51585e-06	2.52175e-05	1.47994e-06	1.29447e-06	1.49434e-06	9.87493e-07	4.60365e-05	1.20144e-05	3.35113e-06	1.25559e-05	2.42263e-06	3.08074e-06	4.08205e-06	1.45335e-06	0	2.00326e-06	0	3.98752e-05	9.08857e-05	0	3.78127e-05	0
Desulfotomaculum_ruminis	3.4045e-06	0	0	3.14715e-05	0	5.38501e-06	0	0	2.71552e-05	5.63436e-05	4.52013e-06	1.5346e-05	2.58781e-06	3.85093e-06	5.11987e-06	2.70852e-06	5.66577e-06	0	0	3.50901e-05	7.91333e-05	0	2.39417e-05	0
Desulfotomaculum_reducens	4.01842e-06	1.52987e-06	3.19412e-06	1.51305e-05	5.50866e-06	3.83164e-06	2.49057e-06	0	7.00095e-06	7.87153e-06	4.20839e-06	4.18529e-06	1.92709e-06	3.56211e-06	4.49718e-06	5.02068e-06	5.96396e-07	4.00651e-06	0	5.13947e-06	1.37112e-05	1.41755e-06	5.32038e-06	8.3336e-07
Desulfotomaculum_nigrificans	3.29287e-06	2.65177e-06	1.2993e-06	1.59375e-05	8.13966e-06	5.74746e-06	2.26415e-06	1.8104e-06	1.6972e-05	1.20144e-05	3.03939e-06	7.37408e-06	3.90925e-06	3.56211e-06	6.91874e-06	1.02395e-05	7.15676e-07	4.00651e-06	0	3.17229e-05	3.48656e-05	2.78448e-06	1.3491e-05	1.88895e-06
Desulfotomaculum_ferrireducens	1.73015e-06	6.62943e-07	6.49651e-07	2.68314e-05	0	0	9.96226e-07	0	2.50337e-05	4.35006e-06	1.24693e-06	7.77267e-06	0	0	2.69831e-06	0	6.56036e-07	0	0	1.41778e-05	4.62264e-05	0	1.4631e-05	9.44475e-07
Thermincola_potens	3.06963e-06	1.73385e-06	4.00618e-06	9.88527e-06	2.30213e-06	2.84784e-06	2.26415e-06	1.48124e-06	3.75505e-05	3.99791e-05	1.8704e-06	7.77267e-06	2.53275e-06	2.21428e-06	4.42799e-06	5.02068e-06	1.96811e-06	2.09431e-06	1.64872e-06	3.29635e-05	4.50511e-05	1.26567e-06	1.19708e-05	2.72231e-06
Thermoanaerosceptrum_fracticalcis	5.69276e-06	3.36571e-06	2.92343e-06	3.30854e-05	6.90638e-06	4.60832e-06	2.71698e-06	2.30415e-06	3.56412e-05	4.90935e-05	3.97459e-06	2.49124e-05	2.36757e-06	2.8882e-06	1.1831e-05	8.25769e-06	1.72955e-06	4.4618e-06	1.85481e-06	6.59269e-05	0.000101071	1.97445e-06	2.90721e-05	3.61123e-06
Dehalobacterium_formicoaceticum	2.06502e-06	8.15929e-07	1.40758e-06	3.85324e-05	2.54878e-06	1.9676e-06	2.26415e-06	1.89269e-06	6.89487e-05	3.54219e-05	1.8704e-06	3.78669e-05	1.1012e-06	2.11801e-06	2.49075e-06	8.588e-07	1.25243e-06	2.91383e-06	2.37004e-06	5.99014e-05	7.99168e-05	8.60657e-07	3.61026e-05	1.27782e-06
Syntrophobotulus_glycolicus	2.06502e-06	1.32589e-06	1.13689e-06	8.29152e-05	2.95988e-06	3.41741e-06	1.40377e-06	0	8.42235e-05	0.000135888	2.18213e-06	3.98599e-05	1.54168e-06	2.11801e-06	2.97506e-06	3.96369e-06	1.19279e-06	1.09269e-06	1.33959e-06	5.58252e-05	0.000157483	7.59403e-07	6.53646e-05	2.16674e-06
Desulfallas_gibsoniae	1.50691e-06	5.09956e-07	9.74476e-07	4.07515e-05	1.47994e-06	1.29447e-06	1.76604e-06	1.23437e-06	9.46188e-05	0.000222267	5.06566e-06	2.84998e-05	1.92709e-06	1.92546e-06	2.69831e-06	2.44428e-06	1.25243e-06	1.18374e-06	0	8.24087e-05	0.00013672	7.59403e-07	4.35131e-05	8.88917e-07
Hungateiclostridium_saccincola	2.67895e-06	2.09082e-06	2.81515e-06	4.76107e-05	3.04209e-06	1.24269e-06	3.75849e-06	3.29164e-06	5.45225e-05	5.22007e-05	3.97459e-06	2.71047e-05	1.54168e-06	3.75466e-06	3.59774e-06	2.90671e-06	8.34955e-07	5.82766e-06	2.78222e-06	2.87101e-05	7.7958e-05	1.77194e-06	3.38224e-05	1.05559e-06
Hungateiclostridium_clariflavum	1.17204e-06	1.07091e-06	3.13998e-06	8.59413e-05	1.64438e-06	8.80242e-07	2.17358e-06	5.01975e-06	8.84665e-05	9.92228e-05	8.88438e-06	3.04928e-05	4.34973e-06	3.08074e-06	3.11343e-06	1.98185e-06	1.96811e-06	1.00163e-05	3.40049e-06	7.72692e-05	0.000165318	4.91081e-06	6.68847e-05	8.7225e-06
Hungateiclostridium_thermocellum	3.01382e-06	2.49878e-06	1.51585e-06	2.78401e-05	6.49528e-06	2.22649e-06	2.03774e-06	2.88019e-06	8.44356e-05	8.12011e-05	2.41593e-06	2.23215e-05	1.87203e-06	2.79192e-06	5.39661e-06	6.07766e-06	3.22054e-06	2.5496e-06	1.85481e-06	5.65341e-05	0.000197833	2.32884e-06	3.68626e-05	2.22229e-06
Ruminiclostridium_cellulolyticum	2.34408e-06	2.09082e-06	2.54447e-06	4.0348e-05	2.30213e-06	1.9676e-06	3.44151e-06	1.8104e-06	3.56412e-05	4.08077e-05	2.49386e-06	1.35524e-05	1.92709e-06	2.21428e-06	2.83668e-06	3.76551e-06	2.08739e-06	1.36586e-06	1.1335e-06	3.66852e-05	6.89478e-05	1.51881e-06	3.24923e-05	2.72231e-06
Ruminiclostridium_sp.MA18	8.37171e-07	2.39679e-06	1.40758e-06	0.000101677	2.79544e-06	1.65693e-06	5.97736e-06	3.78539e-06	6.83123e-05	4.39149e-05	2.64973e-06	5.77968e-05	1.81697e-06	2.8882e-06	5.32743e-06	5.28492e-06	1.01387e-06	2.00326e-06	0	1.6659e-05	0.000152782	6.58149e-07	4.71233e-05	2.66675e-06
Mageeibacillus_indolicus	2.56733e-06	1.37688e-06	1.7324e-06	1.6341e-05	6.24863e-06	1.81226e-06	1.94717e-06	5.26663e-06	2.88524e-05	2.73432e-05	4.59806e-06	1.97306e-05	1.43156e-06	8.56832e-06	1.93725e-06	1.7176e-06	3.28018e-06	6.00977e-06	9.58319e-06	5.77747e-05	7.91333e-05	2.02507e-06	4.16129e-05	3.55567e-06
Pseudoclostridium_thermosuccinogenes	7.25548e-06	1.37688e-06	1.19103e-06	2.38053e-05	1.22506e-05	6.6277e-06	1.40377e-06	0	6.513e-05	2.92075e-05	3.89666e-06	1.65418e-05	2.42263e-06	4.04348e-06	3.52856e-06	4.49219e-06	0	1.54797e-06	0	6.27369e-05	7.0123e-05	1.06316e-06	2.69819e-05	4.44459e-06
Fastidiosipila_sanguinis	6.69737e-07	5.55852e-06	1.19103e-06	3.20767e-05	0	2.07116e-06	2.30943e-06	1.15207e-06	2.6943e-05	7.20867e-05	1.32486e-06	1.21573e-05	1.54168e-06	2.69565e-06	1.72968e-06	3.56732e-06	7.75315e-07	1.09269e-06	0	2.23301e-05	7.24735e-05	6.58149e-07	1.72912e-05	1.88895e-06
Thermoclostridium_stercorarium	2.06502e-06	9.68916e-07	8.66201e-07	6.91969e-05	1.15106e-06	2.22649e-06	3.26038e-06	0	4.83702e-05	2.46503e-05	5.37739e-06	3.14893e-05	2.20239e-06	2.21428e-06	3.66693e-06	3.36914e-06	1.96811e-06	1.9122e-06	2.16395e-06	3.47357e-05	6.65973e-05	9.11284e-07	4.2943e-05	1.50005e-06
Heliobacterium_modesticaldum	2.67895e-06	1.58086e-06	4.38514e-06	6.45569e-05	4.3576e-06	1.76048e-06	0	3.62081e-06	7.38282e-05	2.92075e-05	2.88353e-06	3.88634e-05	2.31251e-06	3.56211e-06	3.87449e-06	2.04791e-06	0	6.92034e-06	1.75177e-06	7.67375e-05	0.000169627	4.40454e-06	5.32038e-05	8.94473e-06
Syntrophomonas_wolfei	1.17204e-06	0	1.08275e-06	1.71479e-05	0	0	0	9.05202e-07	3.18225e-05	0	0	8.17127e-06	0	1.15528e-06	1.38375e-06	0	0	2.27643e-06	0	2.02034e-05	5.21026e-05	9.11284e-07	1.78613e-05	8.88917e-07
Symbiobacterium_thermophilum	7.8136e-07	1.83584e-06	7.03788e-07	3.63132e-05	9.04407e-07	1.86404e-06	9.50943e-07	0	6.7888e-05	4.45363e-05	2.338e-06	2.9297e-05	0	1.92546e-06	6.5728e-06	1.84972e-06	1.19279e-06	1.00163e-06	0	3.49129e-05	0.000100679	8.60657e-07	5.16837e-05	6.66688e-07
Petrocella_atlantisensis	2.00921e-06	3.05974e-06	6.49651e-07	0.000128307	1.89103e-06	7.45617e-06	7.78868e-06	0	0.000138746	0.000136095	1.44176e-05	6.33772e-05	4.62503e-06	7.12422e-06	6.98792e-06	7.46496e-06	7.75315e-06	1.36586e-06	1.75177e-06	4.43057e-05	0.000157875	1.21504e-06	4.50332e-05	0
Thermoanaerobacterium_sp.RBIITD	2.23246e-06	2.60078e-06	4.11446e-06	1.45253e-05	3.37097e-06	3.88342e-06	3.62264e-06	3.86768e-06	4.83702e-05	9.11441e-05	9.04025e-06	3.90627e-05	3.24853e-06	8.47204e-06	6.0193e-06	7.7292e-06	2.02775e-06	4.37074e-06	4.1218e-06	3.19001e-05	4.74016e-05	1.41755e-06	1.97614e-05	5.44462e-06
Thermoanaerobacterium_thermosaccharolyticum	4.07423e-06	2.90675e-06	3.62722e-06	9.80457e-05	5.91975e-06	3.6763e-06	3.48679e-06	4.52601e-06	0.000161658	0.000405591	0.000140202	0.000137317	4.4213e-05	9.53105e-06	1.54288e-05	1.30141e-05	4.59225e-06	5.55449e-06	4.74007e-06	6.18508e-05	0.000224472	5.67021e-06	7.50553e-05	5.66685e-06
Thermoanaerobacterium_aotearoense	0	0	6.49651e-07	1.41218e-05	0	0	0	0	2.50337e-05	3.16933e-05	2.96146e-06	1.75383e-05	0	0	1.52212e-06	9.90923e-07	0	0	0	3.19001e-06	1.88039e-05	0	5.7004e-06	0
Caldicellulosiruptor_obsidiansis	7.25548e-07	7.64934e-07	0	8.87657e-06	0	0	1.58491e-06	0	4.34907e-05	0.000154531	5.68912e-06	2.86991e-05	0	1.63664e-06	3.04424e-06	2.90671e-06	0	0	0	2.65834e-06	8.61847e-06	0	3.99028e-06	0
Caldicellulosiruptor_changbaiensis	4.07423e-06	1.37688e-06	3.51894e-06	2.17879e-05	2.95988e-06	2.38183e-06	2.08302e-06	4.85517e-06	1.06075e-05	6.00722e-06	2.5718e-06	1.51468e-05	2.53275e-06	4.23602e-06	3.18262e-06	3.69945e-06	3.99586e-06	5.82766e-06	4.01876e-06	6.9117e-06	3.87831e-05	1.97445e-06	1.4251e-05	6.22242e-06
Caldicellulosiruptor_lactoaceticus	0	1.03011e-05	4.65583e-06	5.87064e-05	3.37097e-06	2.38183e-06	2.71698e-06	0	1.40019e-05	6.42152e-06	0	4.64367e-05	4.51491e-06	4.90993e-06	3.04424e-06	8.19163e-06	0	0	0	4.57235e-05	1.567e-05	0	1.14008e-05	0
Moorella_glycerini	3.68355e-06	3.82467e-06	3.30239e-06	1.57357e-05	2.79544e-06	3.6763e-06	3.39623e-06	2.63331e-06	1.90935e-05	1.01501e-05	2.02626e-06	8.56987e-06	5.50598e-07	1.15528e-06	2.00643e-06	0	4.59225e-06	3.8244e-06	2.47308e-06	2.53429e-05	4.58346e-05	5.26519e-06	1.95714e-05	3.22232e-06
Moorella_thermoacetica	0	0	7.57926e-07	2.4814e-05	0	0	0	0	1.67598e-05	1.63645e-05	0	1.33531e-05	0	0	2.76749e-06	0	0	0	0	1.55956e-05	4.62264e-05	0	2.10915e-05	0
Thermacetogenium_phaeum	4.18586e-06	6.37445e-06	2.21964e-06	2.80419e-05	0	1.51194e-05	5.97736e-06	4.52601e-06	4.13692e-05	3.66648e-05	8.33885e-06	1.99299e-05	3.85419e-06	8.56832e-06	6.08849e-06	7.20071e-06	1.00195e-05	7.46669e-06	0	2.92418e-05	7.09065e-05	1.41755e-06	2.43217e-05	3.11121e-06
Thermoanaerobacter_italicus	0	0	0	1.65427e-05	0	7.24905e-07	0	0	9.12244e-06	0.000115794	0	1.27552e-05	0	2.59938e-06	1.03781e-06	2.31215e-06	0	0	0	0	1.91957e-05	0	0	0
Thermoanaerobacter_kivui	2.28827e-06	0	0	3.28836e-05	1.3155e-06	3.05496e-06	0	0	1.76084e-05	2.25789e-05	0	2.27201e-05	0	0	1.107e-06	7.92739e-07	0	0	0	3.08368e-05	4.15254e-05	1.87319e-06	2.26116e-05	3.83346e-06
Thermoanaerobacter_wiegelii	0	0	0	7.26265e-06	0	0	0	0	0	0	0	0	0	0	0	0	0	3.8244e-06	0	6.38003e-06	0	0	9.50067e-06	0
Thermoanaerobacter_ethanolicus	0	2.70277e-06	0	0	3.53541e-06	0	5.93208e-06	0	2.77916e-05	0	0	2.05278e-05	0	3.08074e-06	2.42156e-06	0	0	0	0	0	0	0	0	0
Thermanaeromonas_toyohensis	1.06042e-06	2.90675e-06	1.89482e-06	3.83306e-06	1.3155e-06	4.60832e-06	5.43396e-06	0	9.33459e-06	8.28583e-06	2.72766e-06	4.58388e-06	2.25745e-06	3.08074e-06	2.07562e-06	2.51034e-06	2.62414e-06	0	0	8.86115e-06	1.13607e-05	0	4.1803e-06	0
Mahella_australiensis	3.51612e-06	6.52744e-06	3.19412e-06	3.30854e-05	5.59088e-06	1.09771e-05	7.42641e-06	1.02864e-05	7.08581e-05	9.8187e-05	4.05253e-06	4.54403e-05	1.1012e-06	5.58385e-06	3.66693e-06	4.95462e-06	1.55063e-06	1.45691e-05	0	0.000341686	0.000268348	1.87319e-06	4.33231e-05	1.03337e-05
Halanaerobium_praevalens	5.46952e-06	3.97766e-06	5.901e-06	1.23062e-05	5.34422e-06	4.97078e-06	5.52453e-06	6.66557e-06	4.03085e-05	3.33505e-05	6.78019e-06	2.07271e-05	3.63395e-06	4.42857e-06	6.91874e-06	8.38982e-06	5.06937e-06	4.82603e-06	4.84312e-06	1.61273e-05	1.64535e-05	3.18949e-06	4.94035e-06	6.44465e-06
Halanaerobium_hydrogeniformans	0	1.37688e-06	5.41376e-07	1.04905e-05	1.47994e-06	0	1.63019e-06	0	2.86402e-05	5.80008e-05	5.45532e-06	2.61082e-05	8.80957e-07	1.73292e-06	2.49075e-06	2.70852e-06	0	1.09269e-06	0	4.07613e-06	1.0969e-05	7.59403e-07	4.94035e-06	8.3336e-07
Halothermothrix_orenii	1.17204e-06	1.63186e-06	1.19103e-06	1.75514e-05	1.97325e-06	1.7087e-06	1.40377e-06	1.23437e-06	3.75505e-05	3.52148e-06	2.1042e-06	2.63075e-05	2.97323e-06	5.00621e-06	4.15124e-06	4.02975e-06	1.90847e-06	1.9122e-06	2.67917e-06	1.02789e-05	8.22673e-05	1.36693e-06	2.41317e-05	1.77783e-06
Halocella_sp.SP3-1	9.48794e-07	6.62943e-07	1.13689e-06	1.61392e-05	9.04407e-07	8.80242e-07	9.96226e-07	2.13957e-06	2.99131e-05	2.77575e-05	6.07879e-06	2.1325e-05	2.75299e-06	2.69565e-06	3.66693e-06	3.63339e-06	1.01387e-06	1.45691e-06	0	7.44336e-06	3.72161e-05	9.61911e-07	9.69069e-06	1.11115e-06
Halobacteroides_halobius	3.12544e-06	3.77367e-06	6.71306e-06	3.42958e-06	6.5775e-06	4.919e-06	5.38868e-06	5.34892e-06	6.57665e-06	5.80008e-06	4.36426e-06	6.37758e-06	5.01044e-06	8.2795e-06	8.2333e-06	1.05038e-05	4.89045e-06	5.46343e-06	3.50353e-06	6.38003e-06	1.80204e-05	3.74639e-06	4.56032e-06	6.27798e-06
Biomaibacter_acetigenes	5.97182e-06	3.72268e-06	4.16859e-06	2.19897e-05	1.01129e-05	7.24905e-06	4.03019e-06	4.19684e-06	4.56122e-05	4.66078e-05	5.53326e-06	7.37408e-06	4.73515e-06	5.77639e-06	6.98792e-06	1.31462e-05	3.7573e-06	4.91709e-06	4.01876e-06	2.67607e-05	3.83914e-05	4.10078e-06	9.12065e-06	5.61129e-06
Tepidanaerobacter_acetatoxydans	3.68355e-06	2.3458e-06	2.86929e-06	1.91653e-05	4.02872e-06	6.31703e-06	4.2566e-06	2.30415e-06	2.46094e-05	6.00722e-05	4.44219e-06	5.38108e-06	2.36757e-06	5.68012e-06	2.55993e-06	3.89763e-06	3.81694e-06	3.55123e-06	1.64872e-06	7.79781e-06	2.46802e-05	8.60657e-07	1.00707e-05	8.3336e-07
[Clostridium]_innocuum	0.0550897	0.113545	0.125935	0.00371484	0.106942	0.0792975	0.14817	0.0954793	0.016571	0.010692	0.0322992	0.00659222	0.0509456	0.0913326	0.0512209	0.0988341	0.0743059	0.0661354	0.060408	0.0099555	0.00798462	0.135585	0.00286236	0.114887
Erysipelatoclostridium_ramosum	0.000183843	0.000855196	0.000660099	0.000244913	0.000830327	0.000432251	0.00171441	0.000942562	0.000239093	0.000343447	0.000225305	0.000162429	0.000289615	0.000284391	0.000559726	0.00117451	0.000268796	0.000360313	0.000211861	0.000609115	3.44739e-05	0.000352414	0.000409479	0.000803581
Longibaculum_sp.KGMB06250	0.000268899	0.000381141	0.000468723	0.00044746	0.000491011	0.000382439	0.000542128	0.000425856	0.000430664	0.000918277	0.000210809	0.000197904	0.000310813	0.00038673	0.000473172	0.000730707	0.000403045	0.000353484	0.000335824	0.000440045	0.000471666	0.000321481	0.000397128	0.000596797
Intestinibaculum_porci	5.78206e-05	6.79261e-05	9.72852e-05	4.33741e-05	9.38938e-05	7.76166e-05	7.68e-05	7.74359e-05	7.9344e-05	0.00034469	4.19281e-05	4.28494e-05	6.15569e-05	9.04968e-05	9.56169e-05	0.000142297	8.56425e-05	8.07677e-05	8.34665e-05	4.71413e-05	6.65973e-05	6.68781e-05	4.2563e-05	0.000121004
Amedibacterium_intestinale	2.85754e-05	4.49271e-05	4.92652e-05	0.000201337	5.72243e-05	3.53132e-05	0.000279306	0.000205234	0.00044212	0.00310346	0.000103339	0.000178572	8.08829e-05	4.73664e-05	4.49026e-05	7.91417e-05	0.000408353	0.000141685	0.000226699	0.00061071	0.000536304	0.000200786	0.000189253	0.000145116
Erysipelothrix_sp.HDW6A	4.96722e-06	1.02501e-05	8.39132e-06	2.13845e-05	6.65972e-06	6.47237e-06	1.08679e-05	7.65307e-06	2.43972e-05	7.45724e-06	2.18213e-06	7.37408e-06	5.6161e-06	5.77639e-06	7.54142e-06	1.11644e-05	5.30793e-06	5.91871e-06	4.84312e-06	1.02789e-05	2.46802e-05	4.25266e-06	1.17808e-05	1.1167e-05
Erysipelothrix_sp.HDW6C	1.84178e-06	6.17047e-06	2.97757e-06	4.23654e-06	2.05547e-06	3.6763e-06	3.89434e-06	2.13957e-06	2.37608e-05	4.35006e-05	6.85812e-06	2.57096e-05	2.86311e-06	2.31056e-06	5.4658e-06	6.54009e-06	2.26631e-06	1.63903e-06	2.0609e-06	5.49391e-06	9.40197e-06	1.82257e-06	2.8502e-06	2.27785e-06
Erysipelothrix_sp.HDW6B	1.22785e-06	1.07091e-06	7.57926e-07	3.83306e-06	9.86625e-07	0	9.96226e-07	0	1.52748e-05	3.10718e-06	1.09106e-06	0	9.91077e-07	1.63664e-06	1.31456e-06	2.31215e-06	0	0	0	4.43057e-06	0	0	2.09015e-06	0
Erysipelothrix_larvae	4.63235e-06	9.33219e-06	1.08275e-05	1.79549e-05	9.78404e-06	8.02573e-06	1.63472e-05	1.05333e-05	1.10318e-05	3.52148e-06	5.53326e-06	7.57338e-06	7.2679e-06	7.70186e-06	1.03089e-05	1.38729e-05	8.40919e-06	7.19351e-06	6.80097e-06	1.47095e-05	3.99584e-05	6.88525e-06	1.4251e-05	1.20559e-05
Erysipelothrix_inopinata	1.39529e-06	8.72025e-06	2.81515e-06	4.0348e-06	2.38434e-06	3.46919e-06	6.38491e-06	2.05728e-06	5.72805e-06	5.17864e-06	1.24693e-06	0	2.31251e-06	3.75466e-06	2.55993e-06	5.02068e-06	1.55063e-06	2.00326e-06	2.26699e-06	5.31669e-06	1.80204e-05	1.72131e-06	7.98057e-06	2.72231e-06
Erysipelothrix_rhusiopathiae	3.73936e-06	3.4167e-06	2.92343e-06	1.4727e-05	5.91975e-06	3.36563e-06	3.93962e-06	4.52601e-06	1.35776e-05	3.72862e-06	2.02626e-06	1.41503e-05	3.57889e-06	7.60559e-06	3.52856e-06	6.73828e-06	3.87658e-06	5.00814e-06	5.04921e-06	3.8989e-06	4.50511e-05	3.24012e-06	1.02607e-05	3.44455e-06
Erysipelothrix_piscisicarius	0	1.1219e-06	9.20339e-07	1.12974e-05	1.23328e-06	1.03558e-06	7.24528e-07	0	5.0916e-06	0	1.4028e-06	8.96847e-06	9.36017e-07	1.82919e-06	2.55993e-06	2.90671e-06	1.96811e-06	1.2748e-06	0	3.8989e-06	1.13607e-05	2.37946e-06	3.23023e-06	1.72228e-06
Faecalitalea_cylindroides	1.24459e-05	1.52477e-05	1.82444e-05	0.000572135	2.30213e-05	2.35594e-05	3.60906e-05	2.63331e-05	0.00119271	0.0149901	6.16452e-05	0.000357344	2.78052e-05	4.13012e-05	3.05116e-05	4.512e-05	4.13899e-05	2.05789e-05	2.18455e-05	0.00019335	0.000605252	2.58703e-05	0.000259178	3.13343e-05
Turicibacter_sp.H121	3.9068e-06	5.86449e-06	6.7672e-06	4.29707e-05	6.08419e-06	1.40839e-05	1.2317e-05	9.46347e-06	0.000469488	0.0014032	4.98772e-06	9.46672e-05	5.94646e-06	7.22049e-06	6.29605e-06	9.71105e-06	1.43732e-05	0.000123565	7.93447e-06	6.29141e-05	2.54637e-05	8.6572e-06	1.3681e-05	1.03337e-05
Turicibacter_sanguinis	4.4091e-06	6.52744e-06	7.68754e-06	8.87657e-06	7.48191e-06	8.54352e-06	8.60377e-06	5.43121e-06	0.000131533	1.47073e-05	4.52013e-06	2.88984e-05	6.22176e-06	5.3913e-06	7.81817e-06	1.11644e-05	4.53261e-06	4.74408e-05	4.32789e-06	1.02789e-05	1.05772e-05	4.7083e-06	7.41053e-06	8.61139e-06
Faecalibaculum_rodentium	6.13926e-07	8.66925e-07	7.03788e-07	0.00102746	1.3155e-06	1.49641e-05	2.30943e-06	1.06978e-06	7.10702e-05	0.000232003	1.32486e-06	0.000428095	0	0	2.35237e-06	1.25517e-06	0	3.55123e-06	0	0.000663168	7.6391e-05	1.67069e-06	8.56961e-05	1.44449e-06
Lactobacillus_johnsonii	0.000137017	0.0448092	0.00958798	0.0247001	0.00396377	0.00788598	0.0174944	0.0046227	0.033208	0.0252604	0.0011054	0.00294046	0.0113495	0.00979628	0.00716027	0.0153655	0.00117263	0.000846923	0.000565408	0.0165172	0.0235837	0.00268307	0.0476613	0.000995976
Lactobacillus_gasseri	3.12544e-05	0.012453	0.00255621	0.0070018	0.00118617	0.00214903	0.00489559	0.00128884	0.00852376	0.00672602	0.00030994	0.00111847	0.00300159	0.00254951	0.00192874	0.00415349	0.000340602	0.000213529	0.000142202	0.00427887	0.00596242	0.000666402	0.0104924	0.000272731
Lactobacillus_paragasseri	8.70658e-06	0.00323587	0.000662048	0.00138111	0.000251589	0.000581736	0.00126095	0.000313611	0.00219957	0.00169735	7.69201e-05	0.000251117	0.000788071	0.000597953	0.000510049	0.00116348	8.47479e-05	5.49985e-05	3.13257e-05	0.000914116	0.00132176	0.000174359	0.00260356	7.42801e-05
Lactobacillus_crispatus	5.24627e-06	0.00045228	9.90718e-05	0.00141823	4.5467e-05	0.000116451	0.000398491	7.04411e-05	0.000346441	0.000520971	1.52749e-05	0.000218631	0.000125591	0.000162028	0.000132632	0.000195014	1.46117e-05	1.84846e-05	7.62533e-06	0.000141424	0.000261688	2.9718e-05	0.000437601	1.61672e-05
Lactobacillus_acidophilus	3.23706e-06	0.000411483	8.86773e-05	0.00198754	3.74095e-05	0.000127998	0.000477328	6.6162e-05	0.00030295	0.000283168	1.30148e-05	0.000217436	0.000116507	0.000164242	0.000101705	0.000256187	1.34189e-05	1.30212e-05	4.43094e-06	0.000125828	0.000279709	2.62753e-05	0.000306492	1.86117e-05
Lactobacillus_jensenii	6.30669e-06	0.000243708	4.91569e-05	0.000713757	2.21169e-05	6.10474e-05	0.000212015	3.39862e-05	0.00019836	0.000158259	1.169e-05	0.000143894	6.64022e-05	7.95217e-05	5.37586e-05	9.10328e-05	8.88631e-06	1.76651e-05	5.97661e-06	8.54215e-05	0.00022408	1.71119e-05	0.000224216	6.27798e-06
Lactobacillus_sp.3B(2020)	0	2.55488e-05	8.87856e-06	3.75237e-05	2.38434e-06	4.55655e-06	6.33962e-05	3.45622e-06	5.85534e-05	0.000101501	0	6.97548e-06	1.2003e-05	1.87733e-05	1.91649e-05	0.000152999	7.15676e-07	1.63903e-06	0	2.23301e-05	1.60617e-05	9.46723e-06	2.33717e-05	2.06673e-05
Lactobacillus_sp.JM1	0	0.000112088	2.69064e-05	4.41811e-05	7.81078e-06	1.91582e-05	4.65962e-05	1.20968e-05	9.12244e-05	6.85652e-05	4.13046e-06	1.57446e-05	2.80255e-05	1.74255e-05	2.4354e-05	5.21886e-05	4.89045e-06	0	0	3.65079e-05	6.93395e-05	8.91033e-06	0.000132059	4.22236e-06
Lactobacillus_sp.NFFJ11	0	1.42788e-05	2.70688e-06	3.4901e-05	1.39772e-06	4.03876e-06	1.04604e-05	1.56353e-06	9.97104e-06	7.87153e-06	0	3.58739e-06	3.79913e-06	6.06521e-06	3.18262e-06	4.49219e-06	7.15676e-07	0	0	3.19001e-06	6.65973e-06	8.1003e-07	1.00707e-05	1.11115e-06
Lactobacillus_sp.CBA3605	0	1.23919e-05	2.81515e-06	1.0087e-05	0	2.01938e-06	7.56226e-06	1.64582e-06	1.16682e-05	2.73432e-05	0	3.78669e-06	2.69793e-06	3.65838e-06	4.9123e-06	6.80434e-06	0	0	0	3.72168e-06	5.09273e-06	9.61911e-07	8.55061e-06	0
Lactobacillus_sp.wkB8	0	6.42544e-06	1.56999e-06	2.23932e-05	1.06884e-06	2.22649e-06	6.97358e-06	1.56353e-06	3.8187e-06	3.72862e-06	0	4.78318e-06	2.25745e-06	3.36956e-06	2.97506e-06	2.84065e-06	0	0	0	1.94945e-06	5.48448e-06	5.56896e-07	9.12065e-06	0
Lactobacillus_sp.BHWM-4	0	6.42544e-06	1.46171e-06	2.19897e-05	1.15106e-06	2.6925e-06	5.47924e-06	1.23437e-06	9.54674e-06	2.34075e-05	0	3.98599e-06	1.54168e-06	2.11801e-06	1.52212e-06	2.70852e-06	0	1.2748e-06	0	2.48112e-06	7.44323e-06	5.06269e-07	7.79055e-06	0
Lactobacillus_kefiranofaciens	1.56272e-06	0.000210663	4.32559e-05	0.000570319	1.9157e-05	5.8096e-05	0.000175653	2.83904e-05	0.000128775	0.000113516	5.53326e-06	7.35415e-05	5.19214e-05	5.69938e-05	4.08205e-05	8.30394e-05	6.50072e-06	7.73986e-06	3.09135e-06	6.3623e-05	9.3628e-05	1.19986e-05	0.000163792	6.72244e-06
Lactobacillus_amylovorus	4.01842e-06	0.000188939	4.31476e-05	0.00129759	2.02258e-05	6.50861e-05	0.000267125	4.10632e-05	0.00014999	0.00017711	8.49472e-06	0.000221023	6.02355e-05	0.000142003	6.74577e-05	7.47817e-05	6.73928e-06	8.10409e-06	3.70962e-06	7.08892e-05	0.00021507	1.17961e-05	0.000275139	4.72237e-06
Lactobacillus_amylolyticus	1.28366e-06	0.000151865	3.05336e-05	0.00122113	1.41416e-05	5.97011e-05	0.000279125	3.37393e-05	0.000102468	7.89225e-05	5.22152e-06	0.000135922	5.00494e-05	9.34813e-05	4.47642e-05	5.7936e-05	3.04162e-06	5.91871e-06	1.23654e-06	4.27107e-05	0.000104597	8.20155e-06	0.000124269	3.55567e-06
Lactobacillus_iners	3.12544e-06	0.000145082	3.61639e-05	0.000249351	2.05547e-05	2.97211e-05	7.94717e-05	1.95853e-05	0.000163143	0.000226617	1.34824e-05	0.000143097	4.36074e-05	6.0267e-05	3.97827e-05	6.44761e-05	8.94595e-06	9.28783e-06	6.59488e-06	7.90414e-05	0.000174328	1.3568e-05	0.000235047	9.72253e-06
Lactobacillus_acetotolerans	2.56733e-06	0.000118208	2.62026e-05	0.000665541	1.17573e-05	4.01287e-05	0.000163109	2.32884e-05	8.08291e-05	7.70582e-05	4.28633e-06	6.8559e-05	3.50731e-05	5.96894e-05	3.58391e-05	4.26097e-05	6.44108e-06	6.55611e-06	2.16395e-06	2.80012e-05	5.95458e-05	6.98651e-06	9.48167e-05	5.66685e-06
Lactobacillus_helveticus	6.13926e-07	0.000143961	2.97757e-05	0.000633061	1.07707e-05	4.075e-05	0.000144091	1.93384e-05	0.000100771	0.000148109	3.58493e-06	9.80553e-05	4.1405e-05	5.12174e-05	4.28962e-05	0.000105566	2.44523e-06	5.7366e-06	1.75177e-06	4.21791e-05	7.52158e-05	1.30111e-05	0.00013852	1.77783e-06
Lactobacillus_gallinarum	1.00461e-06	0.000124174	2.58778e-05	0.000124877	1.20039e-05	2.22132e-05	6.36679e-05	1.62936e-05	7.95562e-05	7.5401e-05	3.27319e-06	1.69404e-05	3.41922e-05	3.27329e-05	2.40772e-05	5.29814e-05	7.15676e-07	2.36749e-06	0	4.43057e-05	5.91541e-05	6.42961e-06	0.000116668	2.11118e-06
Lactobacillus_apis	1.78597e-06	9.49538e-05	1.86775e-05	0.000344572	8.05744e-06	2.54752e-05	9.6317e-05	1.60468e-05	6.19478e-05	4.88864e-05	3.11733e-06	4.14543e-05	2.71445e-05	3.26366e-05	2.1794e-05	3.59375e-05	3.22054e-06	3.27806e-06	1.75177e-06	3.81029e-05	4.27006e-05	5.92334e-06	6.49846e-05	4.1668e-06
Lactobacillus_kullabergensis	8.37171e-07	5.53812e-05	1.16937e-05	0.00011943	7.48191e-06	1.34107e-05	3.99396e-05	7.98223e-06	5.11281e-05	5.28221e-05	6.54639e-06	3.62725e-05	1.43156e-05	1.69441e-05	1.36299e-05	1.91579e-05	1.84883e-06	2.73171e-06	1.44263e-06	1.15195e-05	1.99792e-05	3.74639e-06	3.47725e-05	2.16674e-06
Lactobacillus_delbrueckii	3.96261e-06	3.64618e-05	9.52821e-06	0.000181364	5.6731e-06	1.19609e-05	4.44226e-05	6.99474e-06	5.72805e-05	0.000104609	3.89666e-06	4.22515e-05	1.43706e-05	2.21428e-05	1.64666e-05	1.30802e-05	2.8627e-06	3.73334e-06	2.57613e-06	2.55201e-05	8.30508e-05	3.13887e-06	7.27752e-05	3.16677e-06
Lactobacillus_dextrinicus	7.03224e-06	1.76955e-05	5.79272e-06	3.0261e-05	3.61763e-06	3.77986e-06	1.19094e-05	4.27913e-06	1.6972e-05	1.49145e-05	0	7.97197e-06	5.12056e-06	4.13975e-06	3.66693e-06	5.74736e-06	1.07351e-06	6.82929e-06	1.44263e-06	9.21559e-06	1.84122e-05	1.36693e-06	1.80513e-05	1.94451e-06
Lactobacillus_terrae	8.92983e-07	1.32079e-05	3.62722e-06	6.25395e-06	1.39772e-06	3.21029e-06	6.61132e-06	2.7156e-06	2.58823e-05	3.4179e-05	5.14359e-06	2.03285e-05	4.07443e-06	3.56211e-06	5.67336e-06	7.66314e-06	1.07351e-06	1.2748e-06	0	4.96224e-06	1.60617e-05	1.3163e-06	9.69069e-06	1.05559e-06
Lactobacillus_helsingborgensis	0	1.04031e-05	1.7324e-06	6.93986e-05	1.23328e-06	4.14231e-06	1.73434e-05	1.39895e-06	1.23047e-05	2.09217e-05	1.79246e-06	6.97548e-06	2.86311e-06	5.96894e-06	2.69831e-06	3.96369e-06	0	0	0	1.25828e-05	7.83498e-06	6.58149e-07	7.98057e-06	0
Lactobacillus_zeae	0	1.63186e-06	7.03788e-07	2.62262e-06	0	0	6.79245e-07	0	2.9701e-06	2.2786e-06	0	0	0	0	0	6.60616e-07	0	0	0	2.48112e-06	0	0	0	0
Lactobacillus_reuteri	0.000199916	0.0268539	0.00968819	0.0739715	0.00285291	0.00776523	0.0259119	0.00243318	0.04089	0.0107683	0.000352414	0.0194444	0.0107434	0.013343	0.00191933	0.0715673	0.00231563	0.0012442	0.000249781	0.0140889	0.0463764	0.00592188	0.0191249	0.0127346
Lactobacillus_vaginalis	0.000107158	0.000163798	0.000795443	0.00166738	0.000470291	1.8278e-05	0.000904574	0.000593894	0.00925164	0.03949	8.38561e-05	0.000568402	7.08069e-05	0.000275341	0.00804303	0.00509942	2.68975e-05	1.7483e-05	3.51384e-05	0.000947966	0.000868115	0.000256324	0.00307233	1.18893e-05
Limosilactobacillus_fermentum	6.30669e-06	6.02258e-05	1.31554e-05	7.24247e-05	8.96185e-06	5.6439e-06	0.000142008	8.14681e-06	8.48599e-05	0.00020031	4.59806e-06	5.60031e-05	1.49212e-05	1.63664e-05	3.18954e-05	3.56732e-05	4.47297e-06	1.61171e-05	6.28575e-06	3.84574e-05	4.23089e-05	1.06823e-05	4.95935e-05	2.80565e-05
Lactobacillus_frumenti	3.23706e-06	1.1678e-05	1.01779e-05	2.36036e-05	4.02872e-06	7.92218e-06	5.74189e-05	4.85517e-06	0.00010162	0.000436249	4.44219e-06	2.98949e-05	4.62503e-06	1.00124e-05	9.04279e-05	7.69617e-05	4.41333e-06	0	0	1.31145e-05	1.84122e-05	3.89827e-06	3.72426e-05	2.50008e-06
Lactobacillus_pontis	1.33947e-06	1.70325e-05	6.38823e-06	2.60245e-05	2.05547e-06	3.36563e-06	0.000155638	2.7156e-06	3.28832e-05	0.000191403	1.169e-06	4.78318e-06	1.54168e-06	2.02174e-06	2.61528e-05	1.21553e-05	0	1.18374e-06	0	1.94945e-05	2.46802e-05	2.17696e-06	1.50111e-05	5.00016e-06
Lactobacillus_mucosae	0	1.93783e-05	6.55065e-06	6.45569e-05	2.631e-06	5.59212e-06	3.36453e-05	2.22186e-06	2.88524e-05	6.87724e-05	0	6.17828e-06	3.68901e-06	2.98447e-06	1.36299e-05	6.60616e-06	2.08739e-06	0	0	1.54184e-05	6.34633e-05	2.37946e-06	2.29916e-05	2.33341e-06
Lactobacillus_murinus	0.0878851	0.00861642	0.00657533	0.10915	0.0316276	0.00620369	0.00548223	0.021421	0.0167062	0.0200645	0.00197997	0.115061	0.00436938	0.0141396	0.00195129	0.00288953	0.00702674	0.0700328	0.0132396	0.0496437	0.00475505	0.00742008	0.0230203	0.0183974
Lactobacillus_animalis	0.000964756	0.000120809	7.22737e-05	0.00131393	0.000356912	7.14549e-05	7.6483e-05	0.00023527	0.000231456	0.000252925	8.69735e-05	0.00469071	0.000128014	0.000544425	2.72598e-05	4.82249e-05	0.000148085	0.00150527	0.000298315	0.00113813	8.46177e-05	0.000163221	0.000491185	0.000388401
Ligilactobacillus_salivarius	9.32051e-06	1.78485e-05	2.06806e-05	0.000114588	1.72659e-05	1.41356e-05	2.21887e-05	1.31666e-05	0.000209604	0.000628687	8.33885e-06	9.1877e-05	1.60224e-05	2.43571e-05	0.000110561	6.98271e-05	8.82667e-06	2.03057e-05	1.07167e-05	5.99014e-05	9.95042e-05	1.32136e-05	0.00013966	1.42227e-05
Lactobacillus_ruminis	8.59496e-06	1.1831e-05	1.37509e-05	1.61392e-05	1.27439e-05	7.50794e-06	1.82038e-05	1.12739e-05	5.53711e-05	1.24287e-05	5.22152e-06	2.17236e-05	5.3408e-06	8.85714e-06	7.33386e-06	1.01074e-05	9.06523e-06	7.6488e-06	7.62533e-06	2.26845e-05	0.000233874	1.25555e-05	5.45339e-05	1.29449e-05
Ligilactobacillus_agilis	2.56174e-05	4.23263e-06	4.49342e-06	7.32317e-05	2.2939e-05	4.14231e-06	6.97358e-06	1.03687e-05	1.95178e-05	3.16933e-05	0	2.51117e-05	1.70685e-06	2.69565e-06	5.25824e-06	3.69945e-06	0	4.00651e-06	0	5.31669e-06	1.80204e-05	1.3163e-06	1.04507e-05	7.22245e-07
Lactobacillus_saerimneri	4.46491e-06	1.07601e-05	5.19721e-06	7.06091e-06	6.24863e-06	4.919e-06	6.12679e-05	6.66557e-06	3.45804e-05	0.000179181	2.18213e-06	1.51468e-05	4.51491e-06	5.19875e-06	2.12405e-05	7.06859e-06	2.98198e-06	1.25659e-05	5.46139e-06	9.74726e-06	0	2.22758e-06	1.99514e-05	2.07784e-05
Lactobacillus_acidipiscis	1.00461e-06	2.85575e-06	5.41376e-07	7.66613e-06	1.23328e-06	9.32021e-07	2.26415e-06	9.05202e-07	8.27384e-06	1.8436e-05	0	5.77968e-06	7.70838e-07	1.4441e-06	0	1.32123e-06	0	2.00326e-06	0	8.32948e-06	1.91957e-05	0	3.99028e-06	0
Lactobacillus_zhachilii	0	2.73846e-05	6.65892e-06	1.91653e-05	2.21991e-06	6.73126e-06	1.42189e-05	3.62081e-06	2.58823e-05	2.71361e-05	1.79246e-06	4.18529e-06	7.8185e-06	5.87267e-06	9.61704e-06	1.25517e-05	0	0	0	8.32948e-06	8.22673e-06	1.87319e-06	1.53911e-05	0
Lactobacillus_paralimentarius	2.95801e-06	8.0573e-06	6.27996e-06	1.02887e-05	6.00197e-06	4.6601e-06	6.61132e-06	4.11455e-06	9.97104e-06	2.05074e-05	2.64973e-06	5.38108e-06	4.56997e-06	6.54658e-06	1.03781e-05	1.1825e-05	5.54649e-06	4.18863e-06	3.29744e-06	2.83557e-06	0	3.69576e-06	4.75034e-06	5.77796e-06
Lactobacillus_alimentarius	7.25548e-07	1.51967e-05	4.00618e-06	1.65427e-05	2.46656e-06	2.89962e-06	8.69434e-06	3.04477e-06	8.27384e-06	1.49145e-05	1.24693e-06	0	3.96431e-06	4.90993e-06	4.63555e-06	8.05951e-06	2.14703e-06	1.2748e-06	0	3.19001e-06	9.79372e-06	2.32884e-06	1.15908e-05	1.66672e-06
Lactobacillus_allii	0	1.1372e-05	2.54447e-06	2.4814e-05	9.86625e-07	2.6925e-06	7.42641e-06	1.48124e-06	9.97104e-06	1.61574e-05	0	7.77267e-06	3.79913e-06	5.19875e-06	4.9123e-06	5.74736e-06	0	1.2748e-06	0	3.01279e-06	8.61847e-06	7.59403e-07	9.69069e-06	6.11131e-07
Lactobacillus_farciminis	2.39989e-06	9.68916e-06	4.06032e-06	3.16732e-05	5.262e-06	5.95458e-06	1.00075e-05	1.89269e-06	6.7888e-06	6.21437e-06	0	5.18178e-06	5.78128e-06	7.89441e-06	6.36524e-06	7.39889e-06	2.98198e-06	2.18537e-06	2.16395e-06	3.01279e-06	8.22673e-06	1.62006e-06	6.27044e-06	3.16677e-06
Lactobacillus_futsaii	1.73015e-06	8.66925e-06	3.24825e-06	1.95688e-05	2.79544e-06	3.62453e-06	6.33962e-06	3.45622e-06	6.3645e-06	8.70012e-06	0	3.58739e-06	2.20239e-06	2.31056e-06	3.11343e-06	5.35099e-06	1.61027e-06	1.82114e-06	1.85481e-06	4.6078e-06	7.83498e-06	1.26567e-06	6.08043e-06	2.66675e-06
Lactobacillus_heilongjiangensis	0	5.55852e-06	1.67826e-06	4.01463e-05	1.3155e-06	1.81226e-06	1.00528e-05	1.39895e-06	8.69814e-06	1.34645e-05	0	3.98599e-06	1.98215e-06	2.8882e-06	3.52856e-06	3.83157e-06	0	0	0	6.02558e-06	6.26798e-06	1.01254e-06	6.27044e-06	0
Lactobacillus_ginsenosidimutans	0	5.50752e-06	1.19103e-06	2.34019e-05	1.47994e-06	1.86404e-06	6.29434e-06	0	3.60655e-06	5.80008e-06	0	4.38459e-06	1.92709e-06	1.4441e-06	1.79887e-06	2.5764e-06	0	0	0	2.83557e-06	0	7.59403e-07	3.99028e-06	0
Lactobacillus_crustorum	0	4.74259e-06	1.13689e-06	2.74367e-05	0	2.07116e-06	6.88302e-06	1.56353e-06	7.6374e-06	1.2843e-05	0	3.38809e-06	6.60718e-07	1.82919e-06	2.90587e-06	4.09582e-06	0	0	0	0	0	0	3.04022e-06	0
Lactiplantibacillus_plantarum	7.53454e-06	1.59616e-05	1.99768e-05	5.06368e-05	5.59088e-06	1.77084e-05	3.31472e-05	7.65307e-06	4.22178e-05	3.31433e-05	2.5718e-06	2.41152e-05	4.45985e-06	6.8354e-06	2.22783e-05	2.06112e-05	3.7573e-06	3.56944e-05	0	1.80767e-05	2.03709e-05	8.30281e-06	2.52718e-05	4.9446e-06
Lactobacillus_pentosus	1.33947e-06	3.62069e-06	2.43619e-06	2.84454e-05	9.86625e-07	1.08736e-06	8.46792e-06	1.31666e-06	1.23047e-05	2.36146e-05	1.09106e-06	2.98949e-06	1.87203e-06	4.3323e-06	6.29605e-06	7.20071e-06	6.56036e-07	0	0	3.24318e-05	1.60617e-05	7.59403e-07	3.43924e-05	0
Lactobacillus_paraplantarum	0	8.66925e-07	9.20339e-07	1.06922e-05	0	5.69568e-07	3.30566e-06	9.87493e-07	8.91029e-06	3.1279e-05	0	0	0	0	7.05711e-06	5.1528e-06	0	0	0	3.01279e-06	6.26798e-06	6.58149e-07	3.04022e-06	0
Pediococcus_acidilactici	1.9534e-06	5.09956e-06	4.60169e-06	1.67444e-05	1.72659e-06	7.81862e-06	8.60377e-06	4.93746e-06	9.33459e-06	1.90574e-05	0	5.18178e-06	1.1012e-06	4.23602e-06	6.08849e-06	7.53102e-06	0	8.65043e-06	0	3.8989e-06	1.4103e-05	2.6326e-06	4.56032e-06	1.77783e-06
Pediococcus_damnosus	5.69276e-06	5.30354e-06	8.39132e-06	3.63132e-06	7.893e-06	7.55972e-06	1.06415e-05	9.2166e-06	0	3.31433e-06	2.64973e-06	2.98949e-06	5.0655e-06	5.77639e-06	7.05711e-06	1.00414e-05	8.46883e-06	7.19351e-06	7.93447e-06	3.54446e-06	0	7.49278e-06	3.23023e-06	1.21671e-05
Pediococcus_claussenii	7.8136e-07	5.91549e-06	2.86929e-06	1.33149e-05	2.21991e-06	3.26207e-06	3.75849e-06	1.72811e-06	1.31533e-05	6.42152e-06	1.6366e-06	2.98949e-06	2.36757e-06	2.59938e-06	3.32099e-06	5.41705e-06	2.08739e-06	2.64066e-06	2.0609e-06	3.01279e-06	2.07627e-05	1.56943e-06	7.98057e-06	2.94454e-06
Pediococcus_inopinatus	0	9.68916e-06	4.16859e-06	6.25395e-06	2.631e-06	2.43361e-06	4.98113e-06	3.29164e-06	1.78206e-05	0.000116416	2.02626e-06	3.78669e-06	3.46877e-06	3.75466e-06	1.00322e-05	1.16268e-05	0	0	0	2.83557e-06	8.61847e-06	0	7.79055e-06	0
Pediococcus_pentosaceus	0	3.11073e-06	9.20339e-07	2.0981e-05	1.15106e-06	1.34625e-06	5.88679e-06	1.06978e-06	8.48599e-06	1.59502e-05	0	4.78318e-06	1.43156e-06	3.27329e-06	4.42799e-06	3.69945e-06	8.34955e-07	0	0	3.72168e-06	1.68452e-05	1.16442e-06	9.69069e-06	1.38893e-06
Lactobacillus_oligofermentans	5.13465e-06	9.12821e-06	8.98684e-06	6.85917e-06	6.9886e-06	6.42059e-06	9.19245e-06	6.25412e-06	9.33459e-06	4.47435e-05	2.72766e-06	3.58739e-06	5.23068e-06	5.29503e-06	8.71761e-06	1.32123e-05	6.38144e-06	3.64229e-06	7.3162e-06	3.8989e-06	9.40197e-06	4.91081e-06	5.7004e-06	9.22252e-06
Lactobacillus_hokkaidonensis	1.39529e-06	1.1525e-05	5.30548e-06	1.27096e-05	5.17978e-06	5.69568e-06	1.07774e-05	3.78539e-06	2.16393e-05	5.80008e-05	2.338e-06	7.97197e-06	5.45092e-06	5.96894e-06	1.02397e-05	1.09662e-05	8.05135e-06	3.46017e-06	5.2553e-06	1.06334e-05	1.05772e-05	3.54388e-06	1.65312e-05	4.11124e-06
Lactobacillus_nenjiangensis	0	8.61825e-06	2.00309e-06	1.37183e-05	0	1.60515e-06	8.06038e-06	2.05728e-06	8.69814e-06	1.63645e-05	0	5.18178e-06	1.92709e-06	1.34783e-06	3.52856e-06	3.89763e-06	0	0	0	2.48112e-06	5.48448e-06	8.60657e-07	7.41053e-06	0
Lactobacillus_hordei	2.51151e-06	1.55027e-05	7.14616e-06	1.65427e-05	4.60425e-06	6.26525e-06	8.96604e-06	4.11455e-06	1.63355e-05	1.45002e-05	3.11733e-06	6.77618e-06	5.0655e-06	6.8354e-06	7.19549e-06	1.30802e-05	4.53261e-06	3.55123e-06	2.67917e-06	6.73447e-06	2.42884e-05	3.24012e-06	1.69112e-05	5.16683e-06
Lactobacillus_mali	4.29748e-06	2.23871e-05	4.92652e-06	2.0174e-05	3.86428e-06	1.13396e-05	1.71623e-05	4.93746e-06	3.41561e-05	3.93577e-05	7.94919e-06	1.01643e-05	1.04614e-05	9.7236e-06	8.7868e-06	1.56566e-05	7.81279e-06	1.36586e-06	1.33959e-06	7.97503e-06	2.50719e-05	2.58197e-06	2.05215e-05	3.7779e-06
Liquorilactobacillus_nagelii	2.00921e-06	4.48761e-06	3.57308e-06	1.21044e-05	1.64438e-06	3.15851e-06	4.30189e-06	2.7979e-06	1.67598e-05	1.96788e-05	3.58493e-06	6.17828e-06	4.07443e-06	6.54658e-06	7.05711e-06	9.90923e-06	3.1609e-06	1.9122e-06	2.57613e-06	7.26614e-06	2.03709e-05	2.78448e-06	5.7004e-06	3.94457e-06
Lactobacillus_sakei	2.62314e-06	6.42544e-06	6.65892e-06	1.83584e-05	5.91975e-06	4.24587e-06	6.11321e-06	4.93746e-06	2.6943e-05	3.37647e-05	3.42906e-06	1.07622e-05	4.84527e-06	1.17453e-05	1.01705e-05	5.0471e-05	6.67964e-06	6.374e-06	7.52229e-06	2.95962e-05	6.03293e-05	5.87272e-06	1.4251e-05	7.27801e-06
Lactobacillus_curvatus	0	8.87323e-06	5.03479e-06	1.43236e-05	3.37097e-06	4.6601e-06	1.83849e-05	8.96972e-06	3.3944e-06	9.73585e-06	3.74079e-06	7.37408e-06	2.20239e-06	2.59938e-06	3.18262e-06	1.10983e-05	1.37171e-06	1.09269e-06	1.33959e-06	8.68392e-06	0	1.77194e-06	9.12065e-06	2.77787e-06
Lactobacillus_graminis	1.00461e-06	1.27489e-06	1.89482e-06	7.66613e-06	1.3155e-06	1.03558e-06	2.03774e-06	1.23437e-06	2.5458e-06	0	0	0	9.36017e-07	0	1.45293e-06	1.32123e-06	7.75315e-07	2.5496e-06	0	1.94945e-06	8.22673e-06	9.61911e-07	3.04022e-06	1.1667e-06
Lactobacillus_fuchuensis	0	5.71151e-06	1.19103e-06	0	0	9.32021e-07	3.07925e-06	0	6.7888e-06	1.26359e-05	0	2.59089e-06	1.70685e-06	0	1.79887e-06	3.10489e-06	0	0	0	6.02558e-06	3.91749e-06	0	6.65047e-06	0
Lactobacillus_hilgardii	2.17665e-06	8.61825e-06	4.33101e-06	1.87618e-05	3.61763e-06	5.28145e-06	6.43019e-06	3.45622e-06	1.16682e-05	1.18073e-05	1.71453e-06	6.57688e-06	3.57889e-06	5.68012e-06	7.61061e-06	8.52194e-06	2.68378e-06	2.09431e-06	3.70962e-06	5.84836e-06	1.0969e-05	2.98699e-06	6.65047e-06	3.72234e-06
Lactobacillus_kefiri	1.11623e-06	5.91549e-06	3.4648e-06	3.42958e-06	2.21991e-06	2.74428e-06	4.48302e-06	2.30415e-06	7.6374e-06	3.62505e-05	1.09106e-06	2.19229e-06	2.03721e-06	2.02174e-06	5.67336e-06	6.73828e-06	1.43135e-06	1.36586e-06	1.03045e-06	3.01279e-06	6.26798e-06	1.3163e-06	5.13036e-06	2.00006e-06
Lactobacillus_parabuchneri	2.62314e-06	4.07965e-06	2.86929e-06	5.0435e-06	2.54878e-06	2.58895e-06	3.80377e-06	2.88019e-06	5.9402e-06	1.65717e-05	1.01313e-06	0	2.91817e-06	2.40683e-06	4.9123e-06	7.26677e-06	2.68378e-06	2.09431e-06	2.0609e-06	2.3039e-06	9.01022e-06	1.67069e-06	4.94035e-06	3.33344e-06
Lactobacillus_curieae	9.48794e-07	1.78485e-06	2.00309e-06	3.63132e-06	2.38434e-06	1.91582e-06	4.43774e-06	1.31666e-06	7.2131e-06	2.32003e-05	1.01313e-06	2.98949e-06	1.48662e-06	3.46584e-06	7.05711e-06	7.13465e-06	1.43135e-06	1.45691e-06	1.75177e-06	0	5.48448e-06	9.11284e-07	6.84048e-06	1.44449e-06
Lactobacillus_buchneri	0	1.78485e-06	9.20339e-07	7.86787e-06	0	1.9676e-06	4.07547e-06	1.23437e-06	1.01832e-05	2.40289e-05	0	4.98248e-06	6.60718e-07	1.15528e-06	7.1263e-06	6.54009e-06	0	0	0	5.67113e-06	1.0969e-05	7.59403e-07	7.22051e-06	0
Lactobacillus_sanfranciscensis	4.57654e-06	8.0573e-06	8.28305e-06	4.23654e-06	6.90638e-06	7.09371e-06	7.96981e-06	6.58328e-06	1.16682e-05	1.2843e-05	3.11733e-06	3.98599e-06	5.94646e-06	5.58385e-06	8.64842e-06	1.6119e-05	6.3218e-06	5.28131e-06	5.56443e-06	6.55725e-06	0	4.80955e-06	4.94035e-06	9.22252e-06
Lactobacillus_fructivorans	0	5.45653e-06	6.49651e-07	2.82436e-06	0	1.03558e-06	2.58113e-06	0	4.87945e-06	6.42152e-06	0	0	2.09227e-06	1.15528e-06	6.91874e-07	2.37822e-06	0	0	0	0	0	0	3.04022e-06	0
Lactobacillus_lindneri	0	0	5.95513e-07	2.0174e-06	0	6.73126e-07	2.62641e-06	0	5.9402e-06	2.32003e-05	1.71453e-06	0	1.65179e-06	9.62732e-07	2.83668e-06	1.65154e-06	0	0	0	2.48112e-06	7.44323e-06	0	1.90013e-06	6.66688e-07
Lacticaseibacillus_paracasei	3.79518e-06	9.58717e-06	6.27996e-06	1.65427e-05	1.01951e-05	4.71188e-06	9.0566e-06	1.05333e-05	1.59112e-05	2.05074e-05	4.67599e-06	1.55453e-05	4.01937e-06	9.14596e-06	7.95655e-06	1.95542e-05	5.78504e-06	1.4296e-05	1.32928e-05	1.63045e-05	4.81851e-05	4.80955e-06	1.90013e-05	5.55573e-06
Lactobacillus_casei	1.84178e-06	0	1.08275e-06	4.43828e-06	3.04209e-06	2.6925e-06	1.04151e-06	0	6.15235e-06	2.48575e-06	1.4028e-06	0	2.20239e-06	3.08074e-06	9.34029e-06	1.1759e-05	0	0	0	2.3039e-06	1.29277e-05	5.56896e-06	3.04022e-06	3.27788e-06
Lactobacillus_coryniformis	2.67895e-06	4.53861e-06	3.78963e-06	9.07831e-06	3.12431e-06	4.03876e-06	6.33962e-06	3.7031e-06	1.63355e-05	2.32003e-05	1.94833e-06	1.01643e-05	3.79913e-06	4.13975e-06	6.78036e-06	8.45588e-06	3.22054e-06	5.28131e-06	3.50353e-06	1.41778e-05	1.21442e-05	3.54388e-06	6.27044e-06	4.22236e-06
Lactobacillus_backii	2.79057e-06	1.52987e-06	6.49651e-07	1.51305e-05	4.43981e-06	2.38183e-06	3.66792e-06	8.2291e-07	4.243e-06	1.67788e-05	0	5.77968e-06	1.92709e-06	3.56211e-06	4.70474e-06	4.294e-06	0	0	0	0	0	5.06269e-07	0	0
Lactobacillus_kunkeei	0	5.55852e-06	1.94895e-06	7.66613e-06	1.3155e-06	1.03558e-06	4.5283e-06	1.31666e-06	7.84955e-06	1.20144e-05	0	1.99299e-06	1.26638e-06	1.15528e-06	3.32099e-06	9.51286e-06	0	9.10571e-07	0	2.83557e-06	3.91749e-06	1.26567e-06	4.37031e-06	1.00003e-06
Lactobacillus_brevis	0	3.92666e-06	1.94895e-06	1.39201e-05	1.47994e-06	9.32021e-07	7.96981e-06	1.39895e-06	1.61234e-05	7.20867e-05	0	3.38809e-06	1.3765e-06	1.4441e-06	4.84312e-06	4.88856e-06	0	0	0	8.5067e-06	6.26798e-06	8.1003e-07	8.74062e-06	0
Lactobacillus_harbinensis	3.06963e-06	2.39679e-06	1.89482e-06	1.95688e-05	2.30213e-06	3.41741e-06	4.07547e-06	1.48124e-06	2.39729e-05	1.40859e-05	1.48073e-06	1.07622e-05	0	0	9.40948e-06	2.64246e-06	1.72955e-06	3.27806e-06	1.85481e-06	1.54184e-05	3.99584e-05	1.56943e-06	1.4631e-05	4.38903e-06
Acetilactobacillus_jinshanensis	0	6.22146e-06	1.67826e-06	1.73497e-05	8.22188e-07	7.76684e-07	5.25283e-06	1.06978e-06	1.31533e-05	2.50646e-05	0	0	1.59674e-06	1.54037e-06	3.32099e-06	3.4352e-06	0	0	0	3.36724e-06	1.84122e-05	7.08776e-07	8.93063e-06	0
Lactobacillus_rossiae	7.8136e-07	1.127e-05	1.62413e-06	1.99723e-05	1.47994e-06	2.58895e-06	7.56226e-06	1.48124e-06	1.6972e-05	1.78145e-05	8.57265e-07	3.98599e-06	3.08335e-06	2.69565e-06	4.63555e-06	6.40797e-06	7.15676e-07	0	0	2.67607e-05	1.4103e-05	7.08776e-07	1.90013e-05	0
Lactobacillus_paracollinoides	0	2.39679e-06	1.19103e-06	5.64872e-06	0	0	5.56981e-06	1.8104e-06	7.84955e-06	2.15431e-05	0	2.19229e-06	0	1.4441e-06	3.66693e-06	3.50126e-06	0	1.82114e-06	0	3.36724e-06	6.65973e-06	6.58149e-07	4.75034e-06	1.72228e-06
Enterococcus_casseliflavus	0.000640436	0.00130758	0.000548143	4.09533e-05	0.000416274	0.00113468	0.000304166	0.00116532	6.83123e-05	2.77575e-05	0.000284144	1.23566e-05	4.52041e-05	0.00020381	0.00255959	0.00246495	0.00036899	0.00096639	0.00010016	1.13423e-05	1.52782e-05	0.0022092	3.40124e-05	0.000940697
Enterococcus_sp.M190262	3.41566e-05	6.42544e-06	0.000104702	0	8.55075e-06	3.41741e-06	1.31321e-06	0	2.01542e-05	9.5287e-06	0.000644196	4.98248e-06	7.43308e-06	1.45373e-05	9.99757e-05	0.000200497	0	4.91709e-06	0	0	0	2.78448e-06	9.69069e-06	5.96686e-05
Enterococcus_sp.FDAARGOS_375	3.85657e-05	7.92981e-05	3.41067e-05	9.48179e-06	2.31857e-05	6.63288e-05	1.89736e-05	6.31172e-05	4.03085e-06	4.35006e-06	1.65218e-05	1.05629e-05	4.01937e-06	1.29006e-05	0.000138651	0.00014375	1.95022e-05	5.40879e-05	5.04921e-06	2.65834e-06	0	0.000113404	0	5.2835e-05
Enterococcus_sp.CR-Ec1	1.33389e-05	3.03424e-05	1.48878e-05	0	8.63297e-06	2.8582e-05	7.33585e-06	2.66623e-05	0	0	7.40365e-06	0	0	3.56211e-06	5.34818e-05	5.30474e-05	7.57423e-06	1.98505e-05	2.26699e-06	0	0	4.4501e-05	0	1.91673e-05
Enterococcus_sp.FDAARGOS_553	8.48334e-06	1.34118e-05	1.20727e-05	0	0	1.22716e-05	2.98868e-05	2.73206e-05	0	0	1.13003e-05	0	6.82742e-06	0	2.90587e-05	2.98598e-05	2.68975e-05	2.24001e-05	1.48385e-05	3.98752e-05	0	3.48313e-05	0	2.12229e-05
Enterococcus_sp.HSIEG1	0	0	1.02861e-05	0	0	0	0	0	0	0	8.33885e-06	0	0	0	9.47867e-06	0	0	0	0	0	0	0	0	0
Enterococcus_faecium	0.000167378	0.000132691	0.000196357	0.00174788	0.000245341	0.000120956	0.000167411	0.000175198	0.00204916	0.00236726	0.000476094	0.000582951	0.000214458	0.000279385	0.000169717	0.00019356	0.000189952	0.000222453	0.000218043	0.00284868	0.00855188	0.000249692	0.00364237	0.000250564
Enterococcus_cecorum	0.000194391	0.000106173	0.000113472	1.75514e-05	0.000420467	0.000186663	9.74943e-05	8.69816e-05	6.30085e-05	0.000139409	0.000114874	4.18529e-05	0.000171677	0.000295174	0.000301034	0.000340679	0.000129239	0.000125932	0.000128909	2.41023e-05	5.99376e-05	0.000120998	3.05922e-05	0.000151338
Enterococcus_faecalis	0.000179378	9.37809e-05	6.16627e-05	0.00153444	6.34729e-05	5.63873e-05	4.16604e-05	7.45557e-05	0.00147762	0.0005479	6.58536e-05	0.000849414	2.75299e-05	8.41428e-05	0.00040523	9.63177e-05	5.52263e-05	0.000964477	0.000120872	0.00514319	0.00598083	7.55353e-05	0.00199343	0.000159783
Enterococcus_gallinarum	5.39696e-05	6.83341e-05	8.79194e-05	9.68353e-06	2.56523e-05	5.81995e-05	1.65283e-05	5.66162e-05	3.77627e-05	8.49297e-06	6.4139e-05	8.56987e-06	3.85419e-06	9.81987e-06	0.000160999	0.000149299	1.75937e-05	4.74408e-05	6.1827e-06	1.48867e-05	2.38967e-05	0.00010095	2.12815e-05	7.43913e-05
Enterococcus_avium	0.000145556	5.36984e-05	2.7556e-05	3.30854e-05	2.53234e-05	0.00023694	8.51774e-05	1.41541e-05	1.99421e-05	4.9715e-05	0.000254997	1.5346e-05	9.96583e-06	1.87733e-05	5.3551e-05	0.000612919	1.37768e-05	0.000339825	1.40141e-05	9.53459e-05	4.50511e-05	7.43202e-05	1.4631e-05	7.76691e-05
Enterococcus_thailandicus	3.85099e-06	1.1321e-05	6.22582e-06	1.10957e-05	6.90638e-06	5.59212e-06	9.41887e-06	4.69059e-06	2.5458e-05	1.18073e-05	2.338e-06	7.37408e-06	4.90032e-06	7.99068e-06	7.05711e-06	1.30802e-05	4.47297e-06	5.91871e-06	4.94616e-06	1.36462e-05	1.48865e-05	4.96143e-06	1.21609e-05	8.27804e-06
Enterococcus_wangshanyuanii	4.74397e-06	5.04856e-06	5.52203e-06	1.61392e-05	6.74194e-06	4.71188e-06	7.60755e-06	5.67808e-06	1.01832e-05	8.49297e-06	2.1042e-06	6.57688e-06	4.84527e-06	6.25776e-06	9.06354e-06	1.10323e-05	5.90432e-06	5.82766e-06	5.46139e-06	4.78502e-06	1.01855e-05	3.9489e-06	3.23023e-06	7.22245e-06
Enterococcus_hirae	4.63235e-06	5.86449e-06	5.52203e-06	1.31131e-05	1.29083e-05	4.76366e-06	4.16604e-06	3.37393e-06	1.4214e-05	1.90574e-05	5.29946e-06	1.07622e-05	4.79021e-06	1.0205e-05	5.81174e-06	9.05043e-06	1.13315e-06	3.36911e-06	4.01876e-06	6.9117e-06	2.62472e-05	2.8351e-06	1.4061e-05	1.50005e-06
Enterococcus_durans	2.51151e-06	7.49635e-06	5.57617e-06	2.38053e-05	5.75531e-06	3.77986e-06	5.79623e-06	3.94997e-06	6.25842e-05	9.07298e-05	1.42618e-05	6.67653e-05	6.38694e-06	1.64627e-05	1.07932e-05	8.85225e-06	3.39946e-06	5.37237e-06	4.32789e-06	3.77485e-05	3.17317e-05	4.65767e-06	1.69112e-05	5.11127e-06
Enterococcus_mundtii	3.68355e-06	3.56969e-06	4.06032e-06	4.09533e-05	4.85091e-06	3.15851e-06	3.80377e-06	5.18434e-06	2.60944e-05	1.32573e-05	2.26006e-06	3.16886e-05	2.69793e-06	5.48757e-06	5.4658e-06	7.13465e-06	4.23441e-06	6.46506e-06	5.35834e-06	1.27601e-05	2.62472e-05	3.89827e-06	1.3871e-05	4.50014e-06
Enterococcus_saigonensis	1.84178e-06	1.78485e-06	2.38205e-06	3.63132e-05	1.72659e-06	2.01938e-06	4.07547e-06	3.29164e-06	0.000328408	1.76074e-05	3.27319e-06	4.58388e-05	1.32144e-06	3.08074e-06	6.50361e-06	4.02975e-06	2.14703e-06	5.00814e-06	3.50353e-06	5.60025e-05	0.000522593	2.88573e-06	0.000115528	2.44452e-06
Vagococcus_penaei	2.00921e-06	9.07721e-06	6.38823e-06	1.59375e-05	5.91975e-06	5.69568e-06	8.69434e-06	5.5135e-06	1.52748e-05	0.000114759	2.88353e-06	1.01643e-05	5.6161e-06	6.16149e-06	6.08849e-06	9.84317e-06	3.22054e-06	4.18863e-06	4.43094e-06	6.73447e-06	1.0969e-05	3.18949e-06	1.29209e-05	5.16683e-06
Vagococcus_carniphilus	3.18125e-06	4.23263e-06	6.06341e-06	0	6.5775e-06	5.43679e-06	5.75094e-06	3.29164e-06	3.35197e-05	7.04295e-05	1.25472e-05	4.54403e-05	5.12056e-06	1.1264e-05	1.17619e-05	1.22874e-05	5.36757e-06	5.00814e-06	5.46139e-06	2.65834e-06	6.26798e-06	4.35391e-06	4.37031e-06	7.38912e-06
Vagococcus_sp.HDW17B	0	8.36328e-06	2.54447e-06	5.0435e-06	2.38434e-06	2.43361e-06	3.98491e-06	2.7979e-06	2.94888e-05	3.95648e-05	6.15672e-06	2.71047e-05	2.25745e-06	2.8882e-06	4.15124e-06	4.16188e-06	1.07351e-06	2.5496e-06	0	3.8989e-06	5.87623e-06	7.08776e-07	6.46046e-06	1.44449e-06
Vagococcus_sp.CF-49	1.9534e-06	4.38562e-06	0	9.68353e-06	1.56216e-06	7.09371e-06	6.43019e-06	0	2.22757e-05	2.69289e-05	5.06566e-06	7.37408e-06	4.23961e-06	7.22049e-06	3.18262e-06	5.61523e-06	5.84468e-06	0	0	0	1.91957e-05	0	8.74062e-06	0
Vagococcus_sp.MN-17	6.13926e-07	6.11947e-06	1.89482e-06	6.85917e-06	9.04407e-07	1.39803e-06	2.71698e-06	1.48124e-06	1.33654e-05	3.33505e-05	0	3.58739e-06	2.03721e-06	1.63664e-06	4.15124e-06	4.69037e-06	0	0	0	3.36724e-06	9.01022e-06	7.08776e-07	8.17058e-06	0
Vagococcus_teuberi	0	1.27489e-06	7.57926e-07	2.86471e-05	0	6.73126e-07	1.13208e-06	0	0	2.69289e-06	1.8704e-06	2.59089e-05	7.15778e-07	1.82919e-06	1.93725e-06	1.7176e-06	0	1.00163e-06	1.85481e-06	2.65834e-06	1.01855e-05	0	5.51039e-06	8.88917e-07
Tetragenococcus_osmophilus	3.01382e-06	4.13064e-06	5.25134e-06	2.62262e-06	5.01535e-06	5.22967e-06	4.34717e-06	5.01975e-06	5.5159e-06	0	2.41593e-06	2.79019e-06	4.79021e-06	5.77639e-06	5.25824e-06	9.97529e-06	5.42721e-06	5.0992e-06	4.01876e-06	3.19001e-06	0	3.79702e-06	0	6.16686e-06
Tetragenococcus_halophilus	2.95801e-06	1.06071e-05	4.22273e-06	3.51028e-05	6.00197e-06	6.10991e-06	8.51321e-06	6.66557e-06	2.37608e-05	2.4236e-05	3.97459e-06	9.16777e-06	4.62503e-06	7.50931e-06	5.74255e-06	5.54917e-06	3.10126e-06	1.02895e-05	5.04921e-06	1.22284e-05	3.21234e-05	3.44263e-06	2.71719e-05	1.28337e-05
Tetragenococcus_koreensis	1.33947e-06	9.2302e-06	2.43619e-06	2.40071e-05	3.69985e-06	3.00318e-06	5.79623e-06	3.86768e-06	1.01832e-05	1.65717e-05	1.48073e-06	1.37517e-05	3.35865e-06	3.56211e-06	4.3588e-06	6.60616e-06	1.31207e-06	1.82114e-06	2.57613e-06	5.49391e-06	1.52782e-05	1.67069e-06	1.53911e-05	1.55561e-06
Melissococcus_plutonius	1.00461e-06	1.78485e-06	1.62413e-06	5.85046e-06	2.21991e-06	1.34625e-06	2.53585e-06	1.89269e-06	3.13982e-05	6.1108e-05	7.40365e-06	2.7304e-05	2.14733e-06	2.5031e-06	6.0193e-06	4.75643e-06	1.72955e-06	1.45691e-06	2.16395e-06	1.6659e-05	2.46802e-05	1.21504e-06	1.33009e-05	1.66672e-06
Streptococcus_pasteurianus	0.000298312	0.00029812	0.000391036	0.000324398	0.000482871	0.000205562	0.000360589	0.000544438	0.00137282	0.0172685	0.00032163	0.000311704	0.000240556	0.000455565	0.000389041	0.00047452	0.000646792	0.000753134	0.000852492	0.000772515	0.000656179	0.000761175	0.000350005	0.00064202
Streptococcus_constellatus	3.12544e-06	3.4677e-06	3.13998e-06	0.000106721	1.3155e-06	2.17472e-06	2.17358e-06	3.37393e-06	5.0916e-06	0	1.30148e-05	0	1.43156e-06	1.34783e-06	1.93725e-06	1.05038e-05	2.44523e-06	1.94862e-05	2.47308e-06	0	4.70099e-06	3.74639e-06	0	3.16677e-06
Streptococcus_anginosus	2.95801e-06	3.77367e-06	6.92961e-06	4.80142e-05	5.17978e-06	3.00318e-06	4.70943e-06	4.6083e-06	2.82159e-05	7.70582e-05	4.52013e-06	4.28494e-05	3.08335e-06	1.43447e-05	5.95011e-06	3.96369e-06	3.4591e-06	4.27969e-06	4.01876e-06	2.9419e-05	8.54012e-05	8.91033e-06	1.08308e-05	6.94467e-06
Streptococcus_intermedius	0	0	7.03788e-07	6.65743e-06	0	5.69568e-07	0	8.2291e-07	7.23431e-05	1.05644e-05	0	1.5346e-05	0	0	9.68623e-07	1.25517e-06	0	1.82114e-06	0	9.44598e-05	0.00012771	0	3.55325e-05	0
Streptococcus_pneumoniae	1.03809e-05	7.39436e-06	1.01779e-05	5.99168e-05	1.20039e-05	7.09371e-06	9.10189e-06	8.14681e-06	0.000235699	0.000175867	1.169e-05	0.000223215	1.68483e-05	2.58012e-05	1.958e-05	2.33858e-05	2.11124e-05	1.88488e-05	1.97846e-05	0.000234289	0.00061818	1.95926e-05	0.000270769	1.28337e-05
Streptococcus_dysgalactiae	6.75318e-06	5.50752e-06	5.41376e-06	2.70332e-05	9.70182e-06	9.94155e-06	6.61132e-06	6.50099e-06	1.16682e-05	4.9715e-06	4.98772e-06	2.75033e-05	5.45092e-06	9.53105e-06	8.51005e-06	1.16929e-05	7.39532e-06	1.49334e-05	1.18502e-05	3.52674e-05	5.64118e-05	6.98651e-06	5.05436e-05	1.05003e-05
Streptococcus_equi	2.00921e-06	2.44779e-06	1.67826e-06	1.6341e-05	3.20653e-06	6.73126e-07	1.99245e-06	1.64582e-06	8.48599e-06	1.57431e-05	9.66372e-06	1.23566e-05	5.3408e-06	5.19875e-06	2.35237e-06	4.88856e-06	1.66991e-06	3.27806e-06	7.52229e-06	1.1165e-05	2.46802e-05	1.06316e-06	1.3681e-05	8.3336e-07
Streptococcus_parauberis	5.52533e-06	1.02501e-05	8.55374e-06	8.06961e-06	8.05744e-06	8.54352e-06	9.55472e-06	8.88743e-06	8.69814e-06	1.67788e-05	3.35113e-06	6.77618e-06	6.77236e-06	1.09751e-05	9.27111e-06	1.38729e-05	7.93207e-06	6.64717e-06	7.41924e-06	6.38003e-06	0	5.97397e-06	9.8807e-06	8.7225e-06
Streptococcus_suis	1.05484e-05	9.50558e-05	1.01779e-05	0.000170067	1.34017e-05	8.54352e-06	1.03245e-05	2.4605e-05	0.000257974	0.000241946	1.09886e-05	0.000157446	9.74559e-06	1.80994e-05	2.0687e-05	3.74569e-05	1.76533e-05	1.98505e-05	0.000702973	0.000159855	0.000446985	2.57185e-05	0.000193434	1.14448e-05
Streptococcus_pyogenes	1.11065e-05	3.36571e-06	1.12065e-05	7.26265e-05	1.38128e-05	3.10674e-06	3.48679e-06	5.43121e-06	0.000100983	0.000152459	1.08327e-05	3.74683e-05	3.13841e-06	1.58851e-05	5.60418e-06	6.67222e-06	2.26631e-06	6.46506e-06	7.21315e-06	1.59501e-05	0.000210761	1.92382e-06	4.84534e-05	1.41671e-05
Streptococcus_mutans	4.46491e-06	5.30354e-06	6.71306e-06	3.28836e-05	6.90638e-06	6.31703e-06	7.01887e-06	6.83016e-06	2.22757e-05	1.61574e-05	3.03939e-06	2.69054e-05	4.51491e-06	6.64285e-06	6.78036e-06	1.0702e-05	6.79892e-06	5.0992e-06	5.04921e-06	2.19756e-05	3.79996e-05	5.31582e-06	1.21609e-05	9.1114e-06
Streptococcus_sp.DAT741	1.33947e-06	1.47887e-06	1.94895e-06	0	1.89103e-06	1.7087e-06	1.63019e-06	1.15207e-06	0	0	0	0	1.04614e-06	2.21428e-06	2.55993e-06	3.03883e-06	1.96811e-06	0	1.33959e-06	0	0	1.97445e-06	0	2.38897e-06
Streptococcus_sp.CNU_G2	1.84178e-06	3.62069e-06	2.81515e-06	9.48179e-06	8.13966e-06	4.50477e-06	3.21509e-06	5.67808e-06	0	0	2.72766e-06	0	0	0	0	3.69945e-06	2.5645e-06	7.37563e-06	4.1218e-06	0	0	3.69576e-06	0	4.44459e-06
Streptococcus_sp.1643	1.39529e-06	7.13938e-07	1.02861e-06	9.88527e-06	3.78206e-06	5.17789e-07	0	3.94997e-06	0	3.31433e-06	1.01313e-06	7.57338e-06	9.91077e-07	4.42857e-06	8.99436e-07	0	1.66991e-06	3.46017e-06	4.1218e-06	6.38003e-06	1.29277e-05	7.59403e-07	8.36059e-06	1.38893e-06
Streptococcus_urinalis	2.4557e-06	3.4677e-06	4.16859e-06	9.68353e-06	4.3576e-06	3.52097e-06	4.5283e-06	3.94997e-06	9.54674e-06	1.8436e-05	2.26006e-06	5.38108e-06	3.13841e-06	3.08074e-06	6.29605e-06	6.67222e-06	4.35369e-06	2.73171e-06	3.70962e-06	1.38234e-05	2.03709e-05	3.34137e-06	9.50067e-06	4.22236e-06
Streptococcus_mitis	2.12083e-06	9.94414e-06	4.43928e-06	1.67444e-05	4.11094e-06	3.26207e-06	5.88679e-06	5.26663e-06	1.33654e-05	2.34075e-05	2.88353e-06	1.31538e-05	2.97323e-06	5.87267e-06	5.39661e-06	1.03717e-05	2.8627e-06	2.82277e-06	3.50353e-06	1.34689e-05	3.09482e-05	2.17696e-06	2.56518e-05	4.00013e-06
Streptococcus_uberis	2.06502e-06	2.49878e-06	3.62722e-06	5.64872e-06	4.85091e-06	3.72808e-06	3.12453e-06	2.38644e-06	2.56701e-05	2.03003e-05	3.27319e-06	1.15594e-05	2.97323e-06	3.85093e-06	6.5728e-06	6.73828e-06	3.81694e-06	3.64229e-06	2.67917e-06	3.36724e-06	2.03709e-05	2.6326e-06	4.94035e-06	3.7779e-06
Streptococcus_ferus	2.62314e-06	2.70277e-06	3.57308e-06	1.29114e-05	3.45319e-06	2.79606e-06	3.03396e-06	4.6083e-06	1.16682e-05	4.9715e-06	1.48073e-06	2.59089e-06	3.52383e-06	2.11801e-06	3.73612e-06	8.05951e-06	2.92234e-06	2.91383e-06	2.26699e-06	8.5067e-06	2.50719e-05	2.0757e-06	4.37031e-06	4.05568e-06
Streptococcus_salivarius	9.48794e-07	9.12821e-06	2.92343e-06	1.27096e-05	1.06884e-06	2.48539e-06	7.01887e-06	1.31666e-06	1.88813e-05	1.03573e-05	1.169e-06	8.96847e-06	2.97323e-06	4.42857e-06	2.14481e-06	3.10489e-06	1.78919e-06	2.18537e-06	3.29744e-06	5.99014e-05	1.72369e-05	1.92382e-06	2.01414e-05	2.05562e-06
Streptococcus_himalayensis	5.58114e-07	3.16173e-06	2.49033e-06	1.0894e-05	2.05547e-06	8.80242e-07	4.8e-06	3.04477e-06	5.0916e-06	0	0	2.39159e-06	6.60718e-07	1.63664e-06	1.24537e-06	2.70852e-06	1.43135e-06	1.54797e-06	1.33959e-06	1.57728e-05	5.87623e-06	2.17696e-06	0	2.05562e-06
Streptococcus_halotolerans	1.06042e-06	1.78485e-06	2.05723e-06	0	2.38434e-06	1.76048e-06	2.44528e-06	1.97499e-06	3.8187e-06	8.28583e-06	1.169e-06	3.58739e-06	2.31251e-06	2.59938e-06	2.35237e-06	3.83157e-06	1.55063e-06	1.18374e-06	1.44263e-06	5.13947e-06	5.09273e-06	1.21504e-06	0	2.16674e-06
Streptococcus_gordonii	3.06963e-06	4.02865e-06	2.00309e-06	9.88527e-06	3.69985e-06	2.33005e-06	2.21887e-06	2.7979e-06	1.01832e-05	2.63075e-05	1.71453e-06	4.58388e-06	2.58781e-06	3.36956e-06	3.32099e-06	4.82249e-06	1.66991e-06	1.45691e-06	2.57613e-06	1.94945e-05	1.01855e-05	1.41755e-06	5.7004e-06	2.27785e-06
Streptococcus_iniae	7.8136e-07	1.07091e-06	1.94895e-06	0	1.47994e-06	1.34625e-06	1.53962e-06	1.31666e-06	2.75795e-06	6.62866e-06	3.50699e-06	2.98949e-06	1.21132e-06	1.92546e-06	2.76749e-06	3.03883e-06	1.61027e-06	0	1.85481e-06	5.31669e-06	4.70099e-06	1.41755e-06	2.09015e-06	1.88895e-06
Streptococcus_sanguinis	1.84178e-06	4.5896e-06	1.7324e-06	1.0087e-05	1.97325e-06	5.74746e-06	4.98113e-06	4.27913e-06	4.87945e-05	2.15431e-05	1.79246e-06	6.97548e-06	6.05658e-07	3.46584e-06	3.18262e-06	4.22794e-06	9.54234e-07	6.64717e-06	1.85481e-06	2.37479e-05	5.01439e-05	1.36693e-06	1.82413e-05	3.16677e-06
Streptococcus_thermophilus	0	5.60951e-06	1.7324e-06	7.86787e-06	1.39772e-06	1.60515e-06	2.80755e-06	2.38644e-06	2.92767e-05	2.9829e-05	3.35113e-06	2.77026e-05	5.50598e-06	8.47204e-06	4.28962e-06	6.07766e-06	1.31207e-06	2.64066e-06	1.54568e-06	5.49391e-06	1.80204e-05	1.72131e-06	2.52718e-05	0
Streptococcus_cristatus	1.28366e-06	1.58086e-06	1.94895e-06	4.01463e-05	2.631e-06	2.07116e-06	2.4e-06	2.38644e-06	1.14561e-05	1.42931e-05	2.1042e-06	5.58038e-06	0	2.11801e-06	2.14481e-06	2.77459e-06	1.61027e-06	4.27969e-06	9.17101e-06	9.21559e-06	4.54429e-05	2.0757e-06	1.52011e-05	2.83342e-06
Streptococcus_acidominimus	1.17204e-06	1.42788e-06	1.2993e-06	0.000212432	2.30213e-06	1.9676e-06	2.08302e-06	1.48124e-06	0.00033456	5.71722e-05	2.02626e-06	8.13141e-05	1.1012e-06	2.02174e-06	3.25181e-06	3.69945e-06	4.0555e-06	1.73009e-06	1.95786e-06	0.000219934	0.000547665	2.37946e-06	0.000210535	1.61116e-06
Streptococcus_agalactiae	8.65077e-06	1.83584e-06	2.54447e-06	0.000102484	2.42545e-05	4.09054e-06	8.15094e-07	3.86768e-06	9.75889e-05	6.02794e-05	9.50785e-06	8.80903e-05	6.7173e-06	1.8677e-05	9.96298e-06	1.05038e-05	4.17477e-06	9.01466e-06	1.17471e-05	0.000147804	0.000462264	5.11331e-06	0.000157141	3.44455e-06
Streptococcus_oralis	0	6.11947e-06	1.51585e-06	1.41218e-05	2.05547e-06	1.9676e-06	3.16981e-06	1.15207e-06	3.94599e-05	7.85082e-05	1.94833e-06	9.96497e-06	2.20239e-06	5.00621e-06	3.52856e-06	6.8704e-06	8.34955e-07	0	0	1.22284e-05	2.78142e-05	0	1.95714e-05	0
Streptococcus_merionis	0	0	8.12064e-07	4.64002e-06	1.72659e-06	1.50159e-06	1.13208e-06	0	8.69814e-06	3.89434e-05	0	2.79019e-06	6.05658e-07	9.62732e-07	0	1.58548e-06	6.56036e-07	6.46506e-06	0	0	6.26798e-06	8.60657e-07	3.61026e-06	1.22226e-06
Streptococcus_pluranimalium	0	8.66925e-07	0	2.27966e-05	0	0	1.17736e-06	0	3.60655e-06	9.94299e-06	0	1.85348e-05	0	1.25155e-06	2.07562e-06	1.65154e-06	6.56036e-07	0	0	3.01279e-06	2.11544e-05	0	3.42024e-06	0
Streptococcus_gwangjuense	0	0	0	0	0	0	0	0	0	0	0	1.77376e-05	0	1.73292e-06	0	0	0	0	0	0	0	0	0	0
Streptococcus_troglodytae	0	5.09956e-07	0	5.44698e-06	0	0	7.69811e-07	0	0	0	0	3.98599e-06	0	0	0	1.51942e-06	0	0	0	0	0	0	0	0
Streptococcus_gallolyticus	7.8136e-07	1.07091e-06	0	3.99446e-05	0	0	1.22264e-06	1.31666e-06	3.75505e-05	3.43862e-05	0	4.24508e-05	0	0	2.214e-06	1.91579e-06	0	2.5496e-06	0	1.24056e-05	9.08857e-05	0	8.01857e-05	0
Streptococcus_respiraculi	0	0	0	1.67444e-05	0	1.34625e-06	0	0	9.97104e-06	0	0	1.5346e-05	0	0	0	0	0	0	0	6.2028e-06	1.84122e-05	0	3.42024e-06	0
Streptococcus_ratti	0	0	0	0	0	5.17789e-07	4.5283e-07	0	5.30375e-06	2.48575e-06	0	2.59089e-06	0	0	0	0	0	0	0	3.54446e-06	1.37112e-05	0	3.04022e-06	0
Streptococcus_pantholopis	6.13926e-07	6.11947e-07	7.57926e-07	3.63132e-06	8.22188e-07	1.03558e-06	8.15094e-07	0	2.5458e-06	3.31433e-06	0	0	0	0	8.99436e-07	1.78366e-06	5.96396e-07	0	0	2.65834e-06	5.87623e-06	6.58149e-07	0	7.22245e-07
Streptococcus_equinus	1.11623e-06	0	7.57926e-07	4.23654e-06	0	6.73126e-07	7.69811e-07	0	9.54674e-06	1.61574e-05	1.32486e-06	1.57446e-05	0	3.36956e-06	2.69831e-06	1.45335e-06	0	0	0	1.36462e-05	1.52782e-05	0	1.4061e-05	0
Streptococcus_porcinus	2.23246e-06	0	5.95513e-07	1.27096e-05	1.64438e-06	3.10674e-06	5.88679e-07	0	2.18514e-05	1.74002e-05	0	4.58388e-06	0	1.92546e-06	1.45293e-06	1.18911e-06	0	0	0	1.16967e-05	1.52782e-05	6.58149e-07	1.4251e-05	2.77787e-06
Streptococcus_marmotae	5.58114e-07	5.60951e-07	5.41376e-07	0	0	5.17789e-07	0	0	2.65187e-05	4.93007e-05	7.48159e-06	3.129e-05	9.36017e-07	0	4.08205e-06	2.97277e-06	0	0	0	2.12668e-06	0	0	0	0
Lactococcus_lactis	1.08832e-05	9.79115e-06	1.14772e-05	5.76977e-05	3.47785e-05	6.42059e-06	1.08226e-05	2.05728e-05	8.25263e-05	9.2387e-05	1.42618e-05	9.66602e-05	1.15075e-05	2.91708e-05	1.8473e-05	2.00167e-05	1.24647e-05	2.3948e-05	2.94709e-05	8.20542e-05	0.000123793	1.25555e-05	7.37252e-05	1.35004e-05
Lactococcus_sp.1JSPR-7	3.12544e-06	3.11073e-06	4.00618e-06	4.43828e-06	3.69985e-06	3.57275e-06	4.66415e-06	4.11455e-06	3.60655e-06	3.31433e-06	2.338e-06	4.78318e-06	2.47769e-06	4.42857e-06	5.74255e-06	5.54917e-06	3.39946e-06	3.27806e-06	3.60658e-06	1.75451e-05	1.05772e-05	2.27821e-06	5.7004e-06	5.00016e-06
Lactococcus_garvieae	6.17832e-05	3.90626e-05	2.36581e-05	0.000191855	0.000694255	2.16954e-05	7.10943e-06	9.48816e-05	0.000290433	0.000810354	0.000314383	0.000905816	3.89824e-05	0.000335801	3.26564e-05	9.19577e-05	0.000335354	0.000779904	0.00161647	6.53953e-05	0.00161283	0.000119682	0.00125352	7.75025e-05
Lactococcus_raffinolactis	7.25548e-07	1.83584e-06	1.02861e-06	5.64872e-06	1.80881e-06	1.7087e-06	1.63019e-06	1.89269e-06	4.45515e-06	3.93577e-06	0	4.38459e-06	0	2.02174e-06	1.03781e-06	1.58548e-06	1.37171e-06	2.18537e-06	2.88526e-06	7.44336e-06	1.0969e-05	1.11379e-06	6.27044e-06	1.05559e-06
Lactococcus_piscium	0	0	2.1655e-06	0	1.47994e-06	0	3.98491e-06	2.38644e-06	0	0	0	5.97898e-06	0	2.31056e-06	0	0	0	2.09431e-06	3.1944e-06	0	8.22673e-06	0	4.94035e-06	1.94451e-06
Weissella_koreensis	4.18586e-06	7.34336e-06	4.92652e-06	4.23654e-06	4.93313e-06	8.23285e-06	8.10566e-06	6.17183e-06	5.0916e-06	4.35006e-06	1.71453e-06	0	5.39586e-06	7.50931e-06	6.78036e-06	1.16929e-05	5.90432e-06	3.73334e-06	3.70962e-06	2.83557e-06	0	2.88573e-06	6.46046e-06	4.38903e-06
Weissella_ceti	2.06502e-06	5.96648e-06	3.13998e-06	7.66613e-06	2.21991e-06	2.53717e-06	5.3434e-06	2.30415e-06	5.30375e-06	6.00722e-06	1.09106e-06	0	2.14733e-06	2.11801e-06	2.97506e-06	4.294e-06	1.78919e-06	1.09269e-06	1.23654e-06	0	0	1.41755e-06	3.04022e-06	2.83342e-06
Weissella_sp.HDW19	1.06042e-06	1.1219e-06	2.1655e-06	9.68353e-06	2.631e-06	1.08736e-06	1.31321e-06	2.22186e-06	4.87945e-06	4.76435e-06	0	0	6.60718e-07	1.63664e-06	1.31456e-06	1.7176e-06	6.56036e-07	3.09594e-06	2.26699e-06	5.13947e-06	5.48448e-06	8.60657e-07	5.13036e-06	9.44475e-07
Weissella_hellenica	1.89759e-06	1.73385e-06	2.1655e-06	0	3.28875e-06	1.9676e-06	3.03396e-06	1.8104e-06	2.5458e-06	5.80008e-06	2.02626e-06	9.56637e-06	1.92709e-06	5.00621e-06	4.3588e-06	6.14372e-06	2.62414e-06	1.9122e-06	2.37004e-06	2.12668e-06	0	1.62006e-06	0	2.50008e-06
Weissella_cryptocerci	2.12083e-06	1.37688e-06	1.7324e-06	7.66613e-06	3.37097e-06	8.80242e-07	1.26792e-06	3.37393e-06	8.27384e-06	3.70791e-05	1.79246e-06	9.36707e-06	1.48662e-06	5.58385e-06	4.56637e-06	4.82249e-06	2.68378e-06	5.00814e-06	8.03751e-06	1.31145e-05	1.99792e-05	2.6326e-06	1.08308e-05	2.00006e-06
Weissella_confusa	2.23246e-06	1.03011e-05	2.05723e-06	4.47863e-05	1.06884e-06	4.6601e-06	6.83774e-06	2.7979e-06	1.25168e-05	1.63645e-05	0	0	3.57889e-06	2.69565e-06	4.84312e-06	4.88856e-06	1.13315e-06	3.8244e-06	0	0	8.22673e-06	1.21504e-06	1.93814e-05	5.83352e-06
Weissella_cibaria	1.00461e-06	9.68916e-07	1.78654e-06	4.64002e-06	1.72659e-06	1.08736e-06	7.24528e-07	1.23437e-06	8.91029e-06	9.5287e-06	5.92292e-06	1.01643e-05	2.75299e-06	4.13975e-06	2.28318e-06	2.5764e-06	4.83081e-06	6.73823e-06	7.3162e-06	9.39282e-06	4.07419e-05	2.17696e-06	1.3871e-05	1.44449e-06
Weissella_paramesenteroides	6.13926e-07	7.95531e-06	1.62413e-06	6.85917e-06	0	3.26207e-06	5.52453e-06	1.06978e-06	9.33459e-06	1.82288e-05	9.35198e-07	2.79019e-06	1.1012e-06	3.46584e-06	3.39018e-06	6.93646e-06	1.19279e-06	3.36911e-06	0	4.6078e-06	0	8.1003e-07	5.32038e-06	1.88895e-06
Weissella_viridescens	0	3.97766e-06	1.2993e-06	2.21914e-06	8.22188e-07	7.76684e-07	2.76226e-06	8.2291e-07	1.18804e-05	9.5287e-06	0	0	0	1.73292e-06	3.25181e-06	2.31215e-06	0	1.09269e-06	0	0	2.11544e-05	0	4.75034e-06	0
Weissella_diestrammenae	1.89759e-06	8.77124e-06	1.19103e-06	7.66613e-06	1.97325e-06	3.41741e-06	3.93962e-06	8.2291e-07	1.4214e-05	1.2843e-05	1.01313e-06	3.78669e-06	2.75299e-06	1.73292e-06	1.79887e-06	3.36914e-06	7.75315e-07	0	0	1.04562e-05	1.0969e-05	0	1.10208e-05	2.44452e-06
Leuconostoc_mesenteroides	5.91601e-06	2.03982e-06	9.3658e-06	2.05775e-05	7.893e-06	1.55337e-06	6.61132e-06	5.26663e-06	2.67309e-05	2.11289e-05	5.61119e-06	1.79369e-05	6.22176e-06	1.28043e-05	4.3588e-06	1.59869e-05	4.89045e-06	1.01984e-05	8.75883e-06	7.62059e-06	2.78142e-05	7.49278e-06	1.57711e-05	6.55576e-06
Leuconostoc_carnosum	0	1.93783e-06	2.49033e-06	4.64002e-06	3.28875e-06	0	5.29811e-06	7.24161e-06	0	3.10718e-06	0	0	0	0	0	3.36914e-06	0	0	0	0	1.0969e-05	1.51881e-06	3.23023e-06	5.61129e-06
Leuconostoc_gelidum	0	1.93783e-06	7.57926e-07	6.05221e-06	0	9.32021e-07	2.35472e-06	1.31666e-06	4.6673e-06	7.87153e-06	0	6.97548e-06	1.21132e-06	2.8882e-06	1.6605e-06	2.64246e-06	0	1.2748e-06	1.95786e-06	6.9117e-06	0	0	5.7004e-06	0
Oenococcus_kitaharae	2.34408e-06	3.67168e-06	3.68135e-06	2.62262e-06	2.46656e-06	3.10674e-06	2.89811e-06	2.38644e-06	3.60655e-06	1.51216e-05	1.55866e-06	2.39159e-06	2.75299e-06	3.36956e-06	6.15768e-06	8.52194e-06	2.20667e-06	2.18537e-06	2.26699e-06	2.3039e-06	7.83498e-06	2.37946e-06	4.75034e-06	4.83349e-06
Oenococcus_sp.UCMA_16435	0	1.87154e-05	3.30239e-06	9.88527e-06	0	3.00318e-06	9.50943e-06	2.88019e-06	1.52748e-05	1.26359e-05	0	3.58739e-06	3.19347e-06	3.46584e-06	3.80531e-06	6.73828e-06	0	0	0	5.13947e-06	2.23297e-05	0	8.36059e-06	0
Oenococcus_oeni	1.67434e-06	1.07091e-06	2.05723e-06	4.61985e-05	4.52203e-06	1.39803e-06	7.69811e-07	3.29164e-06	1.29411e-05	1.67788e-05	3.11733e-06	1.13601e-05	1.54168e-06	6.45031e-06	4.56637e-06	3.96369e-06	2.38559e-06	8.01303e-06	6.80097e-06	2.10895e-05	1.76287e-05	2.0757e-06	2.56518e-05	1.72228e-06
Oenococcus_sicerae	0	2.75376e-06	7.57926e-07	4.43828e-06	0	7.24905e-07	1.63019e-06	0	1.2729e-05	1.82288e-05	1.6366e-06	1.31538e-05	8.80957e-07	9.62732e-07	9.68623e-07	2.11397e-06	0	0	0	6.2028e-06	0	0	5.7004e-06	0
Carnobacterium_maltaromaticum	8.87402e-06	1.25959e-05	1.28306e-05	4.86194e-05	1.71015e-05	1.02522e-05	1.29509e-05	1.82686e-05	4.05206e-05	4.72292e-05	1.09886e-05	3.76676e-05	1.0131e-05	2.03137e-05	1.37683e-05	1.9356e-05	1.12123e-05	1.96683e-05	1.97846e-05	2.74696e-05	6.30716e-05	1.10367e-05	3.30623e-05	1.3556e-05
Carnobacterium_inhibens	4.29748e-06	4.74259e-06	6.92961e-06	9.07831e-06	6.41307e-06	5.79924e-06	6.20377e-06	5.59579e-06	6.7888e-06	4.14291e-06	3.03939e-06	3.58739e-06	4.62503e-06	7.41304e-06	7.88736e-06	1.14286e-05	7.33568e-06	5.91871e-06	6.90402e-06	2.83557e-06	1.2536e-05	5.06269e-06	7.0305e-06	9.94476e-06
Carnobacterium_sp.CP1	1.11623e-06	2.85575e-06	1.67826e-06	6.65743e-06	1.47994e-06	1.24269e-06	8.7849e-06	5.84266e-06	1.2729e-05	2.40289e-05	4.20839e-06	2.98949e-06	1.48662e-06	1.15528e-06	4.22043e-06	5.94554e-06	4.71153e-06	1.45691e-06	1.85481e-06	1.55956e-05	7.44323e-06	3.44263e-06	5.7004e-06	3.16677e-06
Carnobacterium_sp.17-4	7.25548e-07	1.37688e-06	1.51585e-06	9.88527e-06	1.3155e-06	1.03558e-06	2.98868e-06	2.55102e-06	6.3645e-06	5.80008e-06	1.24693e-06	5.38108e-06	1.1012e-06	2.21428e-06	2.35237e-06	2.77459e-06	1.43135e-06	2.00326e-06	0	0	9.40197e-06	9.61911e-07	5.13036e-06	1.38893e-06
Carnobacterium_divergens	1.17204e-06	2.80476e-06	1.62413e-06	8.47309e-06	0	2.43361e-06	3.26038e-06	2.30415e-06	4.243e-06	9.11441e-06	1.55866e-06	2.98949e-06	1.59674e-06	2.79192e-06	2.28318e-06	2.51034e-06	1.78919e-06	4.00651e-06	1.03045e-06	7.79781e-06	1.48865e-05	1.11379e-06	9.31066e-06	3.11121e-06
Jeotgalibaca_sp.PTS2502	0	0	1.56999e-06	0	0	0	0	0	0	0	0	0	0	0	4.3588e-06	5.94554e-06	0	0	0	0	0	1.72131e-06	0	0
Jeotgalibaca_ciconiae	2.23246e-06	1.93783e-06	1.78654e-06	9.28005e-06	2.21991e-06	1.55337e-06	2.21887e-06	2.96248e-06	5.30375e-06	6.00722e-06	0	4.58388e-06	0	2.21428e-06	1.79887e-06	2.18003e-06	0	1.45691e-06	0	0	1.88039e-05	6.58149e-07	5.51039e-06	1.50005e-06
Jeotgalibaca_porci	2.34408e-06	6.78241e-06	7.03788e-07	7.86787e-06	5.83753e-06	5.07434e-06	5.20755e-06	1.8104e-06	2.1215e-05	1.49145e-05	4.59806e-06	3.78669e-06	5.83634e-06	8.37577e-06	4.49718e-06	7.20071e-06	6.20252e-06	0	0	1.91401e-05	2.78142e-05	6.58149e-07	1.25409e-05	0
Dolosigranulum_pigrum	2.12083e-06	4.43662e-06	3.68135e-06	1.19027e-05	2.87766e-06	5.69568e-06	5.43396e-06	5.59579e-06	5.15524e-05	0.000151009	1.09106e-05	5.73982e-05	2.09227e-06	6.35403e-06	7.40305e-06	7.66314e-06	2.5645e-06	6.55611e-06	3.09135e-06	1.20512e-05	4.50511e-05	1.97445e-06	1.02607e-05	3.66678e-06
Marinilactibacillus_sp.15R	2.56733e-06	2.14181e-06	2.5986e-06	3.83306e-05	2.95988e-06	3.31385e-06	3.21509e-06	2.30415e-06	1.65477e-05	4.76435e-06	8.57265e-07	2.61082e-05	7.15778e-07	2.40683e-06	1.107e-06	1.05698e-06	6.56036e-07	3.27806e-06	0	5.13947e-06	2.54637e-05	2.37946e-06	6.84048e-06	6.11131e-07
Aerococcus_viridans	3.34869e-06	4.07965e-06	3.51894e-06	8.06961e-06	4.3576e-06	5.59212e-06	4.03019e-06	4.03226e-06	2.75795e-06	8.90726e-06	1.55866e-06	0	3.63395e-06	5.29503e-06	4.77393e-06	7.20071e-06	3.69766e-06	7.83091e-06	3.91571e-06	0	0	2.78448e-06	5.7004e-06	1.42782e-05
Aerococcus_urinae	1.73015e-06	4.48761e-06	2.65274e-06	1.19027e-05	1.97325e-06	2.9514e-06	5.16226e-06	2.30415e-06	1.03953e-05	4.35006e-06	1.169e-06	2.79019e-06	2.09227e-06	3.56211e-06	4.42799e-06	4.75643e-06	1.66991e-06	3.27806e-06	2.0609e-06	1.24056e-05	1.05772e-05	2.0757e-06	5.51039e-06	3.11121e-06
Aerococcus_urinaeequi	1.67434e-06	2.60078e-06	2.21964e-06	2.0981e-05	3.12431e-06	2.6925e-06	4.89057e-06	3.20935e-06	5.9402e-06	1.36716e-05	2.02626e-06	8.17127e-06	8.80957e-07	1.4441e-06	1.24537e-06	2.77459e-06	2.14703e-06	2.36749e-06	1.85481e-06	7.26614e-06	1.72369e-05	2.17696e-06	6.46046e-06	2.72231e-06
Aerococcus_christensenii	7.25548e-07	8.15929e-07	1.2993e-06	2.19897e-05	2.46656e-06	6.73126e-07	2.53585e-06	0	1.40019e-05	2.29932e-05	1.32486e-06	7.57338e-06	0	4.04348e-06	2.97506e-06	2.44428e-06	1.78919e-06	2.73171e-06	0	2.28618e-05	4.07419e-05	1.01254e-06	2.35617e-05	1.72228e-06
Aerococcus_urinaehominis	0	2.90675e-06	6.49651e-07	0	0	1.34625e-06	1.72075e-06	0	4.243e-06	2.48575e-06	0	2.19229e-06	9.91077e-07	0	0	1.65154e-06	0	1.18374e-06	0	3.8989e-06	1.76287e-05	6.07522e-07	5.32038e-06	3.66678e-06
Aerococcus_sanguinicola	2.28827e-06	0	6.49651e-07	3.42958e-06	0	7.55972e-06	5.43396e-07	0	2.1215e-06	1.45002e-05	4.05253e-06	6.57688e-06	1.98215e-06	4.62112e-06	3.11343e-06	4.42612e-06	5.36757e-06	0	1.44263e-06	2.65834e-06	1.60617e-05	0	3.99028e-06	0
Suicoccus_acidiformans	7.25548e-07	3.67168e-06	1.19103e-06	3.0261e-06	0	9.32021e-07	1.13208e-06	9.87493e-07	9.97104e-06	3.43862e-05	0	4.38459e-06	1.59674e-06	2.5031e-06	1.107e-06	2.04791e-06	0	0	0	1.40006e-05	1.99792e-05	0	8.17058e-06	7.77803e-07
Abiotrophia_defectiva	0	0	7.57926e-07	1.83584e-05	0	1.24269e-06	4.98113e-07	0	1.93056e-05	2.69289e-06	0	0	0	0	9.68623e-07	1.25517e-06	0	2.18537e-06	0	3.24318e-05	2.42884e-05	0	1.78613e-05	0
Bacillus_cereus	0.000239989	0.000118208	0.000178762	0.00185379	0.00100989	0.000102471	0.000102747	0.000676515	0.00215268	0.00245488	0.000423567	0.00340144	0.00017498	0.000825928	0.000288096	0.000149695	0.00039881	0.00120532	0.00147787	0.0019374	0.00544844	0.000359653	0.00368987	0.00021234
Bacillus_thuringiensis	0.000440854	0.00016905	0.000346535	0.00271098	0.00184877	0.000155492	9.23774e-05	0.00143919	0.00236483	0.00407124	0.00120079	0.00932821	0.000303875	0.0029888	0.000609748	0.000192635	0.000958349	0.00369592	0.00688825	0.00552439	0.0221338	0.000691816	0.0115161	0.00063152
Bacillus_cytotoxicus	4.07423e-06	7.39436e-06	8.82442e-06	2.03758e-05	8.55075e-06	7.8704e-06	7.29057e-06	9.13431e-06	2.35486e-05	6.83581e-06	5.84499e-06	1.01643e-05	5.56104e-06	7.50931e-06	6.08849e-06	1.04377e-05	5.00973e-06	6.92034e-06	6.80097e-06	9.57004e-06	3.36904e-05	7.49278e-06	2.8502e-05	7.61135e-06
Bacillus_luti	1.9534e-06	2.44779e-06	3.35653e-06	6.45569e-06	5.262e-06	3.21029e-06	3.48679e-06	3.7031e-06	3.8187e-06	3.52148e-06	1.94833e-06	6.17828e-06	2.47769e-06	3.65838e-06	4.9123e-06	5.74736e-06	3.1609e-06	5.55449e-06	6.69793e-06	4.6078e-06	7.83498e-06	4.05015e-06	7.79055e-06	4.27791e-06
Bacillus_pseudomycoides	2.28827e-06	1.73385e-06	2.32792e-06	1.49288e-05	5.91975e-06	9.32021e-07	2.03774e-06	4.77288e-06	1.08196e-05	9.11441e-06	2.96146e-06	1.63425e-05	1.76191e-06	7.79813e-06	4.22043e-06	3.4352e-06	2.26631e-06	6.55611e-06	9.68623e-06	1.04562e-05	3.99584e-05	2.22758e-06	2.03314e-05	3.50011e-06
Bacillus_mycoides	2.4557e-06	1.37688e-06	3.08584e-06	5.16455e-05	4.60425e-06	1.29447e-06	1.35849e-06	6.00725e-06	3.9672e-05	3.33505e-05	8.49472e-06	3.94613e-05	4.73515e-06	1.42484e-05	6.22686e-06	4.82249e-06	5.96396e-06	1.2748e-05	2.23608e-05	2.69379e-05	6.81643e-05	4.10078e-06	4.86434e-05	4.50014e-06
Bacillus_anthracis	3.05288e-05	2.85575e-05	3.3836e-05	2.42088e-05	2.47479e-05	2.78053e-05	1.79774e-05	1.6129e-05	0.000186904	0.000210253	0.000122199	0.000560629	1.56921e-05	2.63789e-05	2.30394e-05	5.21226e-05	8.28991e-06	0.00010426	4.25576e-05	0.000311204	0.000966444	6.02966e-05	0.000454702	0.000170561
Bacillus_bombysepticus	0	0	3.35653e-06	0	0	1.08736e-06	1.81132e-06	0	0	0	0	0	0	0	0	1.51942e-06	2.62414e-06	0	0	0	0	0	0	4.50014e-06
Bacillus_subtilis	0.000175973	3.21782e-05	5.83603e-05	0.000502535	0.000204643	2.5061e-05	1.30868e-05	0.000136521	0.000435544	0.000612323	0.000213225	0.00113102	7.87356e-05	0.000684214	0.000138513	6.59955e-05	0.000181662	0.000837362	0.000625586	0.000553645	0.00331498	0.000209899	0.0023136	0.000102725
Bacillus_mojavensis	1.9534e-06	3.62069e-06	2.97757e-06	4.43828e-06	2.38434e-06	3.62453e-06	3.26038e-06	3.45622e-06	5.72805e-06	1.49145e-05	0	7.17478e-06	7.15778e-07	2.40683e-06	1.107e-06	1.7176e-06	1.25243e-06	6.10083e-06	2.47308e-06	2.23301e-05	6.26798e-06	3.69576e-06	6.27044e-06	2.33341e-06
Bacillus_sonorensis	1.22785e-06	1.27489e-06	1.67826e-06	9.88527e-06	2.46656e-06	1.39803e-06	1.13208e-06	1.06978e-06	2.27e-05	3.10718e-06	0	6.37758e-06	1.04614e-06	1.63664e-06	2.42156e-06	2.44428e-06	2.08739e-06	1.36586e-06	0	4.43057e-06	2.74224e-05	1.36693e-06	6.84048e-06	1.61116e-06
Bacillus_paralicheniformis	2.17665e-06	1.83584e-06	7.57926e-07	4.64002e-06	1.97325e-06	3.41741e-06	1.72075e-06	1.89269e-06	4.85823e-05	7.41581e-05	9.35198e-06	3.88634e-05	2.86311e-06	2.98447e-06	5.4658e-06	3.36914e-06	1.07351e-06	5.64554e-06	1.75177e-06	8.86115e-06	4.46594e-05	1.36693e-06	1.59611e-05	1.02781e-05
Bacillus_atrophaeus	0	0	0	6.25395e-06	0	0	0	0	2.22757e-05	0.00013423	0	0	0	0	0	0	0	0	0	0	6.81643e-05	0	1.65312e-05	0
Bacillus_vallismortis	0	0	7.03788e-07	7.66613e-06	0	7.76684e-07	0	0	1.65477e-05	0	1.09106e-06	0	0	2.02174e-06	8.99436e-07	0	9.54234e-07	3.55123e-06	0	0	5.17108e-05	1.26567e-06	1.33009e-05	3.0001e-06
Bacillus_sp.S3	6.13926e-07	6.8844e-06	8.71615e-06	1.85601e-05	2.46656e-06	0	0	0	1.16682e-05	1.03573e-05	3.11733e-06	1.71397e-05	2.91817e-06	7.99068e-06	2.214e-06	1.36747e-05	0	2.09431e-06	0	2.6229e-05	1.72369e-05	6.07522e-07	1.78613e-05	0
Bacillus_sp.Cs-700	2.84638e-06	3.87566e-06	2.86929e-06	6.65743e-06	5.59088e-06	4.09054e-06	3.66792e-06	3.86768e-06	5.30375e-06	6.42152e-06	1.4028e-06	1.49475e-05	3.57889e-06	3.46584e-06	4.08205e-06	6.60616e-06	2.68378e-06	2.09431e-06	3.1944e-06	0	0	2.53134e-06	0	4.61126e-06
Bacillus_sp.HD4P25	2.84638e-06	1.83584e-06	2.81515e-06	2.0981e-05	5.09756e-06	1.55337e-06	2.30943e-06	6.17183e-06	3.64898e-05	8.07868e-06	3.35113e-06	1.25559e-05	1.1012e-06	4.3323e-06	3.18262e-06	2.44428e-06	2.32595e-06	4.91709e-06	6.69793e-06	3.24318e-05	6.15046e-05	1.41755e-06	2.90721e-05	2.44452e-06
Bacillus_sp.Y1	1.78597e-06	3.05974e-06	2.65274e-06	1.87618e-05	4.02872e-06	3.36563e-06	3.53208e-06	3.94997e-06	1.33654e-05	7.04295e-06	2.18213e-06	6.97548e-06	1.87203e-06	3.27329e-06	3.32099e-06	4.09582e-06	1.72955e-06	4.18863e-06	2.0609e-06	7.44336e-06	1.72369e-05	1.92382e-06	7.60054e-06	3.33344e-06
Bacillus_sp.WP8	2.23246e-06	1.47887e-06	2.32792e-06	3.0261e-05	2.631e-06	1.50159e-06	3.21509e-06	1.72811e-06	9.12244e-06	0	0	0	0	0	0	0	0	3.73334e-06	0	0	0	8.60657e-07	0	0
Bacillus_sp.X1(2014)	2.06502e-06	3.82467e-06	1.84068e-06	1.33149e-05	2.46656e-06	5.38501e-06	4.16604e-06	5.5135e-06	8.06169e-06	7.04295e-06	2.02626e-06	5.77968e-06	1.76191e-06	3.65838e-06	2.28318e-06	2.97277e-06	1.19279e-06	9.92523e-06	1.64872e-06	5.49391e-06	3.01647e-05	2.17696e-06	8.55061e-06	1.21671e-05
Bacillus_sp.DSL-17	7.8136e-07	4.38562e-06	1.40758e-06	1.77531e-05	2.87766e-06	1.34625e-06	3.44151e-06	2.22186e-06	2.94888e-05	2.29932e-05	2.26006e-06	1.61432e-05	2.03721e-06	3.85093e-06	2.97506e-06	3.30308e-06	0	1.36586e-06	0	2.28618e-05	2.85977e-05	6.58149e-07	1.08308e-05	1.44449e-06
Bacillus_sp.SB49	0	0	0	3.22784e-06	0	0	7.69811e-07	0	4.45515e-06	4.35006e-06	0	2.39159e-06	0	0	0	0	0	0	0	7.08892e-06	2.46802e-05	0	7.60054e-06	0
Bacillus_sp.CS13	6.13926e-07	1.22389e-06	1.24516e-06	2.21914e-06	9.86625e-07	0	0	0	2.33365e-06	5.17864e-06	0	0	0	2.02174e-06	0	2.64246e-06	0	0	0	3.36724e-06	0	0	0	0
Bacillus_sp.FJAT-22090	6.13926e-07	3.4167e-06	1.08275e-06	1.19027e-05	2.21991e-06	2.89962e-06	2.76226e-06	3.37393e-06	2.31243e-05	6.56652e-05	2.41593e-06	1.41503e-05	1.54168e-06	1.82919e-06	8.30248e-07	2.18003e-06	7.15676e-07	5.00814e-06	0	0	1.95874e-05	5.56896e-07	6.84048e-06	1.77783e-06
Bacillus_sp.FJAT-18017	2.00921e-06	1.1219e-06	8.66201e-07	8.06961e-06	3.86428e-06	7.24905e-07	1.13208e-06	1.31666e-06	2.88524e-05	5.28221e-05	6.62432e-06	2.67061e-05	1.70685e-06	2.21428e-06	4.3588e-06	3.89763e-06	1.19279e-06	1.18374e-06	1.64872e-06	1.06334e-05	3.56491e-05	7.08776e-07	8.55061e-06	7.22245e-07
Bacillus_sp.PAMC26568	8.37171e-07	1.47887e-06	7.03788e-07	2.78401e-05	2.13769e-06	1.44981e-06	1.53962e-06	2.63331e-06	1.99421e-05	2.48575e-05	4.20839e-06	2.43145e-05	2.36757e-06	1.25155e-06	1.31456e-06	1.12305e-06	9.54234e-07	4.18863e-06	3.09135e-06	1.78995e-05	4.23089e-05	1.01254e-06	1.04507e-05	3.22232e-06
Bacillus_sp.Y-01	0	0	0	0.000133149	0	0	0	0	0	0	0	0.000140107	0	0	0	0	0	0	0	0	0	0	0	0
Bacillus_sp.FJAT-45348	0	0	0	7.26265e-06	0	0	0	1.06978e-06	2.41851e-05	7.99582e-05	3.58493e-06	1.65418e-05	8.25897e-07	0	1.6605e-06	1.32123e-06	0	0	1.54568e-06	3.01279e-06	7.05148e-06	8.1003e-07	3.23023e-06	0
Bacillus_sp.1NLA3E	0	1.1729e-06	7.57926e-07	5.85046e-06	1.80881e-06	0	1.44906e-06	1.31666e-06	7.00095e-06	2.17503e-05	1.71453e-06	1.59439e-05	8.25897e-07	1.63664e-06	1.52212e-06	2.31215e-06	0	0	0	8.15226e-06	9.40197e-06	9.61911e-07	3.61026e-06	9.44475e-07
Bacillus_sp.N1-1	8.37171e-07	1.22389e-06	7.03788e-07	1.53323e-05	1.06884e-06	1.81226e-06	1.08679e-06	0	5.9402e-06	2.46503e-05	0	0	6.05658e-07	2.11801e-06	1.6605e-06	1.05698e-06	2.08739e-06	1.36586e-06	1.1335e-06	1.73678e-05	1.72369e-05	8.60657e-07	8.93063e-06	1.61116e-06
Bacillus_sp.NSP9.1	0	8.15929e-07	5.95513e-07	8.47309e-06	0	9.838e-07	9.96226e-07	0	6.15235e-06	0	2.8056e-06	6.37758e-06	7.15778e-07	1.4441e-06	1.31456e-06	1.18911e-06	8.94595e-07	0	0	4.96224e-06	2.27214e-05	0	3.04022e-06	0
Bacillus_sp.OxB-1	9.48794e-07	9.17921e-07	6.49651e-07	7.86787e-06	9.86625e-07	1.39803e-06	2.1283e-06	0	7.84955e-06	1.2843e-05	1.09106e-06	3.18879e-06	0	1.34783e-06	1.107e-06	9.24862e-07	6.56036e-07	1.54797e-06	0	3.19001e-06	2.46802e-05	1.01254e-06	5.13036e-06	0
Bacillus_dafuensis	6.13926e-06	4.23263e-06	8.60787e-06	1.85601e-05	9.12628e-06	6.93838e-06	8.55849e-06	7.81765e-06	2.56701e-05	1.51216e-05	4.28633e-06	1.1958e-05	5.45092e-06	8.85714e-06	8.64842e-06	1.36087e-05	5.24829e-06	7.73986e-06	4.94616e-06	8.68392e-06	3.36904e-05	4.25266e-06	1.02607e-05	8.05581e-06
Bacillus_circulans	1.89759e-06	2.85575e-06	5.35962e-06	1.53323e-05	5.83753e-06	2.58895e-06	4.84528e-06	5.76037e-06	3.30954e-05	4.28792e-05	4.90979e-06	2.37166e-05	3.57889e-06	8.66459e-06	6.98792e-06	7.7292e-06	3.63802e-06	4.27969e-06	5.04921e-06	3.70396e-05	2.31132e-05	2.78448e-06	1.80513e-05	4.50014e-06
Bacillus_coagulans	1.19995e-05	3.4677e-06	5.19721e-06	0.000116001	1.06884e-05	8.5953e-06	1.63019e-06	3.45622e-06	5.38861e-05	1.36716e-05	6.78019e-06	6.39751e-05	3.41371e-06	6.25776e-06	7.26467e-06	1.01074e-05	1.31207e-06	7.19351e-06	2.0609e-06	4.00524e-05	8.77517e-05	2.37946e-06	2.48918e-05	5.94463e-06
Bacillus_megaterium	6.25088e-06	4.33463e-06	5.25134e-06	9.92562e-05	1.16751e-05	4.97078e-06	7.65283e-06	9.71034e-06	6.57665e-05	0.000114344	1.66777e-05	8.01183e-05	1.22783e-05	2.84969e-05	1.48753e-05	1.76384e-05	5.12901e-06	1.22017e-05	1.00984e-05	5.0863e-05	6.97313e-05	4.50579e-06	4.73134e-05	3.22232e-06
Bacillus_cellulosilyticus	2.73476e-06	9.99514e-06	4.16859e-06	8.87657e-06	3.37097e-06	8.95775e-06	1.15019e-05	3.78539e-06	2.50337e-05	5.15793e-05	7.63745e-06	1.09615e-05	5.83634e-06	9.91614e-06	5.4658e-06	1.09002e-05	5.78504e-06	1.63903e-06	1.54568e-06	1.06334e-05	1.80204e-05	7.08776e-07	7.60054e-06	1.94451e-06
Bacillus_safensis	3.85099e-06	2.90675e-06	4.54756e-06	0	3.69985e-06	2.17472e-06	3.75849e-06	3.7031e-06	1.86692e-05	6.21437e-06	2.41593e-06	0	2.69793e-06	3.17702e-06	4.42799e-06	5.21886e-06	2.74342e-06	3.00489e-06	3.29744e-06	4.78502e-06	1.64535e-05	2.73385e-06	8.74062e-06	4.77793e-06
Bacillus_pumilus	2.56733e-06	2.70277e-06	3.57308e-06	1.23062e-05	3.9465e-06	3.15851e-06	2.49057e-06	3.45622e-06	1.88813e-05	1.45002e-05	1.94833e-06	1.33531e-05	2.86311e-06	4.71739e-06	4.42799e-06	6.80434e-06	3.69766e-06	3.64229e-06	5.77052e-06	2.41023e-05	5.56283e-05	2.8351e-06	3.61026e-05	4.83349e-06
Bacillus_methanolicus	7.8136e-07	1.73385e-06	3.41067e-06	2.05775e-05	2.631e-06	3.21029e-06	2.89811e-06	2.13957e-06	7.2131e-06	9.73585e-06	9.35198e-07	4.98248e-06	1.21132e-06	2.31056e-06	2.28318e-06	5.21886e-06	1.55063e-06	5.19026e-06	1.23654e-06	3.01279e-06	1.52782e-05	2.78448e-06	5.51039e-06	3.33344e-06
Bacillus_weihaiensis	2.51151e-06	2.70277e-06	3.13998e-06	1.49288e-05	4.93313e-06	2.38183e-06	3.26038e-06	4.19684e-06	1.56991e-05	4.14291e-06	2.72766e-06	8.56987e-06	2.36757e-06	5.29503e-06	3.45937e-06	4.09582e-06	3.33982e-06	3.73334e-06	3.60658e-06	7.08892e-06	2.27214e-05	3.03761e-06	1.31109e-05	3.72234e-06
Bacillus_ciccensis	1.89759e-06	3.05974e-06	2.76102e-06	1.27096e-05	3.12431e-06	3.15851e-06	3.48679e-06	2.7156e-06	6.59786e-05	0.000128845	1.12224e-05	6.17828e-05	1.54168e-06	3.75466e-06	8.16411e-06	4.55825e-06	2.32595e-06	4.91709e-06	1.85481e-06	7.26614e-06	1.52782e-05	1.51881e-06	9.8807e-06	2.50008e-06
Bacillus_filamentosus	2.12083e-06	3.72268e-06	2.5986e-06	3.83306e-06	3.69985e-06	2.43361e-06	4.16604e-06	2.96248e-06	1.12439e-05	8.07868e-06	2.72766e-06	4.18529e-06	2.69793e-06	4.42857e-06	4.63555e-06	4.42612e-06	2.68378e-06	3.46017e-06	4.32789e-06	1.40006e-05	3.48656e-05	2.12633e-06	1.04507e-05	3.389e-06
Bacillus_horikoshii	1.4511e-06	1.42788e-06	2.49033e-06	9.68353e-06	2.13769e-06	1.7087e-06	1.40377e-06	2.13957e-06	7.42525e-06	5.80008e-06	0	4.78318e-06	1.54168e-06	1.63664e-06	2.42156e-06	2.51034e-06	1.90847e-06	1.82114e-06	1.23654e-06	7.62059e-06	1.2536e-05	1.41755e-06	5.51039e-06	2.16674e-06
Bacillus_cohnii	2.73476e-06	1.73385e-06	2.54447e-06	1.79549e-05	3.20653e-06	2.07116e-06	2.17358e-06	4.11455e-06	3.16103e-05	2.63075e-05	2.72766e-06	1.49475e-05	9.91077e-07	3.9472e-06	2.76749e-06	2.04791e-06	1.49099e-06	5.00814e-06	5.87357e-06	1.47095e-05	1.99792e-05	2.17696e-06	1.17808e-05	2.16674e-06
Bacillus_thermoamylovorans	1.78597e-06	1.37688e-06	2.21964e-06	1.49288e-05	2.54878e-06	2.58895e-06	1.72075e-06	2.05728e-06	2.24879e-05	8.65869e-05	2.8056e-06	7.97197e-06	3.13841e-06	4.62112e-06	3.18262e-06	6.27585e-06	1.72955e-06	1.82114e-06	2.0609e-06	7.44336e-06	6.65973e-05	1.56943e-06	1.80513e-05	2.50008e-06
Bacillus_smithii	1.50691e-06	1.93783e-06	2.76102e-06	1.25079e-05	2.13769e-06	2.53717e-06	2.71698e-06	1.39895e-06	2.50337e-05	5.09578e-05	4.90979e-06	1.11608e-05	1.15626e-06	2.8882e-06	3.39018e-06	3.96369e-06	2.32595e-06	2.36749e-06	0	3.86346e-05	2.07627e-05	1.56943e-06	1.3681e-05	1.77783e-06
Bacillus_glycinifermentans	3.34869e-06	8.66925e-07	1.24516e-06	2.50158e-05	5.34422e-06	4.81544e-06	1.35849e-06	1.64582e-06	1.71841e-05	5.17864e-06	2.88353e-06	7.37408e-06	2.09227e-06	3.17702e-06	7.05711e-06	7.33283e-06	1.84883e-06	0	0	1.13423e-05	6.26798e-05	2.98699e-06	1.61511e-05	0
Bacillus_freudenreichii	1.22785e-06	9.68916e-07	1.08275e-06	3.06645e-05	9.04407e-07	1.19092e-06	1.63019e-06	2.05728e-06	1.44262e-05	2.77575e-05	1.32486e-06	2.1325e-05	1.1012e-06	2.79192e-06	4.08205e-06	2.04791e-06	1.01387e-06	1.9122e-06	2.67917e-06	5.67113e-06	2.03709e-05	1.3163e-06	1.23509e-05	1.50005e-06
Bacillus_beveridgei	1.73015e-06	7.64934e-07	8.12064e-07	5.44698e-06	3.12431e-06	7.76684e-07	5.43396e-07	0	1.56991e-05	5.38579e-06	1.09106e-06	5.18178e-06	1.15626e-06	1.54037e-06	2.214e-06	1.51942e-06	0	0	0	8.15226e-06	6.65973e-06	0	3.80027e-06	0
Bacillus_gobiensis	1.33947e-06	9.17921e-07	7.57926e-07	4.27689e-05	0	1.39803e-06	2.21887e-06	2.13957e-06	1.88813e-05	5.38579e-06	9.35198e-07	6.57688e-06	0	1.15528e-06	1.45293e-06	1.25517e-06	0	0	0	1.52412e-05	1.48865e-05	7.59403e-07	2.45117e-05	1.1667e-06
Bacillus_marisflavi	0	1.83584e-06	6.49651e-07	1.5534e-05	9.86625e-07	1.65693e-06	7.69811e-07	9.05202e-07	3.64898e-05	7.5401e-05	1.02092e-05	3.78669e-05	1.3765e-06	2.21428e-06	5.18905e-06	2.31215e-06	5.96396e-07	1.18374e-06	0	1.04562e-05	3.72161e-05	0	1.53911e-05	7.22245e-07
Anaerobacillus_isosaccharinicus	2.545e-05	2.57018e-05	2.64191e-05	3.67167e-05	1.57038e-05	1.41874e-05	1.87925e-05	2.47696e-05	1.40019e-05	6.67009e-05	8.49472e-06	2.37166e-05	1.07367e-05	1.14565e-05	1.09316e-05	2.67549e-05	1.88461e-05	1.88488e-05	1.81359e-05	1.18739e-05	2.31132e-05	2.12127e-05	1.17808e-05	2.6612e-05
Geobacillus_thermodenitrificans	1.19436e-05	6.52744e-06	1.56458e-05	3.95411e-05	1.06062e-05	1.00451e-05	4.89057e-06	1.31666e-05	7.00095e-06	1.63645e-05	5.76706e-06	1.89334e-05	2.64287e-06	1.15528e-05	6.0193e-06	9.4468e-06	6.62e-06	1.21106e-05	1.49415e-05	3.24318e-05	2.23297e-05	8.1003e-06	3.04022e-05	1.02781e-05
Geobacillus_subterraneus	1.73015e-06	3.26372e-06	3.57308e-06	3.24802e-05	3.9465e-06	3.57275e-06	2.6717e-06	3.29164e-06	2.90645e-05	0	2.72766e-06	7.57338e-06	2.80805e-06	4.13975e-06	4.28962e-06	6.34191e-06	1.96811e-06	3.00489e-06	1.54568e-06	2.83557e-06	6.46386e-05	1.87319e-06	1.78613e-05	2.94454e-06
Geobacillus_sp.44B	7.8136e-07	0	0	7.26265e-06	0	0	0	0	6.7888e-06	7.66439e-06	1.169e-06	4.98248e-06	6.60718e-07	1.34783e-06	0	2.97277e-06	0	0	0	1.31145e-05	1.05772e-05	0	3.42024e-06	7.22245e-07
Geobacillus_sp.46C-IIa	0	0	0	0	0	1.34625e-06	7.69811e-07	0	5.0916e-06	0	9.35198e-07	0	9.91077e-07	0	4.84312e-06	5.94554e-06	0	0	0	0	7.05148e-06	3.18949e-06	2.47018e-06	0
Geobacillus_zalihae	0	0	0	2.0981e-05	0	0	0	0	1.01832e-05	0	2.02626e-06	5.18178e-06	0	0	0	0	0	0	0	7.97503e-06	5.48448e-05	0	0	0
Geobacillus_sp.WCH70	0	0	0	0	0	0	0	0	0	0	0	0	0	0	0	0	0	0	0	0	0	0	9.69069e-06	0
Geobacillus_sp.GHH01	0	0	0	0	0	0	0	0	0	0	0	0	0	0	0	0	0	0	0	0	1.48865e-05	0	0	0
Geobacillus_sp.JS12	0	0	0	0	0	0	0	0	0	6.00722e-06	0	0	0	0	0	0	0	0	2.16395e-06	0	1.48865e-05	0	4.37031e-06	1.05559e-06
Geobacillus_sp.44C	0	0	0	0	0	0	0	0	0	0	0	1.85348e-05	0	0	0	0	0	0	0	0	0	0	0	0
Geobacillus_sp.Y4.1MC1	0	0	0	0	0	0	0	0	0	0	0	3.70697e-05	0	0	0	0	0	0	0	0	0	0	0	0
Geobacillus_genomosp.3	0	7.95531e-06	1.40758e-06	9.48179e-06	0	2.48539e-06	4.57358e-06	1.23437e-06	9.97104e-06	4.9715e-06	0	3.78669e-06	2.42263e-06	0	2.14481e-06	2.97277e-06	0	1.18374e-06	0	1.43551e-05	1.33195e-05	0	1.3871e-05	0
Lysinibacillus_timonensis	2.67895e-06	5.40553e-06	6.7672e-06	9.80457e-05	4.02872e-06	3.15851e-06	3.57736e-06	5.01975e-06	3.26711e-05	4.88864e-05	6.46846e-06	6.81604e-05	5.6161e-06	7.60559e-06	7.05711e-06	1.34766e-05	2.98198e-06	4.55286e-06	2.78222e-06	6.73447e-06	2.66389e-05	2.43009e-06	6.65047e-06	4.5557e-06
Lysinibacillus_fusiformis	0	1.39218e-05	8.60787e-06	5.64872e-06	3.20653e-06	4.29765e-06	5.56981e-06	0	3.09739e-05	9.11441e-06	3.11733e-06	4.58388e-06	6.11164e-06	7.99068e-06	3.52856e-06	1.15608e-05	0	3.55123e-06	0	9.21559e-06	5.44531e-05	1.97445e-06	2.39417e-05	0
Lysinibacillus_sp.YS11	1.11623e-06	7.64934e-07	2.49033e-06	4.84176e-06	1.56216e-06	9.838e-07	1.44906e-06	4.44372e-06	2.10028e-05	0	1.94833e-06	3.78669e-06	2.14733e-06	2.8882e-06	2.69831e-06	2.97277e-06	1.78919e-06	1.18374e-06	0	1.48867e-05	1.64535e-05	1.01254e-06	4.37031e-06	2.33341e-06
Lysinibacillus_sp.SGAir0095	9.48794e-07	1.78485e-06	1.7324e-06	6.65743e-06	1.56216e-06	2.38183e-06	3.62264e-06	2.38644e-06	5.72805e-06	0	1.09106e-06	5.18178e-06	1.1012e-06	2.69565e-06	2.07562e-06	4.294e-06	1.25243e-06	1.2748e-06	1.85481e-06	9.74726e-06	7.05148e-06	1.3163e-06	4.37031e-06	2.88898e-06
Lysinibacillus_sp.2017	1.39529e-06	9.17921e-07	6.49651e-07	3.51028e-05	2.05547e-06	0	1.17736e-06	2.55102e-06	3.73384e-05	2.73432e-05	3.58493e-06	3.7269e-05	7.70838e-07	1.54037e-06	2.35237e-06	1.98185e-06	8.94595e-07	2.36749e-06	2.67917e-06	6.73447e-06	2.46802e-05	1.92382e-06	5.7004e-06	3.27788e-06
Virgibacillus_sp.Bac332	7.3113e-06	1.27489e-06	1.78654e-06	9.68353e-06	1.39772e-06	1.44981e-06	1.04151e-06	1.64582e-06	1.10318e-05	4.5572e-06	1.01313e-06	5.58038e-06	1.21132e-06	9.62732e-07	1.107e-06	2.31215e-06	8.34955e-07	0	1.23654e-06	4.78502e-06	0	7.59403e-07	5.13036e-06	6.11131e-07
Virgibacillus_sp.6R	1.84178e-06	7.64934e-07	1.19103e-06	4.43828e-06	1.97325e-06	7.76684e-07	2.1283e-06	1.39895e-06	2.84281e-05	4.57792e-05	6.85812e-06	2.67061e-05	7.15778e-07	1.34783e-06	3.87449e-06	2.44428e-06	0	2.82277e-06	2.37004e-06	6.73447e-06	1.0969e-05	9.61911e-07	7.0305e-06	1.38893e-06
Virgibacillus_sp.SK37	1.61853e-06	5.40553e-06	4.60169e-06	1.0894e-05	3.20653e-06	5.28145e-06	5.79623e-06	6.17183e-06	8.27384e-06	2.29932e-05	2.18213e-06	5.97898e-06	2.20239e-06	7.50931e-06	2.28318e-06	4.88856e-06	0	5.64554e-06	0	0	0	0	0	3.27788e-06
Virgibacillus_phasianinus	4.18586e-06	1.1372e-05	8.44546e-06	4.1962e-05	7.72857e-06	1.00969e-05	1.2634e-05	1.01218e-05	1.52748e-05	4.5572e-06	3.81873e-06	1.65418e-05	6.82742e-06	8.76086e-06	6.98792e-06	1.31462e-05	9.00559e-06	8.9236e-06	5.35834e-06	1.47095e-05	2.35049e-05	6.42961e-06	1.95714e-05	1.05003e-05
Metabacillus_litoralis	4.46491e-06	8.31228e-06	8.55374e-06	2.80419e-05	6.90638e-06	6.93838e-06	9.01132e-06	7.15932e-06	1.23047e-05	2.2786e-05	6.00086e-06	3.74683e-05	7.70838e-06	1.11677e-05	8.85598e-06	1.59208e-05	6.85856e-06	7.92197e-06	8.65578e-06	8.68392e-06	2.46802e-05	5.01206e-06	9.8807e-06	8.88917e-06
Metabacillus_sp.KUDC1714	1.22785e-06	6.27246e-06	2.27378e-06	3.73219e-05	1.80881e-06	5.79924e-06	7.65283e-06	4.11455e-06	1.76084e-05	1.88503e-05	3.97459e-06	4.10557e-05	1.1012e-06	3.75466e-06	1.72968e-06	4.294e-06	0	6.28294e-06	1.64872e-06	1.40006e-05	1.567e-05	7.08776e-07	1.4441e-05	1.61116e-06
Alkalihalobacillus_krulwichiae	4.68816e-06	3.87566e-06	5.03479e-06	6.85917e-06	6.65972e-06	5.22967e-06	5.11698e-06	6.50099e-06	5.30375e-06	1.34645e-05	2.96146e-06	5.58038e-06	4.73515e-06	4.81366e-06	6.22686e-06	8.25769e-06	4.95009e-06	7.46669e-06	3.91571e-06	3.72168e-06	1.44947e-05	3.49325e-06	4.1803e-06	8.3336e-06
Alkalihalobacillus_halodurans	2.51151e-06	3.05974e-06	2.54447e-06	4.0348e-06	2.95988e-06	4.60832e-06	2.80755e-06	3.04477e-06	3.8187e-06	9.11441e-06	2.1042e-06	5.18178e-06	3.02829e-06	1.73292e-06	3.45937e-06	4.16188e-06	2.26631e-06	6.28294e-06	4.53398e-06	4.43057e-06	9.40197e-06	2.48072e-06	5.7004e-06	1.19448e-05
Alkalihalobacillus_clausii	6.69737e-07	9.68916e-07	1.78654e-06	1.19027e-05	8.22188e-07	1.65693e-06	1.94717e-06	1.48124e-06	1.99421e-05	1.07716e-05	0	5.77968e-06	1.3765e-06	0	4.98149e-06	8.72013e-06	6.56036e-07	0	0	1.63045e-05	1.44947e-05	3.79702e-06	5.89042e-06	1.05559e-06
Oceanobacillus_iheyensis	1.9534e-06	3.31471e-06	0	4.23654e-06	1.39772e-06	5.22967e-06	4.34717e-06	1.72811e-06	1.44262e-05	3.08647e-05	5.14359e-06	1.27552e-05	3.30359e-06	7.89441e-06	5.88093e-06	5.61523e-06	4.29405e-06	0	1.75177e-06	6.2028e-06	2.31132e-05	0	9.8807e-06	0
Oceanobacillus_sp.160	1.4511e-06	2.70277e-06	3.57308e-06	3.42958e-06	2.05547e-06	2.33005e-06	3.26038e-06	2.13957e-06	7.00095e-06	7.87153e-06	1.8704e-06	3.18879e-06	9.91077e-07	2.31056e-06	2.69831e-06	4.49219e-06	0	2.45854e-06	1.54568e-06	4.78502e-06	2.46802e-05	1.11379e-06	1.10208e-05	3.33344e-06
Oceanobacillus_kimchii	2.12083e-06	3.4677e-06	4.76411e-06	8.67483e-06	5.83753e-06	3.46919e-06	5.79623e-06	5.34892e-06	1.6972e-05	2.19574e-05	3.35113e-06	9.16777e-06	2.64287e-06	5.19875e-06	5.67336e-06	6.67222e-06	3.04162e-06	4.37074e-06	3.70962e-06	4.25335e-06	4.70099e-06	3.34137e-06	3.99028e-06	6.88911e-06
Peribacillus_asahii	1.84178e-06	2.24381e-06	3.4648e-06	3.63132e-06	3.45319e-06	1.55337e-06	3.44151e-06	4.36143e-06	0	9.32155e-06	1.4028e-06	3.58739e-06	2.14733e-06	3.08074e-06	3.39018e-06	3.89763e-06	1.13315e-06	2.64066e-06	3.40049e-06	4.96224e-06	3.01647e-05	1.97445e-06	1.27309e-05	4.50014e-06
Peribacillus_muralis	0	6.52744e-06	1.46171e-06	1.43236e-05	1.06884e-06	1.65693e-06	3.62264e-06	1.23437e-06	1.52748e-05	1.65717e-05	0	2.79019e-06	2.36757e-06	2.02174e-06	1.03781e-06	2.37822e-06	0	0	0	9.92449e-06	1.37112e-05	7.59403e-07	9.69069e-06	0
Peribacillus_simplex	1.11623e-06	3.5187e-06	1.67826e-06	6.45569e-06	1.39772e-06	3.62453e-06	2.98868e-06	3.37393e-06	8.27384e-06	7.45724e-06	4.05253e-06	9.16777e-06	1.32144e-06	2.79192e-06	2.49075e-06	3.56732e-06	9.54234e-07	5.55449e-06	2.88526e-06	9.21559e-06	4.74016e-05	1.62006e-06	1.4251e-05	2.50008e-06
Peribacillus_butanolivorans	0	1.1219e-06	5.95513e-07	1.83584e-05	1.06884e-06	0	2.08302e-06	1.56353e-06	2.20636e-05	0.000133195	1.94833e-06	1.47482e-05	8.80957e-07	2.79192e-06	1.79887e-06	1.98185e-06	8.34955e-07	1.36586e-06	1.54568e-06	4.6078e-06	1.76287e-05	6.07522e-07	7.98057e-06	1.83339e-06
Cytobacillus_kochii	3.01382e-06	4.99757e-06	5.41376e-06	5.64872e-06	3.9465e-06	3.46919e-06	4.39245e-06	4.19684e-06	2.67309e-05	5.61365e-05	8.65059e-06	2.71047e-05	2.25745e-06	2.69565e-06	5.95011e-06	7.26677e-06	3.7573e-06	2.5496e-06	2.47308e-06	4.43057e-06	8.61847e-06	2.8351e-06	6.08043e-06	5.61129e-06
Cytobacillus_oceanisediminis	8.92983e-07	6.83341e-06	1.62413e-06	2.88488e-05	1.80881e-06	1.81226e-06	2.21887e-06	1.31666e-06	3.75505e-05	2.58932e-05	5.53326e-06	1.17587e-05	2.75299e-06	4.3323e-06	2.07562e-06	2.5764e-06	0	1.9122e-06	0	1.63045e-05	4.70099e-05	7.59403e-07	2.64119e-05	0
Gracilibacillus_sp.SCU50	4.29748e-06	7.08839e-06	6.3341e-06	1.49288e-05	5.83753e-06	5.54035e-06	6.74717e-06	3.86768e-06	2.35486e-05	7.04295e-06	2.49386e-06	3.98599e-06	4.73515e-06	4.3323e-06	4.56637e-06	8.52194e-06	5.24829e-06	4.37074e-06	4.84312e-06	2.10895e-05	1.60617e-05	4.25266e-06	8.74062e-06	6.00019e-06
Halobacillus_halophilus	3.12544e-06	4.84458e-06	5.08893e-06	1.65427e-05	5.75531e-06	4.40121e-06	3.80377e-06	3.86768e-06	1.97299e-05	0.000117244	2.26006e-06	7.77267e-06	4.34973e-06	5.77639e-06	5.4658e-06	8.45588e-06	3.33982e-06	4.91709e-06	6.07966e-06	1.13423e-05	3.91749e-05	4.20203e-06	2.01414e-05	7.83358e-06
Halobacillus_litoralis	2.56733e-06	1.1219e-06	1.19103e-06	4.84176e-06	4.27538e-06	1.29447e-06	4.98113e-07	2.88019e-06	5.5159e-06	6.62866e-06	2.18213e-06	5.38108e-06	9.91077e-07	2.8882e-06	2.62912e-06	2.70852e-06	2.02775e-06	3.36911e-06	4.63703e-06	4.6078e-06	2.58554e-05	1.06316e-06	7.98057e-06	8.88917e-07
Anoxybacillus_caldiproteolyticus	3.4045e-06	9.17921e-07	3.78963e-06	6.65743e-06	4.93313e-06	9.838e-07	1.90189e-06	3.7031e-06	3.45804e-05	0.000246918	3.03939e-06	1.37517e-05	1.59674e-06	6.25776e-06	2.28318e-06	1.25517e-06	4.0555e-06	5.0992e-06	7.21315e-06	1.61273e-05	1.68452e-05	2.37946e-06	8.74062e-06	2.05562e-06
Anoxybacillus_amylolyticus	0	0	1.94895e-06	5.0435e-06	0	5.69568e-07	1.8566e-06	0	3.8187e-06	6.00722e-06	1.48073e-06	2.98949e-06	1.81697e-06	0	2.83668e-06	2.64246e-06	0	0	0	1.57728e-05	2.50719e-05	1.3163e-06	2.8502e-06	0
Paraliobacillus_sp.X-1125	3.34869e-06	3.00874e-06	4.87238e-06	1.75514e-05	5.42644e-06	4.09054e-06	3.62264e-06	5.18434e-06	2.18514e-05	3.77005e-05	4.28633e-06	1.1958e-05	3.85419e-06	4.71739e-06	5.88093e-06	8.25769e-06	5.72541e-06	6.28294e-06	8.44969e-06	6.2028e-06	4.34841e-05	3.69576e-06	1.86213e-05	4.66682e-06
Fictibacillus_phosphorivorans	1.33947e-06	2.49878e-06	2.27378e-06	8.47309e-06	2.30213e-06	1.60515e-06	2.71698e-06	1.97499e-06	2.1215e-05	3.52148e-06	2.1042e-06	0	1.32144e-06	3.08074e-06	2.49075e-06	3.89763e-06	1.43135e-06	1.54797e-06	1.64872e-06	3.1014e-05	1.29277e-05	1.62006e-06	7.41053e-06	2.77787e-06
Fictibacillus_arsenicus	6.69737e-07	2.95774e-06	1.46171e-06	1.43236e-05	9.86625e-07	4.14231e-06	3.03396e-06	1.56353e-06	1.40019e-05	6.1108e-05	1.169e-06	1.05629e-05	5.50598e-07	1.54037e-06	8.99436e-07	2.70852e-06	0	3.36911e-06	0	3.61535e-05	1.91957e-05	0	1.50111e-05	1.05559e-06
Amphibacillus_xylanus	2.40547e-05	7.49635e-06	3.4648e-06	4.80142e-05	1.17573e-05	5.33323e-06	5.79623e-06	5.92496e-06	1.40019e-05	1.16002e-05	1.71453e-06	6.77618e-06	3.74407e-06	4.81366e-06	4.15124e-06	6.8704e-06	6.56036e-07	1.2748e-06	0	4.07613e-06	1.99792e-05	8.1003e-07	9.12065e-06	7.77803e-07
Psychrobacillus_glaciei	1.9534e-06	6.11947e-06	3.13998e-06	1.49288e-05	2.21991e-06	3.41741e-06	4.57358e-06	3.12706e-06	2.29122e-05	4.14291e-06	1.4028e-06	5.38108e-06	3.24853e-06	4.81366e-06	3.73612e-06	6.60616e-06	2.08739e-06	2.27643e-06	2.47308e-06	2.12668e-06	3.21234e-05	2.37946e-06	9.50067e-06	4.50014e-06
Lentibacillus_sp.CBA3610	6.13926e-07	2.80476e-06	1.78654e-06	1.65427e-05	1.15106e-06	7.24905e-07	1.81132e-06	9.05202e-07	5.9402e-06	3.93577e-06	1.24693e-06	1.03636e-05	1.3765e-06	3.56211e-06	1.45293e-06	4.62431e-06	7.75315e-07	1.63903e-06	0	6.2028e-06	7.83498e-06	0	3.04022e-06	7.22245e-07
Lentibacillus_amyloliquefaciens	1.17204e-06	1.1729e-06	9.20339e-07	3.0261e-06	1.23328e-06	1.13914e-06	0	0	1.08196e-05	8.49297e-06	1.48073e-06	2.98949e-06	1.04614e-06	1.63664e-06	0	5.87948e-06	0	0	0	5.49391e-06	5.48448e-06	0	1.90013e-06	1.11115e-06
Pradoshia_sp.D12	1.11623e-06	1.07091e-06	1.84068e-06	8.47309e-06	1.97325e-06	1.29447e-06	1.8566e-06	8.2291e-07	1.54869e-05	1.69859e-05	3.27319e-06	1.27552e-05	1.65179e-06	4.13975e-06	3.32099e-06	3.17095e-06	7.75315e-07	1.36586e-06	1.64872e-06	1.29373e-05	1.21442e-05	7.59403e-07	4.1803e-06	1.22226e-06
Aeribacillus_pallidus	2.34408e-06	2.03982e-06	1.78654e-06	4.0348e-05	2.30213e-06	4.76366e-06	2.53585e-06	4.27913e-06	1.78206e-05	1.78145e-05	9.50785e-06	4.72339e-05	5.45092e-06	3.65838e-06	1.16927e-05	1.05038e-05	1.61027e-06	5.0992e-06	2.88526e-06	1.04562e-05	8.61847e-06	5.82209e-06	7.79055e-06	1.44449e-05
Salimicrobium_jeotgali	3.34869e-06	9.68916e-07	1.46171e-06	1.06922e-05	1.56216e-06	4.09054e-06	2.6717e-06	8.2291e-07	1.56991e-05	0	1.6366e-06	5.97898e-06	1.48662e-06	1.73292e-06	6.43442e-06	6.60616e-06	6.56036e-07	0	0	5.13947e-06	8.22673e-06	3.34137e-06	7.79055e-06	4.11124e-06
Mesobacillus_foraminis	2.51151e-06	1.01991e-06	0	8.47309e-06	2.95988e-06	5.43679e-06	2.21887e-06	1.89269e-06	1.48505e-05	2.32003e-05	2.72766e-06	8.56987e-06	1.98215e-06	4.81366e-06	3.59774e-06	4.49219e-06	2.68378e-06	1.00163e-06	0	1.43551e-05	5.83706e-05	6.07522e-07	1.88113e-05	0
Mesobacillus_jeotgali	0	0	7.03788e-07	4.64002e-06	0	0	6.33962e-07	0	1.29411e-05	3.31433e-05	2.41593e-06	8.96847e-06	9.91077e-07	2.8882e-06	1.6605e-06	1.84972e-06	0	0	0	9.39282e-06	3.05564e-05	0	9.12065e-06	0
Neobacillus_mesonae	1.11623e-06	6.11947e-07	0	2.03758e-05	9.04407e-07	7.24905e-07	1.49434e-06	0	1.78206e-05	1.96788e-05	5.14359e-06	1.67411e-05	2.09227e-06	2.5031e-06	2.28318e-06	2.04791e-06	8.94595e-07	0	0	1.63045e-05	2.07627e-05	0	1.82413e-05	6.11131e-07
Neobacillus_thermocopriae	0	0	0	0	0	4.71188e-06	5.29811e-06	0	0	0	0	0	0	0	0	0	0	0	0	8.32948e-06	9.79372e-06	5.21457e-06	0	0
Terribacillus_goriensis	7.25548e-07	0	5.41376e-07	4.0348e-06	0	8.28463e-07	6.33962e-07	9.87493e-07	1.44262e-05	0.00014003	8.57265e-07	3.58739e-06	6.60718e-07	1.34783e-06	1.03781e-06	9.24862e-07	0	1.45691e-06	1.33959e-06	5.49391e-06	1.05772e-05	9.11284e-07	2.28016e-06	1.05559e-06
Staphylococcus_sp.17KM0847	4.4091e-06	3.97766e-06	5.46789e-06	4.64002e-06	4.60425e-06	4.919e-06	4.8e-06	4.6083e-06	2.14271e-05	5.01292e-05	5.14359e-06	2.05278e-05	3.68901e-06	4.71739e-06	6.22686e-06	9.05043e-06	5.96396e-06	6.10083e-06	6.1827e-06	5.67113e-06	1.05772e-05	4.55642e-06	0	8.50027e-06
Staphylococcus_sp.M0911	8.92983e-06	1.51457e-05	2.0464e-05	0	1.48816e-05	1.71388e-05	1.23623e-05	2.36998e-05	0	0	3.50699e-06	0	1.00759e-05	1.89658e-05	1.20386e-05	1.96203e-05	1.14508e-05	8.9236e-06	1.43233e-05	0	0	9.56848e-06	0	2.43897e-05
Staphylococcus_aureus	5.20162e-05	3.92156e-05	4.0549e-05	0.000926593	0.000119299	2.8116e-05	4.88604e-05	3.85122e-05	0.0021862	0.00212428	0.000269337	0.00215761	0.000111386	0.000444494	0.000794894	0.000186756	0.000177488	0.000492346	0.000180123	0.00190798	0.00482948	0.000127124	0.002561	7.68913e-05
Staphylococcus_hominis	3.85099e-06	6.8844e-06	6.17168e-06	1.19027e-05	6.9886e-06	7.24905e-06	8.24151e-06	9.2166e-06	1.08196e-05	1.88503e-05	4.13046e-06	1.5346e-05	3.63395e-06	1.03012e-05	6.0193e-06	9.77711e-06	5.54649e-06	9.19677e-06	8.2436e-06	8.15226e-06	1.84122e-05	4.30328e-06	7.98057e-06	8.83362e-06
Staphylococcus_cohnii	3.96261e-06	3.56969e-06	4.92652e-06	9.48179e-06	5.6731e-06	4.6601e-06	2.80755e-06	5.59579e-06	1.54869e-05	2.34075e-05	6.07879e-06	1.61432e-05	6.00152e-06	1.26118e-05	8.64842e-06	9.38074e-06	5.06937e-06	6.64717e-06	7.62533e-06	4.07613e-06	1.76287e-05	3.64513e-06	1.3871e-05	5.94463e-06
Staphylococcus_felis	1.89759e-06	2.3458e-06	4.06032e-06	2.21914e-06	4.43981e-06	3.31385e-06	3.48679e-06	3.86768e-06	1.18804e-05	7.87153e-06	1.79246e-06	5.18178e-06	1.87203e-06	4.13975e-06	5.4658e-06	7.53102e-06	3.57838e-06	2.45854e-06	3.1944e-06	0	0	2.88573e-06	2.8502e-06	5.66685e-06
Staphylococcus_vitulinus	3.23706e-06	2.2948e-06	3.68135e-06	5.0435e-06	3.45319e-06	4.19409e-06	3.12453e-06	3.7031e-06	0	3.52148e-06	1.71453e-06	7.57338e-06	2.36757e-06	4.04348e-06	3.73612e-06	5.61523e-06	3.1609e-06	3.91546e-06	3.40049e-06	0	0	2.98699e-06	0	4.33347e-06
Staphylococcus_capitis	2.4557e-06	4.48761e-06	4.27687e-06	1.53323e-05	5.01535e-06	2.6925e-06	4.30189e-06	5.34892e-06	4.45515e-06	3.31433e-06	3.03939e-06	7.57338e-06	3.41371e-06	4.90993e-06	6.08849e-06	6.0116e-06	3.10126e-06	5.00814e-06	5.56443e-06	9.92449e-06	1.48865e-05	3.392e-06	9.31066e-06	4.9446e-06
Staphylococcus_haemolyticus	1.84178e-06	3.67168e-06	4.81824e-06	8.51344e-05	3.20653e-06	3.52097e-06	7.15472e-06	3.7031e-06	2.94888e-05	2.32003e-05	8.33885e-06	8.70938e-05	3.19347e-06	1.60776e-05	5.11987e-06	3.69945e-06	3.81694e-06	7.55774e-06	8.44969e-06	1.08106e-05	4.34841e-05	3.03761e-06	2.24216e-05	3.389e-06
Staphylococcus_lutrae	1.67434e-06	2.2948e-06	2.97757e-06	3.34889e-05	4.11094e-06	1.9676e-06	4.12075e-06	3.12706e-06	7.84955e-06	9.32155e-06	1.09106e-06	2.84998e-05	1.32144e-06	2.69565e-06	2.35237e-06	4.09582e-06	1.43135e-06	3.36911e-06	4.22485e-06	3.54446e-06	1.48865e-05	1.92382e-06	5.89042e-06	2.77787e-06
Staphylococcus_arlettae	1.84178e-06	5.91549e-06	2.86929e-06	1.59375e-05	5.6731e-06	1.65693e-06	3.66792e-06	3.62081e-06	2.35486e-05	3.93577e-05	4.98772e-06	3.26851e-05	3.85419e-06	1.24192e-05	5.81174e-06	5.28492e-06	7.09712e-06	1.41139e-05	2.20516e-05	2.32162e-05	4.23089e-05	5.36645e-06	4.2563e-05	1.72228e-06
Staphylococcus_pasteuri	1.78597e-06	5.66051e-06	3.0317e-06	9.07831e-06	2.95988e-06	2.58895e-06	3.48679e-06	1.97499e-06	1.35776e-05	1.07716e-05	1.8704e-06	8.96847e-06	2.91817e-06	7.60559e-06	3.32099e-06	3.76551e-06	1.37171e-06	3.55123e-06	2.26699e-06	3.72168e-06	0	1.67069e-06	9.69069e-06	1.83339e-06
Staphylococcus_simulans	4.68816e-06	1.27489e-06	2.43619e-06	6.65743e-06	5.50866e-06	2.79606e-06	3.26038e-06	1.8104e-06	1.76084e-05	2.92075e-05	1.71453e-06	6.97548e-06	0	2.8882e-06	1.38375e-06	1.84972e-06	1.55063e-06	2.82277e-06	0	2.83557e-06	1.21442e-05	1.62006e-06	0	3.72234e-06
Staphylococcus_simiae	1.50691e-06	1.58086e-06	2.54447e-06	1.21044e-05	2.21991e-06	3.05496e-06	1.53962e-06	1.72811e-06	1.01832e-05	9.32155e-06	1.71453e-06	7.77267e-06	1.59674e-06	4.90993e-06	2.07562e-06	1.01735e-05	2.08739e-06	2.36749e-06	2.0609e-06	5.49391e-06	1.21442e-05	2.43009e-06	0	2.94454e-06
Staphylococcus_lentus	1.17204e-06	1.42788e-06	2.97757e-06	0	2.21991e-06	1.60515e-06	1.63019e-06	2.63331e-06	7.42525e-06	7.04295e-06	2.02626e-06	9.56637e-06	1.98215e-06	6.73913e-06	3.87449e-06	2.84065e-06	2.38559e-06	1.9122e-06	4.22485e-06	1.91401e-05	0	1.51881e-06	0	3.22232e-06
Staphylococcus_nepalensis	1.61853e-06	1.27489e-06	2.05723e-06	1.29114e-05	1.72659e-06	1.9676e-06	1.94717e-06	2.38644e-06	1.31533e-05	2.52718e-05	1.79246e-06	7.17478e-06	1.54168e-06	4.62112e-06	3.45937e-06	4.09582e-06	1.61027e-06	3.187e-06	2.57613e-06	3.8989e-06	1.91957e-05	1.11379e-06	8.55061e-06	1.61116e-06
Staphylococcus_xylosus	8.37171e-07	3.21272e-06	1.67826e-06	6.25395e-06	1.56216e-06	1.55337e-06	1.76604e-06	1.23437e-06	1.40019e-05	4.35006e-06	2.1042e-06	1.31538e-05	2.31251e-06	3.46584e-06	2.83668e-06	9.05043e-06	1.37171e-06	1.73009e-06	1.33959e-06	1.25828e-05	4.70099e-06	1.36693e-06	1.3491e-05	1.66672e-06
Staphylococcus_epidermidis	2.39989e-06	2.44779e-06	2.05723e-06	2.23932e-05	4.60425e-06	1.13914e-06	2.53585e-06	4.36143e-06	3.07617e-05	6.50437e-05	5.53326e-06	2.83005e-05	4.40479e-06	1.17453e-05	4.77393e-06	4.36006e-06	3.57838e-06	4.00651e-06	1.33959e-05	1.61273e-05	3.52574e-05	1.77194e-06	3.15422e-05	2.38897e-06
Staphylococcus_warneri	1.84178e-06	2.54978e-06	2.5986e-06	0	2.95988e-06	2.27827e-06	1.94717e-06	3.53852e-06	0	0	1.6366e-06	0	2.53275e-06	6.35403e-06	3.25181e-06	3.36914e-06	1.55063e-06	2.5496e-06	0	0	0	2.48072e-06	0	4.00013e-06
Staphylococcus_pettenkoferi	0	0	0	7.86787e-06	0	0	1.49434e-06	0	3.3944e-06	3.93577e-06	8.57265e-07	5.58038e-06	0	1.15528e-06	7.61061e-07	0	0	0	0	0	7.83498e-06	0	9.8807e-06	0
Staphylococcus_hyicus	6.69737e-07	0	1.08275e-06	0	0	0	0	0	0	0	0	0	0	0	9.68623e-07	1.18911e-06	7.15676e-07	0	0	0	0	0	0	1.00003e-06
Staphylococcus_kloosii	0	9.17921e-07	8.66201e-07	2.42088e-06	1.56216e-06	5.69568e-07	2.1283e-06	1.23437e-06	2.5458e-06	0	9.35198e-07	3.58739e-06	1.26638e-06	0	5.05068e-06	5.87948e-06	8.34955e-07	1.73009e-06	0	0	0	0	0	1.1667e-06
Staphylococcus_pseudintermedius	1.17204e-06	1.73385e-06	1.13689e-06	9.28005e-06	2.87766e-06	1.60515e-06	1.26792e-06	1.39895e-06	3.09739e-05	6.85652e-05	2.96146e-06	2.5311e-05	3.02829e-06	6.54658e-06	3.25181e-06	4.75643e-06	2.26631e-06	5.82766e-06	0	1.80767e-05	4.74016e-05	2.37946e-06	2.29916e-05	2.27785e-06
Staphylococcus_schweitzeri	8.92983e-07	0	1.13689e-06	6.45569e-06	1.47994e-06	8.28463e-07	1.08679e-06	2.30415e-06	5.9402e-06	0	0	4.38459e-06	9.36017e-07	2.21428e-06	1.52212e-06	9.24862e-07	8.94595e-07	2.36749e-06	0	0	0	1.06316e-06	2.16615e-05	0
Staphylococcus_caprae	7.8136e-07	0	8.12064e-07	4.43828e-06	1.15106e-06	1.13914e-06	1.13208e-06	1.64582e-06	2.9701e-06	0	0	4.98248e-06	1.32144e-06	1.73292e-06	0	7.92739e-07	2.26631e-06	1.2748e-06	0	5.49391e-06	0	0	4.56032e-06	2.50008e-06
Staphylococcus_agnetis	8.37171e-07	3.11073e-06	8.12064e-07	4.0348e-06	0	1.19092e-06	1.44906e-06	1.15207e-06	8.06169e-06	2.38218e-05	1.169e-06	4.18529e-06	8.80957e-07	1.54037e-06	1.107e-06	2.31215e-06	0	0	0	3.36724e-06	0	0	4.1803e-06	0
Staphylococcus_lugdunensis	0	1.47887e-06	6.49651e-07	3.34889e-05	0	6.21347e-07	9.50943e-07	1.23437e-06	6.15235e-06	0	1.01313e-06	1.9332e-05	0	1.82919e-06	0	9.90923e-07	0	2.27643e-06	0	3.19001e-06	1.52782e-05	0	4.94035e-06	7.22245e-07
Staphylococcus_succinus	5.58114e-07	0	5.41376e-07	3.63132e-06	0	0	0	9.87493e-07	7.6374e-06	4.9715e-06	0	3.78669e-06	0	0	7.61061e-07	8.588e-07	0	0	0	0	1.13607e-05	0	3.80027e-06	0
Macrococcus_sp.IME1552	3.9068e-06	5.04856e-06	6.06341e-06	6.25395e-06	6.24863e-06	5.33323e-06	5.75094e-06	5.5135e-06	6.15235e-06	1.09787e-05	1.94833e-06	9.16777e-06	4.45985e-06	5.19875e-06	6.5728e-06	8.72013e-06	5.06937e-06	4.55286e-06	5.2553e-06	3.01279e-06	0	3.34137e-06	4.1803e-06	7.44468e-06
Macrococcus_canis	2.00921e-06	1.73385e-06	1.56999e-06	1.45253e-05	2.54878e-06	1.19092e-06	2.71698e-06	2.13957e-06	2.1215e-05	7.27081e-05	3.97459e-06	1.37517e-05	9.36017e-07	2.8882e-06	2.55993e-06	1.65154e-06	1.31207e-06	3.09594e-06	0	4.78502e-06	7.05148e-06	9.61911e-07	4.1803e-06	0
Auricoccus_indicus	1.13855e-05	3.82467e-06	1.78654e-06	2.74367e-05	3.9465e-06	1.34625e-06	2.80755e-06	4.44372e-06	9.75889e-06	1.53288e-05	1.4028e-06	8.76917e-06	1.32144e-06	1.73292e-06	1.72968e-06	2.11397e-06	0	0	0	3.54446e-06	5.09273e-06	0	6.46046e-06	0
Salinicoccus_halodurans	9.48794e-07	0	9.74476e-07	1.35166e-05	9.86625e-07	1.44981e-06	1.40377e-06	1.48124e-06	2.50337e-05	4.51578e-05	3.89666e-06	1.7339e-05	2.47769e-06	0	7.26467e-06	5.94554e-06	0	2.00326e-06	0	1.1165e-05	5.21026e-05	4.30328e-06	1.48211e-05	3.11121e-06
Paenibacillus_sp.FSL_P4-0081	1.69109e-05	9.2812e-06	1.37509e-05	6.83899e-05	3.89717e-05	9.73444e-06	3.93962e-06	3.74424e-05	4.07328e-05	5.65508e-05	2.36138e-05	7.51359e-05	7.98368e-06	2.8882e-05	1.24537e-05	7.33283e-06	1.72359e-05	3.59676e-05	4.85342e-05	6.13191e-05	0.00013437	1.17454e-05	8.36059e-05	1.31671e-05
Paenibacillus_sp.JDR-2	3.4045e-06	4.53861e-06	4.22273e-06	7.06091e-06	5.50866e-06	3.31385e-06	2.35472e-06	1.64582e-06	1.73963e-05	1.78145e-05	4.28633e-06	7.17478e-06	2.47769e-06	5.58385e-06	2.35237e-06	8.78619e-06	1.25243e-06	1.82114e-06	2.0609e-06	2.00262e-05	2.54637e-05	2.02507e-06	7.98057e-06	2.38897e-06
Paenibacillus_sp.FSL_F-0345	4.68816e-06	2.60078e-06	3.30239e-06	2.90506e-05	1.00307e-05	2.12294e-06	1.40377e-06	1.11093e-05	2.56701e-05	2.17503e-05	3.97459e-06	2.05278e-05	1.76191e-06	5.96894e-06	1.79887e-06	1.58548e-06	3.04162e-06	7.37563e-06	1.12319e-05	1.8254e-05	6.89478e-05	3.79702e-06	2.47018e-05	4.22236e-06
Paenibacillus_sp.UniB2	1.61853e-06	5.09956e-07	2.1655e-06	3.14715e-05	9.86625e-07	0	0	8.2291e-07	1.65477e-05	1.57431e-05	1.32486e-06	8.37057e-06	0	1.4441e-06	1.59131e-06	0	7.15676e-07	3.00489e-06	0	1.09878e-05	2.93812e-05	5.06269e-07	1.4441e-05	2.00006e-06
Paenibacillus_sp.RUD330	3.73936e-06	1.78485e-06	1.67826e-06	1.10957e-05	6.5775e-06	2.79606e-06	7.24528e-07	2.88019e-06	8.91029e-06	9.32155e-06	4.20839e-06	8.56987e-06	3.46877e-06	4.23602e-06	3.94368e-06	4.16188e-06	2.14703e-06	3.46017e-06	2.88526e-06	1.86084e-05	3.17317e-05	1.77194e-06	1.61511e-05	1.66672e-06
Paenibacillus_sp.FSL_S-0331	2.39989e-06	1.58086e-06	1.67826e-06	2.05775e-05	9.86625e-07	9.838e-07	1.08679e-06	1.64582e-06	3.03374e-05	6.42152e-06	1.169e-06	5.38108e-06	8.80957e-07	1.34783e-06	2.00643e-06	2.18003e-06	1.72955e-06	1.18374e-06	1.95786e-06	3.91663e-05	3.29069e-05	1.92382e-06	2.33717e-05	1.55561e-06
Paenibacillus_sp.BIHB4019	1.78597e-06	6.11947e-07	1.13689e-06	9.88527e-06	2.79544e-06	8.80242e-07	0	1.39895e-06	3.07617e-05	1.38788e-05	1.94833e-06	8.76917e-06	8.80957e-07	2.79192e-06	3.52856e-06	3.36914e-06	0	1.18374e-06	1.54568e-06	2.41023e-05	4.50511e-05	0	1.50111e-05	0
Paenibacillus_sp.CAA11	1.4511e-06	1.01991e-06	8.66201e-07	1.12974e-05	0	2.6925e-06	2.76226e-06	0	5.79169e-05	6.1108e-05	9.58578e-06	4.46431e-05	1.81697e-06	1.15528e-06	1.11392e-05	9.97529e-06	1.19279e-06	0	0	1.09878e-05	4.70099e-05	4.05015e-06	1.97614e-05	6.66688e-07
Paenibacillus_sp.FSL_S-0273	1.17204e-06	0	7.57926e-07	1.39201e-05	1.56216e-06	8.28463e-07	5.88679e-07	9.87493e-07	1.99421e-05	2.73432e-05	3.81873e-06	8.37057e-06	5.50598e-07	1.73292e-06	1.59131e-06	8.588e-07	5.96396e-07	1.00163e-06	1.44263e-06	1.93173e-05	4.62264e-05	1.06316e-06	1.71012e-05	1.55561e-06
Paenibacillus_sp.DCT19	1.06042e-06	0	7.57926e-07	1.29114e-05	2.13769e-06	0	4.5283e-07	1.64582e-06	1.01832e-05	3.10718e-06	1.79246e-06	8.56987e-06	0	0	1.03781e-06	2.44428e-06	1.01387e-06	2.00326e-06	4.22485e-06	4.07613e-06	3.17317e-05	0	8.36059e-06	9.44475e-07
Paenibacillus_sp.B01	2.00921e-06	9.68916e-07	7.03788e-07	8.47309e-06	0	3.41741e-06	1.76604e-06	0	1.37897e-05	2.1336e-05	4.28633e-06	7.17478e-06	1.59674e-06	3.46584e-06	3.04424e-06	2.24609e-06	3.57838e-06	0	0	7.44336e-06	3.40821e-05	0	1.29209e-05	0
Paenibacillus_sp.HB172198	1.33947e-06	2.2948e-06	7.03788e-07	8.27135e-06	2.631e-06	1.9676e-06	6.79245e-07	1.31666e-06	1.46383e-05	1.61574e-05	3.11733e-06	7.97197e-06	9.36017e-07	1.63664e-06	2.07562e-06	2.97277e-06	1.37171e-06	1.2748e-06	0	1.27601e-05	2.38967e-05	1.26567e-06	1.3491e-05	1.83339e-06
Paenibacillus_sp.IHBB_10380	1.11623e-06	1.73385e-06	6.49651e-07	4.23654e-06	2.05547e-06	1.7087e-06	1.44906e-06	1.31666e-06	5.5159e-06	8.49297e-06	2.64973e-06	9.56637e-06	1.32144e-06	2.5031e-06	1.52212e-06	1.32123e-06	1.61027e-06	2.5496e-06	2.78222e-06	1.13423e-05	9.01022e-06	0	7.22051e-06	6.11131e-07
Paenibacillus_sp.FSL_H7-0357	8.92983e-07	0	0	2.74367e-05	1.47994e-06	7.76684e-07	8.60377e-07	0	4.20057e-05	9.5287e-06	2.49386e-06	1.87341e-05	1.43156e-06	1.73292e-06	2.35237e-06	1.18911e-06	7.75315e-07	1.18374e-06	0	1.89629e-05	6.22881e-05	0	2.31816e-05	1.22226e-06
Paenibacillus_sp.FSL_H7-0737	0	0	0	1.35166e-05	0	0	0	0	3.41561e-05	4.14291e-06	2.338e-06	6.17828e-06	8.25897e-07	0	0	0	0	0	0	1.86084e-05	2.19379e-05	0	7.22051e-06	0
Paenibacillus_sp.32O-W	0	0	5.41376e-07	1.4727e-05	9.86625e-07	8.28463e-07	5.43396e-07	0	1.95178e-05	7.00152e-05	8.57265e-07	8.37057e-06	0	0	1.24537e-06	9.24862e-07	0	0	0	1.09878e-05	3.13399e-05	0	8.93063e-06	0
Paenibacillus_sp.JNUCC-32	2.06502e-06	4.13064e-06	8.12064e-07	1.0087e-05	1.80881e-06	0	7.33585e-06	0	3.26711e-05	4.20506e-05	2.26006e-06	6.77618e-06	1.54168e-06	1.4441e-06	3.59774e-06	2.64246e-06	0	0	0	0	2.82059e-05	0	0	0
Paenibacillus_mucilaginosus	7.25548e-06	8.56726e-06	5.84686e-06	2.84454e-05	5.17978e-06	6.52415e-06	5.66038e-06	7.98223e-06	3.50047e-05	8.51369e-05	2.8056e-06	1.45489e-05	1.32144e-06	3.56211e-06	9.47867e-06	4.02975e-06	4.53261e-06	1.22017e-05	5.15225e-06	2.55201e-05	0.000100288	7.44215e-06	3.19223e-05	9.22252e-06
Paenibacillus_graminis	4.01842e-06	3.4677e-06	5.46789e-06	1.59375e-05	6.41307e-06	3.57275e-06	1.81132e-06	0	3.60655e-06	6.21437e-06	2.49386e-06	1.09615e-05	2.86311e-06	4.81366e-06	2.49075e-06	8.12557e-06	8.34955e-07	2.82277e-06	0	7.26614e-06	1.567e-05	8.60657e-07	6.84048e-06	1.72228e-06
Paenibacillus_donghaensis	4.24167e-06	3.05974e-06	4.87238e-06	2.19897e-05	3.86428e-06	3.36563e-06	6.88302e-06	0	3.50047e-05	3.23147e-05	4.98772e-06	1.47482e-05	2.31251e-06	3.75466e-06	3.32099e-06	3.50126e-06	2.14703e-06	2.00326e-06	1.44263e-06	2.49884e-05	5.24943e-05	8.1003e-07	1.80513e-05	4.66682e-06
Paenibacillus_beijingensis	4.74397e-06	2.54978e-06	0	8.06961e-06	5.09756e-06	7.40439e-06	4.89057e-06	8.2291e-07	2.92767e-05	1.38788e-05	4.98772e-06	7.77267e-06	2.64287e-06	6.73913e-06	5.39661e-06	5.1528e-06	4.17477e-06	0	0	2.00262e-05	3.52574e-05	6.07522e-07	1.21609e-05	1.22226e-06
Paenibacillus_physcomitrellae	0	1.1219e-06	0	8.27135e-06	0	0	4.98113e-07	0	3.90356e-05	3.02433e-05	4.59806e-06	1.49475e-05	1.54168e-06	0	1.86806e-06	1.84972e-06	7.15676e-07	0	0	2.6229e-05	5.64118e-05	0	2.41317e-05	0
Paenibacillus_xylanilyticus	2.79057e-06	2.80476e-06	5.08893e-06	3.22784e-06	4.27538e-06	3.88342e-06	3.84906e-06	3.04477e-06	9.12244e-06	3.31433e-06	3.27319e-06	4.38459e-06	1.92709e-06	2.5031e-06	4.9123e-06	6.54009e-06	2.80306e-06	3.46017e-06	3.40049e-06	1.08106e-05	2.35049e-05	2.93636e-06	7.60054e-06	5.27795e-06
Paenibacillus_crassostreae	3.57193e-06	4.43662e-06	3.4648e-06	1.45253e-05	3.78206e-06	5.43679e-06	5.0717e-06	5.01975e-06	1.08196e-05	0	1.6366e-06	2.59089e-06	3.13841e-06	2.69565e-06	4.01287e-06	5.28492e-06	3.87658e-06	7.46669e-06	2.78222e-06	1.24056e-05	3.21234e-05	2.58197e-06	9.69069e-06	1.23337e-05
Paenibacillus_barcinonensis	4.74397e-06	3.36571e-06	3.08584e-06	1.02887e-05	4.02872e-06	4.14231e-06	3.39623e-06	3.29164e-06	8.91029e-06	2.96218e-05	1.01313e-06	8.17127e-06	6.05658e-07	1.54037e-06	1.45293e-06	1.38729e-06	3.04162e-06	5.91871e-06	2.67917e-06	1.78995e-05	2.93812e-05	3.03761e-06	1.06408e-05	2.22229e-06
Paenibacillus_cellulositrophicus	5.80439e-06	4.48761e-06	2.54447e-06	1.31131e-05	7.23525e-06	5.28145e-06	4.07547e-06	3.04477e-06	1.67598e-05	1.03573e-05	3.11733e-06	1.01643e-05	2.58781e-06	2.5031e-06	3.59774e-06	5.08674e-06	2.38559e-06	5.37237e-06	1.64872e-06	2.51657e-05	4.85769e-05	5.26519e-06	1.53911e-05	3.22232e-06
Paenibacillus_bovis	2.51151e-06	1.37688e-06	2.70688e-06	2.40071e-05	5.75531e-06	1.19092e-06	1.04151e-06	5.5135e-06	3.62776e-05	4.57792e-05	4.52013e-06	1.75383e-05	9.36017e-07	4.81366e-06	2.55993e-06	1.38729e-06	3.22054e-06	5.46343e-06	7.93447e-06	5.77747e-05	4.81851e-05	2.22758e-06	2.16615e-05	1.94451e-06
Paenibacillus_polymyxa	1.43435e-05	1.88684e-05	8.66201e-06	0.000100467	2.01436e-05	1.80191e-05	2.37283e-05	7.15932e-06	0.000222333	0.000200724	2.40034e-05	8.21113e-05	1.35447e-05	3.32143e-05	2.42156e-05	4.14206e-05	8.64775e-06	7.37563e-06	6.59488e-06	0.000153121	0.000413687	6.88525e-06	0.00014156	9.61142e-06
Paenibacillus_protaetiae	1.11623e-06	7.13938e-07	2.43619e-06	1.5534e-05	1.56216e-06	3.41741e-06	6.33962e-07	1.06978e-06	1.4214e-05	7.87153e-06	1.24693e-06	9.16777e-06	9.36017e-07	1.34783e-06	2.35237e-06	4.69037e-06	0	4.82603e-06	1.03045e-06	7.08892e-06	6.15046e-05	1.62006e-06	1.00707e-05	6.11131e-07
Paenibacillus_yonginensis	0	0	0	1.4727e-05	9.86625e-07	1.08736e-06	0	0	2.24879e-05	2.2786e-06	1.32486e-06	7.57338e-06	0	1.05901e-06	1.107e-06	1.18911e-06	0	0	0	1.9849e-05	4.30924e-05	0	2.64119e-05	0
Paenibacillus_albus	9.48794e-07	0	0	2.27966e-05	1.06884e-06	2.17472e-06	0	0	1.65477e-05	4.64006e-05	1.09106e-06	8.96847e-06	0	0	9.68623e-07	6.60616e-07	0	0	0	2.95962e-05	3.64326e-05	0	2.43217e-05	1.88895e-06
Paenibacillus_psychroresistens	1.17204e-06	5.09956e-07	0	1.31131e-05	1.39772e-06	0	4.98113e-07	1.64582e-06	1.35776e-05	3.39719e-05	1.09106e-06	5.58038e-06	6.60718e-07	1.92546e-06	2.214e-06	1.91579e-06	0	1.2748e-06	1.33959e-06	4.6078e-06	2.23297e-05	9.61911e-07	6.84048e-06	6.11131e-07
Paenibacillus_lautus	0	0	0	4.43828e-06	0	0	0	0	8.27384e-06	0	1.4028e-06	4.98248e-06	0	0	0	0	1.49099e-06	0	0	1.75451e-05	1.48865e-05	0	9.31066e-06	0
Paenibacillus_sabinae	1.06042e-06	0	2.38205e-06	1.04905e-05	0	0	6.33962e-07	0	9.12244e-06	2.48575e-06	3.19526e-06	7.77267e-06	2.25745e-06	1.05901e-06	2.49075e-06	1.91579e-06	0	0	0	5.84836e-06	2.85977e-05	5.06269e-07	1.04507e-05	0
Paenibacillus_jilunlii	1.9534e-06	6.11947e-07	2.49033e-06	1.12974e-05	1.97325e-06	1.08736e-06	0	1.06978e-06	1.4214e-05	2.25789e-05	3.19526e-06	4.58388e-06	6.05658e-07	1.34783e-06	9.68623e-07	9.24862e-07	7.15676e-07	1.54797e-06	1.1335e-06	3.22546e-05	1.68452e-05	0	8.74062e-06	1.1667e-06
Paenibacillus_riograndensis	1.89759e-06	1.47887e-06	2.05723e-06	9.68353e-06	1.3155e-06	1.76048e-06	2.49057e-06	1.39895e-06	1.10318e-05	4.76435e-06	1.6366e-06	1.11608e-05	2.09227e-06	4.52484e-06	3.59774e-06	7.06859e-06	1.61027e-06	1.9122e-06	1.75177e-06	1.32917e-05	2.31132e-05	2.27821e-06	9.31066e-06	3.22232e-06
Paenibacillus_guangzhouensis	1.78597e-06	1.22389e-06	1.94895e-06	1.95688e-05	1.64438e-06	1.76048e-06	9.50943e-07	1.89269e-06	3.05496e-05	2.2786e-06	8.57265e-07	5.38108e-06	1.65179e-06	1.4441e-06	2.62912e-06	3.23702e-06	1.61027e-06	3.36911e-06	2.57613e-06	2.42795e-05	2.66389e-05	2.17696e-06	1.3491e-05	2.38897e-06
Paenibacillus_durus	1.56272e-06	2.24381e-06	1.56999e-06	3.32871e-05	3.86428e-06	3.9352e-06	2.58113e-06	2.13957e-06	3.18225e-05	2.46503e-05	2.1042e-06	1.27552e-05	1.1012e-06	2.5031e-06	4.08205e-06	4.88856e-06	5.96396e-07	5.00814e-06	1.1335e-06	1.38234e-05	4.23089e-05	1.3163e-06	2.18515e-05	2.50008e-06
Paenibacillus_alvei	1.28366e-06	7.64934e-07	1.46171e-06	7.86787e-06	1.39772e-06	1.7087e-06	1.81132e-06	1.56353e-06	9.75889e-06	1.40859e-05	2.26006e-06	5.18178e-06	1.3765e-06	2.40683e-06	2.28318e-06	2.97277e-06	1.78919e-06	2.64066e-06	2.16395e-06	1.09878e-05	1.48865e-05	1.51881e-06	6.84048e-06	2.72231e-06
Paenibacillus_lycopersici	1.67434e-06	0	1.51585e-06	1.49288e-05	1.47994e-06	5.17789e-07	9.0566e-07	1.64582e-06	1.48505e-05	8.70012e-06	6.70226e-06	7.77267e-06	8.25897e-07	2.11801e-06	4.3588e-06	1.05698e-06	1.61027e-06	1.73009e-06	2.47308e-06	1.80767e-05	6.81643e-05	8.60657e-07	2.26116e-05	6.11131e-07
Paenibacillus_odorifer	8.37171e-07	1.1219e-06	1.35344e-06	8.87657e-06	3.12431e-06	6.21347e-07	2.4e-06	2.22186e-06	2.1215e-05	5.61365e-05	3.11733e-06	1.33531e-05	6.05658e-07	4.23602e-06	3.04424e-06	2.04791e-06	2.44523e-06	7.28457e-06	4.1218e-06	1.54184e-05	2.82059e-05	2.37946e-06	1.3871e-05	9.44475e-07
Paenibacillus_baekrokdamisoli	2.39989e-06	8.15929e-07	1.08275e-06	7.86787e-06	2.13769e-06	2.43361e-06	0	2.13957e-06	2.75795e-05	2.9829e-05	5.14359e-06	1.79369e-05	5.50598e-07	2.5031e-06	3.11343e-06	9.24862e-07	1.19279e-06	3.187e-06	4.1218e-06	1.91401e-05	3.40821e-05	1.3163e-06	1.27309e-05	1.00003e-06
Paenibacillus_ihbetae	1.33947e-06	6.11947e-07	9.74476e-07	1.29114e-05	1.23328e-06	1.13914e-06	1.40377e-06	0	1.54869e-05	3.93577e-06	0	8.96847e-06	7.70838e-07	0	8.99436e-07	1.25517e-06	8.94595e-07	1.54797e-06	2.26699e-06	2.26845e-05	4.58346e-05	7.59403e-07	1.80513e-05	1.61116e-06
Paenibacillus_kribbensis	2.23246e-06	2.80476e-06	1.02861e-06	2.88488e-05	1.56216e-06	4.03876e-06	8.15094e-07	2.05728e-06	1.29411e-05	2.77575e-05	1.79246e-06	4.58388e-06	1.04614e-06	0	1.17619e-06	0	1.96811e-06	6.64717e-06	1.64872e-06	1.48867e-05	2.07627e-05	2.32884e-06	7.22051e-06	9.38919e-06
Paenibacillus_terrae	0	3.26372e-06	9.20339e-07	4.0348e-06	0	3.83164e-06	2.4e-06	1.89269e-06	1.95178e-05	5.38579e-06	4.28633e-06	7.17478e-06	0	3.17702e-06	2.42156e-06	2.77459e-06	7.75315e-07	6.55611e-06	0	1.71906e-05	1.76287e-05	0	7.22051e-06	1.22226e-06
Paenibacillus_larvae	1.00461e-06	1.1729e-06	8.66201e-07	6.45569e-06	1.80881e-06	1.44981e-06	1.67547e-06	1.15207e-06	1.8457e-05	1.59502e-05	5.61119e-06	1.87341e-05	5.28574e-06	7.60559e-06	4.63555e-06	1.84972e-06	0	2.00326e-06	0	5.13947e-05	2.38967e-05	0	7.98057e-06	6.66688e-07
Paenibacillus_borealis	2.12083e-06	8.15929e-07	8.12064e-07	9.68353e-06	4.60425e-06	1.44981e-06	7.69811e-07	1.06978e-06	2.33365e-05	3.31433e-05	6.70226e-06	1.07622e-05	1.92709e-06	3.9472e-06	1.59131e-06	4.02975e-06	1.01387e-06	2.09431e-06	2.26699e-06	1.77223e-05	2.38967e-05	9.61911e-07	1.25409e-05	6.66688e-07
Paenibacillus_antarcticus	0	1.68285e-06	7.03788e-07	5.44698e-06	1.80881e-06	1.19092e-06	1.94717e-06	2.7156e-06	9.33459e-06	1.30502e-05	1.94833e-06	8.76917e-06	1.98215e-06	3.75466e-06	4.63555e-06	5.94554e-06	7.15676e-07	2.5496e-06	2.57613e-06	2.53429e-05	1.60617e-05	8.1003e-07	7.22051e-06	1.44449e-06
Paenibacillus_swuensis	2.12083e-06	1.01991e-06	5.95513e-07	2.58227e-05	4.19316e-06	2.38183e-06	1.04151e-06	1.15207e-06	2.31243e-05	1.22216e-05	2.1042e-06	8.76917e-06	1.26638e-06	1.92546e-06	3.11343e-06	3.89763e-06	1.07351e-06	1.82114e-06	1.23654e-06	1.16967e-05	2.27214e-05	1.41755e-06	1.4631e-05	1.44449e-06
Paenibacillus_peoriae	0	0	3.13998e-06	2.29984e-05	3.78206e-06	0	0	0	3.16103e-05	8.90726e-06	0	1.45489e-05	0	0	0	0	0	0	0	0	3.83914e-05	0	0	0
Brevibacillus_laterosporus	1.1553e-05	9.2812e-06	1.13689e-05	9.38092e-05	1.73482e-05	1.04593e-05	9.28302e-06	1.52238e-05	6.13113e-05	7.78868e-05	8.88438e-06	2.77026e-05	9.63547e-06	1.84845e-05	1.56363e-05	2.22627e-05	1.27032e-05	1.64813e-05	1.71055e-05	5.03313e-05	0.000112432	8.80908e-06	4.65533e-05	1.19448e-05
Brevibacillus_sp.SCSIO_07484	7.36711e-06	5.30354e-06	4.16859e-06	1.81566e-05	4.27538e-06	5.22967e-06	5.29811e-06	4.69059e-06	1.06075e-05	3.93577e-06	1.169e-06	5.58038e-06	0	0	0	1.38729e-06	3.28018e-06	8.46831e-06	2.98831e-06	2.81784e-05	3.17317e-05	9.51785e-06	1.15908e-05	5.7224e-06
Brevibacillus_brevis	3.12544e-06	1.98883e-06	8.66201e-07	2.66297e-05	4.43981e-06	4.40121e-06	1.17736e-06	3.20935e-06	3.24589e-05	0.000149352	4.28633e-06	1.09615e-05	1.70685e-06	2.79192e-06	5.18905e-06	5.94554e-06	8.94595e-07	4.64391e-06	2.37004e-06	2.97735e-05	6.11128e-05	1.06316e-06	3.23023e-05	9.16696e-06
Cohnella_abietis	2.23246e-06	1.01991e-06	3.13998e-06	3.18749e-05	3.45319e-06	6.21347e-07	9.50943e-07	2.7156e-06	3.52169e-05	4.06005e-05	6.70226e-06	2.84998e-05	1.70685e-06	5.29503e-06	3.66693e-06	1.65154e-06	1.01387e-06	3.09594e-06	4.84312e-06	1.18739e-05	3.52574e-05	8.1003e-07	1.95714e-05	1.33338e-06
Cohnella_sp.MFER-1	1.22785e-06	9.17921e-07	1.13689e-06	5.44698e-06	1.64438e-06	1.50159e-06	1.94717e-06	0	3.8187e-06	3.31433e-06	1.169e-06	6.77618e-06	1.26638e-06	1.25155e-06	4.01287e-06	6.8704e-06	7.75315e-07	0	1.64872e-06	5.31669e-06	8.61847e-06	3.03761e-06	3.23023e-06	1.11115e-06
Saccharibacillus_brassicae	2.79057e-06	3.97766e-06	1.7324e-06	1.31131e-05	2.30213e-06	5.79924e-06	3.07925e-06	2.38644e-06	1.54869e-05	1.57431e-05	1.48073e-06	8.96847e-06	5.50598e-07	2.59938e-06	1.6605e-06	2.18003e-06	0	5.64554e-06	0	1.63045e-05	6.11128e-05	1.01254e-06	1.82413e-05	4.61126e-06
Aneurinibacillus_sp.XH2	1.4511e-06	1.58086e-06	5.95513e-07	3.38923e-05	1.97325e-06	1.44981e-06	3.26038e-06	0	3.45804e-05	2.38218e-05	5.06566e-06	1.37517e-05	9.91077e-07	2.59938e-06	3.80531e-06	4.22794e-06	7.15676e-07	0	0	3.03051e-05	4.07419e-05	0	1.84313e-05	7.22245e-07
Aneurinibacillus_soli	1.67434e-06	9.68916e-07	0	9.68353e-06	0	2.07116e-06	2.03774e-06	1.97499e-06	1.44262e-05	3.66648e-05	0	7.17478e-06	1.26638e-06	0	2.14481e-06	2.44428e-06	0	3.187e-06	0	1.1165e-05	1.88039e-05	1.72131e-06	1.12108e-05	8.11137e-06
Thermobacillus_composti	0	5.09956e-07	5.41376e-07	9.07831e-06	9.04407e-07	0	7.24528e-07	1.72811e-06	3.03374e-05	5.17864e-06	1.32486e-06	4.58388e-06	0	0	8.30248e-07	0	9.54234e-07	2.5496e-06	0	2.03806e-05	4.34841e-05	1.72131e-06	1.19708e-05	2.61119e-06
Exiguobacterium_sp.N4-1P	0.000112125	6.26736e-05	0.000104756	0.000400252	0.00029829	5.70086e-05	3.07472e-05	0.000268187	0.000217454	0.000372655	0.000147138	0.000729635	4.46535e-05	0.000351686	9.67239e-05	4.95462e-05	0.000149994	0.000400287	0.00064228	0.000657674	0.00102795	0.000155678	0.00134169	0.000161783
Exiguobacterium_sp.MH3	2.84638e-06	3.36571e-06	3.84377e-06	4.43828e-06	4.85091e-06	5.28145e-06	3.21509e-06	5.34892e-06	5.30375e-06	2.69289e-06	2.96146e-06	6.17828e-06	3.13841e-06	4.81366e-06	5.60418e-06	1.4996e-05	2.8627e-06	8.01303e-06	5.97661e-06	4.07613e-06	1.0969e-05	3.89827e-06	5.51039e-06	5.3335e-06
Gemella_morbillorum	6.52994e-06	4.84458e-06	9.47408e-06	1.37183e-05	9.45516e-06	6.31703e-06	7.92453e-06	8.47598e-06	7.42525e-06	1.09787e-05	4.20839e-06	1.31538e-05	5.6161e-06	7.70186e-06	7.54142e-06	1.09002e-05	5.42721e-06	8.74149e-06	1.06136e-05	7.08892e-06	0	7.64466e-06	7.22051e-06	1.17782e-05
Gemella_sanguinis	3.73936e-06	4.02865e-06	4.81824e-06	1.31131e-05	6.74194e-06	4.919e-06	5.88679e-06	5.01975e-06	9.75889e-06	8.28583e-06	1.8704e-06	6.57688e-06	3.02829e-06	4.52484e-06	5.67336e-06	6.40797e-06	4.71153e-06	5.37237e-06	4.43094e-06	6.38003e-06	4.62264e-05	3.13887e-06	8.36059e-06	4.27791e-06
Gemella_haemolysans	2.28827e-06	5.91549e-06	4.38514e-06	2.6428e-05	4.11094e-06	3.98698e-06	5.56981e-06	5.10205e-06	5.38861e-05	7.49867e-05	1.0521e-05	4.56395e-05	4.01937e-06	6.16149e-06	9.89379e-06	1.08341e-05	4.23441e-06	3.55123e-06	3.40049e-06	2.00262e-05	1.68452e-05	2.43009e-06	1.93814e-05	3.05565e-06
Listeria_monocytogenes	0.000568272	4.85478e-05	8.45088e-05	0.00135852	0.000270418	4.92418e-05	8.15547e-05	0.000180958	0.000152536	0.000292075	3.8499e-05	0.000158642	3.79362e-05	7.12422e-05	6.21994e-05	6.67882e-05	3.22054e-05	5.96424e-05	3.57566e-05	0.000133094	0.000214287	2.41996e-05	0.000152201	4.12235e-05
Listeria_grayi	3.34869e-06	5.30354e-06	5.14307e-06	9.88527e-06	6.49528e-06	4.09054e-06	8.24151e-06	6.25412e-06	1.14561e-05	6.62866e-06	2.49386e-06	5.77968e-06	1.92709e-06	6.73913e-06	4.70474e-06	6.73828e-06	3.57838e-06	3.36911e-06	2.88526e-06	7.08892e-06	6.65973e-06	6.12585e-06	3.04022e-06	5.38906e-06
Listeria_weihenstephanensis	2.95801e-06	1.93783e-06	3.35653e-06	4.98298e-05	3.37097e-06	2.58895e-06	5.0717e-06	3.20935e-06	1.31533e-05	3.72862e-06	4.90979e-06	6.57688e-06	2.53275e-06	2.11801e-06	1.45293e-06	3.10489e-06	1.01387e-06	5.37237e-06	0	1.06334e-05	2.54637e-05	1.46818e-06	1.52011e-05	1.94451e-06
Listeria_innocua	1.61853e-06	2.60078e-06	2.81515e-06	6.05221e-06	3.04209e-06	1.50159e-06	2.85283e-06	2.7979e-06	1.63355e-05	4.5572e-06	0	5.97898e-06	2.75299e-06	4.04348e-06	2.76749e-06	3.4352e-06	2.98198e-06	3.187e-06	4.01876e-06	9.21559e-06	9.40197e-06	1.87319e-06	6.84048e-06	4.05568e-06
Listeria_ivanovii	4.57654e-06	4.69159e-06	9.74476e-06	5.36629e-05	2.49123e-05	5.02256e-06	3.75849e-06	2.36998e-05	6.13113e-05	7.00152e-05	7.24779e-06	0.000222418	4.40479e-06	0.000124385	5.4658e-06	1.78366e-06	1.72955e-05	4.92619e-05	0.000167654	0.000119448	0.000514366	1.25555e-05	0.000130919	2.40563e-05
Listeria_sp.PSOL-1	5.58114e-07	4.69159e-06	1.24516e-06	1.33149e-05	1.72659e-06	9.32021e-07	8.42264e-06	8.2291e-07	3.07617e-05	9.5287e-06	1.09106e-06	9.56637e-06	1.3765e-06	1.34783e-06	3.59774e-06	4.75643e-06	1.43135e-06	0	0	3.36724e-06	5.91541e-05	1.26567e-06	1.55811e-05	1.1667e-06
Listeria_seeligeri	0	7.59834e-06	1.24516e-06	5.64872e-06	0	1.19092e-06	3.44151e-06	1.23437e-06	8.27384e-06	3.72862e-06	4.13046e-06	1.3951e-05	3.57889e-06	2.02174e-06	1.03781e-06	2.97277e-06	0	1.09269e-06	0	4.78502e-06	1.17525e-05	0	9.31066e-06	6.66688e-07
Brochothrix_thermosphacta	5.02303e-06	6.17047e-06	8.22891e-06	7.46439e-06	7.31747e-06	5.74746e-06	7.4717e-06	7.57078e-06	7.00095e-06	7.87153e-06	3.81873e-06	4.98248e-06	5.67116e-06	8.08695e-06	6.64199e-06	1.52602e-05	5.60613e-06	8.83254e-06	6.38879e-06	5.49391e-06	7.83498e-06	5.26519e-06	6.27044e-06	7.72247e-06
Planococcus_kocurii	1.81945e-05	1.41768e-05	1.98144e-05	8.85639e-05	4.99068e-05	1.14431e-05	8.87547e-06	4.77288e-05	5.74926e-05	6.6908e-05	3.00822e-05	0.000121971	1.01861e-05	4.38043e-05	1.87498e-05	9.51286e-06	2.84481e-05	5.75481e-05	8.48061e-05	7.95731e-05	0.000189606	1.94407e-05	0.000126739	2.11673e-05
Planococcus_sp.MB-3u-03	0	2.85575e-06	3.73549e-06	4.23654e-06	8.22188e-07	0	0	0	9.75889e-06	1.67788e-05	2.96146e-06	0	1.98215e-06	3.85093e-06	1.24537e-06	5.35099e-06	0	2.09431e-06	0	1.57728e-05	1.13607e-05	0	5.7004e-06	0
Planococcus_sp.Y42	1.73015e-06	8.15929e-07	0	1.43236e-05	9.04407e-07	1.91582e-06	9.50943e-07	0	3.07617e-05	9.15584e-05	2.1042e-06	9.36707e-06	6.60718e-07	1.05901e-06	2.00643e-06	1.38729e-06	1.78919e-06	0	0	3.8989e-06	6.07211e-05	8.1003e-07	1.52011e-05	1.11115e-06
Planococcus_sp.PAMC_21323	0	1.32589e-06	0	3.22784e-06	0	9.32021e-07	1.04151e-06	0	4.03085e-06	8.70012e-06	0	4.58388e-06	8.25897e-07	0	2.00643e-06	1.32123e-06	0	1.00163e-06	0	0	1.88039e-05	0	6.84048e-06	0
Planococcus_versutus	5.58114e-07	2.75376e-06	1.19103e-06	2.21914e-06	0	1.19092e-06	3.35094e-06	2.13957e-06	7.00095e-06	6.62866e-06	0	3.98599e-06	7.70838e-07	1.05901e-06	2.07562e-06	2.18003e-06	0	0	0	6.55725e-06	6.65973e-06	8.1003e-07	4.75034e-06	0
Planococcus_rifietoensis	1.78597e-06	1.63186e-06	1.02861e-06	7.06091e-06	0	9.838e-07	1.53962e-06	0	0	6.00722e-06	0	2.79019e-06	0	0	0	0	1.13315e-06	1.9122e-06	0	0	7.05148e-06	1.56943e-06	3.04022e-06	8.88917e-07
Planococcus_antarcticus	4.13004e-06	2.14181e-06	9.74476e-07	2.74367e-05	4.76869e-06	7.35261e-06	4.30189e-06	2.88019e-06	1.35776e-05	6.21437e-06	2.338e-06	1.99299e-05	1.43156e-06	2.79192e-06	1.93725e-06	3.96369e-06	2.14703e-06	1.82114e-06	2.16395e-06	1.16967e-05	2.27214e-05	9.61911e-07	1.3871e-05	7.61135e-06
Sporosarcina_ureae	8.42752e-06	1.40238e-05	7.09202e-06	3.44976e-05	7.23525e-06	1.20127e-05	1.63472e-05	1.28374e-05	3.28832e-05	2.65146e-05	3.81873e-06	1.9332e-05	1.87203e-06	5.29503e-06	6.78036e-06	1.54584e-05	5.42721e-06	1.85757e-05	3.40049e-06	1.24056e-05	3.76079e-05	7.74591e-06	1.4061e-05	6.77799e-06
Sporosarcina_sp.PTS2304	2.4557e-06	3.72268e-06	2.86929e-06	1.29114e-05	2.13769e-06	7.92218e-06	1.01434e-05	3.53852e-06	3.30954e-05	4.72292e-05	6.70226e-06	1.15594e-05	3.96431e-06	6.8354e-06	1.10008e-05	1.27499e-05	5.60613e-06	3.55123e-06	0	1.25828e-05	0	2.8351e-06	7.60054e-06	0
Sporosarcina_ureilytica	1.61853e-06	3.67168e-06	1.84068e-06	5.24524e-06	3.12431e-06	3.21029e-06	3.80377e-06	3.12706e-06	5.0916e-06	6.83581e-06	2.1042e-06	8.96847e-06	1.15626e-06	0	1.03781e-06	2.84065e-06	1.43135e-06	1.73009e-06	1.85481e-06	7.44336e-06	0	1.77194e-06	2.66019e-06	2.22229e-06
Sporosarcina_pasteurii	0	1.83584e-06	1.40758e-06	1.23062e-05	1.15106e-06	6.21347e-07	1.08679e-06	1.23437e-06	0	6.42152e-06	0	3.58739e-06	0	0	1.86806e-06	1.84972e-06	1.01387e-06	0	0	0	9.79372e-06	7.59403e-07	5.89042e-06	1.27782e-06
Kurthia_zopfii	4.46491e-06	3.97766e-06	6.06341e-06	8.06961e-06	4.68647e-06	5.43679e-06	4.75472e-06	4.93746e-06	1.12439e-05	5.80008e-06	3.03939e-06	3.38809e-06	3.74407e-06	7.22049e-06	7.19549e-06	1.06359e-05	5.84468e-06	6.55611e-06	3.91571e-06	2.48112e-06	1.48865e-05	4.50579e-06	4.1803e-06	7.50024e-06
Viridibacillus_sp.JNUCC-6	2.39989e-06	3.31471e-06	3.95204e-06	9.07831e-06	3.9465e-06	2.6925e-06	5.16226e-06	3.62081e-06	1.35776e-05	3.23147e-05	1.71453e-06	5.38108e-06	2.91817e-06	2.79192e-06	3.39018e-06	4.82249e-06	2.08739e-06	2.36749e-06	2.67917e-06	3.01279e-06	1.2536e-05	1.92382e-06	6.84048e-06	3.7779e-06
Solibacillus_sp.F-41	0	1.07091e-05	2.5986e-06	3.51028e-05	1.72659e-06	2.27827e-06	5.38868e-06	2.88019e-06	2.58823e-05	3.00361e-05	4.20839e-06	4.44438e-05	3.46877e-06	3.27329e-06	3.94368e-06	9.11649e-06	0	0	0	6.02558e-06	7.05148e-06	8.1003e-07	1.08308e-05	2.38897e-06
Ureibacillus_thermosphaericus	7.25548e-06	3.05974e-06	2.21964e-06	6.1329e-05	4.60425e-06	2.07116e-06	8.37736e-06	6.58328e-06	2.37608e-05	2.05074e-05	2.02626e-06	1.79369e-05	2.31251e-06	3.65838e-06	6.08849e-06	6.0116e-06	1.31207e-06	1.45691e-06	0	6.55725e-06	1.68452e-05	9.61911e-07	1.08308e-05	1.72228e-06
Rummeliibacillus_stabekisii	2.56733e-06	7.13938e-07	8.66201e-07	1.02887e-05	9.86625e-07	1.60515e-06	1.04151e-06	9.87493e-07	1.61234e-05	1.20144e-05	1.169e-06	8.17127e-06	8.25897e-07	1.4441e-06	7.81817e-06	5.08674e-06	0	0	0	0	4.27006e-05	6.07522e-07	1.08308e-05	2.16674e-06
Jeotgalibacillus_malaysiensis	1.89759e-06	9.68916e-07	5.95513e-07	2.52175e-05	3.86428e-06	2.33005e-06	1.90189e-06	1.23437e-06	2.77916e-05	4.35006e-06	2.1042e-06	6.77618e-06	1.15626e-06	2.40683e-06	2.69831e-06	2.84065e-06	7.75315e-07	1.54797e-06	0	1.04562e-05	4.70099e-05	6.58149e-07	1.4251e-05	1.83339e-06
Laceyella_sacchari	2.84638e-06	1.27489e-06	1.78654e-06	7.26265e-06	5.42644e-06	3.05496e-06	7.69811e-07	2.7156e-06	1.50626e-05	3.06576e-05	3.19526e-06	1.45489e-05	1.43156e-06	2.98447e-06	3.04424e-06	3.50126e-06	1.37171e-06	4.64391e-06	3.09135e-06	8.15226e-06	2.07627e-05	9.11284e-07	1.59611e-05	2.33341e-06
Kroppenstedtia_eburnea	1.67434e-06	8.66925e-07	9.74476e-07	1.61392e-05	2.46656e-06	1.13914e-06	0	3.12706e-06	0.000292979	0.000274675	0.000130382	0.000365316	0.000135667	0.00027332	0.000119141	0.000126508	7.15676e-07	3.187e-06	3.81267e-06	1.6659e-05	4.74016e-05	1.21504e-06	1.80513e-05	2.00006e-06
Tumebacillus_avium	6.13926e-07	0	1.13689e-06	2.84454e-05	0	5.17789e-07	0	0	2.03664e-05	1.22216e-05	1.32486e-06	1.05629e-05	0	0	1.93725e-06	7.26677e-07	0	0	0	3.5799e-05	4.42676e-05	0	2.8312e-05	9.44475e-07
Sporolactobacillus_terrae	0	0	6.49651e-07	1.10957e-05	0	0	0	0	1.18804e-05	2.38218e-05	2.02626e-06	5.58038e-06	0	1.05901e-06	2.14481e-06	1.51942e-06	1.13315e-06	0	0	1.77223e-05	2.15462e-05	0	5.89042e-06	0
Selenomonas_sp.oral_taxon_920	0	0	0	1.21044e-05	0	0	0	0	5.5159e-06	6.21437e-06	4.28633e-06	2.98949e-06	1.92709e-06	0	2.28318e-06	0	0	0	0	1.34689e-05	2.78142e-05	9.11284e-07	9.50067e-06	7.77803e-07
Selenomonas_sp.oral_taxon_136	0	0	0	2.76384e-05	0	0	0	0	6.3645e-05	8.55512e-05	0	1.85348e-05	0	0	0	0	0	0	0	4.00524e-05	6.34633e-05	0	2.20416e-05	0
Selenomonas_sp.oral_taxon_478	0	0	0	6.45569e-06	0	0	0	0	3.8187e-05	5.80008e-06	0	0	0	0	0	0	0	0	0	2.65834e-05	7.12983e-05	0	1.57711e-05	0
Selenomonas_sp.Marseille-Q3039	1.06042e-06	0	0	2.32001e-05	0	2.22649e-06	0	0	3.9672e-05	1.45002e-05	3.11733e-06	8.96847e-06	0	0	2.49075e-06	0	0	0	0	2.60518e-05	6.11128e-05	0	2.52718e-05	1.55561e-06
Selenomonas_sp.oral_taxon_126	7.8136e-07	3.56969e-06	0	1.65427e-05	2.38434e-06	3.05496e-06	6.79245e-06	0	5.68562e-05	0	1.6366e-06	9.56637e-06	0	0	1.59131e-06	2.84065e-06	0	0	0	1.59501e-05	0.000156308	1.11379e-06	4.86434e-05	8.88917e-07
Selenomonas_ruminantium	5.07884e-06	5.7625e-06	6.00927e-06	4.07515e-05	1.08529e-05	5.69568e-06	5.0717e-06	3.45622e-06	6.87366e-05	3.50076e-05	4.13046e-06	1.91327e-05	3.63395e-06	5.10248e-06	7.26467e-06	9.51286e-06	2.26631e-06	4.09757e-06	2.16395e-06	3.5799e-05	9.95042e-05	4.65767e-06	3.66726e-05	4.44459e-06
Selenomonas_sputigena	5.97182e-06	3.77367e-06	4.49342e-06	2.40071e-05	4.11094e-06	4.14231e-06	3.39623e-06	3.78539e-06	1.97299e-05	9.94299e-06	2.02626e-06	8.37057e-06	5.50598e-07	1.4441e-06	2.90587e-06	1.12305e-06	3.4591e-06	8.01303e-06	3.09135e-06	2.83557e-05	8.34425e-05	6.37899e-06	2.67919e-05	5.94463e-06
Megamonas_hypermegale	1.73015e-06	2.95774e-06	4.11446e-06	3.63132e-05	1.56216e-06	2.12294e-06	6.02264e-06	2.55102e-06	2.65187e-05	1.45002e-05	1.8704e-06	1.91327e-05	1.81697e-06	2.31056e-06	2.97506e-06	3.50126e-06	6.56036e-07	1.63903e-06	0	2.21529e-05	3.29069e-05	6.07522e-07	1.50111e-05	1.38893e-06
Megamonas_funiformis	4.01842e-06	3.72268e-06	3.57308e-06	3.75237e-05	6.00197e-06	5.02256e-06	5.52453e-06	3.62081e-06	4.47636e-05	5.1165e-05	4.98772e-06	2.11257e-05	4.73515e-06	6.54658e-06	7.26467e-06	9.24862e-06	3.99586e-06	2.36749e-06	2.88526e-06	2.3039e-05	4.81851e-05	2.68322e-06	2.12815e-05	6.22242e-06
Pectinatus_frisingensis	1.9534e-06	1.01991e-06	8.12064e-07	3.53045e-05	2.631e-06	1.13914e-06	9.0566e-07	1.8104e-06	3.28832e-05	6.38009e-05	8.57265e-07	2.17236e-05	2.36757e-06	1.73292e-06	2.28318e-06	1.98185e-06	9.54234e-07	0	0	0.000119803	6.73808e-05	1.72131e-06	1.04507e-05	7.22245e-07
Pelosinus_fermentans	4.4091e-06	6.27246e-06	4.60169e-06	1.95688e-05	4.68647e-06	9.21665e-06	8.7849e-06	3.94997e-06	3.35197e-05	3.52148e-05	5.92292e-06	1.01643e-05	5.0655e-06	1.0205e-05	7.95655e-06	1.05698e-05	7.15676e-06	4.09757e-06	2.57613e-06	2.9419e-05	2.70307e-05	3.24012e-06	1.17808e-05	5.05572e-06
Pelosinus_sp.UFO1	2.79057e-06	2.3458e-06	1.94895e-06	2.0981e-05	5.42644e-06	4.86722e-06	3.84906e-06	4.36143e-06	2.46094e-05	3.35576e-05	2.1042e-06	1.11608e-05	4.01937e-06	4.62112e-06	3.66693e-06	5.08674e-06	2.08739e-06	1.09269e-06	1.64872e-06	1.15195e-05	4.15254e-05	9.11284e-07	1.4251e-05	1.55561e-06
Methylomusa_anaerophila	3.73936e-06	2.75376e-06	1.2993e-06	1.12974e-05	7.23525e-06	5.07434e-06	1.17736e-06	1.72811e-06	1.95178e-05	5.46865e-05	3.11733e-06	7.17478e-06	2.86311e-06	3.65838e-06	6.50361e-06	5.28492e-06	0	4.09757e-06	1.23654e-06	1.15195e-05	2.89894e-05	1.06316e-06	1.21609e-05	4.27791e-06
Megasphaera_elsdenii	3.85099e-06	8.66925e-07	5.901e-06	5.10403e-05	3.37097e-06	5.79924e-06	1.13208e-06	1.72811e-06	5.96141e-05	6.79438e-05	3.81873e-06	2.98949e-05	2.69793e-06	4.81366e-06	1.36299e-05	2.70852e-06	3.10126e-06	2.36749e-06	0	5.95469e-05	0.000102638	0	4.75034e-05	3.27788e-06
Megasphaera_stantonii	4.01842e-06	1.93783e-06	1.19103e-06	0.00011943	7.39969e-06	5.6439e-06	2.9434e-06	2.13957e-06	8.46478e-05	5.82079e-05	5.22152e-06	8.01183e-05	2.58781e-06	2.31056e-06	5.81174e-06	8.588e-06	1.31207e-06	4.00651e-06	1.33959e-06	9.72954e-05	0.000250328	3.13887e-06	9.29166e-05	5.16683e-06
Dialister_pneumosintes	6.41831e-06	5.40553e-06	6.22582e-06	7.26265e-06	5.83753e-06	8.80242e-06	4.39245e-06	5.26663e-06	4.11571e-05	8.70012e-06	3.81873e-06	1.09615e-05	2.25745e-06	4.23602e-06	6.08849e-06	8.32376e-06	1.90847e-06	6.92034e-06	2.88526e-06	7.97503e-06	1.33195e-05	5.82209e-06	1.3681e-05	9.33363e-06
Veillonella_parvula	1.17204e-06	1.37688e-06	1.89482e-06	5.44698e-06	1.89103e-06	1.55337e-06	1.81132e-06	1.31666e-06	2.22757e-05	6.42152e-06	3.58493e-06	7.37408e-06	1.32144e-06	2.8882e-06	2.69831e-06	2.04791e-06	2.08739e-06	2.27643e-06	2.26699e-06	7.44336e-06	2.38967e-05	1.97445e-06	7.0305e-06	2.33341e-06
Veillonella_rodentium	2.23246e-06	1.47887e-06	1.78654e-06	5.2049e-05	3.20653e-06	3.31385e-06	4.70943e-06	3.7031e-06	1.6972e-05	9.5287e-06	2.1042e-06	3.20872e-05	9.36017e-07	1.05901e-06	2.14481e-06	8.588e-07	0	3.8244e-06	0	1.63045e-05	1.567e-05	1.16442e-06	1.69112e-05	1.38893e-06
Phascolarctobacterium_faecium	2.51151e-06	4.48761e-06	2.5986e-06	2.0174e-05	4.19316e-06	5.17789e-06	2.89811e-06	2.05728e-06	4.243e-05	2.32003e-05	4.98772e-06	2.1325e-05	3.41371e-06	5.58385e-06	5.18905e-06	7.66314e-06	9.72126e-06	5.55449e-06	2.57613e-06	7.37247e-05	3.32987e-05	2.43009e-06	2.18515e-05	3.55567e-06
Acidaminococcus_fermentans	1.9534e-06	0	0	5.26542e-05	3.86428e-06	2.38183e-06	9.50943e-07	0	5.85534e-05	4.80578e-05	1.79246e-06	2.17236e-05	9.91077e-07	1.63664e-06	6.84955e-06	2.31215e-06	7.75315e-07	0	0	3.59763e-05	9.16692e-05	9.11284e-07	4.2943e-05	0
Acidaminococcus_intestini	2.73476e-06	3.21272e-06	2.32792e-06	1.75514e-05	4.11094e-06	5.48857e-06	4.16604e-06	3.04477e-06	2.71552e-05	1.51216e-05	1.55866e-06	1.91327e-05	1.87203e-06	2.69565e-06	5.88093e-06	9.4468e-06	0	4.4618e-06	0	2.1444e-05	4.34841e-05	2.8351e-06	1.23509e-05	1.38893e-06
Peptoniphilus_ivorii	1.50691e-06	3.92666e-06	5.03479e-06	1.89636e-05	1.64438e-06	1.55337e-06	9.50943e-07	0	3.20346e-05	1.22216e-05	1.6366e-06	6.97548e-06	1.59674e-06	3.46584e-06	2.49075e-06	5.68129e-06	1.01387e-06	2.45854e-06	0	1.55956e-05	7.3257e-05	1.3163e-06	2.62219e-05	6.11131e-07
Peptoniphilus_harei	1.28366e-06	1.07091e-06	1.24516e-06	0.000132745	1.64438e-06	1.55337e-06	7.69811e-07	1.48124e-06	2.39729e-05	1.61574e-05	2.26006e-06	8.13141e-05	1.43156e-06	4.3323e-06	3.11343e-06	2.11397e-06	1.49099e-06	0	0	3.45585e-05	6.65973e-05	1.67069e-06	3.07822e-05	1.77783e-06
Parvimonas_micra	3.01382e-06	3.16173e-06	5.35962e-06	3.93393e-05	5.262e-06	3.46919e-06	6.52075e-06	4.11455e-06	4.6673e-05	7.3951e-05	7.32572e-06	4.42445e-05	3.30359e-06	7.60559e-06	5.39661e-06	4.69037e-06	2.20667e-06	7.0114e-06	3.60658e-06	1.9849e-05	9.01022e-05	2.88573e-06	5.07336e-05	4.1668e-06
Anaerococcus_prevotii	1.11623e-06	1.42788e-06	2.1655e-06	1.25079e-05	2.13769e-06	8.80242e-07	2.30943e-06	3.20935e-06	5.30375e-06	3.10718e-06	1.169e-06	4.18529e-06	1.48662e-06	2.69565e-06	1.52212e-06	2.64246e-06	1.19279e-06	1.45691e-06	1.75177e-06	1.84312e-05	1.48865e-05	1.26567e-06	1.14008e-05	2.22229e-06
Finegoldia_magna	2.90219e-06	1.37688e-06	2.05723e-06	2.82436e-05	2.95988e-06	1.44981e-06	1.94717e-06	2.46873e-06	8.61328e-05	7.58153e-05	7.63745e-06	4.56395e-05	2.09227e-06	4.04348e-06	3.25181e-06	2.04791e-06	1.25243e-06	4.27969e-06	4.63703e-06	4.89135e-05	5.09273e-05	2.53134e-06	3.19223e-05	1.61116e-06
Tissierellia_sp.JN-28	4.46491e-06	3.77367e-06	5.35962e-06	5.48733e-05	5.34422e-06	3.46919e-06	5.16226e-06	4.6083e-06	0.000122198	0.00162651	7.16985e-06	2.45138e-05	4.84527e-06	4.81366e-06	3.59774e-06	5.41705e-06	2.92234e-06	5.0992e-06	2.26699e-06	4.30652e-05	5.95458e-05	3.34137e-06	2.7552e-05	3.66678e-06
Gottschalkia_acidurici	3.62774e-06	3.4167e-06	4.70997e-06	2.29984e-05	5.01535e-06	4.29765e-06	4.34717e-06	3.53852e-06	2.41851e-05	3.74934e-05	3.35113e-06	2.15243e-05	4.07443e-06	6.16149e-06	6.36524e-06	6.73828e-06	3.81694e-06	3.36911e-06	4.63703e-06	8.32948e-06	1.68452e-05	2.93636e-06	5.32038e-06	6.22242e-06
Ezakiella_massiliensis	0	0	5.95513e-07	9.48179e-06	0	1.7087e-06	5.88679e-07	1.56353e-06	5.5159e-06	2.29932e-05	1.01313e-06	8.56987e-06	0	1.34783e-06	8.30248e-07	0	1.37171e-06	0	0	1.13423e-05	3.32987e-05	0	1.02607e-05	7.77803e-07
Ndongobacter_massiliensis	0	0	0	1.29114e-05	0	0	0	0	1.56991e-05	2.56861e-05	3.19526e-06	1.13601e-05	0	1.34783e-06	2.76749e-06	0	0	0	0	1.68362e-05	9.12775e-05	0	2.31816e-05	0
endosymbiont_'TC1'_of_Trimyema_compressum	1.9534e-06	1.01991e-06	1.67826e-06	8.87657e-06	2.05547e-06	2.17472e-06	2.35472e-06	1.8104e-06	5.72805e-06	4.5572e-06	0	3.98599e-06	1.48662e-06	2.11801e-06	2.214e-06	2.31215e-06	7.75315e-07	2.45854e-06	1.54568e-06	1.54184e-05	1.80204e-05	1.51881e-06	7.79055e-06	1.72228e-06
Limnochorda_pilosa	7.25548e-07	6.62943e-07	6.49651e-07	1.99723e-05	0	0	6.33962e-07	0	3.28832e-05	2.25789e-05	2.18213e-06	1.33531e-05	0	0	1.24537e-06	1.05698e-06	1.25243e-06	9.10571e-07	0	3.61535e-05	6.11128e-05	6.58149e-07	2.26116e-05	6.11131e-07
Curtobacterium_flaccumfaciens	0.0135596	0.00801059	0.0146981	0.0546964	0.0384339	0.00613306	0.00449706	0.0301982	0.0535222	0.0986392	0.0322737	0.129035	0.0131293	0.0564426	0.021635	0.0104573	0.0312531	0.0809361	0.0984168	0.109448	0.198152	0.0296201	0.181812	0.0230028
Curtobacterium_sp.BH-2-1-1	6.13926e-07	0	1.2993e-06	3.0261e-06	9.86625e-07	0	5.88679e-07	0	0	0	0	0	0	0	0	0	5.96396e-07	3.187e-06	0	0	0	0	1.90013e-06	2.55564e-06
Microbacterium_sp.Se63.02b	0	0	0	6.85917e-06	0	0	1.63019e-06	0	5.5159e-06	0	0	0	0	0	4.42799e-06	0	0	2.5496e-06	0	4.43057e-06	6.65973e-06	0	9.50067e-06	0
Microbacterium_sp.TPU_3598	0	0	0	5.64872e-06	0	0	0	0	7.42525e-06	0	0	6.97548e-06	0	0	0	0	0	0	0	0	1.52782e-05	0	5.89042e-06	0
Microbacterium_sp.No.7	0	0	0	2.21914e-06	0	0	0	0	0	0	0	3.98599e-06	0	0	0	0	0	0	0	7.79781e-06	7.83498e-06	0	4.75034e-06	1.50005e-06
Microbacterium_sp.PAMC_28756	0	0	0	0	0	0	0	0	0	0	0	0	0	0	0	0	0	0	0	0	7.83498e-06	0	0	0
Microbacterium_sp.str.'China'	0	0	0	0	0	0	0	0	0	0	0	0	0	0	0	0	0	0	0	0	3.09482e-05	0	0	0
Microbacterium_sp.WY121	1.00461e-06	0	0	0	0	1.9676e-06	6.79245e-07	1.15207e-06	3.3944e-06	0	0	0	0	0	0	0	0	2.5496e-06	0	0	0	0	0	5.05572e-06
Microbacterium_sp.1.5R	0	0	0	0	2.631e-06	1.39803e-06	0	2.55102e-06	0	0	0	0	0	1.73292e-06	0	0	0	0	2.67917e-06	7.79781e-06	0	0	0	0
Microbacterium_sp.NY27	6.69737e-07	0	1.67826e-06	0	0	0	0	0	2.33365e-06	0	1.01313e-06	0	0	0	9.68623e-07	0	0	0	0	3.01279e-06	1.0969e-05	0	2.47018e-06	0
Microbacterium_foliorum	0	0	0	6.05221e-06	0	0	0	0	1.20925e-05	1.69859e-05	1.09106e-06	5.58038e-06	0	0	1.107e-06	0	0	2.91383e-06	0	1.55956e-05	1.37112e-05	0	8.55061e-06	1.1667e-06
Microbacterium_sp.HY82	1.33947e-06	1.42788e-06	8.12064e-07	4.23654e-06	1.56216e-06	2.01938e-06	1.04151e-06	2.13957e-06	2.5458e-06	0	0	0	0	0	0	1.7176e-06	7.15676e-07	1.18374e-06	0	3.8989e-06	0	1.56943e-06	2.47018e-06	1.83339e-06
Microbacterium_sp.A18JL241	0	0	7.57926e-07	5.24524e-06	0	0	7.24528e-07	0	2.9701e-06	0	0	0	0	0	0	0	0	9.10571e-07	0	1.94945e-06	7.05148e-06	0	2.47018e-06	8.3336e-07
Microbacterium_hominis	1.49016e-05	1.30549e-05	6.82133e-06	1.39201e-05	9.86625e-06	1.01487e-05	1.08226e-05	9.29889e-06	7.84955e-06	5.59293e-06	0	5.77968e-06	0	0	1.17619e-06	0	1.12123e-05	1.02895e-05	6.69793e-06	5.84836e-06	1.60617e-05	1.30617e-05	1.21609e-05	8.11137e-06
Microbacterium_endophyticum	6.69737e-07	0	1.08275e-06	3.83306e-06	0	0	4.5283e-07	1.39895e-06	0	0	0	0	0	0	0	0	6.56036e-07	2.91383e-06	0	1.94945e-06	8.61847e-06	9.11284e-07	3.42024e-06	3.61123e-06
Microbacterium_oxydans	0	0	1.40758e-06	6.05221e-06	0	0	0	0	4.45515e-06	5.17864e-06	0	7.17478e-06	0	0	0	0	0	0	0	8.15226e-06	1.2536e-05	0	7.79055e-06	0
Agromyces_sp.KACC_19306	4.74397e-06	4.69159e-06	2.92343e-06	2.82436e-06	2.87766e-06	3.10674e-06	3.21509e-06	4.03226e-06	0	0	0	0	0	0	0	0	3.57838e-06	7.19351e-06	2.26699e-06	3.01279e-06	7.05148e-06	5.16394e-06	3.42024e-06	2.88898e-06
Agromyces_sp.HY052	0	0	6.49651e-07	5.0435e-06	0	1.55337e-06	8.15094e-07	1.56353e-06	0	0	0	0	0	0	0	0	1.43135e-06	0	0	5.84836e-06	0	5.56896e-07	2.09015e-06	7.77803e-07
Agromyces_flavus	2.90219e-06	3.21272e-06	2.27378e-06	0	3.04209e-06	2.38183e-06	3.07925e-06	2.22186e-06	0	0	0	0	0	0	0	0	2.02775e-06	4.00651e-06	0	0	0	3.89827e-06	0	2.44452e-06
Agromyces_aureus	1.17204e-06	6.62943e-07	8.12064e-07	4.64002e-06	1.72659e-06	6.21347e-07	1.08679e-06	1.39895e-06	0	0	0	0	0	0	0	0	5.96396e-07	1.9122e-06	1.54568e-06	4.43057e-06	4.70099e-06	0	3.61026e-06	8.3336e-07
Candidatus_Aquiluna_sp.UB-MaderosW2red	1.9534e-06	2.85575e-06	2.92343e-06	0	4.02872e-06	3.46919e-06	2.71698e-06	2.55102e-06	0	0	1.4028e-06	0	2.31251e-06	2.5031e-06	6.22686e-06	4.294e-06	3.28018e-06	2.36749e-06	3.40049e-06	0	5.09273e-06	2.48072e-06	0	4.05568e-06
Frigoribacterium_sp.NBH87	2.67895e-06	1.52987e-06	1.67826e-06	7.06091e-06	3.69985e-06	1.19092e-06	1.40377e-06	4.19684e-06	5.0916e-06	5.80008e-06	1.8704e-06	6.57688e-06	0	1.92546e-06	1.31456e-06	0	2.32595e-06	4.55286e-06	5.35834e-06	7.97503e-06	1.0969e-05	1.87319e-06	7.98057e-06	3.44455e-06
Salinibacterium_sp.UTAS2018	1.33947e-06	2.24381e-06	1.24516e-06	0	1.3155e-06	1.65693e-06	1.04151e-06	1.56353e-06	4.87945e-06	0	1.6366e-06	0	0	0	7.61061e-07	1.12305e-06	7.75315e-07	1.00163e-06	0	2.3039e-06	0	1.56943e-06	0	1.38893e-06
Rathayibacter_festucae	1.56272e-06	9.17921e-07	1.13689e-06	6.05221e-06	3.12431e-06	7.76684e-07	0	2.22186e-06	0	6.83581e-06	1.55866e-06	5.58038e-06	0	3.08074e-06	0	0	1.25243e-06	2.45854e-06	3.50353e-06	5.67113e-06	1.21442e-05	1.46818e-06	9.50067e-06	1.1667e-06
Cryobacterium_sp.LW097	2.06502e-06	1.27489e-06	1.13689e-06	7.06091e-06	4.85091e-06	1.44981e-06	0	0	6.15235e-06	1.22216e-05	2.41593e-06	4.18529e-06	1.43156e-06	1.25155e-06	2.35237e-06	3.89763e-06	0	0	0	1.04562e-05	1.48865e-05	0	7.79055e-06	0
Agrococcus_carbonis	8.37171e-07	0	9.74476e-07	2.82436e-06	8.22188e-07	0	1.04151e-06	0	0	0	0	0	0	0	0	0	5.96396e-07	0	0	0	0	0	2.09015e-06	5.55573e-07
Clavibacter_michiganensis	6.69737e-07	0	8.12064e-07	3.55063e-05	1.15106e-06	6.21347e-07	8.60377e-07	1.89269e-06	4.243e-05	6.21437e-06	1.32486e-06	1.25559e-05	0	0	1.24537e-06	0	7.15676e-07	2.09431e-06	1.64872e-06	1.04562e-05	7.9525e-05	1.56943e-06	1.25409e-05	2.11118e-06
Frondihabitans_sp.762G35	1.06042e-06	0	7.57926e-07	3.83306e-06	9.04407e-07	7.24905e-07	1.26792e-06	0	5.0916e-06	0	0	0	0	0	0	0	1.13315e-06	2.36749e-06	0	2.65834e-06	5.87623e-06	0	6.27044e-06	1.77783e-06
Leucobacter_muris	8.92983e-07	0	7.03788e-07	4.43828e-06	1.89103e-06	0	0	2.05728e-06	4.87945e-06	3.72862e-06	2.18213e-06	7.77267e-06	9.36017e-07	3.27329e-06	1.52212e-06	0	1.84883e-06	5.00814e-06	4.1218e-06	6.38003e-06	1.29277e-05	9.61911e-07	9.69069e-06	6.66688e-07
Protaetiibacter_sp.SSC-01	1.73015e-06	0	6.49651e-07	5.0435e-06	0	0	8.15094e-07	0	0	2.07146e-06	0	0	0	0	0	0	7.75315e-07	0	1.1335e-06	3.01279e-06	1.64535e-05	0	0	1.00003e-06
Pontimonas_salivibrio	8.92983e-07	5.09956e-07	5.95513e-07	0	9.04407e-07	1.19092e-06	0	0	0	0	0	0	0	0	1.38375e-06	1.51942e-06	5.96396e-07	0	0	3.54446e-06	0	0	0	0
Leifsonia_xyli	1.50691e-06	0	0	9.48179e-06	3.12431e-06	1.03558e-06	1.13208e-06	1.56353e-06	7.42525e-06	3.72862e-06	1.71453e-06	8.37057e-06	0	1.15528e-06	7.61061e-07	0	1.31207e-06	2.5496e-06	3.29744e-06	4.25335e-06	2.78142e-05	5.56896e-07	1.29209e-05	1.27782e-06
Leifsonia_sp.21MFCrub1.1	0	0	0	4.23654e-06	0	0	0	0	0	8.07868e-06	1.6366e-06	4.18529e-06	0	0	0	0	0	1.54797e-06	1.64872e-06	7.44336e-06	0	0	6.27044e-06	0
Leifsonia_sp.PS1209	0	0	0	8.67483e-06	0	0	0	0	5.5159e-06	0	0	5.77968e-06	0	0	0	0	0	0	0	3.01279e-06	0	0	2.47018e-06	0
Leifsonia_shinshuensis	7.8136e-07	0	5.41376e-07	5.64872e-06	9.86625e-07	5.17789e-07	7.24528e-07	0	2.33365e-06	0	0	2.19229e-06	0	0	0	0	1.19279e-06	1.2748e-06	0	1.77223e-06	0	0	3.23023e-06	1.83339e-06
Arthrobacter_sp.NEB_688	5.63695e-06	4.28363e-06	3.57308e-06	4.43828e-06	3.69985e-06	3.88342e-06	3.21509e-06	4.85517e-06	2.5458e-06	0	0	0	0	0	0	0	3.51874e-06	9.46994e-06	2.37004e-06	2.48112e-06	0	7.94842e-06	0	6.27798e-06
Arthrobacter_sp.24S4-2	6.75318e-06	6.47644e-06	3.73549e-06	5.24524e-06	4.52203e-06	6.83482e-06	6.97358e-06	4.52601e-06	3.18225e-06	0	0	0	0	0	0	0	5.06937e-06	6.55611e-06	2.78222e-06	4.07613e-06	6.65973e-06	9.26472e-06	2.28016e-06	7.83358e-06
Arthrobacter_sp.YC-RL1	0	1.83584e-06	2.54447e-06	3.63132e-06	0	0	0	0	4.87945e-06	2.90004e-06	1.01313e-06	0	7.15778e-07	2.31056e-06	0	3.69945e-06	0	2.18537e-06	0	3.19001e-06	9.01022e-06	0	3.42024e-06	0
Arthrobacter_alpinus	0	0	0	5.0435e-06	2.21991e-06	0	0	0	1.40019e-05	6.83581e-06	0	0	0	0	1.52212e-06	8.588e-07	0	0	0	9.39282e-06	1.99792e-05	1.01254e-06	1.08308e-05	0
Arthrobacter_crystallopoietes	0	0	0	3.63132e-06	0	0	0	1.56353e-06	4.243e-06	2.90004e-06	0	3.18879e-06	0	0	0	0	0	2.09431e-06	0	3.01279e-06	1.567e-05	9.61911e-07	5.51039e-06	0
Arthrobacter_sp.PAMC_25486	0	0	1.2993e-06	2.82436e-06	0	0	0	0	3.3944e-06	3.52148e-06	1.48073e-06	3.78669e-06	0	0	1.72968e-06	0	0	0	0	4.78502e-06	9.79372e-06	0	2.8502e-06	0
Arthrobacter_citreus	3.34869e-06	1.1372e-05	6.65892e-06	1.14992e-05	6.33085e-06	6.05813e-06	8.06038e-06	4.93746e-06	1.50626e-05	1.49145e-05	4.13046e-06	1.31538e-05	6.77236e-06	1.14565e-05	7.81817e-06	1.38729e-05	5.66577e-06	4.00651e-06	6.07966e-06	7.62059e-06	2.03709e-05	4.10078e-06	1.3491e-05	5.94463e-06
Glutamicibacter_mishrai	7.64616e-06	5.71151e-06	3.57308e-06	5.44698e-06	4.43981e-06	4.03876e-06	5.16226e-06	5.18434e-06	0	0	0	3.18879e-06	0	0	1.45293e-06	0	4.29405e-06	5.37237e-06	1.85481e-06	4.78502e-06	0	5.26519e-06	0	3.22232e-06
Glutamicibacter_arilaitensis	1.67434e-06	2.80476e-06	1.62413e-06	6.45569e-06	2.38434e-06	2.58895e-06	2.1283e-06	4.11455e-06	1.23047e-05	5.17864e-06	2.1042e-06	5.58038e-06	0	1.92546e-06	0	2.11397e-06	1.55063e-06	1.63903e-06	2.37004e-06	4.43057e-06	0	2.32884e-06	7.0305e-06	1.83339e-06
Pseudarthrobacter_sp.BIM_B-2242	0	0	0	5.44698e-06	0	0	0	0	5.30375e-06	1.11859e-05	2.1042e-06	3.78669e-06	1.3765e-06	0	0	0	0	0	0	1.75451e-05	2.15462e-05	0	5.13036e-06	0
Pseudarthrobacter_sp.NIBRBAC000502772	0	0	0	0	0	0	0	0	2.41851e-05	0	0	1.15594e-05	0	0	0	0	0	0	0	1.80767e-05	3.09482e-05	0	7.22051e-06	0
Pseudarthrobacter_sp.NBSH8	0	0	0	8.27135e-06	0	0	0	0	4.243e-06	0	0	0	0	0	0	0	0	0	0	5.49391e-06	0	0	3.99028e-06	0
Pseudarthrobacter_phenanthrenivorans	0	2.54978e-06	0	0	0	0	2.9434e-06	0	0	0	0	0	9.91077e-07	0	0	0	0	0	0	3.54446e-06	0	0	3.80027e-06	0
Pseudarthrobacter_sp.YJ56	0	0	0	0	0	1.76048e-06	0	0	5.5159e-06	0	0	0	0	0	0	0	0	0	0	3.19001e-06	0	0	0	0
Pseudarthrobacter_sp.NIBRBAC000502771	0	1.93783e-06	0	0	3.61763e-06	2.6925e-06	0	0	0	0	0	0	0	0	1.86806e-06	1.78366e-06	0	0	0	0	0	0	0	0
Pseudarthrobacter_chlorophenolicus	0	0	0	0	0	0	0	0	3.18225e-06	7.45724e-06	0	3.18879e-06	0	0	0	7.26677e-07	0	0	0	3.72168e-06	0	0	3.04022e-06	0
Pseudarthrobacter_sp.NIBRBAC000502770	0	0	1.78654e-06	0	0	0	0	0	0	0	0	0	0	0	0	0	0	3.36911e-06	0	0	0	1.82257e-06	0	2.50008e-06
Pseudarthrobacter_equi	2.17665e-06	0	2.81515e-06	6.05221e-06	0	0	0	0	0	0	0	0	0	0	1.45293e-06	0	0	0	0	3.36724e-06	1.13607e-05	0	4.1803e-06	0
Rothia_dentocariosa	1.08274e-05	4.79359e-06	3.19412e-06	1.0087e-05	5.42644e-06	8.90598e-06	5.20755e-06	4.11455e-06	1.67598e-05	1.03573e-05	0	6.57688e-06	0	1.05901e-06	2.90587e-06	0	3.04162e-06	7.28457e-06	2.37004e-06	6.9117e-06	5.09273e-06	6.27773e-06	1.19708e-05	7.33357e-06
Rothia_nasimurium	0	0	0	3.22784e-06	0	0	0	0	5.72805e-06	8.90726e-06	0	0	0	0	0	0	0	0	0	4.07613e-06	2.11544e-05	0	1.84313e-05	0
Rothia_mucilaginosa	0	0	7.57926e-07	3.0261e-06	0	0	0	9.87493e-07	2.9701e-06	9.73585e-06	9.35198e-07	3.18879e-06	0	0	0	0	0	1.09269e-06	0	2.65834e-06	6.26798e-06	0	6.08043e-06	6.66688e-07
Rothia_amarae	2.90219e-06	9.17921e-07	0	0	2.95988e-06	3.21029e-06	0	0	1.01832e-05	0	0	2.39159e-06	0	0	0	0	7.75315e-07	2.00326e-06	0	0	0	1.36693e-06	3.80027e-06	3.27788e-06
Rothia_terrae	0	0	0	0	0	0	0	0	0	0	0	0	0	0	0	0	0	0	0	0	0	0	2.47018e-06	0
Citricoccus_sp.SGAir0253	1.22785e-06	6.62943e-07	2.00309e-06	4.0348e-06	0	0	0	0	2.75795e-06	2.69289e-06	1.4028e-06	2.59089e-06	0	0	1.72968e-06	0	0	1.36586e-06	0	7.08892e-06	6.26798e-06	0	4.37031e-06	2.05562e-06
Neomicrococcus_aestuarii	1.17204e-06	2.60078e-06	1.94895e-06	7.86787e-06	1.64438e-06	2.27827e-06	1.76604e-06	2.46873e-06	6.3645e-06	1.34645e-05	1.8704e-06	0	0	0	1.72968e-06	1.38729e-06	1.66991e-06	2.36749e-06	0	5.84836e-06	0	2.48072e-06	4.37031e-06	2.05562e-06
Kocuria_turfanensis	0	0	0	9.07831e-06	0	0	0	1.56353e-06	2.07907e-05	1.96788e-05	0	6.37758e-06	0	0	1.6605e-06	0	0	1.54797e-06	1.44263e-06	5.13947e-06	1.567e-05	0	1.23509e-05	1.1667e-06
Kocuria_sp.TGY1120_3	0	0	1.7324e-06	3.63132e-06	0	0	0	0	0	0	0	0	0	0	0	0	0	0	0	2.83557e-06	0	0	3.42024e-06	0
Micrococcus_luteus	2.12083e-06	0	1.62413e-06	1.41218e-05	1.97325e-06	1.34625e-06	9.96226e-07	0	1.4214e-05	1.18073e-05	2.02626e-06	1.01643e-05	0	0	2.14481e-06	9.24862e-07	1.55063e-06	2.18537e-06	0	1.18739e-05	1.37112e-05	7.59403e-07	1.33009e-05	1.66672e-06
Tetrasphaera_sp.HKS02	4.13004e-06	4.13064e-06	2.76102e-06	0	2.71322e-06	3.26207e-06	3.62264e-06	3.29164e-06	0	0	0	0	0	0	0	0	3.33982e-06	4.91709e-06	2.57613e-06	0	6.26798e-06	4.25266e-06	4.56032e-06	2.83342e-06
Janibacter_limosus	2.17665e-06	2.49878e-06	2.1655e-06	4.23654e-06	2.13769e-06	1.29447e-06	1.8566e-06	2.22186e-06	5.30375e-06	0	0	0	0	0	0	0	2.8627e-06	3.00489e-06	0	2.65834e-06	1.21442e-05	3.44263e-06	6.27044e-06	3.16677e-06
Arsenicicoccus_sp.oral_taxon_190	0	0	1.24516e-06	2.42088e-06	0	0	0	0	2.9701e-06	0	0	0	0	0	2.214e-06	0	0	0	0	6.38003e-06	8.61847e-06	0	1.90013e-06	0
Ornithinimicrobium_sp.AMA3305	0	0	6.49651e-07	5.0435e-06	0	0	0	0	4.03085e-06	0	0	0	0	0	0	0	0	0	0	3.01279e-06	9.01022e-06	5.56896e-07	9.31066e-06	1.11115e-06
Intrasporangium_calvum	1.17204e-06	9.17921e-07	5.95513e-07	2.42088e-06	9.04407e-07	9.32021e-07	1.04151e-06	1.06978e-06	2.9701e-06	3.72862e-06	0	0	0	0	0	0	8.94595e-07	1.82114e-06	0	4.25335e-06	7.05148e-06	2.02507e-06	3.80027e-06	1.72228e-06
Jonesia_denitrificans	4.79978e-06	7.39436e-06	3.57308e-06	2.62262e-06	3.20653e-06	6.93838e-06	5.70566e-06	4.69059e-06	5.0916e-06	3.10718e-06	0	3.58739e-06	0	1.82919e-06	0	1.25517e-06	2.62414e-06	8.2862e-06	1.64872e-06	3.19001e-06	2.74224e-05	4.65767e-06	9.31066e-06	4.22236e-06
Devriesea_agamarum	1.61853e-06	5.09956e-07	1.40758e-06	3.63132e-06	0	1.60515e-06	5.88679e-07	1.56353e-06	5.0916e-06	0	1.169e-06	2.39159e-06	7.15778e-07	0	9.27111e-06	6.67222e-06	0	1.73009e-06	0	2.12668e-06	4.30924e-06	3.84764e-06	2.47018e-06	2.77787e-06
Brachybacterium_saurashtrense	0	0	0	6.25395e-06	0	0	0	0	6.57665e-06	1.22216e-05	0	5.58038e-06	0	0	9.68623e-07	0	0	0	0	5.49391e-06	2.46802e-05	0	1.02607e-05	0
Brachybacterium_sp.SGAir0954	0	0	0	3.22784e-06	0	0	0	0	0	0	0	0	0	0	0	0	0	0	0	4.96224e-06	1.13607e-05	0	3.80027e-06	0
Brachybacterium_sp.P6-10-X1	0	0	0	3.22784e-06	0	0	0	0	2.9701e-06	3.10718e-06	0	2.98949e-06	0	0	0	0	8.94595e-07	1.36586e-06	0	1.94945e-06	4.30924e-06	0	2.47018e-06	8.3336e-07
Brachybacterium_avium	0	0	0	7.26265e-06	0	0	0	0	0	0	0	3.18879e-06	0	0	0	0	0	0	0	2.48112e-06	8.22673e-06	0	0	0
Brachybacterium_vulturis	0	6.62943e-07	1.13689e-06	4.23654e-06	0	0	4.5283e-07	0	3.3944e-06	0	0	0	0	0	0	0	0	0	0	2.83557e-06	5.48448e-06	5.56896e-07	3.23023e-06	6.11131e-07
Brevibacterium_sp.YB235	0	0	0	4.0348e-06	0	0	0	0	1.97299e-05	5.90365e-05	0	0	0	0	4.63555e-06	0	8.94595e-07	0	0	6.38003e-06	5.95458e-05	1.3163e-06	1.74812e-05	1.94451e-06
Brevibacterium_sp.JNUCC-42	0	0	0	6.65743e-06	0	0	0	0	0	0	0	6.57688e-06	0	0	0	0	0	0	0	0	0	0	0	0
Brevibacterium_sandarakinum	0	0	0	4.43828e-06	0	0	0	0	0	0	0	8.56987e-06	0	0	0	0	0	0	0	3.8989e-06	5.48448e-06	0	0	0
Brevibacterium_sp.'Marine'	0	0	0	0	0	0	0	0	3.3944e-06	0	0	0	0	0	0	0	0	0	0	0	0	0	6.84048e-06	0
Brevibacterium_sp.PAMC23299	7.8136e-07	0	0	2.5621e-05	1.3155e-06	0	0	0	0	0	0	1.69404e-05	0	0	0	0	0	0	0	6.9117e-06	3.64326e-05	0	0	0
Brevibacterium_sp.WO024	0	0	0	0	0	0	0	0	0	0	0	3.18879e-06	0	0	0	0	0	0	0	0	0	0	0	0
Brevibacterium_sp.CS2	1.61853e-06	1.07091e-06	7.03788e-07	2.62262e-06	2.87766e-06	1.39803e-06	1.22264e-06	8.2291e-07	0	0	1.8704e-06	2.79019e-06	0	0	0	0	1.07351e-06	2.09431e-06	1.64872e-06	0	0	5.06269e-07	3.80027e-06	1.05559e-06
Isoptericola_variabilis	1.56272e-06	0	0	0	9.86625e-07	6.21347e-07	8.60377e-07	0	0	0	1.4028e-06	2.98949e-06	0	0	0	0	0	0	0	2.3039e-06	0	0	0	0
Isoptericola_dokdonensis	0	0	0	3.0261e-06	0	0	0	0	0	0	0	0	0	0	0	0	0	0	0	1.94945e-06	4.70099e-06	0	3.23023e-06	0
Xylanimonas_allomyrinae	0	0	0	2.82436e-06	0	0	0	0	2.75795e-06	0	0	0	0	0	0	0	0	0	0	4.07613e-06	9.01022e-06	0	2.28016e-06	0
Xylanimonas_cellulosilytica	0	0	0	6.85917e-06	0	0	0	0	0	4.14291e-06	0	0	0	0	0	0	0	0	0	3.19001e-06	0	0	0	0
Cellulosimicrobium_sp.72-3	0	0	0	0	0	0	0	0	0	0	0	0	0	0	0	0	0	0	0	0	0	0	3.80027e-06	0
Cellulosimicrobium_sp.BI34T	0	0	0	0	0	0	0	0	4.243e-06	0	0	0	0	0	0	0	0	0	0	5.49391e-06	6.65973e-06	0	1.90013e-06	0
Xylanimicrobium_sp.FW10M-9	0	0	0	3.42958e-06	0	8.28463e-07	0	0	5.9402e-06	0	0	2.79019e-06	0	0	0	0	0	0	0	1.08106e-05	0	0	4.1803e-06	8.3336e-07
Cellulosimicrobium_cellulans	0	0	0	5.64872e-06	0	0	0	0	0	0	0	0	0	0	0	0	0	0	0	0	0	0	0	0
Brevibacterium_aurantiacum	0	0	1.02861e-06	4.64002e-06	0	0	0	2.05728e-06	3.3944e-06	0	0	0	0	0	0	0	0	3.00489e-06	0	4.96224e-06	1.567e-05	1.21504e-06	0	2.33341e-06
Ruania_sp.HY168	2.28827e-06	2.3458e-06	1.7324e-06	4.23654e-06	1.47994e-06	2.9514e-06	2.71698e-06	1.89269e-06	8.06169e-06	1.11859e-05	0	4.18529e-06	0	0	9.68623e-07	0	2.38559e-06	3.36911e-06	1.33959e-06	2.83557e-06	5.09273e-06	3.79702e-06	4.75034e-06	1.88895e-06
Mobilicoccus_sp.NJES-13	1.9534e-06	1.07091e-06	9.20339e-07	3.63132e-06	9.04407e-07	8.80242e-07	8.60377e-07	0	8.48599e-06	4.35006e-06	0	3.18879e-06	0	0	0	0	7.75315e-07	1.2748e-06	0	6.55725e-06	0	1.62006e-06	6.84048e-06	8.3336e-07
Cellulomonas_sp.PSBB021	3.68355e-06	7.64934e-07	5.41376e-07	0	4.3576e-06	3.26207e-06	0	0	3.3944e-06	5.80008e-06	2.1042e-06	3.78669e-06	1.21132e-06	1.54037e-06	2.28318e-06	2.64246e-06	0	0	0	2.48112e-06	0	6.58149e-07	0	0
Kytococcus_sedentarius	0	0	0	6.05221e-06	0	0	0	0	1.16682e-05	1.26359e-05	0	8.17127e-06	0	0	0	0	0	0	0	4.96224e-06	1.80204e-05	0	7.0305e-06	0
Luteipulveratus_mongoliensis	1.22785e-06	0	5.41376e-07	3.63132e-06	0	7.24905e-07	1.04151e-06	0	0	0	0	2.19229e-06	0	0	0	0	1.19279e-06	1.82114e-06	1.33959e-06	3.01279e-06	9.01022e-06	6.07522e-07	6.46046e-06	1.11115e-06
Bifidobacterium_breve	0.000173518	0.000331318	0.000383673	0.00015534	0.000333233	0.00025439	0.000438249	0.000295178	0.000510857	0.00188088	0.00017005	0.000131139	0.000199372	0.000309615	0.000345037	0.000565751	0.000253051	0.000220814	0.000215364	0.000500832	0.000398409	0.000387093	0.000273239	0.000377068
Bifidobacterium_longum	3.01382e-05	3.483e-05	4.62335e-05	6.65743e-05	4.15205e-05	4.1216e-05	3.94415e-05	3.62081e-05	0.000299343	0.000555772	2.40814e-05	0.000110611	3.23752e-05	4.55372e-05	5.0576e-05	7.56405e-05	4.40737e-05	3.89725e-05	4.36911e-05	0.000129196	0.000194307	3.14393e-05	0.000125979	5.46684e-05
Bifidobacterium_animalis	8.92983e-06	7.21588e-05	5.41376e-06	6.05221e-05	1.59504e-05	1.23234e-05	4.84528e-06	9.05202e-06	5.02795e-05	2.29932e-05	4.41881e-05	5.93912e-05	1.21132e-06	8.2795e-06	6.43442e-06	0	2.62414e-06	7.73986e-06	8.44969e-06	0.00456934	7.91333e-05	2.32884e-06	0.00177853	3.94457e-06
Bifidobacterium_pseudolongum	1.74132e-05	8.86813e-05	2.81515e-06	0.00022373	8.05744e-06	8.77135e-05	1.84755e-05	4.11455e-06	6.15235e-06	3.93577e-06	1.41059e-05	0.000238761	0	0	7.61061e-07	0	3.28018e-06	6.00977e-06	1.85481e-06	0.0271295	0.000135545	1.56437e-05	0.00555504	5.77796e-06
Bifidobacterium_pseudocatenulatum	0	6.11947e-07	0	4.29707e-05	0	0	0	0	0.000222333	0.000259346	6.15672e-06	5.71989e-05	1.26638e-06	1.63664e-06	1.97876e-05	9.90923e-07	5.96396e-07	2.5496e-06	1.54568e-06	0.000114486	0.000319275	9.11284e-07	9.10164e-05	0
Bifidobacterium_catenulatum	0	0	0	1.77531e-05	3.61763e-06	0	0	0	2.24879e-05	1.05644e-05	6.78019e-06	1.1958e-05	2.91817e-06	0	1.107e-06	7.92739e-07	0	0	0	2.51657e-05	8.5793e-05	0	1.67212e-05	2.11118e-06
Bifidobacterium_choerinum	0	5.09956e-07	9.20339e-07	1.0087e-05	9.04407e-07	7.76684e-07	6.33962e-07	1.64582e-06	9.75889e-06	8.49297e-06	0	1.05629e-05	0	0	7.61061e-07	0	0	2.00326e-06	0	0.000229681	2.78142e-05	2.48072e-06	6.06143e-05	2.33341e-06
Bifidobacterium_angulatum	7.8136e-07	9.68916e-07	8.66201e-07	5.78994e-05	0	9.32021e-07	0	2.96248e-06	1.33654e-05	4.76435e-06	1.55866e-06	4.78318e-06	0	1.05901e-06	1.93725e-06	0	0	3.09594e-06	1.64872e-06	1.54184e-05	3.01647e-05	1.87319e-06	2.26116e-05	3.66678e-06
Bifidobacterium_asteroides	6.13926e-07	2.44779e-06	7.57926e-07	1.0894e-05	0	3.31385e-06	2.80755e-06	1.48124e-06	1.16682e-05	5.38579e-06	1.01313e-06	2.39159e-06	0	1.15528e-06	0	1.51942e-06	0	3.187e-06	0	1.32917e-05	1.64535e-05	0	1.04507e-05	8.3336e-07
Bifidobacterium_gallinarum	0	0	0	5.44698e-06	0	5.17789e-07	0	0	4.87945e-06	8.70012e-06	1.01313e-06	7.77267e-06	0	0	0	0	0	0	0	0.000172261	1.76287e-05	0	4.14229e-05	0
Bifidobacterium_coryneforme	0	0	0	0	0	0	0	0	3.18225e-06	4.14291e-06	0	0	0	0	0	0	0	0	0	5.84836e-06	0	0	0	0
Bifidobacterium_subtile	1.39529e-06	1.27489e-06	7.03788e-07	4.64002e-06	9.86625e-07	1.86404e-06	1.17736e-06	0	4.243e-06	0	0	2.19229e-06	0	0	0	0	1.19279e-06	1.18374e-06	0	9.57004e-06	1.99792e-05	1.87319e-06	5.51039e-06	8.3336e-07
Bifidobacterium_eulemuris	0	0	5.95513e-07	5.44698e-06	0	6.21347e-07	0	1.39895e-06	7.00095e-05	5.17864e-06	1.09106e-06	7.97197e-06	0	0	1.03781e-06	0	7.15676e-07	2.18537e-06	0	1.24056e-05	0.000128494	1.46818e-06	3.72426e-05	1.27782e-06
Gardnerella_vaginalis	6.69737e-07	7.64934e-07	9.74476e-07	1.35166e-05	1.39772e-06	3.15851e-06	1.04151e-06	1.97499e-06	9.33459e-06	0	1.24693e-06	9.16777e-06	1.43156e-06	2.5031e-06	2.14481e-06	2.11397e-06	2.14703e-06	2.36749e-06	1.44263e-06	1.77223e-05	1.99792e-05	1.41755e-06	8.93063e-06	5.55573e-06
Streptomyces_sp.CRPJ-33	9.99024e-06	6.52744e-06	1.30472e-05	4.33741e-05	2.30213e-05	5.43679e-06	4.61887e-06	1.95853e-05	5.32496e-05	8.47226e-05	2.86794e-05	0.000104234	1.21132e-05	4.3323e-05	2.15865e-05	6.8704e-06	2.05757e-05	6.67449e-05	7.39863e-05	0.000101194	0.000160617	1.98964e-05	0.00013643	1.88339e-05
Streptomyces_sp.NEAU-sy36	0	3.87566e-06	3.57308e-06	4.23654e-06	1.47994e-06	0	0	1.31666e-06	4.243e-06	0	1.6366e-06	0	8.25897e-07	2.79192e-06	1.6605e-06	4.16188e-06	0	4.18863e-06	0	4.07613e-06	5.48448e-06	1.46818e-06	5.51039e-06	2.61119e-06
Streptomyces_sp.INS	0	0	3.35653e-06	3.83306e-06	0	0	0	2.05728e-06	3.8187e-06	3.31433e-06	0	0	0	0	0	0	0	5.82766e-06	1.33959e-06	6.2028e-06	6.26798e-06	3.34137e-06	6.27044e-06	6.55576e-06
Streptomyces_sp.Go-475	8.65077e-06	6.68042e-06	2.5986e-06	0	4.43981e-06	7.97396e-06	8.60377e-06	4.44372e-06	0	0	0	0	0	0	0	0	2.98198e-06	5.7366e-06	1.64872e-06	3.19001e-06	0	5.56896e-06	4.75034e-06	5.16683e-06
Streptomyces_sp.JB150	7.8136e-07	0	2.27378e-06	3.42958e-06	0	0	0	0	2.9701e-06	2.69289e-06	1.4028e-06	4.18529e-06	0	1.15528e-06	1.24537e-06	0	0	1.18374e-06	0	4.96224e-06	0	0	2.47018e-06	0
Streptomyces_sp.3211	5.8602e-06	0	6.60478e-06	2.13845e-05	6.5775e-06	0	0	1.3578e-05	2.01542e-05	2.00931e-05	6.39052e-06	3.42795e-05	3.08335e-06	1.03012e-05	6.22686e-06	3.56732e-06	7.87243e-06	1.93041e-05	1.80329e-05	2.09123e-05	5.60201e-05	1.04798e-05	2.58418e-05	3.88901e-06
Streptomyces_sp.GY16	1.39529e-06	9.17921e-07	1.35344e-06	9.28005e-06	1.39772e-06	0	0	2.63331e-06	1.16682e-05	2.48575e-06	1.32486e-06	5.58038e-06	0	0	0	0	0	3.64229e-06	3.09135e-06	3.8989e-06	2.15462e-05	1.97445e-06	6.84048e-06	2.55564e-06
Streptomyces_sp.SAT1	2.4557e-06	2.24381e-06	1.24516e-06	1.21044e-05	3.78206e-06	1.24269e-06	8.15094e-07	4.69059e-06	1.29411e-05	1.11859e-05	3.74079e-06	1.5346e-05	9.91077e-07	4.42857e-06	2.42156e-06	9.24862e-07	2.26631e-06	7.6488e-06	8.03751e-06	8.86115e-06	3.29069e-05	2.27821e-06	1.76713e-05	2.11118e-06
Streptomyces_sp.CRXT-G-22	0	0	1.08275e-06	3.83306e-06	0	0	0	8.2291e-07	3.3944e-06	2.69289e-06	0	3.78669e-06	0	0	0	0	0	2.18537e-06	0	2.12668e-06	1.52782e-05	9.11284e-07	4.1803e-06	1.11115e-06
Streptomyces_sp.3214.6	1.89759e-06	2.39679e-06	1.19103e-06	4.23654e-06	1.72659e-06	2.01938e-06	2.9434e-06	1.06978e-06	0	0	0	2.79019e-06	0	0	0	0	1.31207e-06	1.82114e-06	1.54568e-06	2.65834e-06	6.26798e-06	2.02507e-06	2.28016e-06	2.27785e-06
Streptomyces_sp.NA04227	0	0	7.57926e-07	3.83306e-06	1.64438e-06	0	0	9.87493e-07	0	3.52148e-06	0	5.58038e-06	6.60718e-07	1.63664e-06	0	0	1.07351e-06	1.9122e-06	2.67917e-06	3.36724e-06	8.61847e-06	6.07522e-07	4.37031e-06	8.3336e-07
Streptomyces_sp.ZFG47	0	0	6.49651e-07	7.66613e-06	0	0	0	1.56353e-06	3.3944e-06	0	0	2.39159e-06	0	0	0	0	0	2.00326e-06	0	6.55725e-06	0	2.12633e-06	4.1803e-06	2.16674e-06
Streptomyces_sp.YIM_121038	0	0	6.49651e-07	2.62262e-06	1.56216e-06	0	0	0	0	0	8.57265e-07	0	0	0	0	0	0	0	0	2.12668e-06	5.09273e-06	0	3.99028e-06	0
Streptomyces_sp.Z423-1	6.69737e-07	0	6.49651e-07	3.83306e-06	1.39772e-06	0	0	0	2.5458e-06	6.21437e-06	8.57265e-07	0	0	0	8.99436e-07	0	0	1.2748e-06	1.95786e-06	1.94945e-06	3.17317e-05	0	6.27044e-06	7.22245e-07
Streptomyces_sp.DSM_40868	0	0	0	2.62262e-06	0	0	0	0	8.69814e-06	0	0	4.18529e-06	0	1.15528e-06	9.68623e-07	0	1.07351e-06	1.54797e-06	1.85481e-06	6.38003e-06	1.0969e-05	0	6.46046e-06	0
Streptomyces_sp.QMT-12	0	0	0	2.21914e-06	0	0	0	0	3.60655e-06	2.2786e-06	0	0	0	0	0	0	0	0	0	4.6078e-06	4.30924e-06	0	0	0
Streptomyces_albidoflavus	0	0	0	0	0	0	0	0	0	0	0	0	0	0	0	0	0	0	0	2.53429e-05	0	0	0	0
Streptomyces_sp.SM18	0	0	6.49651e-07	4.43828e-06	9.04407e-07	0	0	9.05202e-07	0	0	0	0	0	0	0	0	0	1.00163e-06	1.23654e-06	0	9.01022e-06	0	5.13036e-06	0
Streptomyces_sp.CB00271	1.56272e-06	0	1.2993e-06	5.85046e-06	2.30213e-06	0	0	1.56353e-06	0	0	0	0	0	0	0	0	0	1.9122e-06	1.85481e-06	4.6078e-06	0	0	5.51039e-06	0
Streptomyces_griseus	5.46952e-06	3.21272e-06	2.86929e-06	6.85917e-06	3.69985e-06	6.00636e-06	2.85283e-06	2.63331e-06	7.84955e-06	0	1.55866e-06	6.17828e-06	0	2.11801e-06	1.6605e-06	1.65154e-06	2.26631e-06	4.64391e-06	2.26699e-06	8.5067e-06	8.22673e-06	3.54388e-06	9.12065e-06	4.38903e-06
Streptomyces_avermitilis	6.69737e-07	0	0	3.0261e-06	1.23328e-06	0	0	0	5.5159e-06	3.93577e-06	1.55866e-06	3.98599e-06	6.05658e-07	1.25155e-06	7.61061e-07	0	0	1.36586e-06	3.29744e-06	8.86115e-06	9.79372e-06	9.11284e-07	4.56032e-06	0
Streptomyces_anulatus	1.39529e-06	0	1.40758e-06	0	0	0	1.53962e-06	0	0	0	0	0	0	0	0	0	0	0	1.44263e-06	0	0	0	0	0
Streptomyces_griseoviridis	8.03684e-06	5.55852e-06	4.81824e-06	6.65743e-06	6.24863e-06	5.28145e-06	5.3434e-06	7.73536e-06	5.72805e-06	7.45724e-06	0	3.18879e-06	0	0	0	0	4.35369e-06	9.46994e-06	3.60658e-06	5.31669e-06	7.83498e-06	7.03714e-06	6.46046e-06	8.3336e-06
Streptomyces_xiamenensis	9.48794e-07	6.11947e-07	3.08584e-06	3.0261e-06	0	0	0	1.31666e-06	4.03085e-06	4.14291e-06	0	2.19229e-06	0	0	1.107e-06	0	0	3.8244e-06	0	3.8989e-06	4.30924e-06	1.46818e-06	0	2.61119e-06
Streptomyces_seoulensis	0	9.68916e-07	3.41067e-06	1.17009e-05	9.04407e-07	1.39803e-06	0	9.87493e-07	7.2131e-06	4.35006e-06	1.6366e-06	4.38459e-06	0	0	1.79887e-06	0	0	2.91383e-06	0	8.32948e-06	1.567e-05	8.1003e-07	1.06408e-05	1.77783e-06
Streptomyces_tsukubensis	5.58114e-07	0	0	7.06091e-06	9.04407e-07	0	0	1.23437e-06	4.6673e-06	5.80008e-06	1.4028e-06	5.18178e-06	0	0	0	7.92739e-07	8.34955e-07	3.55123e-06	2.0609e-06	7.62059e-06	1.84122e-05	1.67069e-06	1.02607e-05	3.7779e-06
Streptomyces_rimosus	1.33947e-06	0	3.0317e-06	8.67483e-06	0	5.69568e-07	4.98113e-07	0	8.27384e-06	2.2786e-06	0	3.38809e-06	0	9.62732e-07	7.61061e-07	0	0	1.45691e-06	0	6.2028e-06	1.44947e-05	8.60657e-07	8.17058e-06	0
Streptomyces_pluripotens	3.68355e-06	2.14181e-06	2.54447e-06	4.84176e-06	4.60425e-06	2.27827e-06	1.63019e-06	3.53852e-06	4.03085e-06	3.93577e-06	2.49386e-06	9.16777e-06	8.25897e-07	2.21428e-06	2.55993e-06	0	2.92234e-06	5.0992e-06	5.97661e-06	5.31669e-06	9.01022e-06	3.13887e-06	1.31109e-05	2.88898e-06
Streptomyces_paludis	3.18125e-06	2.19281e-06	2.49033e-06	8.06961e-06	2.38434e-06	1.9676e-06	2.49057e-06	4.27913e-06	3.18225e-06	6.62866e-06	7.79332e-07	3.18879e-06	0	9.62732e-07	1.6605e-06	7.26677e-07	2.08739e-06	5.91871e-06	2.88526e-06	4.07613e-06	6.26798e-06	3.08824e-06	4.1803e-06	4.1668e-06
Streptomyces_antibioticus	1.39529e-06	0	2.76102e-06	3.63132e-06	1.72659e-06	0	0	0	6.57665e-06	2.2786e-06	1.32486e-06	4.18529e-06	6.05658e-07	2.5031e-06	2.214e-06	0	7.75315e-07	2.09431e-06	1.95786e-06	5.49391e-06	1.13607e-05	0	8.93063e-06	9.44475e-07
Streptomyces_venezuelae	3.4045e-06	5.35454e-06	2.38205e-06	2.07792e-05	2.38434e-06	1.24269e-06	1.26792e-06	3.94997e-06	1.50626e-05	3.33505e-05	3.74079e-06	4.28494e-05	9.36017e-07	1.82919e-06	8.09492e-06	9.90923e-07	3.81694e-06	5.7366e-06	3.60658e-06	3.98752e-05	0.000113607	2.73385e-06	5.6814e-05	5.44462e-06
Streptomyces_tirandamycinicus	4.74397e-06	1.88684e-06	2.32792e-06	4.84176e-06	3.86428e-06	3.98698e-06	9.96226e-07	2.38644e-06	8.91029e-06	2.90004e-06	9.35198e-07	5.97898e-06	5.50598e-07	1.73292e-06	2.00643e-06	0	1.72955e-06	2.73171e-06	3.50353e-06	6.02558e-06	7.83498e-06	1.51881e-06	7.41053e-06	3.55567e-06
Streptomyces_vinaceus	0	0	2.38205e-06	5.85046e-06	0	0	0	9.05202e-07	4.6673e-06	0	0	3.58739e-06	0	0	0	0	0	1.9122e-06	0	5.67113e-06	1.01855e-05	0	4.94035e-06	0
Streptomyces_nitrosporeus	9.48794e-07	6.11947e-07	1.89482e-06	6.85917e-06	1.80881e-06	0	0	1.31666e-06	7.84955e-06	6.00722e-06	1.09106e-06	3.18879e-06	0	2.11801e-06	7.61061e-07	0	7.15676e-07	1.82114e-06	1.85481e-06	6.02558e-06	9.40197e-06	0	9.12065e-06	6.66688e-07
Streptomyces_alboflavus	9.48794e-07	6.11947e-07	1.89482e-06	3.22784e-06	0	0	0	0	5.72805e-06	0	1.4028e-06	2.79019e-06	0	0	1.59131e-06	0	0	1.09269e-06	1.33959e-06	6.2028e-06	8.22673e-06	0	7.79055e-06	7.22245e-07
Streptomyces_chartreusis	1.11623e-06	8.15929e-07	1.84068e-06	5.0435e-06	1.39772e-06	0	0	1.48124e-06	1.25168e-05	8.90726e-06	1.09106e-06	3.18879e-06	0	1.15528e-06	1.31456e-06	0	6.56036e-07	3.36911e-06	1.1335e-06	9.57004e-06	1.01855e-05	1.77194e-06	7.60054e-06	2.94454e-06
Streptomyces_fulvissimus	1.00461e-06	1.42788e-06	2.11137e-06	5.44698e-06	1.72659e-06	1.50159e-06	8.60377e-07	1.48124e-06	4.03085e-06	3.31433e-06	1.55866e-06	3.98599e-06	0	0	1.79887e-06	0	0	0	0	7.79781e-06	8.22673e-06	0	6.65047e-06	0
Streptomyces_lydicus	2.56733e-06	0	2.49033e-06	1.85601e-05	1.97325e-06	1.08736e-06	1.99245e-06	3.78539e-06	1.90935e-05	1.07716e-05	1.48073e-06	1.17587e-05	1.21132e-06	2.31056e-06	4.22043e-06	0	2.68378e-06	5.00814e-06	3.70962e-06	1.91401e-05	6.46386e-05	1.67069e-06	3.00221e-05	2.50008e-06
Streptomyces_katrae	0	0	0	6.05221e-06	0	1.24269e-06	0	9.87493e-07	5.5159e-06	2.2786e-06	1.169e-06	2.39159e-06	6.05658e-07	1.15528e-06	1.03781e-06	0	0	1.09269e-06	0	4.25335e-06	1.48865e-05	1.11379e-06	5.89042e-06	1.11115e-06
Streptomyces_fodineus	0	0	0	0	0	0	0	0	4.243e-06	6.83581e-06	0	5.77968e-06	0	0	0	0	0	0	1.33959e-06	2.12668e-06	7.83498e-06	0	6.08043e-06	0
Streptomyces_exfoliatus	0	0	0	4.23654e-06	0	0	0	1.39895e-06	0	4.5572e-06	0	2.98949e-06	0	0	8.99436e-07	0	0	0	0	4.07613e-06	1.2536e-05	0	5.7004e-06	0
Streptomyces_cattleya	1.00461e-06	0	1.2993e-06	2.82436e-06	0	6.21347e-07	0	0	3.18225e-06	0	0	2.19229e-06	0	0	8.99436e-07	0	0	0	0	4.07613e-06	6.65973e-06	0	3.23023e-06	0
Streptomyces_harbinensis	1.11623e-06	0	1.2993e-06	5.64872e-06	2.13769e-06	0	0	1.06978e-06	4.45515e-06	4.14291e-06	1.71453e-06	5.97898e-06	0	2.02174e-06	1.93725e-06	0	8.34955e-07	1.2748e-06	2.37004e-06	1.04562e-05	9.79372e-06	5.56896e-07	6.27044e-06	0
Streptomyces_albus	8.37171e-07	7.13938e-07	1.24516e-06	1.02887e-05	1.3155e-06	1.39803e-06	9.50943e-07	0	7.84955e-06	3.52148e-06	3.42906e-06	4.18529e-06	7.15778e-07	1.25155e-06	1.31456e-06	6.60616e-07	0	1.00163e-06	0	1.08106e-05	2.23297e-05	8.60657e-07	1.19708e-05	6.66688e-07
Streptomyces_subrutilus	8.37171e-07	0	1.35344e-06	4.0348e-06	0	0	0	1.23437e-06	7.00095e-06	1.09787e-05	8.57265e-07	3.38809e-06	0	9.62732e-07	0	0	0	1.9122e-06	1.03045e-06	4.96224e-06	1.01855e-05	7.08776e-07	7.41053e-06	1.61116e-06
Streptomyces_chromofuscus	6.69737e-07	0	1.19103e-06	4.43828e-06	9.04407e-07	0	9.0566e-07	2.22186e-06	0	0	0	0	0	0	0	0	0	2.73171e-06	1.1335e-06	3.19001e-06	5.48448e-06	1.82257e-06	4.75034e-06	4.1668e-06
Streptomyces_lincolnensis	7.8136e-07	0	1.13689e-06	3.42958e-06	0	0	0	0	4.03085e-06	6.83581e-06	0	0	0	0	1.03781e-06	0	0	0	0	3.19001e-06	4.70099e-06	0	5.13036e-06	0
Streptomyces_pristinaespiralis	8.20428e-06	0	1.12606e-05	3.59098e-05	8.96185e-06	0	0	1.99967e-05	3.62776e-05	6.09008e-05	1.83922e-05	6.11849e-05	1.25536e-05	2.5031e-05	1.71585e-05	1.11644e-05	1.16297e-05	3.33269e-05	1.96816e-05	4.41285e-05	0.000106556	1.52893e-05	8.05657e-05	1.01114e-05
Streptomyces_ambofaciens	2.39989e-06	0	1.19103e-06	3.63132e-06	2.71322e-06	2.22649e-06	0	0	3.60655e-06	4.35006e-06	0	4.18529e-06	7.15778e-07	1.82919e-06	2.28318e-06	1.98185e-06	0	2.09431e-06	0	3.54446e-06	0	0	4.56032e-06	9.44475e-07
Streptomyces_prasinus	0	0	9.74476e-07	0	0	0	0	0	0	0	8.57265e-07	6.17828e-06	0	0	0	0	0	0	0	3.36724e-06	2.35049e-05	0	2.09015e-06	0
Streptomyces_qinzhouensis	8.37171e-07	0	9.20339e-07	4.43828e-06	1.23328e-06	0	0	8.2291e-07	9.33459e-06	3.10718e-06	0	2.98949e-06	0	0	0	0	0	1.09269e-06	0	8.68392e-06	1.05772e-05	0	5.13036e-06	7.77803e-07
Streptomyces_glomeroaurantiacus	7.8136e-07	0	8.66201e-07	9.28005e-06	0	9.838e-07	0	0	1.37897e-05	8.28583e-06	9.35198e-07	8.17127e-06	0	0	1.107e-06	0	0	0	1.03045e-06	1.63045e-05	5.87623e-06	0	1.4441e-05	6.66688e-07
Streptomyces_albulus	8.37171e-07	0	9.20339e-07	5.0435e-06	1.39772e-06	0	7.69811e-07	9.05202e-07	2.9701e-06	6.00722e-06	0	2.79019e-06	0	0	0	6.60616e-07	8.94595e-07	0	1.03045e-06	3.54446e-06	6.65973e-06	0	6.65047e-06	0
Streptomyces_davaonensis	8.92983e-07	0	8.66201e-07	3.83306e-06	1.3155e-06	0	0	1.31666e-06	3.3944e-06	2.69289e-06	1.48073e-06	4.18529e-06	0	1.15528e-06	0	0	5.96396e-07	1.82114e-06	1.54568e-06	3.72168e-06	1.13607e-05	5.56896e-07	1.02607e-05	6.66688e-07
Streptomyces_clavuligerus	9.48794e-07	6.62943e-07	0	5.24524e-06	1.72659e-06	8.28463e-07	0	1.56353e-06	5.5159e-06	7.45724e-06	1.4028e-06	4.58388e-06	0	1.73292e-06	1.24537e-06	7.26677e-07	6.56036e-07	0	1.95786e-06	6.9117e-06	1.99792e-05	1.01254e-06	8.17058e-06	0
Streptomyces_ficellus	0	0	8.66201e-07	4.23654e-06	0	1.34625e-06	6.79245e-07	0	3.60655e-06	0	0	0	0	0	0	0	0	0	0	7.97503e-06	7.05148e-06	0	4.56032e-06	0
Streptomyces_olivoreticuli	0	0	7.57926e-07	8.87657e-06	8.22188e-07	0	8.60377e-07	0	3.60655e-06	5.80008e-06	0	0	0	0	7.61061e-07	0	0	0	0	2.3039e-06	5.09273e-06	0	2.28016e-06	0
Streptomyces_rectiverticillatus	0	0	7.57926e-07	3.22784e-06	9.86625e-07	0	0	0	0	0	0	0	0	0	7.61061e-07	0	0	0	0	3.8989e-06	6.26798e-06	0	2.66019e-06	0
Streptomyces_actuosus	6.69737e-07	0	8.66201e-07	4.23654e-06	0	0	0	9.87493e-07	4.87945e-06	5.17864e-06	0	0	0	0	0	0	0	3.187e-06	1.33959e-06	7.62059e-06	9.01022e-06	1.11379e-06	4.75034e-06	3.33344e-06
Streptomyces_kanamyceticus	1.11623e-06	8.66925e-07	8.12064e-07	4.43828e-06	1.97325e-06	0	5.43396e-07	1.56353e-06	3.18225e-06	3.10718e-06	1.24693e-06	3.58739e-06	0	1.25155e-06	0	0	7.15676e-07	2.82277e-06	2.88526e-06	4.07613e-06	2.66389e-05	1.11379e-06	8.74062e-06	1.05559e-06
Streptomyces_viridosporus	1.22785e-06	1.88684e-06	8.12064e-07	0	1.39772e-06	1.24269e-06	2.08302e-06	1.48124e-06	0	0	0	2.98949e-06	0	0	0	0	7.15676e-07	1.36586e-06	0	0	0	9.11284e-07	3.23023e-06	1.66672e-06
Streptomyces_spongiicola	0	0	7.03788e-07	3.42958e-06	1.47994e-06	0	0	1.64582e-06	5.30375e-06	3.10718e-06	8.57265e-07	4.58388e-06	0	1.05901e-06	1.45293e-06	0	7.15676e-07	2.18537e-06	2.26699e-06	5.13947e-06	1.05772e-05	0	5.13036e-06	6.66688e-07
Streptomyces_niveus	6.69737e-07	0	7.03788e-07	1.0894e-05	1.06884e-06	0	8.15094e-07	1.31666e-06	6.57665e-06	3.31433e-06	1.01313e-06	5.77968e-06	0	0	1.31456e-06	0	1.19279e-06	1.09269e-06	1.54568e-06	5.13947e-06	2.70307e-05	6.58149e-07	1.08308e-05	1.38893e-06
Streptomyces_hawaiiensis	0	0	8.12064e-07	4.84176e-06	9.86625e-07	0	0	1.31666e-06	0	5.17864e-06	0	2.59089e-06	0	1.15528e-06	0	0	0	2.09431e-06	2.57613e-06	4.43057e-06	8.22673e-06	9.61911e-07	5.7004e-06	0
Streptomyces_formicae	0	0	7.57926e-07	3.22784e-06	9.04407e-07	0	0	1.48124e-06	2.75795e-06	4.76435e-06	1.169e-06	4.98248e-06	0	1.05901e-06	0	0	0	0	1.1335e-06	3.19001e-06	1.4103e-05	6.58149e-07	6.27044e-06	0
Streptomyces_noursei	0	0	0	3.83306e-06	1.89103e-06	0	0	0	4.03085e-06	0	0	7.57338e-06	0	1.15528e-06	1.59131e-06	0	1.72955e-06	2.73171e-06	4.01876e-06	4.96224e-06	1.64535e-05	1.16442e-06	7.41053e-06	1.11115e-06
Streptomyces_globosus	0	0	6.49651e-07	2.82436e-06	0	0	0	0	4.45515e-06	3.72862e-06	0	3.38809e-06	0	0	0	0	0	0	0	3.54446e-06	1.0969e-05	0	4.56032e-06	0
Streptomyces_gilvosporeus	6.69737e-07	0	5.95513e-07	4.84176e-06	0	0	5.43396e-07	0	4.243e-06	0	0	4.38459e-06	0	0	0	0	0	1.45691e-06	0	3.19001e-06	1.64535e-05	7.59403e-07	4.37031e-06	1.72228e-06
Streptomyces_olivaceus	0	0	2.54447e-06	1.0087e-05	2.79544e-06	0	0	3.37393e-06	1.4214e-05	0	3.89666e-06	1.37517e-05	0	2.31056e-06	0	0	3.33982e-06	0	4.32789e-06	1.41778e-05	2.31132e-05	0	1.91914e-05	5.3335e-06
Streptomyces_coeruleorubidus	1.06042e-06	0	0	0	0	0	0	0	0	4.35006e-06	0	0	0	0	0	0	0	0	0	0	6.26798e-06	0	0	8.88917e-07
Streptomyces_leeuwenhoekii	0	0	9.74476e-07	0	0	0	0	0	0	0	0	0	0	0	0	0	0	0	0	4.07613e-06	0	0	0	0
Kitasatospora_setae	1.67434e-06	1.1729e-06	2.1655e-06	4.84176e-06	1.64438e-06	2.27827e-06	1.94717e-06	2.38644e-06	4.243e-06	2.48575e-06	0	2.39159e-06	0	0	0	1.7176e-06	2.02775e-06	3.187e-06	1.23654e-06	1.20512e-05	7.44323e-06	1.62006e-06	6.65047e-06	1.88895e-06
Kitasatospora_sp.MMS16-BH015	1.39529e-06	1.07091e-06	8.66201e-07	0	9.86625e-07	1.44981e-06	5.88679e-07	1.39895e-06	7.6374e-06	1.74002e-05	1.48073e-06	2.98949e-06	1.21132e-06	0	1.6605e-06	0	0	3.27806e-06	1.64872e-06	3.72168e-06	1.13607e-05	0	7.60054e-06	6.88911e-06
Streptacidiphilus_sp.PB12-B1b	0	0	0	7.26265e-06	0	0	0	0	9.12244e-06	0	0	4.18529e-06	0	0	0	0	0	0	0	3.19001e-06	8.61847e-06	0	1.02607e-05	0
Streptacidiphilus_sp.P02-A3a	0	0	0	0	0	0	4.5283e-07	0	6.15235e-06	2.48575e-06	0	3.78669e-06	0	0	1.03781e-06	0	0	0	0	4.07613e-06	1.44947e-05	6.58149e-07	6.65047e-06	1.05559e-06
Streptacidiphilus_bronchialis	9.48794e-07	9.17921e-07	5.95513e-07	5.24524e-06	0	0	0	0	1.14561e-05	9.5287e-06	0	7.37408e-06	0	0	0	0	6.56036e-07	1.00163e-06	0	2.3039e-06	8.22673e-06	1.01254e-06	6.08043e-06	6.11131e-07
Mycolicibacterium_rutilum	6.3625e-06	3.00874e-06	4.65583e-06	3.63132e-06	2.46656e-06	3.31385e-06	2.9434e-06	2.55102e-06	4.03085e-06	0	2.1042e-06	0	0	0	2.35237e-06	0	3.28018e-06	8.65043e-06	2.98831e-06	4.07613e-06	5.87623e-06	4.55642e-06	0	3.50011e-06
Mycolicibacterium_sarraceniae	5.02303e-06	3.26372e-06	1.89482e-06	0	3.04209e-06	3.46919e-06	2.53585e-06	3.29164e-06	2.75795e-06	0	0	0	0	0	0	0	3.33982e-06	3.36911e-06	1.44263e-06	0	0	3.54388e-06	2.09015e-06	3.16677e-06
Mycolicibacterium_confluentis	1.33947e-06	0	1.62413e-06	5.24524e-06	9.04407e-07	0	0	0	3.60655e-06	0	0	2.39159e-06	0	1.63664e-06	1.45293e-06	0	0	0	0	3.36724e-06	4.30924e-06	0	5.51039e-06	0
Mycolicibacterium_aichiense	2.56733e-06	1.58086e-06	1.2993e-06	0	0	3.10674e-06	2.58113e-06	2.13957e-06	0	0	0	0	0	0	1.6605e-06	0	9.54234e-07	3.46017e-06	0	0	0	1.87319e-06	2.09015e-06	2.00006e-06
Mycolicibacterium_poriferae	0	0	3.4648e-06	8.67483e-06	0	0	6.06792e-06	0	0	0	0	1.23566e-05	0	0	0	0	6.26216e-06	0	0	0	0	0	0	0
Mycolicibacterium_aubagnense	0	0	7.57926e-07	0	0	0	8.60377e-07	0	0	0	0	0	0	0	0	0	0	0	0	0	0	7.08776e-07	2.8502e-06	1.38893e-06
Mycobacterium_kubicae	6.25088e-06	4.23263e-06	4.54756e-06	5.24524e-06	0	0	0	0	1.4214e-05	1.09787e-05	0	0	0	0	2.42156e-06	0	0	0	0	0	0	0	0	0
Mycobacterium_heidelbergense	0	0	9.20339e-07	0	0	2.74428e-06	0	0	0	0	2.02626e-06	0	0	0	1.24537e-06	1.91579e-06	0	3.91546e-06	0	0	0	0	0	0
Mycobacterium_sp.ELW1	4.79978e-06	8.15929e-07	0	0	5.59088e-06	4.6601e-06	0	0	0	7.45724e-06	2.1042e-06	4.38459e-06	2.69793e-06	2.59938e-06	4.3588e-06	3.83157e-06	0	0	1.64872e-06	6.02558e-06	1.05772e-05	1.01254e-06	4.37031e-06	1.33338e-06
Mycobacterium_sp.QIA-37	0	4.38562e-06	0	0	0	0	0	0	0	0	0	0	0	0	0	0	0	0	0	0	0	0	0	0
Mycobacterium_noviomagense	0	0	0	2.62262e-06	0	0	0	0	0	0	0	0	0	0	0	0	0	0	1.03045e-06	2.48112e-06	5.09273e-06	0	0	0
Mycobacterium_sp.JS623	0	0	0	0	0	0	0	0	2.9701e-06	0	0	0	0	0	0	1.25517e-06	0	0	0	2.12668e-06	0	0	0	0
Mycobacterium_xenopi	0	0	0	5.44698e-06	0	2.12294e-06	9.0566e-07	0	0	0	0	0	1.21132e-06	0	6.15768e-06	8.38982e-06	0	0	0	4.6078e-06	5.09273e-06	3.89827e-06	2.66019e-06	0
Mycobacterium_pseudoshottsii	0	0	0	0	0	0	4.84528e-06	0	0	0	0	0	0	0	0	0	0	0	0	0	0	0	0	0
Mycobacterium_basiliense	0	0	0	0	0	0	0	0	7.84955e-06	2.07146e-06	0	3.18879e-06	0	0	0	0	0	0	0	3.36724e-06	3.91749e-06	0	2.09015e-06	0
Mycobacterium_seoulense	0	0	0	0	0	0	0	0	0	0	0	0	0	0	0	0	0	0	0	4.43057e-06	0	0	2.8502e-06	0
Mycobacterium_sp.EPa45	0	0	0	0	0	0	0	0	3.3944e-06	0	0	0	0	0	0	0	0	0	0	0	0	0	0	0
Mycobacterium_sp.THAF192	0	0	0	8.87657e-06	0	0	0	0	0	1.86431e-05	0	0	0	0	0	0	0	0	0	1.48867e-05	0	0	0	0
Mycobacterium_sp.DL90	0	0	1.08275e-06	0	0	0	0	0	9.97104e-06	0	0	0	0	0	0	0	0	0	0	2.48112e-06	1.21442e-05	0	2.8502e-06	0
Mycobacterium_sp.MS1601	0	0	7.03788e-07	0	0	0	0	0	3.8187e-06	3.31433e-06	0	0	0	0	0	0	0	0	0	2.48112e-06	4.30924e-06	0	2.8502e-06	0
Mycobacterium_sp.DL592	8.37171e-07	0	6.49651e-07	2.62262e-06	0	1.55337e-06	1.13208e-06	0	3.3944e-06	0	0	0	9.91077e-07	0	6.15768e-06	6.8704e-06	0	0	0	4.07613e-06	0	4.40454e-06	0	0
Mycobacterium_colombiense	0	0	1.40758e-06	3.42958e-06	0	0	0	3.12706e-06	4.87945e-06	0	0	0	0	0	0	0	0	4.09757e-06	1.64872e-06	0	9.01022e-06	3.18949e-06	0	4.9446e-06
Mycobacterium_kansasii	1.28366e-06	7.64934e-07	1.13689e-06	5.85046e-06	4.3576e-06	0	0	6.66557e-06	1.03953e-05	5.59293e-06	1.55866e-06	5.58038e-06	0	2.21428e-06	8.99436e-07	0	5.36757e-06	4.55286e-06	5.35834e-06	6.73447e-06	1.84122e-05	1.26567e-06	1.02607e-05	8.3336e-07
Mycobacterium_cookii	8.37171e-07	6.62943e-07	7.03788e-07	0	1.06884e-06	7.24905e-07	0	0	0	0	9.35198e-07	0	8.25897e-07	0	2.214e-06	2.77459e-06	0	0	0	2.48112e-06	0	2.0757e-06	0	0
Mycobacterium_paraseoulense	0	0	1.08275e-06	0	0	0	0	0	0	0	0	0	0	0	8.99436e-07	0	0	1.82114e-06	0	6.38003e-06	7.05148e-06	0	0	0
Mycobacteroides_abscessus	0	0	7.03788e-07	5.64872e-06	3.53541e-06	0	1.08679e-06	0	2.75795e-06	0	6.93605e-06	5.77968e-06	0	4.52484e-06	1.52212e-06	0	1.66991e-06	2.73171e-06	2.88526e-06	8.5067e-06	2.15462e-05	2.02507e-06	4.94035e-06	2.77787e-06
Nocardia_sp.WCH-YHL-001	4.79978e-06	3.4677e-06	1.89482e-06	2.82436e-06	2.87766e-06	3.52097e-06	3.03396e-06	2.38644e-06	5.72805e-06	5.80008e-06	0	2.19229e-06	0	0	0	0	2.02775e-06	4.00651e-06	1.54568e-06	2.48112e-06	1.21442e-05	4.30328e-06	3.80027e-06	2.61119e-06
Nocardia_terpenica	8.92983e-07	0	2.1655e-06	8.67483e-06	0	0	0	0	4.243e-06	2.90004e-06	0	3.98599e-06	7.70838e-07	1.15528e-06	1.72968e-06	0	0	9.10571e-07	0	1.04562e-05	1.76287e-05	0	9.69069e-06	0
Nocardia_brasiliensis	1.33947e-06	0	1.84068e-06	1.19027e-05	2.631e-06	1.34625e-06	1.17736e-06	3.29164e-06	8.69814e-06	7.66439e-06	1.32486e-06	6.57688e-06	0	1.4441e-06	2.14481e-06	0	1.25243e-06	5.46343e-06	1.44263e-06	9.03837e-06	2.27214e-05	2.53134e-06	7.22051e-06	3.83346e-06
Nocardia_farcinica	3.4045e-06	1.27489e-06	2.27378e-06	6.85917e-06	1.56216e-06	2.17472e-06	2.76226e-06	0	4.45515e-06	0	0	3.98599e-06	0	0	0	0	1.78919e-06	2.18537e-06	1.85481e-06	0	0	0	7.98057e-06	2.05562e-06
Nocardia_seriolae	3.01382e-06	9.17921e-07	1.19103e-06	4.84176e-06	2.71322e-06	1.76048e-06	1.53962e-06	1.39895e-06	3.8187e-06	2.48575e-06	1.32486e-06	2.19229e-06	0	0	9.68623e-07	1.12305e-06	1.84883e-06	2.73171e-06	1.64872e-06	3.72168e-06	3.40821e-05	1.06316e-06	1.3491e-05	1.83339e-06
Nocardia_asteroides	8.92983e-07	0	1.08275e-06	9.48179e-06	0	0	0	0	5.30375e-06	7.87153e-06	0	0	0	0	0	0	0	1.09269e-06	0	4.25335e-06	7.44323e-06	0	5.51039e-06	0
Rhodococcus_sp.PBTS_1	1.56272e-06	1.42788e-06	1.94895e-06	0	1.64438e-06	1.29447e-06	1.13208e-06	2.96248e-06	0	0	0	0	0	0	1.45293e-06	0	7.75315e-07	3.91546e-06	1.33959e-06	0	0	2.68322e-06	2.47018e-06	4.22236e-06
Rhodococcus_sp.X156	2.00921e-06	1.07091e-06	8.66201e-07	7.86787e-06	1.47994e-06	0	1.22264e-06	1.06978e-06	4.45515e-06	9.5287e-06	0	4.58388e-06	0	0	0	0	1.07351e-06	2.91383e-06	1.1335e-06	6.2028e-06	1.44947e-05	6.07522e-07	8.36059e-06	2.88898e-06
Rhodococcus_sp.SGAir0479	0	0	0	0	0	0	0	1.39895e-06	5.9402e-06	0	0	0	0	0	0	0	0	2.82277e-06	0	0	0	1.11379e-06	0	2.72231e-06
Rhodococcus_sp.MTM3W5.2	0	0	0	2.42088e-06	0	0	0	0	0	0	0	3.98599e-06	0	0	0	0	0	0	0	3.54446e-06	1.2536e-05	0	3.99028e-06	0
Rhodococcus_sp.WAY2	0	0	0	0	0	0	0	0	0	0	0	0	0	0	0	0	0	0	0	0	0	0	9.69069e-06	0
Rhodococcus_sp.W8901	0	0	0	4.23654e-06	0	0	0	0	0	0	0	0	0	0	0	0	0	0	0	0	1.88039e-05	0	0	0
Rhodococcus_sp.P1Y	0	0	0	0	0	0	0	0	5.9402e-06	6.21437e-06	0	0	0	0	0	0	0	0	0	0	5.87623e-06	0	0	0
Rhodococcus_sp.2G	0	0	0	0	0	0	0	0	0	1.59502e-05	0	0	0	0	0	0	0	0	0	0	0	0	0	0
Rhodococcus_sp.ABRD24	0	0	0	3.22784e-06	0	0	0	0	0	0	0	0	0	0	0	0	0	0	0	0	0	8.1003e-07	0	8.88917e-07
Rhodococcus_sp.WB9	0	0	1.56999e-06	0	0	0	0	0	8.27384e-06	0	0	0	0	0	0	0	0	0	0	0	0	0	0	0
Rhodococcus_fascians	4.4091e-06	4.48761e-06	2.76102e-06	7.06091e-06	3.28875e-06	2.43361e-06	4.2566e-06	2.46873e-06	3.18225e-06	2.90004e-06	3.11733e-06	3.18879e-06	1.48662e-06	0	2.00643e-06	1.45335e-06	4.35369e-06	4.18863e-06	2.0609e-06	3.8989e-06	3.17317e-05	4.75893e-06	7.79055e-06	2.66675e-06
Rhodococcus_hoagii	0	0	8.12064e-07	5.64872e-06	0	1.13914e-06	0	1.72811e-06	4.6673e-06	0	0	4.98248e-06	0	0	1.24537e-06	0	0	3.187e-06	0	8.5067e-06	8.61847e-06	1.87319e-06	7.22051e-06	2.94454e-06
Rhodococcus_opacus	2.51151e-06	0	9.20339e-07	1.89636e-05	3.04209e-06	1.24269e-06	0	4.69059e-06	1.23047e-05	1.30502e-05	3.11733e-06	8.76917e-06	0	0	0	2.44428e-06	0	5.00814e-06	0	2.19756e-05	1.2536e-05	2.22758e-06	1.4251e-05	4.11124e-06
Corynebacterium_striatum	0	0	0	0	0	0	0	0	0.000100771	0.00017856	3.00043e-05	0.000142499	0	0	1.10008e-05	4.88856e-06	0	0	0	0	2.82059e-05	0	0	0
Corynebacterium_argentoratense	0	0	0	0	0	0	0	0	4.45515e-06	0	0	0	0	0	0	0	0	0	0	3.54446e-06	1.0969e-05	0	0	0
Corynebacterium_ureicelerivorans	7.86941e-06	6.32345e-06	4.00618e-06	3.83306e-06	4.3576e-06	5.59212e-06	6.52075e-06	4.93746e-06	7.00095e-06	4.76435e-06	0	0	0	0	0	0	6.50072e-06	6.55611e-06	3.70962e-06	5.13947e-06	7.05148e-06	5.92334e-06	2.28016e-06	4.5557e-06
Corynebacterium_camporealensis	0	2.90675e-06	3.68135e-06	4.23654e-06	0	0	0	1.15207e-06	0	0	0	3.58739e-06	0	2.69565e-06	0	2.64246e-06	0	2.82277e-06	0	4.25335e-06	0	8.60657e-07	3.23023e-06	1.22226e-06
Corynebacterium_sp.sy039	1.4511e-06	3.26372e-06	8.12064e-07	0	1.06884e-06	3.98698e-06	2.53585e-06	3.53852e-06	5.9402e-06	0	0	2.98949e-06	0	1.15528e-06	0	2.37822e-06	0	5.46343e-06	0	4.43057e-06	0	5.06269e-07	0	1.88895e-06
Corynebacterium_sp.2039	0	0	8.12064e-07	0	1.06884e-06	1.29447e-06	5.43396e-07	0	4.77337e-05	8.78298e-05	9.04025e-06	5.20171e-05	0	0	6.71117e-06	3.56732e-06	0	3.46017e-06	0	0	2.50719e-05	1.3163e-06	4.75034e-06	2.66675e-06
Corynebacterium_simulans	2.06502e-06	3.82467e-06	2.76102e-06	4.84176e-06	2.21991e-06	6.31703e-06	3.62264e-06	6.00725e-06	4.45515e-06	0	2.72766e-06	0	0	0	0	2.97277e-06	2.44523e-06	4.82603e-06	0	1.34689e-05	1.2536e-05	3.08824e-06	6.65047e-06	4.27791e-06
Corynebacterium_uterequi	9.48794e-07	0	1.2993e-06	3.63132e-06	0	0	0	1.97499e-06	7.84955e-06	8.90726e-06	0	3.38809e-06	0	0	7.61061e-07	0	0	2.27643e-06	0	3.54446e-06	2.15462e-05	1.21504e-06	6.08043e-06	2.11118e-06
Corynebacterium_ulcerans	7.8136e-07	9.68916e-07	1.40758e-06	5.44698e-06	1.39772e-06	1.50159e-06	0	0	2.03664e-05	2.69289e-06	0	2.98949e-06	0	0	8.30248e-07	7.26677e-07	0	2.36749e-06	0	1.84312e-05	2.46802e-05	8.60657e-07	7.0305e-06	0
Corynebacterium_matruchotii	1.56272e-06	0	1.13689e-06	1.0894e-05	0	0	0	0	6.57665e-06	0	0	4.58388e-06	0	0	1.31456e-06	0	0	0	0	5.31669e-06	1.68452e-05	0	7.79055e-06	0
Corynebacterium_lactis	1.84178e-06	8.15929e-07	1.08275e-06	2.0174e-06	0	9.32021e-07	1.04151e-06	0	0	0	0	3.98599e-06	0	0	0	0	7.75315e-07	1.36586e-06	0	0	4.30924e-06	1.72131e-06	0	7.77803e-07
Corynebacterium_vitaeruminis	1.33947e-06	1.37688e-06	1.02861e-06	5.44698e-06	1.47994e-06	1.08736e-06	1.40377e-06	9.87493e-07	5.9402e-06	0	0	6.57688e-06	8.25897e-07	0	8.30248e-07	0	7.75315e-07	1.18374e-06	0	8.15226e-06	4.07419e-05	1.41755e-06	8.93063e-06	1.22226e-06
Corynebacterium_kutscheri	0	1.27489e-06	8.66201e-07	2.62262e-06	9.04407e-07	8.28463e-07	8.15094e-07	9.05202e-07	7.2131e-06	0	0	2.79019e-06	0	0	0	1.05698e-06	0	1.09269e-06	0	8.32948e-06	1.80204e-05	6.58149e-07	1.15908e-05	8.3336e-07
Gordonia_terrae	4.46491e-06	0	3.35653e-06	1.33149e-05	0	0	0	6.66557e-06	1.4214e-05	0	0	0	0	0	0	1.05698e-06	3.28018e-06	1.32033e-05	0	1.15195e-05	3.68244e-05	7.99905e-06	1.48211e-05	9.77809e-06
Nocardioides_sp.ZJ1313	2.00921e-06	9.38319e-06	2.22505e-05	1.81566e-05	1.45527e-05	3.36563e-05	2.10566e-05	0	4.87945e-06	0	0	5.18178e-06	0	0	0	0	0	0	0	8.15226e-06	4.70099e-06	0	1.57711e-05	0
Nocardioides_sp.HY056	4.9114e-06	2.80476e-06	4.54756e-06	1.99723e-05	1.01951e-05	2.22649e-06	1.99245e-06	1.09447e-05	1.82449e-05	2.11289e-05	8.02712e-06	2.27201e-05	3.08335e-06	1.53074e-05	5.25824e-06	2.97277e-06	5.72541e-06	1.40228e-05	2.09181e-05	2.33934e-05	3.48656e-05	3.59451e-06	2.24216e-05	4.5557e-06
Nocardioides_sp.R-3366	1.61853e-06	0	2.1655e-06	5.0435e-06	0	0	0	0	5.9402e-06	0	1.4028e-06	3.98599e-06	1.04614e-06	1.82919e-06	2.35237e-06	2.31215e-06	0	0	0	6.2028e-06	5.48448e-06	0	3.04022e-06	0
Nocardioides_sp.KUDC_5002	3.29287e-06	1.98883e-06	1.67826e-06	3.63132e-06	2.13769e-06	2.58895e-06	2.35472e-06	2.46873e-06	2.9701e-06	0	0	0	0	0	0	0	2.62414e-06	3.46017e-06	1.44263e-06	3.72168e-06	4.30924e-06	3.44263e-06	2.09015e-06	2.16674e-06
Nocardioides_sp.MC1495	7.25548e-07	1.27489e-06	1.56999e-06	6.65743e-06	9.86625e-07	1.03558e-06	1.08679e-06	2.05728e-06	0	3.72862e-06	0	2.19229e-06	0	0	1.6605e-06	1.12305e-06	0	1.73009e-06	0	3.54446e-06	3.91749e-06	1.56943e-06	2.66019e-06	1.94451e-06
Nocardioides_sp.S-1144	0	0	7.03788e-07	1.53323e-05	0	0	0	2.13957e-06	5.5159e-06	4.5572e-06	0	7.17478e-06	0	0	0	0	0	4.73497e-06	1.03045e-06	4.25335e-06	1.17525e-05	2.6326e-06	2.66019e-06	3.88901e-06
Aeromicrobium_marinum	1.17204e-06	0	1.08275e-06	6.25395e-06	1.56216e-06	0	5.88679e-07	0	0	2.48575e-06	0	2.39159e-06	0	0	0	0	8.94595e-07	1.54797e-06	1.95786e-06	4.78502e-06	5.48448e-06	0	7.98057e-06	5.55573e-07
Aeromicrobium_sp.A1-2	1.11623e-06	3.82467e-06	7.57926e-07	0	1.06884e-06	4.6601e-06	2.26415e-06	2.22186e-06	4.243e-06	0	0	2.19229e-06	0	1.34783e-06	0	1.65154e-06	0	3.36911e-06	0	0	0	8.1003e-07	2.28016e-06	1.22226e-06
Mumia_sp.ZJ1417	5.58114e-07	0	1.2993e-06	2.21914e-06	0	0	0	0	2.33365e-06	0	0	2.59089e-06	0	0	0	0	0	0	0	4.96224e-06	0	0	2.47018e-06	0
Kribbella_qitaiheensis	1.06042e-06	0	1.19103e-06	2.0174e-06	0	0	0	0	3.60655e-06	2.2786e-06	1.48073e-06	2.39159e-06	0	0	0	0	0	0	0	2.83557e-06	5.87623e-06	5.56896e-07	5.13036e-06	0
Friedmanniella_luteola	6.69737e-07	0	7.03788e-07	4.43828e-06	9.86625e-07	0	9.0566e-07	0	4.87945e-06	5.80008e-06	0	0	0	0	1.52212e-06	0	6.56036e-07	9.10571e-07	0	3.8989e-06	0	0	2.47018e-06	6.11131e-07
Pimelobacter_simplex	6.13926e-07	5.60951e-07	5.41376e-07	4.23654e-06	0	0	4.98113e-07	1.97499e-06	0	3.10718e-06	0	0	0	0	0	0	5.96396e-07	3.187e-06	1.23654e-06	0	1.0969e-05	2.43009e-06	4.37031e-06	3.16677e-06
Tessaracoccus_defluvii	0	7.13938e-07	1.56999e-06	6.05221e-06	0	0	0	1.23437e-06	3.3944e-06	0	2.5718e-06	0	0	1.15528e-06	0	1.38729e-06	0	2.73171e-06	1.03045e-06	5.13947e-06	9.01022e-06	1.26567e-06	8.17058e-06	2.00006e-06
Tessaracoccus_flavescens	2.28827e-06	8.66925e-07	1.13689e-06	3.63132e-06	1.56216e-06	2.07116e-06	1.31321e-06	9.87493e-07	3.18225e-06	0	0	0	0	0	0	0	1.01387e-06	2.00326e-06	0	5.49391e-06	6.26798e-06	1.01254e-06	7.22051e-06	1.27782e-06
Tessaracoccus_aquimaris	7.8136e-07	0	8.66201e-07	1.17009e-05	0	0	6.79245e-07	0	6.57665e-06	1.18073e-05	0	8.37057e-06	0	0	0	0	0	0	0	5.13947e-06	2.15462e-05	0	9.31066e-06	8.88917e-07
Cutibacterium_avidum	5.58114e-06	4.74259e-06	3.35653e-06	1.0894e-05	3.9465e-06	4.919e-06	3.44151e-06	4.6083e-06	1.46383e-05	1.03573e-05	1.24693e-06	5.38108e-06	0	0	2.42156e-06	0	5.12901e-06	4.73497e-06	2.57613e-06	1.13423e-05	1.0969e-05	5.11331e-06	8.36059e-06	3.83346e-06
Propioniciclava_sp.HDW11	4.52072e-06	3.26372e-06	2.65274e-06	1.91653e-05	2.05547e-06	2.33005e-06	2.85283e-06	2.22186e-06	6.7888e-06	6.00722e-06	0	6.37758e-06	0	0	2.49075e-06	0	1.72955e-06	3.64229e-06	1.54568e-06	8.32948e-06	1.64535e-05	3.54388e-06	9.31066e-06	2.72231e-06
Microlunatus_phosphovorus	9.48794e-07	1.1219e-06	1.02861e-06	3.42958e-06	1.39772e-06	1.08736e-06	1.08679e-06	1.39895e-06	0	0	9.35198e-07	3.18879e-06	0	0	0	0	1.43135e-06	1.54797e-06	1.03045e-06	3.36724e-06	4.70099e-06	1.41755e-06	3.42024e-06	1.27782e-06
Propionibacterium_freudenreichii	0	0	0	1.73497e-05	0	7.24905e-07	6.79245e-07	0	1.48505e-05	0	2.1042e-06	6.57688e-06	0	0	5.74255e-06	6.60616e-07	0	0	0	1.43551e-05	3.21234e-05	0	1.99514e-05	0
Propionibacterium_australiense	0	0	0	8.47309e-06	0	0	0	0	8.27384e-06	9.32155e-06	0	4.58388e-06	0	0	0	0	0	0	0	1.25828e-05	6.65973e-06	0	6.46046e-06	0
Propionibacterium_acidifaciens	0	0	0	0	0	0	0	0	3.3944e-06	2.90004e-06	0	4.38459e-06	0	0	0	0	0	0	0	6.9117e-06	8.22673e-06	0	4.56032e-06	0
Propionibacterium_sp.oral_taxon_193	0	0	0	0	0	0	0	0	4.87945e-06	0	0	4.18529e-06	0	0	0	0	0	0	0	0	8.22673e-06	0	0	0
Microlunatus_soli	1.67434e-06	7.13938e-07	8.12064e-07	4.43828e-06	0	9.32021e-07	1.08679e-06	1.06978e-06	0	0	0	0	0	0	0	0	1.25243e-06	1.09269e-06	0	2.83557e-06	4.30924e-06	1.11379e-06	1.90013e-06	1.1667e-06
Microlunatus_sp.Gsoil_973	3.18125e-06	8.15929e-07	5.95513e-07	2.82436e-06	5.01535e-06	2.9514e-06	5.43396e-07	0	5.0916e-06	3.10718e-06	1.24693e-06	2.19229e-06	1.21132e-06	1.82919e-06	2.214e-06	3.4352e-06	8.94595e-07	1.73009e-06	1.23654e-06	3.19001e-06	5.48448e-06	0	4.1803e-06	6.66688e-07
Acidipropionibacterium_acidipropionici	0	6.11947e-07	7.03788e-07	1.31131e-05	0	5.17789e-07	8.60377e-07	0	1.48505e-05	2.69289e-05	0	9.16777e-06	6.60718e-07	0	2.49075e-06	4.22794e-06	0	0	0	8.32948e-06	1.60617e-05	0	1.15908e-05	0
Plantactinospora_sp.BB1	7.19967e-06	3.26372e-06	5.84686e-06	2.5621e-05	1.38128e-05	4.03876e-06	2.03774e-06	1.39895e-05	1.52748e-05	2.23717e-05	1.18458e-05	3.18879e-05	2.75299e-06	1.6559e-05	5.25824e-06	3.69945e-06	9.00559e-06	2.27643e-05	2.83374e-05	2.80012e-05	5.52366e-05	4.96143e-06	4.71233e-05	6.22242e-06
Plantactinospora_sp.BC1	2.73476e-06	2.2948e-06	2.21964e-06	1.73497e-05	7.72857e-06	1.86404e-06	6.79245e-07	1.03687e-05	1.50626e-05	1.74002e-05	6.70226e-06	2.59089e-05	2.14733e-06	1.04938e-05	3.66693e-06	2.18003e-06	5.18865e-06	1.35675e-05	1.77237e-05	2.32162e-05	3.95666e-05	3.79702e-06	2.8502e-05	2.72231e-06
Micromonospora_sp.L5	5.07884e-06	3.36571e-06	4.76411e-06	0	0	3.72808e-06	2.44528e-06	4.6083e-06	0	0	0	0	0	0	0	0	2.44523e-06	5.7366e-06	0	0	0	2.88573e-06	0	4.50014e-06
Micromonospora_purpureochromogenes	3.06963e-06	1.78485e-06	1.94895e-06	6.45569e-06	3.69985e-06	1.9676e-06	1.8566e-06	1.39895e-06	3.8187e-06	3.72862e-06	0	4.98248e-06	0	0	0	0	2.14703e-06	2.09431e-06	1.95786e-06	3.8989e-06	0	1.62006e-06	6.08043e-06	2.94454e-06
Micromonospora_zamorensis	5.58114e-07	0	7.57926e-07	2.21914e-06	0	0	0	0	3.3944e-06	0	0	0	0	0	0	0	0	0	0	2.83557e-06	9.01022e-06	0	6.65047e-06	0
Actinoplanes_sp.N902-109	1.4511e-06	0	2.21964e-06	1.10957e-05	1.72659e-06	8.80242e-07	1.35849e-06	0	1.08196e-05	1.20144e-05	0	3.78669e-06	0	0	3.45937e-06	0	1.43135e-06	2.18537e-06	0	1.15195e-05	1.13607e-05	0	1.3491e-05	2.94454e-06
Actinoplanes_sp.OD6	0	0	1.02861e-06	9.68353e-06	0	0	0	0	1.35776e-05	1.32573e-05	0	5.77968e-06	0	0	0	0	0	0	0	9.39282e-06	1.80204e-05	0	1.12108e-05	8.3336e-07
Actinoplanes_derwentensis	7.25548e-07	0	1.46171e-06	1.29114e-05	9.04407e-07	9.838e-07	4.98113e-07	1.15207e-06	7.00095e-06	3.52148e-06	1.09106e-06	6.57688e-06	0	0	8.99436e-07	0	0	3.187e-06	1.1335e-06	1.84312e-05	1.84122e-05	1.72131e-06	7.41053e-06	2.55564e-06
Actinoplanes_teichomyceticus	1.33947e-06	0	6.49651e-07	4.0348e-06	1.23328e-06	6.21347e-07	5.88679e-07	9.87493e-07	5.5159e-06	4.5572e-06	1.94833e-06	3.98599e-06	0	0	2.00643e-06	0	1.07351e-06	1.00163e-06	0	7.79781e-06	7.44323e-06	7.08776e-07	4.94035e-06	1.1667e-06
Phytohabitans_flavus	1.11623e-06	1.07091e-06	1.08275e-06	3.83306e-06	9.04407e-07	1.34625e-06	1.63019e-06	1.15207e-06	2.9701e-06	0	0	3.78669e-06	0	0	0	0	7.75315e-07	2.36749e-06	0	3.01279e-06	5.09273e-06	2.43009e-06	3.99028e-06	2.61119e-06
Phytohabitans_suffuscus	6.69737e-07	7.64934e-07	5.95513e-07	7.66613e-06	0	9.838e-07	4.98113e-07	1.97499e-06	1.08196e-05	8.07868e-06	2.72766e-06	5.18178e-06	0	0	0	0	0	2.73171e-06	1.03045e-06	2.48112e-06	1.2536e-05	2.78448e-06	6.27044e-06	3.389e-06
Amycolatopsis_keratiniphila	7.42292e-06	6.22146e-06	4.65583e-06	6.65743e-06	3.78206e-06	6.16169e-06	5.20755e-06	4.52601e-06	4.45515e-06	7.87153e-06	0	0	0	0	1.72968e-06	0	5.12901e-06	1.03805e-05	2.98831e-06	7.44336e-06	1.52782e-05	8.96096e-06	4.94035e-06	6.72244e-06
Amycolatopsis_sp.BJA-103	5.58114e-07	2.24381e-06	2.43619e-06	3.0261e-06	9.04407e-07	0	0	0	7.6374e-06	3.31433e-06	0	0	6.60718e-07	2.02174e-06	0	2.90671e-06	5.96396e-07	0	0	1.31145e-05	4.30924e-06	0	3.99028e-06	0
Amycolatopsis_sp.YIM_10	2.62314e-06	6.11947e-07	9.74476e-07	5.24524e-06	3.45319e-06	1.86404e-06	6.33962e-07	0	4.243e-06	5.17864e-06	1.169e-06	2.79019e-06	1.21132e-06	1.25155e-06	1.59131e-06	1.91579e-06	0	0	0	5.13947e-06	7.83498e-06	0	6.46046e-06	8.88917e-07
Amycolatopsis_mediterranei	0	8.15929e-07	8.66201e-07	4.43828e-06	0	0	6.79245e-07	9.87493e-07	4.45515e-06	2.69289e-06	2.02626e-06	0	0	0	0	0	5.96396e-07	2.00326e-06	0	4.78502e-06	1.72369e-05	7.59403e-07	4.56032e-06	1.38893e-06
Amycolatopsis_methanolica	7.8136e-07	0	7.03788e-07	3.42958e-06	0	0	0	0	6.7888e-06	0	0	0	0	0	7.61061e-07	0	0	1.09269e-06	0	2.48112e-06	1.13607e-05	0	5.51039e-06	8.88917e-07
Kutzneria_albida	4.29748e-06	2.44779e-06	1.89482e-06	7.86787e-06	2.95988e-06	3.83164e-06	2.53585e-06	2.7156e-06	6.3645e-06	5.80008e-06	0	4.78318e-06	0	0	9.68623e-07	0	2.80306e-06	5.46343e-06	1.95786e-06	1.27601e-05	2.19379e-05	3.99952e-06	1.02607e-05	3.05565e-06
Prauserella_marina	2.12083e-06	1.88684e-06	1.56999e-06	2.82436e-06	1.06884e-06	1.55337e-06	1.17736e-06	1.39895e-06	7.2131e-06	0	0	3.18879e-06	0	0	0	0	1.19279e-06	2.00326e-06	1.64872e-06	2.65834e-06	1.2536e-05	2.48072e-06	6.84048e-06	1.00003e-06
Saccharomonospora_azurea	0	0	8.12064e-07	3.22784e-06	0	0	0	0	0	0	0	2.59089e-06	0	0	0	0	0	0	0	5.84836e-06	1.05772e-05	0	4.1803e-06	0
Saccharomonospora_glauca	0	0	7.57926e-07	2.21914e-06	0	0	0	1.56353e-06	4.45515e-06	3.10718e-06	0	0	0	0	0	0	0	3.64229e-06	0	0	0	1.87319e-06	0	3.0001e-06
Pseudonocardia_sp.Gen01	1.84178e-06	0	1.2993e-06	7.26265e-06	2.631e-06	0	0	2.55102e-06	5.5159e-06	1.69859e-05	0	7.97197e-06	0	0	0	0	0	3.55123e-06	2.37004e-06	6.9117e-06	1.33195e-05	1.72131e-06	6.65047e-06	3.389e-06
Lentzea_guizhouensis	1.50691e-06	0	9.74476e-07	7.26265e-06	1.23328e-06	0	1.44906e-06	9.87493e-07	8.06169e-06	4.14291e-06	0	3.78669e-06	0	0	1.93725e-06	2.24609e-06	1.19279e-06	2.91383e-06	0	6.02558e-06	0	1.16442e-06	4.94035e-06	1.1667e-06
Kibdelosporangium_phytohabitans	1.22785e-06	7.13938e-07	8.66201e-07	5.24524e-06	1.23328e-06	5.17789e-07	9.50943e-07	1.56353e-06	4.45515e-06	3.52148e-06	1.55866e-06	3.58739e-06	0	1.4441e-06	1.03781e-06	7.92739e-07	7.75315e-07	2.27643e-06	0	3.72168e-06	6.65973e-06	8.60657e-07	7.22051e-06	1.22226e-06
Saccharothrix_syringae	0	0	7.03788e-07	9.68353e-06	1.06884e-06	1.29447e-06	5.88679e-07	0	1.35776e-05	8.49297e-06	1.32486e-06	4.18529e-06	6.60718e-07	0	3.87449e-06	3.83157e-06	7.75315e-07	1.18374e-06	0	8.5067e-06	1.80204e-05	2.8351e-06	1.17808e-05	0
Schaalia_sp.JY-X169	6.58575e-06	5.71151e-06	4.70997e-06	3.83306e-06	5.17978e-06	5.95458e-06	4.93585e-06	5.59579e-06	8.48599e-06	3.93577e-06	0	2.19229e-06	0	0	0	0	4.35369e-06	8.10409e-06	2.16395e-06	1.70134e-05	6.26798e-06	7.94842e-06	4.56032e-06	4.61126e-06
Schaalia_odontolytica	3.79518e-06	3.56969e-06	2.5986e-06	1.12974e-05	2.13769e-06	3.05496e-06	3.07925e-06	3.45622e-06	4.6673e-06	6.00722e-06	9.35198e-07	6.77618e-06	0	0	8.99436e-07	0	2.38559e-06	7.28457e-06	2.26699e-06	9.57004e-06	2.23297e-05	5.11331e-06	7.60054e-06	5.55573e-06
Schaalia_meyeri	6.69737e-07	0	1.67826e-06	3.0261e-06	0	0	0	0	3.3944e-06	0	0	2.79019e-06	1.04614e-06	1.54037e-06	1.6605e-06	0	0	0	0	3.36724e-06	7.83498e-06	0	4.94035e-06	0
Actinomyces_sp.oral_taxon_171	4.07423e-06	2.3458e-06	0	9.88527e-06	4.68647e-06	3.26207e-06	0	0	7.2131e-06	7.2501e-06	4.83186e-06	7.77267e-06	2.09227e-06	3.65838e-06	4.42799e-06	2.97277e-06	0	0	0	1.32917e-05	0	1.26567e-06	1.67212e-05	0
Actinomyces_sp.oral_taxon_414	1.28366e-06	1.58086e-06	9.74476e-07	4.43828e-06	1.39772e-06	1.81226e-06	1.49434e-06	0	1.12439e-05	1.05644e-05	1.09106e-06	6.97548e-06	0	0	9.68623e-07	0	1.66991e-06	3.73334e-06	0	4.78502e-06	1.44947e-05	1.82257e-06	7.41053e-06	1.66672e-06
Actinomyces_sp.299	8.92983e-07	0	0	8.27135e-06	0	0	0	0	4.6673e-06	8.70012e-06	0	4.58388e-06	0	0	0	0	0	0	1.85481e-06	3.36724e-06	1.37112e-05	0	6.46046e-06	0
Actinomyces_sp.ZJ34	6.13926e-07	5.09956e-07	0	4.0348e-06	0	7.76684e-07	0	0	4.45515e-06	0	0	0	0	0	7.61061e-07	0	0	0	0	5.13947e-06	6.26798e-06	0	4.94035e-06	0
Actinomyces_sp.2129	0	0	0	9.07831e-06	0	0	0	0	0	2.90004e-06	0	0	0	0	1.107e-06	0	0	0	0	0	2.07627e-05	0	5.13036e-06	0
Actinomyces_sp.Z16	0	0	0	5.24524e-06	0	0	0	0	2.75795e-06	7.2501e-06	0	0	0	0	0	0	0	0	0	6.2028e-06	1.80204e-05	0	6.46046e-06	0
Actinomyces_sp.432	0	0	0	4.43828e-06	0	0	0	0	8.91029e-06	1.76074e-05	0	2.59089e-06	0	0	2.42156e-06	0	0	0	0	6.73447e-06	0	0	4.56032e-06	0
Actinomyces_sp.Chiba101	0	0	0	0	0	0	0	0	4.6673e-06	6.62866e-06	0	5.38108e-06	0	0	0	0	0	0	0	0	0	0	3.04022e-06	0
Actinomyces_sp.zg-325	0	0	0	0	0	0	0	0	0	0	0	0	0	0	0	0	0	0	0	0	8.22673e-06	0	0	0
Actinomyces_sp.oral_taxon_169	0	0	0	0	0	0	0	0	9.33459e-06	0	0	0	0	0	0	0	0	0	0	8.68392e-06	2.38967e-05	0	0	0
Actinomyces_sp.dk561	0	0	1.13689e-06	0	0	0	0	0	4.87945e-06	2.69289e-06	0	3.98599e-06	0	0	0	0	0	0	0	3.54446e-06	6.65973e-06	0	0	0
Actinomyces_slackii	6.13926e-07	0	8.12064e-07	6.05221e-06	1.72659e-06	6.21347e-07	0	0	5.9402e-06	2.90004e-06	1.79246e-06	4.18529e-06	0	0	1.03781e-06	1.05698e-06	7.75315e-07	0	0	6.02558e-06	1.17525e-05	0	5.89042e-06	0
Trueperella_pyogenes	0	1.1219e-06	0	3.75237e-05	0	6.73126e-07	0	0	0.000153384	9.79799e-05	0	5.79961e-05	5.50598e-07	0	8.37167e-06	0	0	0	0	7.01803e-05	0.000151999	0	5.09236e-05	0
Trueperella_bialowiezensis	9.48794e-07	0	0	0	1.89103e-06	5.17789e-07	0	0	2.9701e-06	0	2.72766e-06	0	0	0	1.6605e-06	1.32123e-06	5.96396e-07	0	0	2.65834e-06	7.05148e-06	0	3.42024e-06	0
Trueperella_sp.19M2397	1.33947e-06	8.66925e-07	0	0	1.56216e-06	1.08736e-06	2.1283e-06	1.39895e-06	0	5.59293e-06	1.09106e-06	2.19229e-06	0	0	6.91874e-07	1.25517e-06	1.66991e-06	2.91383e-06	0	4.43057e-06	1.13607e-05	1.41755e-06	2.66019e-06	2.38897e-06
Arcanobacterium_sp.2701	0	0	9.20339e-07	0	0	5.69568e-07	0	0	2.5458e-06	0	0	0	0	0	7.61061e-07	0	0	0	0	0	3.91749e-06	0	2.28016e-06	0
Arcanobacterium_sp.JY-X040	5.58114e-07	7.13938e-07	8.12064e-07	4.43828e-06	0	2.64073e-06	1.58491e-06	2.46873e-06	4.6673e-06	0	0	3.18879e-06	0	0	8.51005e-06	0	1.78919e-06	1.9122e-06	0	7.44336e-06	4.30924e-06	6.58149e-07	3.80027e-06	5.55573e-07
Arcanobacterium_haemolyticum	0	0	7.57926e-07	1.35166e-05	0	1.19092e-06	8.60377e-07	0	0	0	0	0	0	0	0	0	0	0	0	1.41778e-05	0	7.59403e-07	9.8807e-06	5.55573e-07
Pauljensenia_hongkongensis	1.17204e-06	0	1.08275e-06	5.44698e-06	8.22188e-07	8.28463e-07	0	1.31666e-06	2.33365e-06	0	0	0	0	0	0	0	0	0	0	3.36724e-06	0	0	3.42024e-06	0
Mobiluncus_curtisii	0	6.62943e-07	5.95513e-07	5.85046e-06	0	2.01938e-06	1.22264e-06	0	5.5159e-06	0	1.09106e-06	0	1.1012e-06	0	2.28318e-06	0	0	0	0	1.27601e-05	1.13607e-05	5.56896e-07	4.94035e-06	0
Actinomadura_sp.WMMA1423	4.57654e-06	3.62069e-06	2.38205e-06	1.06922e-05	3.69985e-06	2.74428e-06	3.30566e-06	3.86768e-06	9.33459e-06	3.52148e-06	0	2.19229e-06	0	0	1.6605e-06	0	2.50486e-06	4.09757e-06	1.95786e-06	6.02558e-06	2.66389e-05	4.20203e-06	1.21609e-05	3.22232e-06
Actinomadura_sp.NAK00032	1.17204e-06	5.60951e-07	9.20339e-07	6.85917e-06	0	0	4.98113e-07	8.2291e-07	6.7888e-06	3.10718e-06	0	5.18178e-06	0	0	9.68623e-07	0	8.94595e-07	1.2748e-06	1.03045e-06	7.44336e-06	3.44739e-05	1.01254e-06	1.15908e-05	1.05559e-06
Actinomadura_amylolytica	8.37171e-07	6.11947e-07	1.24516e-06	1.4727e-05	0	0	5.43396e-07	1.8104e-06	5.72805e-06	8.70012e-06	1.09106e-06	6.17828e-06	0	0	8.99436e-07	0	5.96396e-07	5.7366e-06	1.54568e-06	9.21559e-06	2.93812e-05	1.92382e-06	1.00707e-05	4.66682e-06
Thermomonospora_curvata	3.9068e-06	2.2948e-06	2.76102e-06	6.25395e-06	2.05547e-06	3.62453e-06	2.6717e-06	2.7979e-06	3.18225e-06	0	0	0	0	0	8.99436e-07	0	2.14703e-06	4.64391e-06	1.33959e-06	4.07613e-06	7.44323e-06	3.49325e-06	5.7004e-06	3.50011e-06
Nocardiopsis_gilva	1.06042e-06	0	1.19103e-06	7.46439e-06	1.47994e-06	6.21347e-07	5.43396e-07	2.22186e-06	4.243e-06	8.49297e-06	1.09106e-06	6.77618e-06	6.05658e-07	2.59938e-06	1.17619e-06	0	1.25243e-06	2.45854e-06	3.50353e-06	9.21559e-06	1.29277e-05	7.59403e-07	1.52011e-05	2.33341e-06
Nocardiopsis_alba	1.22785e-06	8.66925e-07	9.74476e-07	7.86787e-06	0	8.80242e-07	1.26792e-06	0	1.08196e-05	1.11859e-05	0	4.78318e-06	0	0	1.79887e-06	0	1.07351e-06	0	1.1335e-06	6.2028e-06	1.60617e-05	0	6.84048e-06	1.33338e-06
Nocardiopsis_dassonvillei	1.17204e-06	2.70277e-06	6.49651e-07	2.60245e-05	2.30213e-06	0	5.70566e-06	0	2.14271e-05	1.2843e-05	1.4028e-06	6.97548e-06	5.50598e-07	0	2.90587e-06	1.65154e-06	0	1.2748e-06	0	1.04562e-05	1.64535e-05	0	1.90013e-05	8.88917e-07
Nonomuraea_sp.ATCC_55076	1.89759e-06	0	1.13689e-06	9.68353e-06	1.15106e-06	1.44981e-06	9.50943e-07	1.64582e-06	9.75889e-06	7.66439e-06	2.1042e-06	2.59089e-06	9.36017e-07	1.34783e-06	1.93725e-06	1.05698e-06	0	0	0	6.73447e-06	1.60617e-05	9.11284e-07	5.32038e-06	1.27782e-06
Stackebrandtia_nassauensis	7.75779e-06	5.15055e-06	3.19412e-06	7.26265e-06	3.78206e-06	3.31385e-06	4.89057e-06	3.62081e-06	1.18804e-05	4.5572e-06	0	2.98949e-06	9.36017e-07	1.34783e-06	1.6605e-06	0	4.65189e-06	6.28294e-06	2.47308e-06	4.43057e-06	2.62472e-05	5.67021e-06	5.51039e-06	4.05568e-06
Frankia_alni	1.56272e-06	7.64934e-07	1.2993e-06	4.64002e-06	0	0	0	0	5.9402e-06	1.01501e-05	1.169e-06	4.18529e-06	0	0	1.52212e-06	1.18911e-06	0	0	0	6.2028e-06	5.09273e-06	6.07522e-07	5.89042e-06	0
Candidatus_Frankia_datiscae	0	0	0	1.21044e-05	0	0	0	0	1.52748e-05	7.66439e-06	0	0	0	0	1.72968e-06	0	0	0	0	1.8254e-05	5.32778e-05	0	1.52011e-05	0
Frankia_casuarinae	0	0	0	2.0174e-06	0	0	0	0	0	0	0	0	0	0	7.61061e-07	0	0	0	0	0	0	0	2.09015e-06	8.3336e-07
Catenulispora_acidiphila	5.58114e-07	0	0	3.83306e-06	0	0	0	0	8.48599e-06	3.72862e-06	7.79332e-07	2.59089e-06	0	0	6.91874e-07	0	5.96396e-07	1.45691e-06	1.75177e-06	6.38003e-06	1.2536e-05	0	7.79055e-06	0
Thermobispora_bispora	0	0	0	5.85046e-06	0	0	0	0	1.12439e-05	1.16002e-05	0	4.58388e-06	0	0	0	0	0	0	0	4.6078e-06	1.13607e-05	0	6.08043e-06	0
Jatrophihabitans_sp.GAS493	1.22785e-06	0	5.95513e-07	4.43828e-06	0	5.69568e-07	0	0	0	0	0	0	0	0	7.61061e-07	0	0	0	0	2.65834e-06	5.87623e-06	0	2.09015e-06	1.77783e-06
Jiangella_sp.DSM_45060	0	0	9.74476e-07	2.21914e-06	0	0	0	0	5.72805e-06	7.45724e-06	0	3.18879e-06	0	0	0	0	0	9.10571e-07	0	3.01279e-06	0	0	6.08043e-06	6.11131e-07
Jiangella_alkaliphila	0	0	0	2.62262e-06	0	0	0	1.48124e-06	2.33365e-06	6.42152e-06	0	0	0	0	0	0	0	2.64066e-06	0	3.01279e-06	8.61847e-06	1.56943e-06	3.61026e-06	2.05562e-06
Kineococcus_radiotolerans	0	0	5.95513e-07	3.42958e-06	0	0	0	1.15207e-06	2.9701e-06	0	0	0	0	0	0	0	0	2.45854e-06	0	3.54446e-06	8.61847e-06	1.67069e-06	3.80027e-06	2.05562e-06
Adlercreutzia_sp.8CFCBH1	2.73476e-05	4.73749e-05	2.79891e-05	0.000828143	8.38632e-06	6.71573e-05	1.67547e-06	9.87493e-07	0.000570471	0.000457378	0.000641702	0.000964011	2.51623e-05	2.13727e-05	0.000213927	4.42612e-05	8.34955e-07	8.65043e-06	1.54568e-06	0.00191649	0.000865765	0	0.0011112	1.77783e-06
Adlercreutzia_equolifaciens	2.06502e-05	2.90675e-06	2.43619e-05	0.000704275	8.3041e-06	6.75197e-05	1.67547e-06	9.87493e-07	0.000460153	0.000410356	0.000509839	0.00080497	2.20239e-05	2.31056e-05	0.000173245	3.66642e-05	1.31207e-06	9.37889e-06	0	0.00162921	0.000580572	3.392e-06	0.000854491	4.44459e-06
Eggerthella_sp.HF-1101	7.42292e-06	1.63186e-06	4.27687e-06	9.52214e-05	0	1.63104e-05	0	0	8.80422e-05	5.59293e-05	4.99552e-05	0.000130541	3.08335e-06	5.3913e-06	2.08946e-05	4.09582e-06	0	0	0	0.000319001	0.00014338	5.56896e-07	0.000137	1.66672e-06
Eggerthella_sp.YY7918	1.04367e-05	3.72268e-06	4.06032e-06	4.61985e-05	1.97325e-06	2.83749e-05	3.30566e-06	2.63331e-06	4.45515e-05	3.62505e-05	2.26006e-05	5.89926e-05	2.80805e-06	3.85093e-06	1.00322e-05	4.294e-06	2.92234e-06	5.91871e-06	1.85481e-06	0.000110764	9.91125e-05	1.06316e-06	6.82148e-05	4.11124e-06
Eggerthella_lenta	9.37632e-06	5.30354e-06	2.81515e-06	7.82752e-05	2.05547e-06	1.76048e-05	3.16981e-06	3.45622e-06	8.6345e-05	4.30863e-05	5.92292e-05	0.000136121	5.0655e-06	6.54658e-06	1.9926e-05	7.7292e-06	0	4.27969e-06	0	0.00028976	0.000102246	9.61911e-07	0.000112868	1.00003e-06
Gordonibacter_urolithinfaciens	1.1553e-05	2.70277e-06	2.92343e-06	7.02056e-05	4.85091e-06	1.76048e-05	2.58113e-06	0	7.14945e-05	3.62505e-05	4.13046e-05	0.000118782	5.50598e-06	7.79813e-06	1.74352e-05	5.68129e-06	0	0	0	0.000243327	0.000163751	0	0.000103747	0
Gordonibacter_pamelaeae	1.479e-05	2.65177e-06	1.46171e-06	9.66335e-05	4.02872e-06	2.0608e-05	0	0	9.65282e-05	8.45154e-05	4.93317e-05	0.000156251	5.01044e-06	8.76086e-06	2.0687e-05	5.68129e-06	0	0	0	0.000409208	0.000117133	0	0.00014156	1.61116e-06
Slackia_heliotrinireducens	4.4091e-06	4.13064e-06	2.5986e-06	5.81012e-05	2.30213e-06	4.45299e-06	5.43396e-07	1.06978e-06	6.02506e-05	4.08077e-05	2.03406e-05	5.44087e-05	2.31251e-06	3.85093e-06	9.89379e-06	4.55825e-06	0	2.73171e-06	0	0.000122993	0.000102638	1.21504e-06	7.58154e-05	2.55564e-06
Arabia_massiliensis	8.70658e-06	1.68285e-06	2.32792e-06	8.65465e-05	1.3155e-06	1.58444e-05	0	0	8.783e-05	5.71722e-05	5.15918e-05	0.000140107	3.57889e-06	5.29503e-06	2.11713e-05	5.41705e-06	0	0	0	0.000320596	0.000142205	0	0.000131679	0
Cryptobacterium_curtum	2.84638e-06	1.32589e-06	2.27378e-06	2.07792e-05	5.42644e-06	4.24587e-06	0	4.6083e-06	1.73963e-05	1.40859e-05	2.5718e-06	1.21573e-05	9.36017e-07	3.75466e-06	3.18262e-06	8.588e-07	1.49099e-06	3.8244e-06	6.28575e-06	9.57004e-06	3.25152e-05	1.21504e-06	1.50111e-05	1.33338e-06
Denitrobacterium_detoxificans	5.41371e-06	1.73385e-06	1.89482e-06	3.38923e-05	4.11094e-06	9.00953e-06	0	1.56353e-06	3.35197e-05	2.69289e-05	1.53528e-05	4.00592e-05	1.98215e-06	3.46584e-06	1.0724e-05	3.83157e-06	0	0	0	8.25859e-05	7.24735e-05	0	4.37031e-05	0
Olsenella_sp.GAM18	2.95801e-06	2.96794e-05	0	7.04073e-05	0	3.26207e-06	0	0	4.94309e-05	5.36507e-05	4.26295e-05	6.4573e-05	1.1012e-06	0	3.46629e-05	1.12305e-06	0	2.27643e-06	0	0.00013274	9.12775e-05	3.18949e-06	6.19444e-05	0
Olsenella_sp.LZLJ-2	2.00921e-06	1.39218e-05	0	3.61115e-05	1.56216e-06	1.03558e-06	0	0	3.05496e-05	2.54789e-05	2.54842e-05	4.38459e-05	0	0	1.7712e-05	1.58548e-06	5.96396e-07	0	0	7.67375e-05	5.05356e-05	0	3.72426e-05	0
Olsenella_sp.oral_taxon_807	2.4557e-06	9.2302e-06	0	2.46123e-05	4.93313e-06	3.15851e-06	1.35849e-06	0	1.65477e-05	1.86431e-05	1.22355e-05	2.81012e-05	1.26638e-06	2.21428e-06	1.02397e-05	1.98185e-06	0	1.45691e-06	0	3.84574e-05	7.169e-05	0	2.29916e-05	1.50005e-06
Olsenella_uli	6.08344e-06	2.07552e-05	2.65274e-06	3.08662e-05	4.02872e-06	4.919e-06	5.11698e-06	4.85517e-06	2.92767e-05	3.1279e-05	1.90157e-05	3.86641e-05	0	0	1.50828e-05	6.60616e-07	4.47297e-06	5.64554e-06	3.50353e-06	5.93697e-05	5.52366e-05	5.87272e-06	3.30623e-05	4.22236e-06
Olsenella_umbonata	2.4557e-06	1.80014e-05	1.67826e-06	4.82159e-05	1.3155e-06	2.58895e-06	2.1283e-06	4.52601e-06	4.60365e-05	4.43292e-05	2.18992e-05	4.24508e-05	1.04614e-06	2.11801e-06	1.43218e-05	0	2.26631e-06	4.82603e-06	0	7.3902e-05	0.000131628	5.41708e-06	5.73841e-05	3.66678e-06
Libanicoccus_massiliensis	7.19967e-06	1.60126e-05	0	6.65743e-05	8.3041e-06	4.45299e-06	0	0	0.000153172	0.000148109	3.84211e-05	8.66952e-05	1.70685e-06	2.69565e-06	4.10973e-05	3.69945e-06	0	6.92034e-06	0	0.000140538	0.000188039	0	7.71455e-05	0
Olsenella_timonensis	2.23246e-06	1.09641e-05	8.66201e-07	5.28559e-05	1.23328e-06	3.15851e-06	9.50943e-07	0	5.30375e-05	5.03364e-05	3.42906e-05	6.13842e-05	0	0	2.20016e-05	9.24862e-07	8.94595e-07	1.73009e-06	0	0.00012317	0.000126927	1.36693e-06	6.25144e-05	8.3336e-07
Parolsenella_catena	3.4045e-06	2.09082e-05	3.57308e-06	5.2049e-05	0	3.21029e-06	0	0	1.99421e-05	1.9886e-05	3.66286e-05	5.34122e-05	0	0	1.90957e-05	0	0	0	0	0.000103675	7.83498e-05	0	3.81927e-05	5.7224e-06
Lancefieldella_parvula	5.69276e-06	5.40553e-06	1.94895e-06	3.83306e-06	7.48191e-06	1.06665e-05	2.80755e-06	2.30415e-06	1.20925e-05	1.9886e-05	8.72852e-06	1.27552e-05	5.01044e-06	7.31677e-06	7.81817e-06	9.4468e-06	8.46883e-06	1.18374e-06	2.0609e-06	6.55725e-06	1.2536e-05	2.48072e-06	6.08043e-06	3.11121e-06
Collinsella_aerofaciens	8.87402e-06	2.52428e-05	3.0317e-06	8.10995e-05	9.53738e-06	1.11842e-05	5.84151e-06	4.44372e-06	0.000105226	5.36507e-05	3.37451e-05	7.65309e-05	4.12949e-06	4.04348e-06	2.62912e-05	5.81342e-06	2.98198e-06	7.28457e-06	4.32789e-06	0.000150285	0.000175503	8.15093e-06	9.36766e-05	5.16683e-06
Actinomarinicola_tropica	2.56733e-06	2.49878e-06	2.21964e-06	7.46439e-06	1.72659e-06	1.76048e-06	2.26415e-06	1.48124e-06	1.52748e-05	1.40859e-05	7.79332e-07	3.98599e-06	0	0	8.30248e-07	0	1.90847e-06	4.18863e-06	1.44263e-06	6.38003e-06	2.03709e-05	1.87319e-06	7.41053e-06	2.61119e-06
Ilumatobacter_coccineus	4.24167e-06	3.67168e-06	2.1655e-06	8.87657e-06	3.61763e-06	3.00318e-06	3.39623e-06	3.04477e-06	9.97104e-06	1.07716e-05	7.79332e-07	5.77968e-06	0	0	1.03781e-06	0	2.50486e-06	5.46343e-06	1.03045e-06	5.13947e-06	2.07627e-05	3.18949e-06	6.65047e-06	2.94454e-06
Euzebya_sp.DY32-46	4.18586e-06	3.16173e-06	2.54447e-06	1.02887e-05	3.12431e-06	2.33005e-06	3.03396e-06	2.46873e-06	4.6673e-06	3.31433e-06	1.8704e-06	5.97898e-06	0	0	1.31456e-06	0	2.5645e-06	4.73497e-06	1.44263e-06	1.75451e-05	4.66181e-05	3.34137e-06	1.04507e-05	2.50008e-06
Egicoccus_halophilus	0	0	9.74476e-07	6.45569e-06	0	6.21347e-07	5.88679e-07	2.55102e-06	3.3944e-06	0	0	2.59089e-06	0	0	0	0	0	3.64229e-06	1.03045e-06	6.38003e-06	5.87623e-06	2.53134e-06	3.23023e-06	3.61123e-06
Rubrobacter_xylanophilus	6.13926e-07	0	0	1.27096e-05	0	9.838e-07	0	0	1.95178e-05	1.38788e-05	2.96146e-06	1.07622e-05	9.91077e-07	0	1.31456e-06	1.18911e-06	0	0	0	1.78995e-05	2.78142e-05	0	1.71012e-05	0
Rubrobacter_sp.SCSIO_52915	0	0	0	7.46439e-06	0	0	0	0	1.37897e-05	1.63645e-05	9.35198e-07	5.77968e-06	0	0	0	0	0	0	0	7.44336e-06	1.60617e-05	0	1.08308e-05	0
Rubrobacter_sp.SCSIO_52909	0	0	0	4.0348e-06	0	0	0	0	4.03085e-06	5.80008e-06	0	0	0	0	0	0	0	0	0	6.73447e-06	1.2536e-05	0	6.65047e-06	0
Rubrobacter_indicoceani	0	0	0	4.64002e-06	0	0	0	0	6.15235e-06	3.52148e-06	0	4.58388e-06	0	0	0	0	0	0	0	4.07613e-06	1.37112e-05	0	8.17058e-06	0
Rubrobacter_radiotolerans	0	0	0	3.42958e-06	0	0	0	0	4.45515e-06	9.94299e-06	0	1.99299e-06	0	0	2.14481e-06	0	0	1.36586e-06	0	1.94945e-06	1.17525e-05	7.59403e-07	3.42024e-06	1.44449e-06
Baekduia_soli	1.4511e-06	0	3.19412e-06	7.26265e-06	0	0	0	0	5.9402e-06	6.00722e-06	1.32486e-06	3.38809e-06	7.15778e-07	0	1.6605e-06	0	0	1.63903e-06	0	7.62059e-06	3.72161e-05	0	5.7004e-06	8.3336e-07
Mycoplasma_sp.NEAQ87857	4.9114e-06	2.54978e-06	6.00927e-06	3.99446e-05	6.08419e-06	3.26207e-06	6.6566e-06	5.5135e-06	1.2729e-05	3.93577e-06	1.55866e-06	5.18178e-06	1.32144e-06	3.56211e-06	8.99436e-07	1.32123e-06	6.56036e-07	8.65043e-06	2.16395e-06	2.65834e-06	0	2.48072e-06	4.37031e-06	6.66688e-07
Mycoplasma_sp.Mirounga_ES2806-NAS	4.68816e-06	2.90675e-06	5.41376e-06	2.52175e-05	8.46853e-06	3.72808e-06	6.61132e-06	6.74787e-06	1.20925e-05	6.00722e-06	2.96146e-06	9.56637e-06	1.32144e-06	5.68012e-06	2.00643e-06	1.98185e-06	2.08739e-06	8.55937e-06	6.49184e-06	4.6078e-06	9.40197e-06	2.88573e-06	1.00707e-05	2.00006e-06
Mycoplasma_sp.1654_15	5.07884e-06	3.21272e-06	5.35962e-06	1.89636e-05	6.90638e-06	4.09054e-06	5.84151e-06	4.19684e-06	9.12244e-06	2.07146e-06	0	2.98949e-06	1.59674e-06	3.75466e-06	1.86806e-06	4.22794e-06	1.96811e-06	6.64717e-06	2.0609e-06	0	0	3.13887e-06	3.42024e-06	3.33344e-06
Mycoplasma_sp.Pen4	4.79978e-06	2.90675e-06	5.30548e-06	3.34889e-05	6.00197e-06	4.09054e-06	7.01887e-06	4.69059e-06	1.31533e-05	2.07146e-06	2.72766e-06	2.98949e-06	7.70838e-07	2.69565e-06	0	8.588e-07	0	1.08358e-05	0	0	0	2.17696e-06	3.42024e-06	7.22245e-07
Mycoplasma_sp.Mirounga_ES2806-GEN	2.00921e-06	1.52987e-06	4.06032e-06	1.04905e-05	2.71322e-06	3.21029e-06	3.71321e-06	3.62081e-06	5.30375e-06	0	9.35198e-07	0	1.15626e-06	2.79192e-06	1.86806e-06	2.37822e-06	1.49099e-06	3.27806e-06	1.95786e-06	0	0	1.21504e-06	0	1.50005e-06
Mycoplasma_sp.Phocoena_C-264-GEN	2.17665e-06	1.37688e-06	3.62722e-06	2.03758e-05	3.37097e-06	2.38183e-06	3.30566e-06	2.38644e-06	7.6374e-06	0	0	1.99299e-06	0	1.34783e-06	0	0	0	5.28131e-06	0	0	7.05148e-06	1.16442e-06	2.47018e-06	0
Mycoplasma_sp.C264-NAS	2.73476e-06	6.83341e-06	3.4648e-06	1.6341e-05	2.46656e-06	3.72808e-06	4.70943e-06	3.29164e-06	9.12244e-06	3.52148e-06	0	0	1.92709e-06	1.4441e-06	1.52212e-06	1.7176e-06	0	5.91871e-06	0	2.65834e-06	0	1.92382e-06	4.37031e-06	2.27785e-06
Mycoplasma_sp.OD901	1.84178e-06	1.83584e-06	2.32792e-06	3.22784e-06	2.38434e-06	2.27827e-06	2.58113e-06	2.7156e-06	3.3944e-06	0	1.71453e-06	2.59089e-06	1.70685e-06	3.46584e-06	2.76749e-06	4.69037e-06	2.68378e-06	2.73171e-06	2.67917e-06	0	0	2.37946e-06	2.28016e-06	3.05565e-06
Mycoplasma_mycoides	2.27152e-05	1.57576e-05	3.05336e-05	3.87341e-05	1.53749e-05	4.45299e-06	7.24528e-06	1.33311e-05	0.000134503	0.000216882	4.30191e-05	0.000388634	4.45985e-06	0.000131028	3.01657e-05	3.36253e-05	8.23027e-06	0.000114641	0.00019424	0.000209655	0.000504181	4.68299e-05	0.000445202	8.22248e-06
Mycoplasma_capricolum	6.30669e-06	1.1729e-06	2.81515e-06	1.95688e-05	7.31747e-06	0	0	5.67808e-06	1.65477e-05	1.30502e-05	4.13046e-06	1.11608e-05	1.98215e-06	8.2795e-06	3.04424e-06	1.51942e-06	4.71153e-06	9.92523e-06	6.59488e-06	8.15226e-06	9.79372e-06	3.64513e-06	5.7004e-06	8.3336e-07
Mycoplasma_hyopneumoniae	2.23246e-05	1.39218e-05	2.16009e-05	8.17048e-05	4.90846e-05	9.838e-06	8.73962e-06	4.84694e-05	6.49179e-05	6.2558e-05	2.81339e-05	0.000106426	1.70685e-05	6.00745e-05	2.22783e-05	1.55245e-05	2.24245e-05	5.254e-05	6.78036e-05	6.25597e-05	0.000115174	2.04026e-05	8.55061e-05	1.8445e-05
Mycoplasma_neurolyticum	1.67434e-05	1.21879e-05	1.86775e-05	8.13013e-05	1.89925e-05	1.39803e-05	2.34113e-05	1.73634e-05	3.9672e-05	1.16002e-05	5.29946e-06	1.13601e-05	7.43308e-06	1.39596e-05	8.02573e-06	1.12305e-05	5.00973e-06	2.01236e-05	6.07966e-06	4.07613e-06	7.44323e-06	9.31534e-06	1.08308e-05	8.94473e-06
Mycoplasma_hominis	1.32831e-05	7.34336e-06	1.42923e-05	8.13013e-05	2.61456e-05	9.88978e-06	9.28302e-06	2.56748e-05	4.54001e-05	4.2672e-05	1.06768e-05	4.94262e-05	7.32296e-06	2.31056e-05	1.03781e-05	7.59708e-06	7.81279e-06	3.5057e-05	2.66887e-05	2.88873e-05	4.74016e-05	1.0176e-05	4.2943e-05	7.27801e-06
Mycoplasma_mobile	9.99024e-06	8.31228e-06	1.12606e-05	6.51621e-05	1.29083e-05	9.63088e-06	1.81132e-05	1.08624e-05	2.29122e-05	3.72862e-06	1.55866e-06	3.58739e-06	1.59674e-06	3.27329e-06	3.11343e-06	4.294e-06	1.90847e-06	1.68456e-05	2.16395e-06	1.77223e-06	5.48448e-06	5.67021e-06	4.75034e-06	2.50008e-06
Mycoplasma_pulmonis	1.07716e-05	6.32345e-06	1.08817e-05	6.49603e-05	1.25795e-05	7.55972e-06	1.29509e-05	1.17676e-05	3.30954e-05	1.40859e-05	4.75393e-06	1.17587e-05	2.91817e-06	7.70186e-06	4.28962e-06	4.294e-06	1.31207e-06	1.7483e-05	4.22485e-06	4.96224e-06	1.05772e-05	6.17648e-06	7.60054e-06	1.38893e-06
Mycoplasma_maculosum	6.52994e-06	4.48761e-06	8.87856e-06	4.94263e-05	9.86625e-06	5.28145e-06	1.10943e-05	8.55827e-06	2.14271e-05	5.80008e-06	1.32486e-06	6.17828e-06	1.59674e-06	5.48757e-06	1.79887e-06	1.38729e-06	9.54234e-07	1.24748e-05	1.95786e-06	1.77223e-06	6.26798e-06	2.48072e-06	3.61026e-06	0
Mycoplasma_anserisalpingitidis	6.75318e-06	3.72268e-06	8.77029e-06	5.81012e-05	7.39969e-06	5.22967e-06	1.15925e-05	7.15932e-06	1.97299e-05	6.00722e-06	1.8704e-06	5.77968e-06	1.48662e-06	4.23602e-06	2.07562e-06	1.78366e-06	6.56036e-07	1.53887e-05	1.54568e-06	2.3039e-06	5.48448e-06	4.10078e-06	7.0305e-06	0
Mycoplasma_bovis	7.08805e-06	5.30354e-06	8.39132e-06	3.67167e-05	9.29072e-06	5.07434e-06	9.37358e-06	9.2166e-06	1.12439e-05	4.9715e-06	3.50699e-06	7.37408e-06	3.35865e-06	7.12422e-06	4.01287e-06	5.21886e-06	3.81694e-06	1.06537e-05	9.3771e-06	1.16967e-05	1.4103e-05	5.06269e-06	8.55061e-06	4.66682e-06
Mycoplasma_anseris	7.47873e-06	3.36571e-06	8.17477e-06	4.47863e-05	9.04407e-06	4.09054e-06	9.91698e-06	6.33641e-06	2.1215e-05	2.69289e-06	0	3.98599e-06	7.70838e-07	2.5031e-06	8.30248e-07	1.7176e-06	0	9.74312e-06	0	3.72168e-06	0	2.98699e-06	4.37031e-06	0
Mycoplasma_bovoculi	6.25088e-06	4.43662e-06	6.92961e-06	4.23654e-05	1.06062e-05	4.919e-06	8.15094e-06	8.64056e-06	1.54869e-05	6.21437e-06	2.8056e-06	8.96847e-06	1.54168e-06	3.27329e-06	1.72968e-06	2.11397e-06	1.90847e-06	1.18374e-05	5.35834e-06	3.72168e-06	1.76287e-05	3.08824e-06	6.46046e-06	1.44449e-06
Mycoplasma_salivarium	3.55519e-05	3.53399e-05	4.62335e-05	0.000269121	4.71936e-05	3.80575e-05	6.26264e-05	4.95392e-05	0.000116046	3.31433e-05	4.98772e-06	1.17587e-05	8.0938e-06	1.59814e-05	8.09492e-06	7.26677e-06	7.75315e-06	5.99156e-05	1.03045e-05	1.8254e-05	7.12983e-05	1.75169e-05	3.87627e-05	8.3336e-06
Mycoplasma_dispar	5.19046e-06	3.62069e-06	6.44237e-06	2.50158e-05	9.04407e-06	2.43361e-06	3.98491e-06	7.57078e-06	9.12244e-06	9.5287e-06	3.97459e-06	1.47482e-05	2.14733e-06	7.31677e-06	2.42156e-06	1.84972e-06	2.50486e-06	1.12e-05	1.06136e-05	8.86115e-06	1.567e-05	3.59451e-06	1.19708e-05	2.72231e-06
Mycoplasma_hyorhinis	7.59035e-06	8.51626e-06	7.25443e-06	4.61985e-05	1.34017e-05	5.02256e-06	1.76604e-05	1.25082e-05	2.29122e-05	9.94299e-06	6.46846e-06	2.09264e-05	2.20239e-06	1.08789e-05	5.25824e-06	3.63339e-06	3.22054e-06	1.88488e-05	1.77237e-05	1.41778e-05	1.88039e-05	5.92334e-06	2.31816e-05	3.50011e-06
Mycoplasma_ovipneumoniae	5.8602e-06	3.26372e-06	6.27996e-06	2.72349e-05	1.27439e-05	2.27827e-06	2.76226e-06	1.33311e-05	1.23047e-05	1.20144e-05	6.46846e-06	1.95313e-05	3.13841e-06	1.18416e-05	4.70474e-06	2.70852e-06	5.42721e-06	1.46602e-05	1.88572e-05	1.68362e-05	2.54637e-05	4.60705e-06	2.43217e-05	5.83352e-06
Mycoplasma_meleagridis	4.74397e-06	2.60078e-06	6.06341e-06	3.34889e-05	7.39969e-06	4.34943e-06	7.7434e-06	5.84266e-06	1.14561e-05	2.07146e-06	0	1.99299e-06	0	2.21428e-06	0	0	7.15676e-07	9.561e-06	1.33959e-06	2.12668e-06	0	2.48072e-06	4.75034e-06	6.66688e-07
Mycoplasma_conjunctivae	1.6855e-05	7.95531e-06	2.01392e-05	0.000119027	2.25279e-05	1.29447e-05	2.62189e-05	1.56353e-05	3.69141e-05	4.5572e-06	1.55866e-06	1.09615e-05	0	5.96894e-06	0	0	2.74342e-06	2.98667e-05	6.1827e-06	8.15226e-06	1.68452e-05	9.61911e-06	1.17808e-05	4.44459e-06
Mycoplasma_bovigenitalium	3.62774e-06	3.56969e-06	6.22582e-06	2.21914e-05	7.15303e-06	2.43361e-06	3.26038e-06	5.34892e-06	1.82449e-05	1.32573e-05	5.22152e-06	1.47482e-05	2.97323e-06	6.8354e-06	2.49075e-06	4.82249e-06	1.96811e-06	9.65206e-06	6.07966e-06	5.67113e-06	9.01022e-06	2.48072e-06	5.89042e-06	1.50005e-06
Mycoplasma_cynos	4.85559e-06	3.4167e-06	5.95513e-06	3.12697e-05	6.65972e-06	3.6763e-06	7.65283e-06	5.84266e-06	1.67598e-05	8.90726e-06	3.58493e-06	1.17587e-05	2.47769e-06	6.8354e-06	3.25181e-06	2.5764e-06	1.78919e-06	9.46994e-06	4.94616e-06	6.02558e-06	7.44323e-06	3.79702e-06	7.60054e-06	1.11115e-06
Mycoplasma_orale	5.07884e-06	4.43662e-06	5.08893e-06	3.67167e-05	6.90638e-06	5.48857e-06	1.10491e-05	6.4187e-06	1.46383e-05	3.93577e-06	8.57265e-07	1.99299e-06	9.36017e-07	2.31056e-06	1.6605e-06	1.65154e-06	6.56036e-07	7.55774e-06	0	0	0	2.17696e-06	1.90013e-06	0
Mycoplasma_citelli	3.62774e-06	4.13064e-06	5.68445e-06	6.85917e-06	7.97522e-06	4.60832e-06	3.66792e-06	6.08954e-06	7.84955e-06	5.17864e-06	3.66286e-06	8.76917e-06	3.63395e-06	5.87267e-06	3.94368e-06	6.0116e-06	3.99586e-06	8.01303e-06	5.87357e-06	3.54446e-06	9.40197e-06	4.10078e-06	6.27044e-06	4.9446e-06
Mycoplasma_felis	4.35329e-06	3.77367e-06	5.03479e-06	9.07831e-06	5.262e-06	5.48857e-06	4.84528e-06	4.69059e-06	6.7888e-06	3.72862e-06	1.01313e-06	3.98599e-06	2.31251e-06	4.71739e-06	3.39018e-06	6.67222e-06	3.57838e-06	4.91709e-06	3.70962e-06	1.94945e-06	0	3.64513e-06	3.99028e-06	3.7779e-06
Mycoplasma_struthionis	3.85099e-06	2.95774e-06	4.60169e-06	2.76384e-05	5.17978e-06	3.00318e-06	6.02264e-06	4.93746e-06	1.01832e-05	2.90004e-06	1.4028e-06	2.39159e-06	1.48662e-06	3.27329e-06	1.6605e-06	1.84972e-06	1.01387e-06	6.10083e-06	0	0	3.91749e-06	2.12633e-06	2.8502e-06	1.66672e-06
Mycoplasma_arginini	3.12544e-06	2.3458e-06	4.43928e-06	2.86471e-05	5.42644e-06	2.58895e-06	5.38868e-06	5.84266e-06	1.6972e-05	1.09787e-05	1.6366e-06	8.17127e-06	1.1012e-06	2.21428e-06	1.31456e-06	7.92739e-07	6.56036e-07	8.9236e-06	3.29744e-06	2.65834e-06	8.61847e-06	2.48072e-06	6.27044e-06	1.11115e-06
Mycoplasma_phocirhinis	4.18586e-06	2.60078e-06	4.27687e-06	2.70332e-05	3.53541e-06	2.89962e-06	5.38868e-06	3.94997e-06	1.78206e-05	5.80008e-06	7.79332e-07	2.98949e-06	6.60718e-07	2.21428e-06	1.107e-06	8.588e-07	0	5.55449e-06	0	0	0	1.77194e-06	0	0
Mycoplasma_gallisepticum	3.79518e-06	3.67168e-06	3.95204e-06	2.34019e-05	6.08419e-06	3.41741e-06	3.75849e-06	6.74787e-06	4.60365e-05	4.39149e-05	3.00822e-05	8.31078e-05	1.43156e-05	3.86056e-05	2.11713e-05	1.09662e-05	3.99586e-06	1.07447e-05	6.69793e-06	5.84836e-06	1.29277e-05	2.22758e-06	5.32038e-06	5.16683e-06
Mycoplasma_alkalescens	3.79518e-06	1.98883e-06	3.84377e-06	2.86471e-05	4.93313e-06	3.36563e-06	5.3434e-06	4.36143e-06	1.20925e-05	3.70791e-05	0	3.38809e-06	0	1.92546e-06	1.24537e-06	1.05698e-06	0	6.28294e-06	0	0	0	2.17696e-06	2.66019e-06	6.66688e-07
Mycoplasma_iowae	2.62314e-06	3.26372e-06	3.4648e-06	2.62262e-06	2.79544e-06	3.05496e-06	2.1283e-06	2.63331e-06	8.48599e-06	3.10718e-06	2.8056e-06	4.38459e-06	2.53275e-06	4.04348e-06	2.83668e-06	5.54917e-06	2.8627e-06	4.09757e-06	3.40049e-06	6.02558e-06	1.84122e-05	2.17696e-06	3.61026e-06	4.00013e-06
Mycoplasma_bovirhinis	4.07423e-06	2.44779e-06	4.00618e-06	2.29984e-05	3.69985e-06	2.74428e-06	5.43396e-06	5.26663e-06	1.16682e-05	3.93577e-06	1.8704e-06	7.37408e-06	1.98215e-06	4.62112e-06	1.6605e-06	2.37822e-06	1.19279e-06	5.64554e-06	3.09135e-06	0	5.48448e-06	2.6326e-06	5.7004e-06	7.77803e-07
Mycoplasma_cloacale	3.85099e-06	2.70277e-06	3.35653e-06	1.59375e-05	4.43981e-06	2.12294e-06	2.89811e-06	4.6083e-06	1.06075e-05	4.14291e-06	2.49386e-06	6.37758e-06	1.32144e-06	3.75466e-06	1.03781e-06	8.588e-07	1.49099e-06	6.00977e-06	4.63703e-06	3.8989e-06	6.26798e-06	2.68322e-06	5.13036e-06	1.11115e-06
Mycoplasma_pullorum	2.4557e-06	1.88684e-06	3.78963e-06	6.85917e-06	3.37097e-06	3.6763e-06	3.48679e-06	2.7979e-06	2.75795e-06	0	0	0	1.32144e-06	2.21428e-06	2.42156e-06	2.84065e-06	2.74342e-06	3.91546e-06	2.16395e-06	0	0	1.62006e-06	1.90013e-06	2.83342e-06
Mycoplasma_crocodyli	2.39989e-06	2.24381e-06	2.92343e-06	2.0981e-05	3.9465e-06	2.58895e-06	3.53208e-06	3.37393e-06	6.15235e-06	0	0	8.96847e-06	5.50598e-07	1.15528e-06	8.30248e-07	0	0	4.91709e-06	1.03045e-06	0	0	1.77194e-06	2.66019e-06	6.11131e-07
Mycoplasma_phocidae	2.79057e-06	1.88684e-06	2.81515e-06	2.13845e-05	3.53541e-06	2.27827e-06	4.07547e-06	3.04477e-06	4.45515e-06	4.35006e-06	0	0	0	9.62732e-07	0	0	0	3.27806e-06	0	0	0	1.06316e-06	3.04022e-06	0
Mycoplasma_penetrans	7.8136e-07	6.52744e-06	2.70688e-06	7.86787e-06	1.3155e-06	1.34625e-06	3.80377e-06	2.05728e-06	9.54674e-06	2.00931e-05	2.1042e-06	4.98248e-06	2.91817e-06	5.29503e-06	3.32099e-06	5.61523e-06	0	1.82114e-06	0	2.83557e-06	4.30924e-06	1.62006e-06	5.13036e-06	7.22245e-07
Mycoplasma_phocicerebrale	2.56733e-06	9.68916e-07	2.70688e-06	1.85601e-05	2.631e-06	1.81226e-06	3.21509e-06	2.7979e-06	1.48505e-05	1.42931e-05	3.27319e-06	9.16777e-06	6.05658e-07	1.34783e-06	1.52212e-06	1.18911e-06	0	3.64229e-06	1.44263e-06	0	7.83498e-06	1.21504e-06	4.1803e-06	6.66688e-07
Mycoplasma_suis	3.18125e-06	1.73385e-06	2.38205e-06	1.25079e-05	6.16641e-06	1.60515e-06	9.96226e-07	6.50099e-06	7.2131e-06	6.21437e-06	3.50699e-06	1.15594e-05	1.3765e-06	4.81366e-06	1.86806e-06	1.58548e-06	2.50486e-06	7.37563e-06	8.96492e-06	7.97503e-06	1.05772e-05	1.87319e-06	1.08308e-05	2.00006e-06
Mycoplasma_anatis	1.9534e-06	1.52987e-06	2.54447e-06	1.51305e-05	2.95988e-06	1.29447e-06	2.17358e-06	2.96248e-06	7.6374e-06	3.93577e-06	2.02626e-06	6.37758e-06	2.20239e-06	4.13975e-06	9.68623e-07	1.05698e-06	0	4.18863e-06	0	0	0	1.36693e-06	0	0
Mycoplasma_synoviae	2.00921e-06	1.01991e-06	2.54447e-06	1.0894e-05	3.45319e-06	1.39803e-06	1.90189e-06	2.55102e-06	6.57665e-06	2.90004e-06	1.169e-06	4.58388e-06	5.50598e-07	3.27329e-06	1.31456e-06	1.84972e-06	6.56036e-07	5.28131e-06	2.16395e-06	1.77223e-06	1.01855e-05	6.58149e-07	3.99028e-06	1.05559e-06
Mycoplasma_agalactiae	1.73015e-06	2.19281e-06	2.38205e-06	1.19027e-05	3.86428e-06	1.29447e-06	3.80377e-06	3.37393e-06	7.00095e-06	3.31433e-06	0	0	6.60718e-07	1.15528e-06	0	1.51942e-06	0	2.36749e-06	0	0	0	7.59403e-07	0	1.00003e-06
Mycoplasma_gallopavonis	6.69737e-06	5.91549e-06	5.19721e-06	4.96281e-05	6.74194e-06	6.93838e-06	1.2317e-05	5.10205e-06	1.54869e-05	0	1.09106e-06	2.98949e-06	7.70838e-07	2.21428e-06	1.38375e-06	1.38729e-06	0	1.08358e-05	0	5.49391e-06	0	2.73385e-06	0	1.05559e-06
Mycoplasma_putrefaciens	2.12083e-06	1.1219e-06	3.30239e-06	2.50158e-05	5.262e-06	2.27827e-06	3.53208e-06	4.27913e-06	9.97104e-06	3.52148e-06	1.71453e-06	5.18178e-06	1.43156e-06	2.40683e-06	1.107e-06	9.90923e-07	8.94595e-07	2.91383e-06	1.85481e-06	0	0	8.60657e-07	4.94035e-06	1.55561e-06
Mycoplasma_canis	4.68816e-06	2.80476e-06	4.81824e-06	1.17009e-05	1.01129e-05	1.39803e-06	3.21509e-06	5.92496e-06	1.56991e-05	0	1.79246e-06	0	9.91077e-07	2.40683e-06	7.61061e-07	2.24609e-06	2.02775e-06	8.46831e-06	1.95786e-06	0	4.70099e-06	6.48024e-06	1.02607e-05	2.00006e-06
Mycoplasma_hyosynoviae	2.17665e-06	1.42788e-06	2.05723e-06	9.88527e-06	2.71322e-06	1.44981e-06	2.53585e-06	2.55102e-06	8.91029e-06	5.80008e-06	2.26006e-06	8.56987e-06	3.19347e-06	5.96894e-06	2.14481e-06	2.31215e-06	0	3.27806e-06	1.85481e-06	0	4.70099e-06	1.3163e-06	3.80027e-06	0
Mycoplasma_canadense	2.00921e-06	1.32589e-06	1.89482e-06	1.83584e-05	2.54878e-06	1.34625e-06	3.16981e-06	2.55102e-06	1.18804e-05	2.23717e-05	9.35198e-07	4.78318e-06	1.1012e-06	1.63664e-06	7.61061e-07	1.84972e-06	0	4.00651e-06	1.33959e-06	4.78502e-06	4.30924e-06	1.01254e-06	4.56032e-06	0
Mycoplasma_edwardii	2.28827e-06	2.39679e-06	2.11137e-06	5.0435e-06	4.43981e-06	2.17472e-06	2.4e-06	3.53852e-06	0	4.35006e-06	2.18213e-06	2.59089e-06	2.42263e-06	4.52484e-06	3.11343e-06	3.63339e-06	3.04162e-06	4.00651e-06	4.63703e-06	2.83557e-06	7.83498e-06	2.68322e-06	3.99028e-06	3.27788e-06
Mycoplasma_columbinasale	1.56272e-06	9.17921e-07	1.35344e-06	7.06091e-06	1.3155e-06	8.80242e-07	1.94717e-06	8.2291e-07	2.9701e-06	0	0	0	0	0	0	0	0	2.09431e-06	0	0	0	8.60657e-07	2.28016e-06	0
Mycoplasma_flocculare	1.9534e-06	7.64934e-07	1.46171e-06	5.24524e-06	5.6731e-06	9.838e-07	0	3.94997e-06	1.03953e-05	8.49297e-06	4.52013e-06	1.59439e-05	3.57889e-06	1.14565e-05	5.53499e-06	2.70852e-06	2.02775e-06	3.09594e-06	6.07966e-06	4.96224e-06	8.61847e-06	1.97445e-06	7.41053e-06	1.77783e-06
Mycoplasma_parvum	1.17204e-06	0	1.02861e-06	7.26265e-06	1.15106e-06	8.80242e-07	1.99245e-06	1.06978e-06	3.18225e-06	0	0	0	0	1.25155e-06	0	0	0	1.63903e-06	0	0	0	0	0	0
Mycoplasma_yeatsii	1.39529e-06	5.7625e-06	2.05723e-06	6.45569e-06	3.86428e-06	4.55655e-06	8.51321e-06	5.01975e-06	9.12244e-06	5.80008e-06	1.71453e-06	8.17127e-06	4.62503e-06	4.3323e-06	2.62912e-06	3.23702e-06	0	0	0	3.8989e-06	0	1.26567e-06	5.13036e-06	1.61116e-06
Mycoplasma_arthritidis	6.69737e-07	0	7.03788e-07	4.23654e-06	0	0	9.0566e-07	0	2.9701e-06	2.90004e-06	8.57265e-07	2.59089e-06	0	0	0	0	0	1.09269e-06	0	0	0	0	0	0
Mycoplasma_pneumoniae	7.8136e-07	0	6.49651e-07	4.0348e-06	2.13769e-06	6.21347e-07	0	2.05728e-06	3.3944e-06	3.52148e-06	8.57265e-07	4.18529e-06	0	9.62732e-07	6.91874e-07	0	1.25243e-06	2.09431e-06	1.95786e-06	4.96224e-06	5.09273e-06	6.07522e-07	4.37031e-06	5.55573e-07
Mycoplasma_nasistruthionis	8.37171e-07	0	6.49651e-07	2.82436e-06	1.15106e-06	0	5.43396e-07	9.87493e-07	0	4.76435e-06	0	0	0	0	0	0	0	1.45691e-06	1.54568e-06	2.3039e-06	0	7.08776e-07	0	0
Mycoplasmopsis_californica	8.42752e-06	5.04856e-06	1.01237e-05	5.14437e-05	1.54571e-05	6.99016e-06	8.33207e-06	1.56353e-05	5.36739e-05	4.80578e-05	8.65059e-06	3.30837e-05	2.36757e-06	9.53105e-06	4.56637e-06	2.37822e-06	4.95009e-06	1.66635e-05	1.68994e-05	1.54184e-05	3.72161e-05	6.98651e-06	2.37517e-05	3.72234e-06
Mycoplasmopsis_columbina	5.63695e-06	3.00874e-06	8.39132e-06	4.33741e-05	6.24863e-06	5.28145e-06	8.33207e-06	4.93746e-06	1.95178e-05	3.72862e-06	1.01313e-06	3.38809e-06	1.21132e-06	3.56211e-06	1.79887e-06	1.45335e-06	0	9.561e-06	1.23654e-06	0	4.30924e-06	3.18949e-06	3.23023e-06	7.22245e-07
Mycoplasmopsis_gallinacea	3.51612e-06	3.11073e-06	4.98066e-06	3.59098e-05	7.31747e-06	3.41741e-06	4.30189e-06	6.25412e-06	5.34618e-05	3.08647e-05	4.28633e-06	1.97306e-05	1.87203e-06	1.09751e-05	3.66693e-06	2.97277e-06	2.44523e-06	1.4387e-05	8.03751e-06	1.01017e-05	9.08857e-05	3.08824e-06	4.12329e-05	2.77787e-06
Mycoplasmopsis_glycophila	3.68355e-06	2.70277e-06	3.89791e-06	7.26265e-06	4.02872e-06	3.88342e-06	4.70943e-06	3.62081e-06	0	8.70012e-06	1.79246e-06	2.79019e-06	1.98215e-06	3.85093e-06	3.39018e-06	4.88856e-06	2.5645e-06	5.55449e-06	3.50353e-06	0	0	2.98699e-06	0	4.00013e-06
Mycoplasmopsis_columboralis	1.22785e-06	1.1219e-06	1.94895e-06	5.0435e-06	2.631e-06	9.32021e-07	1.81132e-06	3.37393e-06	3.8187e-06	4.76435e-06	2.49386e-06	6.97548e-06	1.54168e-06	5.29503e-06	1.72968e-06	2.5764e-06	1.55063e-06	3.46017e-06	3.50353e-06	4.25335e-06	0	9.61911e-07	3.80027e-06	1.50005e-06
Ureaplasma_parvum	3.9068e-06	2.3458e-06	4.98066e-06	2.46123e-05	4.27538e-06	1.86404e-06	4.8e-06	4.77288e-06	1.16682e-05	5.17864e-06	2.338e-06	6.77618e-06	1.43156e-06	3.75466e-06	1.86806e-06	1.7176e-06	0	6.92034e-06	1.23654e-06	0	0	1.77194e-06	3.61026e-06	9.44475e-07
Ureaplasma_urealyticum	0	0	1.2993e-06	0	1.3155e-06	1.81226e-06	1.08679e-06	0	3.18225e-06	2.48575e-06	1.71453e-06	3.78669e-06	6.60718e-07	2.02174e-06	0	9.90923e-07	0	0	1.44263e-06	4.25335e-06	0	0	3.61026e-06	0
Candidatus_Hepatoplasma_crinochetorum	2.39989e-06	1.07091e-06	2.5986e-06	2.29984e-05	3.28875e-06	1.7087e-06	4.30189e-06	3.20935e-06	1.25168e-05	0	1.48073e-06	5.97898e-06	0	1.63664e-06	6.91874e-07	7.92739e-07	0	5.0992e-06	1.03045e-06	2.48112e-06	2.89894e-05	1.3163e-06	4.94035e-06	0
Spiroplasma_corruscae	6.3625e-06	6.9354e-06	8.71615e-06	1.89636e-05	9.6196e-06	9.26843e-06	1.34491e-05	7.40619e-06	1.37897e-05	5.38579e-06	3.74079e-06	7.57338e-06	4.95538e-06	6.93167e-06	7.40305e-06	9.71105e-06	5.36757e-06	7.92197e-06	4.53398e-06	0	1.01855e-05	4.96143e-06	3.99028e-06	7.44468e-06
Spiroplasma_floricola	4.18586e-06	4.6406e-06	5.52203e-06	4.64002e-06	6.49528e-06	5.17789e-06	5.20755e-06	4.52601e-06	9.33459e-06	9.11441e-06	4.05253e-06	9.96497e-06	5.12056e-06	1.04938e-05	8.2333e-06	8.12557e-06	4.77117e-06	4.91709e-06	5.04921e-06	6.9117e-06	1.01855e-05	3.24012e-06	3.99028e-06	6.27798e-06
Spiroplasma_helicoides	3.68355e-06	3.5187e-06	4.81824e-06	1.21044e-05	4.60425e-06	3.83164e-06	6.06792e-06	4.03226e-06	1.4214e-05	6.00722e-06	1.24693e-06	2.59089e-06	1.98215e-06	2.59938e-06	2.83668e-06	5.61523e-06	2.26631e-06	4.00651e-06	3.1944e-06	2.3039e-06	0	2.17696e-06	2.28016e-06	4.00013e-06
Spiroplasma_gladiatoris	2.00921e-06	2.19281e-06	3.78963e-06	6.65743e-06	3.53541e-06	1.91582e-06	2.98868e-06	3.53852e-06	8.69814e-06	1.61574e-05	1.32486e-06	2.98949e-06	1.48662e-06	2.40683e-06	1.86806e-06	3.10489e-06	1.31207e-06	2.27643e-06	2.0609e-06	2.12668e-06	4.70099e-06	1.77194e-06	2.8502e-06	3.22232e-06
Spiroplasma_poulsonii	2.23246e-06	2.54978e-06	3.51894e-06	2.21914e-06	3.9465e-06	2.9514e-06	3.71321e-06	3.12706e-06	0	2.90004e-06	1.6366e-06	1.99299e-06	2.53275e-06	3.36956e-06	3.04424e-06	5.81342e-06	2.68378e-06	1.9122e-06	2.98831e-06	2.83557e-06	0	1.87319e-06	2.28016e-06	3.11121e-06
Spiroplasma_tabanidicola	2.79057e-06	1.98883e-06	2.97757e-06	2.11827e-05	3.86428e-06	3.77986e-06	5.0717e-06	5.10205e-06	1.40019e-05	4.76435e-06	2.1042e-06	6.77618e-06	3.08335e-06	4.62112e-06	2.49075e-06	3.10489e-06	8.94595e-07	3.00489e-06	1.85481e-06	1.77223e-06	7.83498e-06	1.77194e-06	3.80027e-06	7.77803e-07
Spiroplasma_clarkii	2.4557e-06	1.27489e-06	2.76102e-06	1.23062e-05	2.79544e-06	1.34625e-06	3.12453e-06	2.30415e-06	8.27384e-06	0	0	0	7.15778e-07	1.34783e-06	9.68623e-07	1.32123e-06	9.54234e-07	3.73334e-06	0	0	0	1.21504e-06	0	1.83339e-06
Spiroplasma_chinense	1.4511e-06	1.47887e-06	2.92343e-06	3.83306e-06	3.28875e-06	2.43361e-06	3.26038e-06	2.46873e-06	8.48599e-06	1.65717e-05	2.338e-06	6.37758e-06	3.57889e-06	5.10248e-06	2.49075e-06	3.83157e-06	1.19279e-06	4.18863e-06	1.44263e-06	0	5.09273e-06	1.67069e-06	0	2.44452e-06
Spiroplasma_chrysopicola	1.73015e-06	1.63186e-06	2.81515e-06	2.34019e-05	3.37097e-06	2.9514e-06	6.88302e-06	2.63331e-06	6.3645e-06	2.48575e-06	0	0	0	1.4441e-06	9.68623e-07	1.45335e-06	0	2.91383e-06	0	1.77223e-06	0	1.21504e-06	0	6.11131e-07
Spiroplasma_litorale	8.92983e-07	1.73385e-06	2.1655e-06	1.29114e-05	2.30213e-06	1.24269e-06	3.44151e-06	2.05728e-06	4.243e-06	3.31433e-06	2.02626e-06	6.37758e-06	8.80957e-07	3.36956e-06	1.52212e-06	2.11397e-06	7.15676e-07	2.45854e-06	0	2.48112e-06	5.87623e-06	5.56896e-07	3.61026e-06	1.05559e-06
Spiroplasma_cantharicola	1.78597e-06	6.11947e-07	1.89482e-06	6.85917e-06	2.38434e-06	0	1.72075e-06	1.64582e-06	1.12439e-05	7.87153e-06	1.94833e-06	6.37758e-06	2.09227e-06	4.3323e-06	1.86806e-06	2.24609e-06	7.15676e-07	3.09594e-06	2.57613e-06	0	6.65973e-06	6.58149e-07	5.13036e-06	0
Spiroplasma_taiwanense	1.06042e-06	1.1219e-06	1.78654e-06	8.67483e-06	2.30213e-06	1.19092e-06	3.26038e-06	2.13957e-06	1.08196e-05	1.20144e-05	3.42906e-06	1.15594e-05	3.19347e-06	5.68012e-06	3.18262e-06	3.56732e-06	0	2.27643e-06	1.64872e-06	4.78502e-06	1.33195e-05	8.60657e-07	3.42024e-06	1.44449e-06
Spiroplasma_citri	7.92522e-06	5.30354e-06	9.47408e-06	3.53045e-05	9.94847e-06	0	0	1.14385e-05	3.18225e-05	1.94717e-05	6.07879e-06	2.47131e-05	4.95538e-06	8.66459e-06	7.74898e-06	7.59708e-06	4.41333e-06	1.15643e-05	8.44969e-06	1.86084e-05	3.87831e-05	4.40454e-06	1.4061e-05	3.33344e-06
Spiroplasma_culicicola	1.00461e-06	5.09956e-07	1.13689e-06	3.22784e-06	1.97325e-06	6.21347e-07	1.44906e-06	1.89269e-06	9.54674e-06	6.83581e-06	3.50699e-06	1.21573e-05	2.69793e-06	7.70186e-06	3.45937e-06	3.10489e-06	7.75315e-07	2.5496e-06	2.98831e-06	3.54446e-06	5.09273e-06	7.08776e-07	2.8502e-06	0
Spiroplasma_sabaudiense	0	0	1.13689e-06	0	1.39772e-06	7.76684e-07	9.0566e-07	9.87493e-07	5.30375e-06	2.07146e-06	1.4028e-06	2.98949e-06	9.91077e-07	3.08074e-06	1.38375e-06	1.7176e-06	0	1.54797e-06	0	2.83557e-06	0	0	0	1.05559e-06
Spiroplasma_phoeniceum	2.12083e-06	0	0	0	2.95988e-06	0	0	0	5.9402e-06	7.45724e-06	2.1042e-06	7.37408e-06	1.3765e-06	3.08074e-06	1.93725e-06	2.24609e-06	2.38559e-06	3.09594e-06	2.67917e-06	0	0	2.27821e-06	3.42024e-06	2.72231e-06
Spiroplasma_monobiae	0	8.66925e-07	1.08275e-06	2.82436e-06	1.56216e-06	0	1.90189e-06	3.53852e-06	5.0916e-06	0	1.169e-06	2.19229e-06	1.92709e-06	1.92546e-06	1.107e-06	1.38729e-06	1.01387e-06	1.18374e-06	1.85481e-06	2.83557e-06	0	6.07522e-07	0	1.00003e-06
Spiroplasma_kunkelii	1.28366e-06	1.73385e-06	1.94895e-06	1.4727e-05	2.30213e-06	0	0	2.13957e-06	6.15235e-06	9.73585e-06	2.5718e-06	1.35524e-05	1.26638e-06	3.36956e-06	1.86806e-06	2.97277e-06	0	4.55286e-06	4.32789e-06	4.07613e-06	7.44323e-06	1.77194e-06	5.51039e-06	1.77783e-06
Spiroplasma_sp.BIUS-1	0	0	0	0	9.04407e-07	0	0	9.05202e-07	1.12439e-05	4.76435e-06	2.338e-06	1.51468e-05	1.54168e-06	5.00621e-06	1.79887e-06	2.18003e-06	0	1.00163e-06	1.54568e-06	0	7.05148e-06	0	0	0
Spiroplasma_sp.TU-14	0	0	0	0	0	0	0	0	0	0	0	0	0	1.06863e-05	0	0	0	0	0	0	0	0	0	0
Spiroplasma_sp.TIUS-1	0	0	6.49651e-07	3.0261e-06	0	0	5.43396e-07	1.23437e-06	2.75795e-06	1.67788e-05	0	3.18879e-06	0	9.62732e-07	0	0	0	1.45691e-06	0	2.3039e-06	5.09273e-06	5.06269e-07	0	0
Spiroplasma_turonicum	0	9.17921e-07	7.03788e-07	9.48179e-06	1.72659e-06	0	1.76604e-06	2.30415e-06	2.01542e-05	1.45002e-05	1.6366e-06	5.77968e-06	3.35865e-06	3.17702e-06	1.59131e-06	1.38729e-06	0	1.09269e-06	0	3.36724e-06	1.84122e-05	5.56896e-07	6.08043e-06	1.11115e-06
Spiroplasma_alleghenense	0	9.68916e-07	7.03788e-07	2.42088e-06	1.3155e-06	0	2.85283e-06	1.39895e-06	1.48505e-05	1.16002e-05	3.35113e-06	1.01643e-05	2.91817e-06	9.53105e-06	4.22043e-06	5.54917e-06	0	0	1.1335e-06	2.48112e-06	1.44947e-05	7.08776e-07	4.94035e-06	6.66688e-07
Mesoplasma_lactucae	1.67434e-06	2.54978e-06	3.57308e-06	8.47309e-06	2.87766e-06	4.29765e-06	4.12075e-06	3.29164e-06	5.9402e-06	0	1.24693e-06	0	2.42263e-06	2.31056e-06	2.49075e-06	4.95462e-06	2.5645e-06	2.73171e-06	1.44263e-06	5.31669e-06	0	2.27821e-06	0	2.88898e-06
Mesoplasma_coleopterae	3.73936e-06	4.13064e-06	3.68135e-06	2.52175e-05	4.68647e-06	3.6763e-06	6.70189e-06	3.78539e-06	9.33459e-06	3.10718e-06	0	0	0	1.82919e-06	0	0	0	4.55286e-06	0	0	0	1.77194e-06	0	0
Mesoplasma_florum	2.17665e-06	1.78485e-06	2.00309e-06	8.47309e-06	3.53541e-06	8.28463e-07	2.35472e-06	3.20935e-06	1.86692e-05	4.5572e-06	2.1042e-06	6.77618e-06	2.25745e-06	4.81366e-06	3.18262e-06	3.96369e-06	1.55063e-06	3.46017e-06	6.28575e-06	5.84836e-06	5.36696e-05	1.36693e-06	2.24216e-05	2.11118e-06
Mesoplasma_chauliocola	1.17204e-06	8.15929e-07	1.46171e-06	0	2.13769e-06	1.08736e-06	1.81132e-06	1.89269e-06	0	0	0	0	9.91077e-07	2.31056e-06	1.86806e-06	2.90671e-06	1.31207e-06	0	1.33959e-06	0	0	6.58149e-07	0	2.22229e-06
Mesoplasma_tabanidae	0	9.17921e-07	8.12064e-07	0	0	0	9.0566e-07	0	9.12244e-06	1.11859e-05	1.71453e-06	7.17478e-06	1.59674e-06	1.63664e-06	2.49075e-06	2.77459e-06	1.19279e-06	0	0	0	0	0	0	1.05559e-06
Entomoplasma_somnilux	2.39989e-06	5.35454e-06	4.06032e-06	1.37183e-05	3.28875e-06	3.00318e-06	4.48302e-06	3.29164e-06	4.87945e-06	3.31433e-06	1.4028e-06	0	1.92709e-06	2.40683e-06	2.14481e-06	3.89763e-06	1.25243e-06	4.00651e-06	1.75177e-06	0	0	1.56943e-06	3.80027e-06	1.38893e-06
Entomoplasma_freundtii	1.56272e-06	1.22389e-06	2.11137e-06	1.12974e-05	1.72659e-06	1.50159e-06	2.6717e-06	2.30415e-06	7.84955e-06	6.21437e-06	0	2.39159e-06	0	0	8.30248e-07	0	0	2.5496e-06	0	0	0	8.1003e-07	0	0
Acholeplasma_axanthum	2.79057e-06	4.84458e-06	5.52203e-06	6.05221e-06	7.31747e-06	4.86722e-06	6.79245e-06	8.14681e-06	9.97104e-06	2.03003e-05	2.41593e-06	1.45489e-05	3.68901e-06	6.8354e-06	6.5728e-06	7.92739e-06	5.24829e-06	6.00977e-06	7.52229e-06	2.71151e-05	1.60617e-05	4.96143e-06	9.50067e-06	6.83355e-06
Acholeplasma_hippikon	2.90219e-06	3.72268e-06	4.43928e-06	0	4.19316e-06	4.97078e-06	4.39245e-06	3.04477e-06	4.6673e-06	0	1.79246e-06	2.98949e-06	2.47769e-06	4.13975e-06	4.08205e-06	6.80434e-06	3.1609e-06	3.91546e-06	3.29744e-06	4.25335e-06	2.82059e-05	2.78448e-06	5.13036e-06	4.72237e-06
Acholeplasma_palmae	1.73015e-06	4.18164e-06	2.81515e-06	7.46439e-06	2.54878e-06	2.48539e-06	3.26038e-06	3.37393e-06	7.6374e-06	6.21437e-06	2.8056e-06	4.78318e-06	3.41371e-06	3.46584e-06	2.76749e-06	3.69945e-06	2.50486e-06	2.45854e-06	2.16395e-06	8.32948e-06	3.17317e-05	2.43009e-06	5.89042e-06	1.72228e-06
Acholeplasma_brassicae	2.06502e-06	1.1219e-06	1.62413e-06	8.06961e-06	1.72659e-06	1.39803e-06	1.90189e-06	1.56353e-06	1.29411e-05	1.92645e-05	2.88353e-06	8.96847e-06	1.04614e-06	2.02174e-06	2.28318e-06	2.18003e-06	0	3.09594e-06	0	7.08892e-06	1.95874e-05	1.56943e-06	0	0
Acholeplasma_oculi	9.48794e-07	8.66925e-07	1.08275e-06	1.21044e-05	1.89103e-06	1.19092e-06	2.9434e-06	1.06978e-06	8.69814e-06	4.35006e-06	0	5.38108e-06	1.1012e-06	2.8882e-06	1.31456e-06	2.04791e-06	0	2.27643e-06	0	0	9.40197e-06	0	3.23023e-06	8.3336e-07
Candidatus_Phytoplasma_mali	3.57193e-06	2.14181e-06	2.05723e-06	5.24524e-06	4.43981e-06	9.32021e-06	2.76226e-06	4.11455e-06	3.07617e-05	6.64938e-05	1.27031e-05	3.46781e-05	5.3408e-06	9.7236e-06	7.81817e-06	9.90923e-06	8.05135e-06	2.5496e-06	4.63703e-06	4.43057e-06	5.48448e-06	1.62006e-06	5.7004e-06	2.50008e-06
Candidatus_Phytoplasma_australiense	0	0	0	4.43828e-06	0	0	0	8.2291e-07	1.88813e-05	1.38788e-05	6.23466e-06	2.03285e-05	7.48814e-06	1.22267e-05	4.56637e-06	5.68129e-06	0	0	1.33959e-06	5.13947e-06	3.01647e-05	0	7.79055e-06	0
Candidatus_Phytoplasma_ziziphi	1.61853e-06	9.68916e-07	1.62413e-06	7.06091e-06	1.89103e-06	1.08736e-06	1.72075e-06	1.72811e-06	8.69814e-06	1.1393e-05	2.72766e-06	6.17828e-06	2.31251e-06	6.35403e-06	2.14481e-06	2.51034e-06	8.94595e-07	3.36911e-06	2.67917e-06	3.19001e-06	0	1.36693e-06	3.99028e-06	1.1667e-06
Aster_yellows_witches'-broom_phytoplasma	1.11623e-06	0	1.35344e-06	5.0435e-06	2.13769e-06	0	1.49434e-06	1.64582e-06	1.14561e-05	4.35006e-06	1.4028e-06	6.37758e-06	1.48662e-06	3.56211e-06	1.72968e-06	1.78366e-06	0	0	2.26699e-06	0	0	7.59403e-07	3.61026e-06	0
Candidatus_Izimaplasma_sp.HD	1.67434e-06	1.52987e-06	1.62413e-06	1.83584e-05	2.30213e-06	1.24269e-06	2.80755e-06	1.89269e-06	1.65477e-05	1.82288e-05	1.24693e-06	9.16777e-06	1.1012e-06	2.02174e-06	2.55993e-06	1.7176e-06	1.13315e-06	1.73009e-06	1.03045e-06	3.72168e-06	1.88039e-05	9.61911e-07	8.36059e-06	1.05559e-06
Nostoc_sp.NIES-3756	3.99052e-05	2.07552e-05	3.82753e-05	0.000145858	9.03584e-05	1.79673e-05	1.2634e-05	7.09349e-05	0.000159537	0.000320247	0.000101079	0.00037269	4.0469e-05	0.000139885	5.74947e-05	3.14453e-05	7.51459e-05	0.000190674	0.000228142	0.00028462	0.000528077	7.00676e-05	0.000446342	6.67243e-05
Nostoc_sp.NIES-2111	7.25548e-07	1.22389e-06	9.20339e-07	3.0261e-06	1.06884e-06	1.91582e-06	6.33962e-07	1.39895e-06	0	0	0	0	0	0	0	0	0	0	0	0	1.567e-05	0	3.80027e-06	0
Nostoc_sp.'Peltigera_membranacea_cyanobiont'_N6	8.37171e-07	7.64934e-07	8.12064e-07	2.78401e-05	0	2.01938e-06	7.69811e-07	2.13957e-06	6.57665e-06	0	1.55866e-06	2.7304e-05	1.1012e-06	2.8882e-06	1.45293e-06	1.12305e-06	0	3.187e-06	1.95786e-06	0	7.83498e-06	6.07522e-07	1.90013e-06	6.38909e-06
Nostoc_sp.TCL26-01	0	7.64934e-07	7.57926e-07	2.0174e-06	1.15106e-06	0	5.88679e-07	1.23437e-06	3.22468e-05	3.52148e-06	1.71453e-06	3.58739e-06	8.80957e-07	2.40683e-06	1.79887e-06	1.32123e-06	0	0	0	1.64817e-05	0.000116349	0	3.24923e-05	0
Nostoc_sp.C057	1.33947e-06	9.68916e-07	8.12064e-07	5.0435e-06	1.56216e-06	0	0	2.96248e-06	7.6374e-06	5.07507e-05	1.71453e-06	4.98248e-06	0	0	0	0	1.37171e-06	1.45691e-06	4.1218e-06	2.48112e-06	7.05148e-06	7.08776e-07	4.75034e-06	0
Nostoc_sp.PCC_7524	0	0	5.95513e-07	2.21914e-06	1.80881e-06	0	0	9.05202e-07	3.3944e-06	4.5572e-06	2.8056e-06	3.18879e-06	0	2.5031e-06	1.59131e-06	1.25517e-06	1.43135e-06	0	1.95786e-06	2.48112e-06	0	0	2.8502e-06	0
Nostoc_sphaeroides	5.02303e-06	5.30354e-06	8.28305e-06	7.86787e-06	5.50866e-06	5.28145e-06	3.48679e-06	6.00725e-06	2.01542e-05	1.78145e-05	8.33885e-06	2.49124e-05	5.12056e-06	1.01087e-05	6.29605e-06	8.25769e-06	9.36342e-06	1.1109e-05	1.8239e-05	1.43551e-05	3.52574e-05	8.50531e-06	1.91914e-05	5.38906e-06
Nostoc_punctiforme	1.22785e-06	1.27489e-06	1.46171e-06	5.24524e-06	1.72659e-06	0	2.35472e-06	0	9.33459e-06	7.2501e-06	1.55866e-06	9.36707e-06	1.26638e-06	2.69565e-06	2.214e-06	3.17095e-06	0	1.63903e-06	0	0	0	9.11284e-07	5.13036e-06	3.05565e-06
Nostoc_linckia	8.92983e-07	8.15929e-07	6.49651e-07	5.24524e-06	1.64438e-06	1.29447e-06	0	3.53852e-06	1.29411e-05	2.90004e-06	2.02626e-06	5.77968e-06	2.47769e-06	1.82919e-06	1.107e-06	0	1.55063e-06	1.36586e-06	2.47308e-06	3.8989e-06	4.70099e-06	6.58149e-07	4.37031e-06	6.11131e-07
Anabaena_sp.90	4.01842e-06	6.52744e-06	4.81824e-06	3.73219e-05	7.39969e-06	0	8.19623e-06	1.02041e-05	3.18225e-05	1.78145e-05	7.55952e-06	3.26851e-05	3.63395e-06	8.47204e-06	9.61704e-06	8.38982e-06	4.65189e-06	1.24748e-05	1.31898e-05	3.38496e-05	6.58138e-05	4.80955e-06	3.53425e-05	4.88904e-06
Calothrix_sp.336/3	0	3.56969e-06	2.38205e-06	3.83306e-06	8.22188e-07	2.12294e-06	2.26415e-06	1.39895e-06	5.5159e-06	8.49297e-06	0	3.78669e-06	1.15626e-06	2.21428e-06	1.17619e-06	3.50126e-06	5.96396e-07	2.91383e-06	1.44263e-06	3.8989e-06	1.60617e-05	1.26567e-06	5.89042e-06	0
Calothrix_sp.NIES-2098	2.17665e-06	1.52987e-06	3.51894e-06	2.66297e-05	3.78206e-06	3.10674e-06	2.30943e-06	1.72811e-06	1.78206e-05	7.87153e-06	2.18213e-06	6.97548e-06	1.92709e-06	4.90993e-06	1.93725e-06	3.56732e-06	0	6.10083e-06	0	6.55725e-06	0	1.56943e-06	4.75034e-06	0
Calothrix_sp.NIES-2100	1.11623e-06	1.83584e-06	1.56999e-06	5.64872e-06	2.54878e-06	2.38183e-06	1.44906e-06	3.12706e-06	8.27384e-06	6.42152e-06	2.49386e-06	8.56987e-06	1.43156e-06	2.98447e-06	2.49075e-06	3.63339e-06	1.43135e-06	3.73334e-06	4.63703e-06	7.79781e-06	1.88039e-05	1.92382e-06	5.51039e-06	1.83339e-06
Calothrix_parasitica	1.89759e-06	1.32589e-06	1.46171e-06	1.06922e-05	3.78206e-06	6.21347e-07	5.43396e-07	4.93746e-06	1.29411e-05	2.15431e-05	5.53326e-06	2.1325e-05	1.92709e-06	7.02795e-06	2.97506e-06	2.51034e-06	1.66991e-06	3.8244e-06	6.1827e-06	6.9117e-06	1.60617e-05	1.56943e-06	1.19708e-05	2.05562e-06
Calothrix_brevissima	9.48794e-07	0	7.57926e-07	5.44698e-06	1.39772e-06	1.50159e-06	0	1.23437e-06	3.60655e-06	0	0	7.37408e-06	0	2.59938e-06	0	1.12305e-06	1.31207e-06	1.45691e-06	1.85481e-06	2.3039e-06	7.05148e-06	0	3.80027e-06	7.77803e-07
Dolichospermum_flos-aquae	4.13004e-06	0	3.30239e-06	1.57357e-05	5.59088e-06	0	0	5.26663e-06	0	2.50646e-05	8.26092e-06	1.5346e-05	2.75299e-06	7.41304e-06	3.18262e-06	2.84065e-06	2.98198e-06	5.55449e-06	6.1827e-06	1.36462e-05	1.76287e-05	1.67069e-06	1.19708e-05	2.05562e-06
Sphaerospermopsis_kisseleviana	1.11623e-06	1.88684e-06	2.05723e-06	6.25395e-06	1.72659e-06	8.28463e-07	0	2.7156e-06	2.9701e-06	9.94299e-06	2.41593e-06	6.97548e-06	9.91077e-07	4.23602e-06	2.14481e-06	3.69945e-06	1.19279e-06	2.18537e-06	3.1944e-06	1.22284e-05	1.29277e-05	1.01254e-06	5.51039e-06	1.44449e-06
Anabaenopsis_circularis	7.8136e-07	0	0	0	0	1.76048e-06	1.04151e-06	8.2291e-07	8.06169e-06	2.48575e-06	1.169e-06	4.18529e-06	2.03721e-06	2.40683e-06	2.07562e-06	1.32123e-06	0	1.82114e-06	0	0	0	0	0	4.61126e-06
Nodularia_spumigena	0	0	9.74476e-07	5.24524e-06	9.04407e-07	1.81226e-06	2.08302e-06	0	4.243e-06	0	0	0	0	0	0	1.18911e-06	0	0	0	3.8989e-06	0	0	0	0
Rivularia_sp.PCC_7116	2.17665e-06	2.03982e-06	3.08584e-06	9.48179e-06	7.15303e-06	9.838e-07	9.0566e-07	5.34892e-06	6.3645e-06	9.5287e-06	3.27319e-06	1.23566e-05	2.31251e-06	5.77639e-06	2.76749e-06	2.77459e-06	1.61027e-06	5.7366e-06	5.87357e-06	5.13947e-06	9.79372e-06	2.02507e-06	9.12065e-06	2.27785e-06
Microchaete_diplosiphon	1.00461e-06	0	7.03788e-07	4.23654e-06	1.3155e-06	2.53717e-06	0	1.48124e-06	6.15235e-06	0	1.24693e-06	3.38809e-06	0	0	0	0	0	1.45691e-06	2.0609e-06	4.07613e-06	0	6.58149e-07	2.47018e-06	0
Scytonema_sp.NIES-4073	1.06042e-06	0	1.02861e-06	2.82436e-06	2.13769e-06	0	1.17736e-06	1.56353e-06	4.243e-06	0	1.48073e-06	4.98248e-06	1.1012e-06	1.73292e-06	1.03781e-06	9.24862e-07	7.15676e-07	1.45691e-06	1.95786e-06	4.96224e-06	9.01022e-06	0	3.61026e-06	1.00003e-06
Scytonema_sp.HK-05	0	0	8.66201e-07	5.44698e-06	1.15106e-06	8.28463e-07	0	1.48124e-06	3.18225e-06	0	9.35198e-07	0	9.91077e-07	2.02174e-06	1.107e-06	1.32123e-06	0	2.09431e-06	1.54568e-06	2.65834e-06	1.76287e-05	1.51881e-06	6.65047e-06	0
Tolypothrix_sp.PCC_7910	0	1.22389e-06	8.66201e-07	2.42088e-06	1.64438e-06	0	2.71698e-06	2.22186e-06	0	0	0	3.78669e-06	8.25897e-07	0	1.31456e-06	1.7176e-06	0	0	0	3.01279e-06	4.70099e-06	0	0	7.22245e-07
Fischerella_sp.NIES-3754	0	0	0	0	0	1.65693e-06	0	0	4.03085e-06	3.10718e-06	6.78019e-06	5.77968e-06	1.32144e-06	1.73292e-06	0	0	9.54234e-07	1.2748e-06	1.95786e-06	2.48112e-06	1.72369e-05	7.08776e-07	0	6.66688e-07
Fischerella_sp.NIES-4106	6.13926e-07	6.11947e-07	6.49651e-07	0	0	0	0	1.64582e-06	3.18225e-06	3.10718e-06	1.169e-06	4.18529e-06	8.80957e-07	1.73292e-06	1.93725e-06	3.36914e-06	0	0	0	0	0	1.46818e-06	0	7.22245e-07
Synechococcus_sp.NIES-970	2.56733e-06	3.4677e-06	0	4.43828e-06	1.23328e-06	9.16487e-06	8.10566e-06	0	1.71841e-05	2.54789e-05	6.15672e-06	4.78318e-06	2.75299e-06	7.41304e-06	4.22043e-06	6.0116e-06	8.40919e-06	0	0	9.74726e-06	1.0969e-05	0	4.94035e-06	0
Synechococcus_sp.LTW-R	1.17204e-06	0	0	5.64872e-06	0	0	2.71698e-06	0	4.45515e-06	8.70012e-06	0	4.38459e-06	0	0	2.62912e-06	0	3.99586e-06	1.2748e-06	0	4.07613e-06	2.31132e-05	1.16442e-06	4.94035e-06	9.44475e-07
Synechococcus_sp.PCC_6312	0	0	0	0	0	0	0	0	0	0	0	0	0	1.25155e-06	0	0	0	0	0	4.78502e-06	6.65973e-06	0	4.37031e-06	0
Synechococcus_sp.ROS8604	0	0	0	0	0	0	0	0	0	0	0	0	0	0	0	0	0	0	0	0	6.65973e-06	0	0	0
Synechococcus_sp.BIOS-U3-1	2.23246e-06	8.15929e-07	4.38514e-06	3.0261e-06	9.86625e-07	1.55337e-06	1.13208e-06	1.23437e-06	5.72805e-06	0	2.1042e-06	0	2.80805e-06	3.36956e-06	5.05068e-06	0	0	1.73009e-06	0	6.38003e-06	0	0	3.80027e-06	0
Synechococcus_sp.PROS-U-1	4.13004e-06	7.13938e-06	2.70688e-06	6.85917e-06	2.13769e-06	3.15851e-06	4.98113e-06	3.7031e-06	3.60655e-06	0	1.4028e-06	0	0	0	0	0	3.99586e-06	3.36911e-06	1.95786e-06	0	0	3.69576e-06	3.61026e-06	3.16677e-06
Synechococcus_sp.WH_7803	7.8136e-06	4.23263e-06	6.98375e-06	1.6341e-05	0	5.79924e-06	4.98113e-06	0	0	3.00361e-05	6.62432e-06	0	0	0	4.49718e-06	2.64246e-06	0	0	0	1.08106e-05	0	0	0	0
Synechococcus_sp.CB0101	2.39989e-06	0	2.43619e-06	9.68353e-06	0	3.05496e-06	0	1.06978e-06	1.61234e-05	1.07716e-05	3.66286e-06	6.97548e-06	0	3.65838e-06	3.66693e-06	0	0	1.45691e-06	0	2.39251e-05	1.68452e-05	5.56896e-07	1.4061e-05	1.55561e-06
Synechococcus_sp.MEDNS5	5.58114e-06	4.02865e-06	1.89482e-06	4.64002e-06	1.72659e-06	1.05629e-05	3.93962e-06	3.62081e-06	1.08196e-05	1.01501e-05	4.67599e-06	4.98248e-06	2.53275e-06	4.90993e-06	3.18262e-06	3.63339e-06	1.32996e-05	5.28131e-06	0	3.36724e-06	0	3.59451e-06	0	4.50014e-06
Synechococcus_sp.PCC_7502	1.28366e-06	9.68916e-07	1.46171e-06	4.23654e-06	0	2.53717e-06	1.90189e-06	1.39895e-06	2.9701e-06	0	9.35198e-07	0	1.04614e-06	1.63664e-06	1.52212e-06	1.91579e-06	1.66991e-06	1.63903e-06	1.54568e-06	0	1.13607e-05	9.11284e-07	1.90013e-06	4.1668e-06
Synechococcus_sp.BIOS-E4-1	0	0	1.13689e-06	5.0435e-06	1.56216e-06	0	0	1.48124e-06	4.45515e-06	0	1.169e-06	4.18529e-06	2.09227e-06	3.46584e-06	1.6605e-06	0	0	1.18374e-06	1.54568e-06	3.8989e-06	1.2536e-05	5.56896e-07	7.98057e-06	0
Synechococcus_sp.KORDI-52	2.67895e-06	1.88684e-06	1.24516e-06	6.65743e-06	4.19316e-06	3.15851e-06	2.44528e-06	3.7031e-06	5.72805e-06	0	2.88353e-06	6.77618e-06	0	0	0	0	2.38559e-06	3.73334e-06	4.22485e-06	3.19001e-06	1.52782e-05	0	6.08043e-06	2.77787e-06
Synechococcus_sp.PROS-7-1	1.4511e-06	0	8.66201e-07	5.24524e-06	0	0	0	0	0	0	0	0	0	0	0	0	0	0	0	0	0	0	4.1803e-06	0
Synechococcus_sp.SYN20	0	0	1.46171e-06	0	0	0	0	0	0	0	0	0	0	0	0	0	0	0	0	0	0	0	0	0
Synechococcus_sp.RS9909	0	0	7.57926e-07	3.63132e-06	0	0	0	0	0	6.42152e-06	0	0	0	0	0	0	0	0	0	2.83557e-06	0	0	3.23023e-06	0
Synechococcus_sp.PCC_7003	0	0	0	0	0	0	0	0	0	0	0	0	0	0	0	0	0	3.46017e-06	0	0	0	1.77194e-06	2.47018e-06	2.83342e-06
Synechococcus_sp.NOUM97013	0	0	5.95513e-07	0	0	0	0	0	0	0	0	0	0	0	1.31456e-06	0	0	0	0	3.19001e-06	0	0	0	0
Synechococcus_sp.SynAce01	0	0	5.95513e-07	5.0435e-06	0	0	0	0	0	0	0	4.38459e-06	0	0	0	0	0	0	0	4.25335e-06	1.2536e-05	0	3.61026e-06	0
Dactylococcopsis_salina	0	1.1729e-06	1.51585e-06	0	2.13769e-06	2.89962e-06	3.84906e-06	2.7156e-06	4.243e-06	0	0	0	0	0	0	9.90923e-07	1.01387e-06	0	0	4.43057e-06	0	0	2.47018e-06	1.27782e-06
Prochlorococcus_marinus	5.30208e-06	4.53861e-06	5.63031e-06	4.39794e-05	1.01951e-05	5.02256e-06	7.10943e-06	9.62805e-06	5.19767e-05	5.19936e-05	1.18458e-05	4.42445e-05	6.442e-06	1.59814e-05	1.12775e-05	1.01735e-05	4.35369e-06	1.19285e-05	1.24684e-05	1.61273e-05	4.58346e-05	3.79702e-06	2.50818e-05	3.66678e-06
Prochlorococcus_sp.MIT_0604	0	7.13938e-07	7.03788e-07	0	0	0	0	1.97499e-06	0	4.14291e-06	0	0	0	1.34783e-06	0	1.12305e-06	0	1.18374e-06	0	3.36724e-06	9.01022e-06	0	3.99028e-06	0
Leptolyngbya_sp.O-77	1.17204e-06	9.17921e-07	1.35344e-06	6.05221e-06	2.13769e-06	5.69568e-07	0	4.36143e-06	4.45515e-06	3.72862e-06	1.24693e-06	5.18178e-06	6.05658e-07	1.82919e-06	0	0	8.34955e-07	5.46343e-06	3.1944e-06	6.73447e-06	1.84122e-05	2.43009e-06	8.36059e-06	5.16683e-06
Leptolyngbya_sp.NIES-3755	0	1.1219e-06	1.19103e-06	0	0	0	0	0	1.01832e-05	2.81718e-05	0	2.19229e-06	8.25897e-07	1.54037e-06	0	2.51034e-06	0	0	0	6.2028e-06	8.61847e-06	0	2.66019e-06	0
Leptolyngbya_boryana	7.8136e-07	4.13064e-06	7.03788e-07	4.53915e-05	1.64438e-06	4.03876e-06	2.89811e-06	3.12706e-06	6.15235e-06	2.48575e-06	1.09106e-06	3.18879e-06	0	2.40683e-06	1.79887e-06	1.91579e-06	0	4.37074e-06	0	3.72168e-06	5.48448e-06	0	1.12108e-05	1.38893e-06
Thermoleptolyngbya_sp.PKUAC-SCTA183	1.78597e-06	9.17921e-07	2.43619e-06	8.06961e-06	0	1.13914e-06	1.04151e-06	1.31666e-06	2.63066e-05	4.5572e-06	1.48073e-06	5.97898e-06	9.91077e-07	1.73292e-06	2.83668e-06	0	6.56036e-07	2.18537e-06	1.1335e-06	6.02558e-06	3.68244e-05	0	1.02607e-05	0
Pseudanabaena_sp.ABRG5-3	5.58114e-07	5.09956e-07	1.40758e-06	0	9.04407e-07	9.838e-07	0	8.2291e-07	5.30375e-06	1.40859e-05	0	2.59089e-06	0	1.63664e-06	1.52212e-06	1.58548e-06	0	1.2748e-06	0	5.67113e-06	1.05772e-05	5.06269e-07	2.8502e-06	0
Pseudanabaena_sp.PCC_7367	9.48794e-07	5.60951e-07	8.66201e-07	4.80142e-05	1.47994e-06	0	0	1.56353e-06	4.96431e-05	6.00722e-06	1.48073e-06	6.97548e-06	6.60718e-07	1.54037e-06	1.107e-06	0	7.75315e-07	1.73009e-06	1.85481e-06	3.13685e-05	6.73808e-05	0	2.98321e-05	0
Acaryochloris_marina	0	1.1219e-06	1.46171e-06	8.67483e-06	1.64438e-06	9.32021e-07	0	0	5.5159e-06	0	1.01313e-06	2.19229e-06	8.80957e-07	2.59938e-06	1.17619e-06	2.84065e-06	6.56036e-07	0	0	3.19001e-06	1.68452e-05	0	3.99028e-06	0
Halomicronema_hongdechloris	7.8136e-07	0	1.35344e-06	1.14992e-05	0	0	1.04151e-06	0	1.54869e-05	2.69289e-06	0	4.98248e-06	5.50598e-07	1.15528e-06	1.31456e-06	0	0	1.09269e-06	0	1.04562e-05	1.48865e-05	0	5.32038e-06	0
Chamaesiphon_minutus	1.06042e-06	0	1.02861e-06	4.23654e-06	3.12431e-06	8.80242e-07	5.43396e-07	2.55102e-06	1.78206e-05	5.17864e-06	3.27319e-06	8.96847e-06	1.48662e-06	4.62112e-06	1.52212e-06	1.91579e-06	1.43135e-06	2.18537e-06	4.32789e-06	9.92449e-06	9.79372e-06	8.60657e-07	6.65047e-06	7.22245e-07
Cyanobacterium_aponinum	3.06963e-06	4.28363e-06	4.54756e-06	2.62262e-06	3.86428e-06	3.36563e-06	2.58113e-06	2.38644e-06	2.1215e-05	5.59293e-06	3.35113e-06	7.57338e-06	4.01937e-06	5.68012e-06	5.95011e-06	8.38982e-06	2.80306e-06	3.09594e-06	3.1944e-06	4.07613e-06	6.65973e-06	2.12633e-06	7.22051e-06	3.27788e-06
Geminocystis_sp.NIES-3708	4.57654e-06	4.48761e-06	1.46171e-06	8.67483e-06	3.69985e-06	1.04076e-05	1.05057e-05	1.15207e-06	1.6972e-05	1.49145e-05	6.07879e-06	1.05629e-05	4.29467e-06	8.47204e-06	4.84312e-06	6.80434e-06	7.03748e-06	2.27643e-06	1.23654e-06	6.02558e-06	7.83498e-06	0	8.74062e-06	3.33344e-06
Geminocystis_sp.NIES-3709	0	0	5.41376e-07	3.83306e-06	1.3155e-06	6.21347e-07	0	0	2.33365e-05	3.08647e-05	7.32572e-06	2.75033e-05	9.91077e-07	3.46584e-06	2.55993e-06	2.24609e-06	0	9.10571e-07	1.44263e-06	2.48112e-06	4.70099e-06	6.07522e-07	0	0
Geminocystis_herdmanii	7.25548e-07	1.22389e-06	1.08275e-06	3.42958e-06	1.56216e-06	1.44981e-06	1.44906e-06	2.13957e-06	3.8187e-06	3.72862e-06	1.79246e-06	5.77968e-06	1.54168e-06	2.5031e-06	2.00643e-06	1.98185e-06	1.78919e-06	2.00326e-06	2.0609e-06	2.83557e-06	1.37112e-05	0	2.09015e-06	2.44452e-06
Chondrocystis_sp.NIES-4102	7.25548e-07	0	7.57926e-07	0	1.23328e-06	1.29447e-06	1.40377e-06	1.72811e-06	2.03664e-05	6.00722e-06	4.13046e-06	8.37057e-06	2.20239e-06	6.64285e-06	3.11343e-06	3.63339e-06	0	9.10571e-07	0	0	1.567e-05	0	5.32038e-06	8.3336e-07
Halothece_sp.PCC_7418	1.56272e-06	2.2948e-06	0	0	1.72659e-06	6.67948e-06	2.71698e-06	0	1.35776e-05	2.1336e-05	3.50699e-06	5.77968e-06	1.65179e-06	2.98447e-06	2.97506e-06	4.09582e-06	4.23441e-06	0	0	3.54446e-06	7.44323e-06	0	4.37031e-06	0
Euhalothece_natronophila	0	1.42788e-06	2.38205e-06	2.42088e-06	0	1.34625e-06	2.49057e-06	2.22186e-06	4.243e-06	0	2.02626e-06	0	1.43156e-06	0	6.43442e-06	8.45588e-06	0	2.18537e-06	0	3.01279e-06	8.61847e-06	6.48024e-06	1.90013e-06	3.389e-06
Gloeothece_verrucosa	0	5.09956e-07	8.12064e-07	3.0261e-06	1.23328e-06	0	9.96226e-07	0	3.3944e-06	5.17864e-06	1.55866e-06	6.97548e-06	6.05658e-07	2.21428e-06	1.79887e-06	2.64246e-06	1.01387e-06	1.00163e-06	1.03045e-06	6.38003e-06	5.48448e-06	0	7.0305e-06	0
Microcystis_aeruginosa	1.4511e-06	1.58086e-06	2.70688e-06	7.06091e-06	3.12431e-06	1.86404e-06	0	4.19684e-06	9.97104e-06	8.49297e-06	3.03939e-06	1.35524e-05	2.25745e-06	3.36956e-06	2.42156e-06	2.84065e-06	2.32595e-06	3.36911e-06	4.84312e-06	5.84836e-06	1.37112e-05	9.61911e-07	1.00707e-05	3.389e-06
Moorea_producens	1.73015e-06	1.1729e-06	1.56999e-06	1.39201e-05	5.17978e-06	1.65693e-06	9.0566e-07	4.11455e-06	3.33075e-05	2.71361e-05	4.90979e-06	2.63075e-05	1.76191e-06	8.18322e-06	2.97506e-06	1.84972e-06	2.74342e-06	5.55449e-06	6.1827e-06	1.41778e-05	2.62472e-05	1.87319e-06	1.48211e-05	1.27782e-06
Oscillatoria_nigro-viridis	8.92983e-07	1.47887e-06	9.74476e-07	6.25395e-06	2.13769e-06	2.58895e-06	1.90189e-06	2.7156e-06	1.95178e-05	2.46503e-05	5.22152e-06	1.17587e-05	9.36017e-07	2.69565e-06	2.49075e-06	2.77459e-06	2.62414e-06	1.54797e-06	2.57613e-06	1.6659e-05	7.44323e-06	0	9.8807e-06	6.66688e-07
Trichodesmium_erythraeum	1.50691e-06	1.42788e-06	1.78654e-06	2.4814e-05	3.12431e-06	1.19092e-06	1.26792e-06	3.94997e-06	1.35776e-05	4.57792e-05	3.66286e-06	2.51117e-05	1.76191e-06	3.56211e-06	2.62912e-06	1.91579e-06	1.96811e-06	2.64066e-06	4.74007e-06	6.55725e-06	1.52782e-05	1.77194e-06	1.25409e-05	1.38893e-06
Crinalium_epipsammum	9.48794e-07	5.09956e-07	9.20339e-07	9.28005e-06	4.11094e-06	1.03558e-06	0	2.13957e-06	1.20925e-05	9.32155e-06	2.64973e-06	1.05629e-05	0	3.17702e-06	1.59131e-06	9.90923e-07	1.19279e-06	2.18537e-06	3.40049e-06	1.20512e-05	1.29277e-05	1.01254e-06	7.60054e-06	8.88917e-07
Geitlerinema_sp.PCC_7407	0	0	7.03788e-07	3.42958e-06	0	0	0	0	9.12244e-06	0	0	3.38809e-06	0	9.62732e-07	1.31456e-06	0	0	9.10571e-07	0	8.32948e-06	1.4103e-05	0	5.89042e-06	0
cyanobacterium_endosymbiont_of_Epithemia_turgida	9.48794e-07	1.07091e-06	1.67826e-06	3.42958e-06	1.06884e-06	0	0	2.05728e-06	1.35776e-05	3.72862e-06	1.4028e-06	4.78318e-06	1.32144e-06	3.17702e-06	1.24537e-06	2.44428e-06	0	1.54797e-06	1.1335e-06	2.3039e-06	0	0	1.90013e-06	6.11131e-07
Stanieria_sp.NIES-3757	0	1.58086e-06	0	0	0	7.24905e-07	0	0	1.63355e-05	6.96009e-05	2.8056e-06	1.27552e-05	1.43156e-06	2.98447e-06	2.42156e-06	2.24609e-06	0	0	0	2.3039e-06	8.61847e-06	0	2.66019e-06	0
Stanieria_cyanosphaera	0	0	0	7.06091e-06	0	9.838e-07	0	9.05202e-07	3.3944e-06	6.00722e-06	1.01313e-06	4.78318e-06	0	1.92546e-06	8.30248e-07	0	9.54234e-07	1.18374e-06	1.64872e-06	6.9117e-06	0	6.58149e-07	4.75034e-06	0
Pleurocapsa_minor	1.78597e-06	8.66925e-07	6.49651e-07	0	0	0	6.33962e-07	1.06978e-06	4.45515e-06	0	9.35198e-07	0	8.80957e-07	0	1.107e-06	8.588e-07	7.15676e-07	0	0	2.65834e-06	7.83498e-06	1.46818e-06	2.47018e-06	8.88917e-07
Chroococcidiopsis_thermalis	8.92983e-07	0	5.95513e-07	0	0	1.19092e-06	5.43396e-07	8.2291e-07	3.3944e-06	3.93577e-06	1.24693e-06	2.59089e-06	7.70838e-07	1.05901e-06	2.90587e-06	4.294e-06	0	9.10571e-07	0	2.48112e-06	4.30924e-06	1.36693e-06	3.04022e-06	0
Marinithermus_hydrothermalis	4.68816e-06	3.77367e-06	5.08893e-06	7.26265e-06	2.79544e-06	9.94155e-06	3.93962e-06	2.46873e-06	1.16682e-05	2.48575e-06	1.48073e-06	4.98248e-06	1.48662e-06	0	1.14159e-05	1.22874e-05	1.19279e-06	1.09269e-05	0	8.15226e-06	1.52782e-05	1.02266e-05	7.0305e-06	2.44452e-06
Thermus_sp.CCB_US3_UF1	2.67895e-06	3.21272e-06	9.74476e-07	1.04905e-05	1.80881e-06	1.81226e-06	4.8e-06	2.05728e-06	6.57665e-06	3.52148e-06	0	3.98599e-06	0	0	1.52212e-06	0	2.08739e-06	0	0	8.32948e-06	2.11544e-05	1.11379e-06	1.02607e-05	1.38893e-06
Thermus_brockianus	1.56272e-06	0	1.24516e-06	5.44698e-06	0	0	0	0	7.84955e-06	9.11441e-06	1.48073e-06	8.17127e-06	0	0	3.18262e-06	0	0	0	0	8.15226e-06	6.26798e-06	0	1.06408e-05	0
Thermus_thermophilus	0	0	2.43619e-06	2.80419e-05	3.12431e-06	0	0	0	5.49468e-05	3.64576e-05	0	2.49124e-05	0	2.31056e-06	0	0	2.08739e-06	3.187e-06	4.94616e-06	2.53429e-05	4.50511e-05	2.6326e-06	2.98321e-05	2.61119e-06
Oceanithermus_profundus	2.12083e-06	1.07091e-06	2.86929e-06	1.02887e-05	1.23328e-06	0	0	2.30415e-06	1.2729e-05	1.05644e-05	1.24693e-06	4.98248e-06	7.15778e-07	1.25155e-06	1.45293e-06	0	0	3.8244e-06	0	1.04562e-05	1.4103e-05	1.26567e-06	7.60054e-06	2.77787e-06
Deinococcus_sp.S14-83	1.17204e-06	1.68285e-06	2.05723e-06	9.88527e-06	2.30213e-06	3.9352e-06	2.62641e-06	1.39895e-06	9.97104e-06	4.30863e-05	1.48073e-06	4.18529e-06	0	0	8.99436e-07	1.58548e-06	7.75315e-07	3.09594e-06	0	8.86115e-06	1.21442e-05	9.11284e-07	1.02607e-05	8.11137e-06
Deinococcus_proteolyticus	6.69737e-07	0	0	5.0435e-06	1.64438e-06	8.28463e-07	9.0566e-07	1.72811e-06	7.00095e-06	7.2501e-06	1.24693e-06	1.01643e-05	0	0	2.07562e-06	1.65154e-06	0	0	0	2.65834e-06	1.64535e-05	1.26567e-06	4.75034e-06	1.44449e-06
Deinococcus_wulumuqiensis	2.17665e-06	0	0	5.44698e-06	0	1.50159e-06	0	0	1.25168e-05	7.02224e-05	1.24693e-06	7.37408e-06	0	3.65838e-06	3.45937e-06	0	1.19279e-06	0	0	9.03837e-06	1.95874e-05	0	5.7004e-06	4.22236e-06
Deinococcus_sp.NW-56	1.11623e-06	1.22389e-06	2.86929e-06	5.85046e-06	0	5.69568e-07	0	0	5.9402e-06	2.90004e-06	0	2.59089e-06	0	1.4441e-06	1.31456e-06	0	0	0	0	7.97503e-06	1.76287e-05	0	7.60054e-06	0
Deinococcus_irradiatisoli	1.4511e-06	0	2.32792e-06	7.86787e-06	0	0	2.26415e-06	2.22186e-06	4.87945e-06	3.72862e-06	8.57265e-07	2.59089e-06	1.15626e-06	1.05901e-06	1.31456e-06	0	2.74342e-06	2.36749e-06	0	1.94945e-06	7.05148e-06	1.06316e-06	4.56032e-06	1.50005e-06
Deinococcus_maricopensis	2.79057e-06	2.03982e-06	1.40758e-06	4.64002e-06	2.30213e-06	1.65693e-06	1.72075e-06	2.13957e-06	4.03085e-06	0	0	3.58739e-06	0	0	1.6605e-06	0	1.43135e-06	2.36749e-06	1.1335e-06	3.36724e-06	4.70099e-06	2.93636e-06	3.23023e-06	1.33338e-06
Deinococcus_metallilatus	1.11623e-06	1.27489e-06	1.2993e-06	3.22784e-06	3.53541e-06	1.13914e-06	0	4.69059e-06	9.12244e-06	2.2786e-06	0	4.18529e-06	1.43156e-06	0	1.45293e-06	1.45335e-06	0	6.46506e-06	2.26699e-06	6.73447e-06	1.13607e-05	4.10078e-06	5.13036e-06	5.94463e-06
Deinococcus_gobiensis	6.13926e-07	0	8.66201e-07	4.84176e-06	0	8.80242e-07	1.17736e-06	0	4.6673e-06	4.76435e-06	0	2.79019e-06	0	0	0	0	1.01387e-06	2.27643e-06	0	3.36724e-06	7.83498e-06	0	3.61026e-06	1.1667e-06
Deinococcus_deserti	9.48794e-07	0	8.66201e-07	5.64872e-06	1.06884e-06	5.17789e-07	5.88679e-07	0	4.45515e-06	6.83581e-06	0	2.39159e-06	0	0	8.99436e-07	0	7.15676e-07	1.45691e-06	0	0	1.21442e-05	0	4.56032e-06	0
Truepera_radiovictrix	1.9534e-06	3.00874e-06	7.03788e-07	4.43828e-06	1.23328e-06	4.50477e-06	5.3434e-06	1.97499e-06	9.12244e-06	9.5287e-06	5.22152e-06	3.38809e-06	1.92709e-06	4.04348e-06	3.52856e-06	3.30308e-06	3.93622e-06	4.00651e-06	1.1335e-06	6.2028e-06	1.05772e-05	1.82257e-06	3.99028e-06	2.72231e-06
Dehalogenimonas_lykanthroporepellens	1.56272e-06	1.73385e-06	4.76411e-06	3.22784e-05	3.04209e-06	2.12294e-06	0	1.06155e-05	5.0916e-05	1.05644e-05	0	1.23566e-05	0	0	1.24537e-06	0	1.19279e-06	4.22505e-05	7.52229e-06	3.1014e-05	4.03501e-05	1.98457e-05	7.79055e-05	2.54453e-05
Dehalogenimonas_sp.GP	6.13926e-07	0	1.08275e-06	2.82436e-06	0	0	0	0	7.6374e-06	0	1.55866e-06	2.19229e-06	0	1.05901e-06	1.31456e-06	0	0	0	0	3.01279e-06	1.21442e-05	0	3.23023e-06	0
Dehalococcoides_mccartyi	4.07423e-06	1.78485e-06	1.67826e-06	2.90506e-05	6.08419e-06	4.919e-06	2.03774e-06	2.05728e-06	0.000123471	3.29362e-05	2.338e-06	3.66711e-05	2.09227e-06	4.3323e-06	2.83668e-06	3.63339e-06	2.44523e-06	0	0	4.82046e-05	6.77725e-05	1.62006e-06	3.76227e-05	3.88901e-06
Caldilinea_aerophila	2.06502e-06	8.66925e-07	2.76102e-06	1.39201e-05	2.71322e-06	2.17472e-06	1.63019e-06	1.15207e-06	1.90935e-05	9.32155e-06	1.01313e-06	7.17478e-06	1.65179e-06	2.11801e-06	2.97506e-06	2.04791e-06	0	3.09594e-06	1.03045e-06	1.6659e-05	6.15046e-05	1.77194e-06	1.71012e-05	2.16674e-06
Candidatus_Promineofilum_breve	3.01382e-06	7.64934e-07	2.32792e-06	1.19027e-05	1.97325e-06	1.65693e-06	4.98113e-07	2.46873e-06	1.78206e-05	9.94299e-06	1.79246e-06	4.78318e-06	1.48662e-06	0	2.76749e-06	1.05698e-06	0	3.91546e-06	0	1.68362e-05	2.07627e-05	1.77194e-06	1.14008e-05	2.72231e-06
Sphaerobacter_thermophilus	4.29748e-06	2.3458e-06	1.94895e-06	9.68353e-06	2.38434e-06	1.81226e-06	1.63019e-06	1.8104e-06	1.33654e-05	8.28583e-06	0	9.36707e-06	0	0	2.07562e-06	0	1.43135e-06	3.8244e-06	1.23654e-06	7.44336e-06	2.31132e-05	2.68322e-06	5.7004e-06	3.0001e-06
Anaerolinea_thermophila	3.46031e-06	1.58086e-06	1.24516e-06	9.07831e-06	5.83753e-06	3.41741e-06	5.43396e-07	1.72811e-06	1.03953e-05	5.38579e-06	1.94833e-06	3.78669e-06	1.70685e-06	3.46584e-06	4.08205e-06	3.50126e-06	0	3.00489e-06	0	6.9117e-06	6.65973e-06	2.17696e-06	1.00707e-05	3.0001e-06
Pelolinea_submarina	2.17665e-06	5.60951e-07	5.95513e-07	8.67483e-06	3.53541e-06	1.03558e-06	0	8.2291e-07	5.72805e-06	4.9715e-06	9.35198e-07	2.98949e-06	1.21132e-06	1.4441e-06	2.55993e-06	2.18003e-06	0	0	0	1.64817e-05	2.93812e-05	5.56896e-07	1.4251e-05	0
Ktedonosporobacter_rubrisoli	3.46031e-06	2.54978e-06	1.84068e-06	1.0894e-05	4.60425e-06	2.07116e-06	1.40377e-06	3.7031e-06	1.67598e-05	1.74002e-05	1.24693e-06	7.97197e-06	1.59674e-06	2.21428e-06	3.11343e-06	3.96369e-06	2.14703e-06	4.09757e-06	1.85481e-06	1.31145e-05	1.52782e-05	3.9489e-06	8.17058e-06	4.77793e-06
Roseiflexus_sp.RS-1	0	1.1729e-06	0	4.0348e-06	1.39772e-06	9.838e-07	8.60377e-07	2.13957e-06	7.6374e-06	0	0	5.97898e-06	0	0	0	0	0	1.45691e-06	0	7.26614e-06	7.44323e-06	0	7.41053e-06	0
Roseiflexus_castenholzii	0	0	6.49651e-07	3.0261e-06	0	0	0	0	3.18225e-06	0	2.338e-06	0	0	1.15528e-06	1.03781e-06	2.31215e-06	0	0	0	3.54446e-06	7.83498e-06	0	4.37031e-06	0
Parabacteroides_distasonis	0.120406	0.139836	0.13654	0.0547916	0.125254	0.144383	0.0842836	0.138568	0.0937231	0.0373869	0.119209	0.0433649	0.0310974	0.0502365	0.0411694	0.0280629	0.083767	0.127344	0.0966695	0.0377419	0.00285036	0.0490282	0.0156389	0.161855
Parabacteroides_sp.CT06	0.0136644	0.00353303	0.0170367	0.00692271	0.00270656	0.00367097	0.00243817	0.00379065	0.00463802	0.00165654	0.0057337	0.00242767	0.00114161	0.00187319	0.00134272	0.00149398	0.00403778	0.00754245	0.00444433	0.00216956	0.000386656	0.00248391	0.00199362	0.019781
Tannerella_forsythia	5.30767e-05	0.000116372	0.000109412	0.000186004	7.81901e-05	0.000186404	0.000120408	8.39369e-05	0.000123471	2.52718e-05	0.00010443	9.50658e-05	2.4832e-05	6.56583e-05	4.78085e-05	8.49552e-05	4.10917e-05	0.000124657	2.07121e-05	8.41809e-05	0.000101463	3.6097e-05	0.000174052	6.70577e-05
Tannerella_sp.oral_taxon_HOT-286	6.26762e-05	3.69208e-05	4.59628e-05	0.000287883	2.24457e-05	4.08536e-05	3.1517e-05	2.16425e-05	0.0001362	2.07146e-05	5.10462e-05	0.000117188	7.8185e-06	1.32857e-05	3.99211e-05	2.18003e-05	2.39751e-05	4.05204e-05	1.31898e-05	0.000130259	6.81643e-05	1.67575e-05	0.000160181	6.52799e-05
Duncaniella_dubosii	0.0105008	0.0465309	0.107734	0.0633617	0.0639628	0.153301	0.0981343	0.00109036	0.0327033	0.0138525	0.00393609	0.0708252	0.00232496	0.00300016	0.00460248	0.00159816	0.0014889	0.00140474	0.000983565	0.0551052	0.00588289	0.000565198	0.0653097	0.00367073
Duncaniella_sp.B8	0.0111445	0.0389145	0.0142222	0.0493912	0.00396566	0.0254751	0.0121905	0.00581798	0.0150605	0.00146721	0.00571476	0.0239006	0.00164282	0.00229005	0.0303503	0.00971468	0.0228232	0.00937215	0.00117914	0.039906	0.00265449	0.00759489	0.0354392	0.0234594
Duncaniella_sp.C9	0.00160246	0.00945922	0.00265339	0.0234894	0.000362667	0.00573498	0.00263103	0.00121955	0.00450712	0	0.00187406	0.00755564	0.000330414	0.000516602	0.00872238	0.00294912	0.0048886	0.00146921	8.95461e-05	0.0157771	0.00267447	0.0011748	0.0155081	0.00498549
Muribaculum_intestinale	0.0168521	0.00151727	0.0125003	0.0167636	0.00109507	0.00666674	0.00191728	0.00136496	0.0214878	0.00194116	0.00190625	0.00568083	0.00116661	0.00100018	0.00246349	0.000618666	0.000996757	0.000533049	0.000367665	0.0101372	0.00385324	0.000263969	0.0289582	0.00112181
Muribaculum_sp.TLL-A4	0.000967435	0.0017904	0.00253819	0.028335	0.00149704	0.00439836	0.0023971	0.000482884	0.0174315	0.000715688	0.00077754	0.0354273	0.00039109	0.000379413	0.00158626	0.000387913	0.000770067	0.000693309	0.000104075	0.0260964	0.012391	0.00019142	0.0498926	0.000702689
Bacteroides_caccae	0.0613168	0.00150916	0.021962	0.00090662	0.00849649	0.0629047	0.0256094	0.0294855	0.00662014	0.002493	0.00149967	0.00353019	0.00107328	0.001718	0.00170533	0.00564806	0.0457743	0.0382428	0.0058782	0.000433133	0.000306739	0.0185052	0.000578971	0.00225846
Bacteroides_caecimuris	0.037974	0.025748	0.0210969	0.0112149	0.0163331	0.0290634	0.0376832	0.11145	0.0822034	0.0637762	0.316558	0.0440818	0.358274	0.343405	0.363165	0.0623371	0.00524316	0.0119667	0.037178	0.0080897	0.00437936	0.014011	0.010796	0.0176781
Bacteroides_thetaiotaomicron	0.0318803	0.013323	0.0197948	0.00208519	0.0432509	0.0174274	0.00866989	0.0479823	0.00711975	0.0252357	0.114276	0.00480531	0.0398718	0.0287234	0.0388843	0.0387281	0.048753	0.0208709	0.00392962	0.00786267	0.000986815	0.0306368	0.00244566	0.0510839
Bacteroides_intestinalis	0.00112415	0.0137805	0.0155201	0.00122154	0.00337475	0.000487136	0.000178551	0.000198568	0.00460386	0.00339781	0.00830363	0.00530993	0.00716516	0.0180637	0.00341793	0.0257643	0.00177285	0.00723167	0.00241342	0.0015266	0.000347481	0.00234691	0.000809457	0.000189006
Bacteroides_cellulosilyticus	0.00090794	0.0101413	0.0113012	0.000399849	0.00258364	0.000456535	0.000196709	0.00024926	0.00208352	0.00168078	0.00430939	0.00248746	0.00477644	0.0123788	0.00214681	0.0181067	6.57229e-05	0.00337203	0.00036344	0.000387587	0.000144164	0.00113323	0.000292241	0.00021234
Bacteroides_sp.CBA7301	0.0138689	0.00439087	0.00138982	0.00403379	0.00629804	0.00377484	0.00235535	0.00425585	0.0482944	0.0162609	0.00513167	0.0227727	0.00328091	0.00698636	0.00823184	0.0409531	0.000701243	0.00312954	0.00234654	0.00145341	8.4226e-05	0.00194488	0.0020873	0.0117387
Bacteroides_sp.HF-5141	0.00367234	0.00100711	0.00104848	0.00082895	0.00139583	0.00108622	0.00247644	0.00227304	0.00391692	0.00213526	0.00595254	0.00174108	0.00636822	0.00653358	0.00665271	0.0037916	0.000730884	0.00484561	0.0177615	0.000425158	6.89478e-05	0.00647138	0.000345254	0.0035065
Bacteroides_sp.HF-5287	0.00226834	0.00126234	0.000924886	0.00107064	0.000989996	0.00186083	0.00118039	0.00159151	0.00495561	0.00178746	0.00226941	0.00336716	0.00151657	0.00190188	0.00185906	0.00359666	0.00116142	0.00219165	0.00160771	0.000807782	0.000487727	0.000952443	0.00166737	0.00132415
Bacteroides_sp.M10	0.00129075	0.000435451	0.000445552	0.000427487	0.000461165	0.000386944	0.000749977	0.000718319	0.00204958	0.000839976	0.00200631	0.000997892	0.00196057	0.00233626	0.00231639	0.00156764	0.000201642	0.00145382	0.00537184	0.000126183	5.91541e-05	0.00197662	0.000225356	0.0011347
Bacteroides_sp.CACC_737	0.000464295	0.000358907	0.000625072	0.000823907	0.0008938	0.000594785	0.000423351	0.000158739	0.00279401	0.00157244	0.000828508	0.00332591	0.00188327	0.00048618	0.000416646	0.00120212	0.000656931	0.000328352	0.000365707	0.000611596	0.000167277	0.000261083	0.0014308	0.000542017
Bacteroides_sp.A1C1	0.000287206	0.000206073	0.000234524	0.00117836	0.00037204	0.000744581	0.000242536	0.000167462	0.00256447	0.000589329	0.000335502	0.00343492	0.000490363	0.000301528	0.000174836	0.000476238	0.000492206	0.000239662	8.46e-05	0.00060752	0.000246018	0.000101608	0.00178119	0.000345844
Bacteroides_sp.PHL_2737	0.0022578	0.00421795	0.00286983	0.00490773	0.00240391	0.00395115	0.00325929	0.0050395	0.00662947	0.00240517	0.0111626	0.00607644	0.00847453	0.00857987	0.00850437	0.00342371	0.00331924	0.00833637	0.00718111	0.00238312	0.00203161	0.00266986	0.00984574	0.00190717
Bacteroides_xylanisolvens	0.0174458	0.00359616	0.00458908	0.001878	0.00612259	0.00452719	0.0117146	0.00682571	0.00643578	0.00483209	0.0126946	0.00461278	0.0138641	0.0141884	0.0147123	0.00624691	0.00297995	0.0234518	0.0917882	0.000990322	0.000306348	0.0343535	0.00126625	0.0162385
Bacteroides_ovatus	0.0107729	0.00294377	0.00325329	0.00187195	0.00408266	0.00308753	0.0062645	0.00491343	0.0073058	0.00513866	0.0116194	0.00577729	0.0127096	0.0137248	0.0133434	0.00738033	0.00172782	0.0116448	0.0430637	0.000943712	0.000282843	0.0164823	0.00128126	0.00918174
Bacteroides_fragilis	0.00288969	0.00420494	0.00300572	0.00679683	0.00554525	0.00441032	0.00375351	0.00428243	0.00991737	0.00466347	0.00996586	0.00951674	0.00693066	0.00701196	0.00645753	0.00552083	0.0041907	0.00607205	0.00509156	0.0040896	0.0027348	0.0023743	0.00616537	0.00305104
Bacteroides_helcogenes	0.000116925	0.000668093	0.000749968	0.000621158	0.0002164	9.27361e-05	6.05434e-05	5.91673e-05	0.000483065	0.000254375	0.00082352	0.000663069	0.000417629	0.000839021	0.000256824	0.00129434	2.55854e-05	0.000271168	5.24499e-05	0.000136107	9.8329e-05	9.13309e-05	0.000261649	6.90022e-05
Bacteroides_uniformis	0.000566821	0.000728829	0.000692311	0.00415585	0.000556128	0.00310208	0.000332241	0.000483131	0.0103752	0.000821747	0.0014787	0.0115779	0.000445214	0.0007569	0.000375895	0.00113137	0.00190304	0.000784457	0.00049307	0.00225853	0.000591149	0.00028751	0.00483432	0.000655854
Bacteroides_heparinolyticus	8.39962e-05	0.000295315	0.00031102	0.000192864	9.94847e-05	7.09371e-05	3.74038e-05	4.17216e-05	0.000326074	0.000153081	0.000408604	0.000550664	0.000143541	0.000344947	0.000101775	0.000624084	1.64605e-05	0.000142504	3.22531e-05	0.00010722	7.09065e-05	4.30835e-05	0.000178803	7.02245e-05
Bacteroides_zoogleoformans	0.000150579	0.00028583	0.000271175	0.00968454	0.000133606	0.000141978	8.44075e-05	7.76005e-05	0.000847327	0.000189745	0.000505163	0.000732226	0.000149983	0.000325211	0.000302833	0.000534108	2.88059e-05	0.000179018	4.62672e-05	0.000159855	0.000106164	5.11331e-05	0.000334804	0.000153727
Bacteroides_coprosuis	9.01912e-05	0.000297202	9.85845e-05	5.70925e-05	3.72451e-05	0.000188838	8.49962e-05	5.20079e-05	0.000244397	4.01863e-05	8.48693e-05	0.000145489	2.04272e-05	5.12174e-05	0.000205625	0.000115806	0.000154825	0.000117282	3.22531e-05	0.00017297	2.66389e-05	5.65502e-05	8.75962e-05	0.00019684
Alistipes_shahii	0.00225936	0.000872178	0.00110901	0.00345097	0.00159019	0.00131565	0.00160238	0.000607637	0.00155697	0.000623923	0.00045926	0.00222119	0.000160444	0.000176276	0.000283046	6.23621e-05	0.000878194	0.00336465	0.000667732	0.00209566	0.00185846	0.00111146	0.00240101	0.00487482
Alistipes_finegoldii	0.00166831	0.00117907	0.00096327	0.00188284	0.00114432	0.00119936	0.00120965	0.00106427	0.00205616	0.000403934	0.000284924	0.000516385	0.000177348	0.00020304	0.000318469	3.58714e-05	0.00135281	0.00178363	0.00090793	0.00112661	0.000827374	0.00162558	0.00126359	0.00142099
Alistipes_onderdonkii	0.000730627	0.000736631	0.000746557	0.0012754	0.000537629	0.000482424	0.000576091	0.000432275	0.000851357	0.000379905	0.000226318	0.000572786	0.000146679	0.000360254	0.000185976	0.000483372	0.000576238	0.000914123	0.000426813	0.000772869	0.000709849	0.000506674	0.00114502	0.000758746
Alistipes_communis	0.00111617	0.00075759	0.000657393	0.00165972	0.000742847	0.000746808	0.000840453	0.000708855	0.00128436	0.000294975	0.000176051	0.000837456	0.000116066	0.000149801	0.000343239	0.000137408	0.000738637	0.00115615	0.000487712	0.00114025	0.00100209	0.000846178	0.00132781	0.00117559
Alistipes_indistinctus	0.000487513	0.000314541	0.000615436	0.000848923	0.000238434	0.0019269	0.000573736	0.000129362	0.000917336	5.32364e-05	0.00046947	0.00117009	0.000228719	9.15558e-05	0.000893624	0.000574537	0.000117729	0.000440899	8.10964e-05	0.000652712	0.000205276	0.000125504	0.000782665	0.000683355
Alistipes_dispar	0.000726888	0.000410616	0.000469048	0.00161917	0.000504823	0.000447784	0.000606928	0.000406765	0.000713248	0.000549765	5.9463e-05	0.000348575	4.84527e-06	1.28043e-05	8.28173e-05	2.0413e-05	0.000562998	0.000843736	0.000420939	0.000818416	0.00078624	0.000428961	0.00123984	0.000926085
Alistipes_megaguti	0.000723651	0.000366097	0.000384268	0.00126067	0.000426222	0.000394193	0.000570204	0.000418861	0.000819535	0.00039482	8.9779e-05	0.000404777	1.31042e-05	2.61863e-05	0.000153042	4.45255e-05	0.000455528	0.000900646	0.00138338	0.00067646	0.000607994	0.000778084	0.000914915	0.000942197
Alistipes_sp.dk3624	0.000209963	0.000279864	0.000260889	0.000418006	0.000231775	0.000417442	0.000263955	0.000187541	0.000439575	0.000114137	0.000254374	0.000289582	9.11791e-05	0.000136034	0.000178157	9.05043e-05	0.000270764	0.000341646	0.000245453	0.000291532	0.000247977	0.000175017	0.000542298	0.000213951
Mucinivorans_hirudinis	2.80173e-05	3.16173e-05	2.75019e-05	0.000176119	1.71837e-05	4.59279e-05	2.83925e-05	2.63331e-05	5.00674e-05	1.42931e-05	1.0521e-05	3.74683e-05	7.48814e-06	1.75217e-05	1.63974e-05	2.64246e-05	1.96214e-05	3.86082e-05	1.1335e-05	4.99769e-05	7.71745e-05	1.95926e-05	0.000101277	2.52786e-05
Phocaeicola_dorei	0.00195608	0.0013931	0.00139762	0.00339246	0.0120675	0.00205733	0.00858892	0.00435887	0.00614471	0.0102898	0.00432919	0.0181779	0.0126186	0.0013253	0.00218957	0.00183479	0.00318249	0.00167072	0.00121665	0.0055127	0.00142322	0.00137012	0.00254542	0.00383768
Phocaeicola_vulgatus	0.00891437	0.000909404	0.00134083	0.027479	0.160002	0.00431168	0.0727065	0.00302806	0.0283676	0.115938	0.0190587	0.075764	0.152801	0.00183227	0.0110655	0.0121497	0.0266713	0.00362234	0.000497604	0.0489702	0.000823848	0.00230585	0.00418923	0.0279354
Phocaeicola_salanitronis	0.000199805	0.000242688	0.000172591	0.000738167	0.000248794	0.000310466	0.000201509	0.000278473	0.000423027	0.000106887	0.000373456	0.00063995	0.000254046	0.000293826	0.000277787	0.000175526	7.19254e-05	0.000123565	9.25344e-05	0.000451564	0.000186081	6.64731e-05	0.00042829	0.000167728
Butyricimonas_faecalis	0.000628995	4.33463e-05	0.000624585	0.00108879	0.000107378	0.000188838	0.000104196	7.40619e-05	0.000783045	0.000138166	0.00249371	0.00347439	0.000388612	0.000158177	0.000218286	0.000170835	0.000685319	0.000165178	0.000182184	0.0024214	0.000913558	5.32595e-05	0.00130273	0.00111248
Odoribacter_splanchnicus	0.000312767	0.000249062	0.000320061	0.00195264	0.000171919	0.000419254	0.000262687	0.000499589	0.000925822	0.00017711	0.00106745	0.00047513	0.00103683	0.000876086	0.000954578	0.000353958	0.000241481	0.000395552	0.000188675	0.000319887	0.00308189	0.000164689	0.000886223	0.000273286
Prevotella_intermedia	0.00012418	8.24599e-05	9.90176e-05	0.00072808	0.000134674	0.000123286	4.84528e-05	0.000108706	0.000245033	6.06937e-05	0.000280404	0.000144691	0.000104393	0.000104264	0.000109178	0.000147648	0.000113017	7.99482e-05	2.44217e-05	0.000170666	0.000108123	8.17624e-05	0.000266969	0.000167061
Prevotella_dentalis	8.38287e-05	4.77319e-05	5.76024e-05	0.0023073	7.5148e-05	0.000144774	5.61057e-05	2.16425e-05	0.000351957	3.50076e-05	4.37205e-05	0.000164223	8.31403e-06	1.82919e-05	5.92244e-05	2.63586e-05	1.13912e-05	2.63155e-05	7.93447e-06	0.000172615	0.000108514	1.53399e-05	0.000355515	7.91692e-05
Prevotella_melaninogenica	4.56537e-05	3.63089e-05	3.6597e-05	7.66613e-05	5.29489e-05	4.75848e-05	2.4e-05	5.27486e-05	0.000147868	4.24649e-05	0.000163348	8.80903e-05	4.37726e-05	5.1795e-05	6.21303e-05	6.98931e-05	8.29587e-05	8.74149e-05	4.87403e-05	9.64093e-05	4.15254e-05	4.29822e-05	7.69555e-05	6.90578e-05
Prevotella_denticola	2.51151e-05	3.09033e-05	3.28615e-05	0.000341143	2.41723e-05	6.59664e-05	2.9117e-05	1.71165e-05	0.000152536	2.05074e-05	3.02381e-05	8.82896e-05	7.87356e-06	1.88696e-05	1.7366e-05	2.96616e-05	8.70739e-06	1.99415e-05	5.2553e-06	0.000123702	6.38551e-05	6.98651e-06	0.000248918	2.41119e-05
Prevotella_ruminicola	2.41663e-05	2.67217e-05	2.00309e-05	0.00016926	1.84992e-05	3.70737e-05	2.22792e-05	1.31666e-05	0.00010459	1.63645e-05	1.9873e-05	7.11499e-05	8.36909e-06	2.2913e-05	1.52904e-05	4.02975e-05	4.83081e-06	2.40391e-05	4.1218e-06	7.05347e-05	3.68244e-05	6.53087e-06	0.000123889	2.98343e-05
Prevotella_enoeca	5.89927e-05	2.42229e-05	2.25754e-05	0.000418611	4.11916e-05	8.58495e-05	1.82943e-05	1.17676e-05	0.000226788	1.47073e-05	1.87819e-05	7.89225e-05	1.43156e-05	2.27205e-05	3.02349e-05	2.12718e-05	6.85856e-06	1.62082e-05	3.91571e-06	0.000101903	5.56283e-05	5.51833e-06	0.00028103	6.80022e-05
Prevotella_oris	2.85754e-05	1.56556e-05	1.29389e-05	0.000853361	2.76255e-05	2.75464e-05	1.36755e-05	1.22614e-05	0.000101195	1.36716e-05	4.76172e-05	5.6601e-05	1.71236e-05	2.02174e-05	4.12357e-05	3.36253e-05	1.31207e-05	1.22017e-05	4.43094e-06	5.99014e-05	5.99376e-05	9.97349e-06	9.8807e-05	3.2501e-05
Prevotella_sp.oral_taxon_299	1.80271e-05	1.43808e-05	1.00696e-05	0.000144042	1.41416e-05	2.11776e-05	1.01434e-05	1.00395e-05	6.81001e-05	3.1279e-05	7.40365e-06	3.16886e-05	2.20239e-06	6.06521e-06	8.37167e-06	7.53102e-06	7.33568e-06	1.52976e-05	5.15225e-06	1.54184e-05	1.52782e-05	1.15936e-05	6.74548e-05	2.20563e-05
Prevotella_jejuni	1.30599e-05	1.178e-05	1.15854e-05	6.19342e-05	6.82416e-06	1.79673e-05	9.8717e-06	6.50099e-06	4.28543e-05	1.26359e-05	1.47294e-05	3.42795e-05	4.07443e-06	1.03975e-05	1.93033e-05	2.00167e-05	7.63387e-06	1.47513e-05	5.87357e-06	4.20018e-05	1.80204e-05	5.01206e-06	4.1993e-05	5.16683e-06
Prevotella_fusca	8.87402e-06	9.58717e-06	9.74476e-06	0.000121649	7.07082e-06	2.16954e-05	8.01509e-06	7.15932e-06	6.21599e-05	6.62866e-06	6.85812e-06	3.62725e-05	2.64287e-06	6.35403e-06	2.23475e-05	1.35426e-05	6.0236e-06	7.92197e-06	0	6.2028e-05	4.11336e-05	1.16442e-06	9.29166e-05	1.34449e-05
Prevotella_scopos	1.5404e-05	9.58717e-06	1.08275e-05	7.44421e-05	1.26617e-05	1.60515e-05	4.8e-06	9.95722e-06	3.16103e-05	6.83581e-06	5.14359e-06	3.00942e-05	1.98215e-06	3.46584e-06	2.62912e-06	3.23702e-06	2.02775e-06	4.27969e-06	3.70962e-06	1.80767e-05	1.52782e-05	1.26567e-06	3.89528e-05	6.22242e-06
Paraprevotella_xylaniphila	0.000144886	4.6457e-05	5.91724e-05	0.000436767	0.00010376	0.00015513	4.79094e-05	5.34892e-05	0.0011106	0.000309061	0.000157503	0.000393616	7.82951e-05	7.23975e-05	0.000108555	9.16934e-05	0.000106815	0.000126478	0.000157659	0.000203629	0.000208802	6.83969e-05	0.000547809	0.000166394
Alloprevotella_sp.E39	0.00015404	1.71345e-05	7.95822e-06	0.000178944	0.000112558	0.000192773	1.64377e-05	1.16853e-05	0.000487308	2.03003e-05	2.04964e-05	0.000143097	4.73515e-06	7.41304e-06	1.57055e-05	1.96863e-05	8.23027e-06	1.47513e-05	5.2553e-06	7.69148e-05	7.20818e-05	1.05304e-05	0.000346205	0.000197784
Porphyromonas_gingivalis	0.000109837	7.71053e-05	7.72543e-05	0.000127903	0.000142156	0.000106923	6.61132e-05	0.00015767	0.000140655	4.74364e-05	0.000338386	9.88525e-05	9.72357e-05	7.99068e-05	0.000111668	0.000131529	0.000143135	9.27872e-05	2.77191e-05	0.000102789	8.8927e-05	9.40647e-05	0.000185073	0.000176283
Porphyromonas_crevioricanis	5.13465e-05	3.08013e-05	3.12915e-05	7.94856e-05	5.1469e-05	3.76433e-05	2.12377e-05	6.07308e-05	3.62776e-05	1.94717e-05	0.000134435	3.129e-05	3.75508e-05	3.29254e-05	5.84633e-05	5.54256e-05	5.86854e-05	3.32359e-05	8.14056e-06	3.5799e-05	1.72369e-05	4.24759e-05	3.00221e-05	6.82244e-05
Porphyromonas_asaccharolytica	2.30501e-05	4.12044e-05	2.2034e-05	0.000190241	1.98969e-05	5.35912e-05	4.17509e-05	4.68236e-05	9.67403e-05	1.34645e-05	2.57959e-05	9.387e-05	1.04614e-05	2.22391e-05	2.15865e-05	2.91992e-05	1.324e-05	6.74733e-05	1.36019e-05	8.6662e-05	2.66389e-05	1.60487e-05	0.000117238	2.48897e-05
Porphyromonas_cangingivalis	2.00921e-05	1.56047e-05	1.78113e-05	6.6776e-05	1.29906e-05	2.3663e-05	1.39925e-05	1.89269e-05	9.29216e-05	4.35006e-06	4.16943e-05	5.14192e-05	5.78128e-06	1.54037e-05	3.83298e-05	2.0413e-05	1.62816e-05	2.11253e-05	7.21315e-06	2.76468e-05	4.07419e-05	1.05304e-05	8.5126e-05	2.2334e-05
Barnesiella_viscericola	0.00010766	9.95944e-05	9.35497e-05	0.00078255	9.52916e-05	0.000172113	0.000118098	6.33641e-05	0.000344107	5.07507e-05	0.000217667	0.00030433	7.60376e-05	0.000110425	0.000167295	8.99758e-05	6.54247e-05	0.000142778	0.000212788	0.000419132	0.000170411	0.000110316	0.000656497	9.45586e-05
Dysgonomonas_sp.HDW5A	7.98103e-06	4.87518e-05	2.43078e-05	2.94541e-05	9.04407e-06	5.09505e-05	3.91698e-05	2.76498e-05	3.37318e-05	0	3.66286e-05	2.84998e-05	6.00152e-06	2.73416e-05	1.97876e-05	4.27418e-05	0	4.91709e-05	0	2.23301e-05	0	3.49325e-06	1.3491e-05	1.12226e-05
Dysgonomonas_sp.HDW5B	2.12641e-05	2.44779e-05	1.74323e-05	9.03796e-05	3.98761e-05	3.11709e-05	2.06943e-05	5.42298e-05	8.25263e-05	0.000140238	3.70962e-05	9.56637e-05	7.37802e-06	3.69689e-05	1.93033e-05	1.47978e-05	2.06353e-05	6.86571e-05	5.0286e-05	5.77747e-05	0.000130452	1.25048e-05	0.000101847	2.28341e-05
Proteiniphilum_saccharofermentans	1.27808e-05	4.10514e-05	2.5174e-05	0.000137183	1.60327e-05	5.13129e-05	3.10641e-05	2.98717e-05	9.31338e-05	1.20144e-05	3.89666e-05	5.14192e-05	6.1667e-06	2.91708e-05	2.52534e-05	3.16435e-05	8.05135e-06	4.17952e-05	4.63703e-06	6.68131e-05	5.36696e-05	4.25266e-06	8.36059e-05	2.00006e-05
Petrimonas_mucosa	2.43338e-05	2.82516e-05	2.04099e-05	0.000160989	1.79237e-05	3.66077e-05	1.96528e-05	1.8104e-05	0.000104166	1.80217e-05	3.13291e-05	5.99891e-05	7.8185e-06	1.84845e-05	2.48383e-05	2.82743e-05	1.67587e-05	3.15968e-05	1.07167e-05	5.90152e-05	5.40613e-05	1.65044e-05	0.000103747	2.64453e-05
Paludibacter_propionicigenes	1.00461e-05	3.12093e-05	1.90023e-05	0.000131131	7.81078e-06	4.06465e-05	2.4e-05	2.57571e-05	9.01637e-05	2.56861e-05	2.89132e-05	5.62024e-05	7.59826e-06	2.49348e-05	1.54288e-05	3.4352e-05	1.14508e-05	4.39806e-05	7.3162e-06	7.42564e-05	8.30508e-05	5.56896e-06	9.80469e-05	1.14448e-05
Tenuifilum_thalassicum	7.53454e-06	8.92423e-06	7.6334e-06	6.37499e-05	6.24863e-06	2.30934e-05	9.73585e-06	1.3002e-05	3.75505e-05	1.42931e-05	6.00086e-06	2.75033e-05	3.46877e-06	4.23602e-06	9.54786e-06	9.05043e-06	1.29418e-05	6.28294e-06	3.50353e-06	7.62059e-05	3.48656e-05	2.73385e-06	6.27044e-05	8.77806e-06
Draconibacterium_orientale	8.48334e-06	1.71855e-05	1.08817e-05	3.6515e-05	8.05744e-06	1.37214e-05	1.15019e-05	1.16853e-05	2.16393e-05	8.70012e-06	9.58578e-06	2.51117e-05	4.73515e-06	1.51149e-05	6.43442e-06	2.00167e-05	5.00973e-06	1.65724e-05	3.60658e-06	1.31145e-05	1.72369e-05	5.41708e-06	2.54618e-05	8.7225e-06
Draconibacterium_sp.M1	8.03684e-06	8.66925e-06	7.2003e-06	1.0087e-05	7.23525e-06	1.04076e-05	8.37736e-06	8.2291e-06	1.63355e-05	2.1336e-05	8.88438e-06	1.65418e-05	2.31251e-06	5.58385e-06	4.98149e-06	9.11649e-06	5.54649e-06	1.19285e-05	6.1827e-06	6.2028e-06	8.22673e-06	5.87272e-06	8.17058e-06	7.77803e-06
Alkalitalea_saponilacus	8.87402e-06	4.28363e-06	5.901e-06	0.000134157	1.97325e-06	4.19409e-06	1.44906e-06	2.22186e-06	3.22468e-05	9.94299e-06	5.06566e-06	2.19229e-05	1.87203e-06	5.77639e-06	4.40724e-05	1.18911e-05	1.78919e-06	5.46343e-06	0	1.61273e-05	5.48448e-05	9.61911e-07	5.89042e-05	9.66697e-06
Labilibaculum_antarcticum	5.24627e-06	2.65177e-06	3.68135e-06	3.24802e-05	8.05744e-06	5.43679e-06	2.62641e-06	6.66557e-06	1.44262e-05	1.51216e-05	6.93605e-06	2.3318e-05	2.14733e-06	6.06521e-06	3.87449e-06	2.11397e-06	4.17477e-06	1.07447e-05	1.12319e-05	1.40006e-05	3.95666e-05	4.05015e-06	2.7742e-05	5.27795e-06
Salinivirga_cyanobacteriivorans	3.51612e-06	6.62943e-07	1.02861e-06	4.5795e-05	2.631e-06	5.17789e-06	2.26415e-06	1.8104e-06	1.67598e-05	8.49297e-06	4.28633e-06	1.21573e-05	1.15626e-06	1.34783e-06	4.15124e-06	1.91579e-06	1.43135e-06	1.73009e-06	1.95786e-06	1.91401e-05	2.11544e-05	8.1003e-07	2.96421e-05	4.1668e-06
Flavobacterium_sp.P2-65	2.17665e-06	3.87566e-06	4.49342e-06	1.37183e-05	2.87766e-06	4.34943e-06	2.35472e-06	2.63331e-06	1.25168e-05	4.14291e-06	2.64973e-06	8.17127e-06	1.26638e-06	4.42857e-06	2.42156e-06	3.83157e-06	8.34955e-07	4.37074e-06	1.54568e-06	7.08892e-06	1.48865e-05	5.56896e-07	7.41053e-06	1.33338e-06
Flavobacterium_sp.KBS0721	1.56272e-06	3.77367e-06	3.41067e-06	4.43828e-06	2.71322e-06	5.22967e-06	4.30189e-06	3.94997e-06	9.33459e-06	5.17864e-06	3.97459e-06	1.57446e-05	2.42263e-06	8.56832e-06	3.11343e-06	5.87948e-06	1.55063e-06	6.374e-06	2.88526e-06	6.73447e-06	1.2536e-05	1.46818e-06	8.17058e-06	3.44455e-06
Flavobacterium_sp.MDT1-60	1.78597e-06	8.00631e-06	3.19412e-06	3.22784e-06	2.05547e-06	4.45299e-06	3.39623e-06	3.45622e-06	6.3645e-06	1.32573e-05	2.02626e-06	8.76917e-06	2.36757e-06	4.13975e-06	1.86806e-06	6.20979e-06	6.56036e-07	6.19189e-06	2.0609e-06	1.93173e-05	8.22673e-06	1.67069e-06	6.46046e-06	2.05562e-06
Flavobacterium_sp.Sr18	2.67895e-06	2.09082e-06	3.08584e-06	5.52768e-05	5.91975e-06	1.29447e-06	1.49434e-06	6.91245e-06	1.33654e-05	1.16002e-05	4.36426e-06	1.35524e-05	2.03721e-06	5.68012e-06	3.73612e-06	2.04791e-06	3.51874e-06	8.9236e-06	9.58319e-06	1.32917e-05	2.50719e-05	2.88573e-06	2.48918e-05	2.83342e-06
Flavobacterium_sp.xlx-214	2.62314e-06	3.5187e-06	2.1655e-06	1.06922e-05	4.68647e-06	2.01938e-06	3.07925e-06	3.12706e-06	9.75889e-06	1.01501e-05	3.35113e-06	1.61432e-05	2.86311e-06	7.50931e-06	3.73612e-06	3.76551e-06	2.08739e-06	4.37074e-06	5.77052e-06	8.68392e-06	1.68452e-05	4.25266e-06	9.50067e-06	2.66675e-06
Flavobacterium_sp.M31G	2.39989e-06	3.36571e-06	1.7324e-06	5.0435e-06	1.89103e-06	3.9352e-06	1.99245e-06	3.53852e-06	8.69814e-06	3.31433e-06	2.1042e-06	9.16777e-06	1.32144e-06	3.65838e-06	7.61061e-07	7.66314e-06	8.94595e-07	4.09757e-06	2.16395e-06	5.13947e-06	0	9.11284e-07	4.56032e-06	3.389e-06
Flavobacterium_sp.CJ74	0	1.01991e-06	1.56999e-06	2.76384e-05	1.64438e-06	3.15851e-06	3.21509e-06	1.89269e-06	6.57665e-06	0	1.48073e-06	9.96497e-06	1.21132e-06	1.34783e-06	6.91874e-07	3.36914e-06	1.37171e-06	0	1.03045e-06	1.06334e-05	1.05772e-05	0	1.4441e-05	5.55573e-07
Flavobacterium_sp.140616W15	8.92983e-07	7.64934e-07	1.62413e-06	3.42958e-06	1.39772e-06	1.50159e-06	9.50943e-07	0	5.0916e-06	2.69289e-06	2.72766e-06	5.77968e-06	2.42263e-06	2.40683e-06	1.31456e-06	1.32123e-06	9.54234e-07	1.2748e-06	1.64872e-06	2.12668e-06	4.70099e-06	9.61911e-07	3.04022e-06	0
Flavobacterium_sp.HYN0086	1.33947e-06	7.64934e-06	9.74476e-07	6.05221e-06	6.41307e-06	6.42059e-06	4.43774e-06	8.47598e-06	1.06075e-05	6.42152e-06	5.29946e-06	8.96847e-06	1.59674e-06	4.3323e-06	2.97506e-06	2.77459e-06	1.07351e-06	2.18537e-06	3.70962e-06	4.6078e-06	2.03709e-05	9.61911e-07	7.22051e-06	7.22245e-07
Flavobacterium_sp.I3-2	1.67434e-06	0	1.02861e-06	6.85917e-06	1.64438e-06	0	0	1.97499e-06	1.46383e-05	1.76074e-05	2.64973e-06	1.29545e-05	6.60718e-07	3.36956e-06	3.11343e-06	1.58548e-06	9.54234e-07	0	2.98831e-06	4.78502e-06	2.58554e-05	1.16442e-06	7.60054e-06	0
Flavobacterium_columnare	8.92983e-06	6.52744e-06	1.03944e-05	2.19897e-05	1.23328e-05	5.48857e-06	2.9434e-06	1.11916e-05	1.95178e-05	2.50646e-05	1.01313e-05	3.00942e-05	5.67116e-06	1.87733e-05	1.71585e-05	1.14947e-05	7.93207e-06	1.64813e-05	2.0609e-05	2.07351e-05	3.01647e-05	5.36645e-06	2.7742e-05	1.03892e-05
Flavobacterium_album	3.73936e-06	8.97522e-06	6.11755e-06	2.29984e-05	1.89103e-06	1.14431e-05	5.88679e-06	6.08954e-06	3.01253e-05	2.50646e-05	6.54639e-06	2.98949e-05	2.31251e-06	4.23602e-06	4.77393e-06	1.00414e-05	1.72955e-06	9.19677e-06	1.1335e-06	1.40006e-05	8.22673e-06	1.16442e-06	1.61511e-05	5.38906e-06
Flavobacterium_crocinum	1.28366e-06	5.45653e-06	5.35962e-06	4.64002e-06	2.38434e-06	1.19092e-06	1.35849e-06	2.46873e-06	1.08196e-05	7.04295e-06	3.97459e-06	9.56637e-06	2.25745e-06	6.8354e-06	2.214e-06	6.60616e-06	1.07351e-06	3.8244e-06	4.74007e-06	5.84836e-06	8.61847e-06	1.51881e-06	5.32038e-06	2.00006e-06
Flavobacterium_branchiophilum	5.80439e-06	8.46527e-06	4.33101e-06	1.57357e-05	4.27538e-06	1.51194e-05	1.41283e-05	8.88743e-06	2.52458e-05	2.19574e-05	1.41838e-05	9.96497e-06	1.62426e-05	2.08913e-05	1.72277e-05	8.85225e-06	7.51459e-06	7.10246e-06	8.14056e-06	3.36724e-06	5.48448e-06	4.40454e-06	7.41053e-06	6.00019e-06
Flavobacterium_psychrophilum	9.04145e-06	2.3458e-06	4.43928e-06	2.0981e-05	1.34839e-05	1.01487e-05	3.44151e-06	1.11916e-05	3.16103e-05	1.42931e-05	8.88438e-06	2.43145e-05	3.68901e-06	1.08789e-05	3.94368e-06	4.22794e-06	4.47297e-06	1.22927e-05	1.28806e-05	1.68362e-05	4.66181e-05	4.60705e-06	3.09722e-05	1.45005e-05
Flavobacterium_johnsoniae	1.89759e-06	2.65177e-06	4.54756e-06	2.17879e-05	4.60425e-06	5.17789e-06	2.9434e-06	5.5135e-06	4.243e-05	6.27651e-05	1.2859e-05	4.3248e-05	3.74407e-06	1.05901e-05	1.01014e-05	7.39889e-06	4.0555e-06	1.03805e-05	8.86187e-06	2.80012e-05	3.48656e-05	4.25266e-06	2.58418e-05	3.61123e-06
Flavobacterium_anhuiense	3.23706e-06	1.98883e-06	3.35653e-06	1.25079e-05	5.17978e-06	2.43361e-06	3.75849e-06	4.77288e-06	3.64898e-05	4.28792e-05	8.49472e-06	3.84648e-05	2.20239e-06	6.73913e-06	4.49718e-06	5.74736e-06	1.37171e-06	5.37237e-06	5.15225e-06	1.94945e-06	1.17525e-05	1.92382e-06	1.19708e-05	1.94451e-06
Flavobacterium_nitrogenifigens	3.68355e-06	3.26372e-06	3.73549e-06	1.4727e-05	9.04407e-06	2.17472e-06	1.44906e-06	9.95722e-06	2.1215e-05	3.31433e-05	6.23466e-06	2.23215e-05	2.36757e-06	1.0205e-05	3.66693e-06	3.23702e-06	4.17477e-06	1.19285e-05	1.46324e-05	1.32917e-05	2.74224e-05	3.44263e-06	2.52718e-05	4.11124e-06
Flavobacterium_magnum	1.33947e-06	2.54978e-06	2.54447e-06	6.25395e-06	1.3155e-06	7.76684e-07	1.04151e-06	0	1.01832e-05	2.07146e-06	2.8056e-06	6.17828e-06	1.54168e-06	3.27329e-06	1.79887e-06	5.48311e-06	0	0	0	9.57004e-06	9.79372e-06	5.06269e-07	3.99028e-06	1.88895e-06
Flavobacterium_kingsejongi	1.78597e-06	1.1729e-06	2.21964e-06	2.25949e-05	5.01535e-06	1.29447e-06	1.04151e-06	5.18434e-06	9.12244e-06	9.94299e-06	3.11733e-06	2.11257e-05	1.3765e-06	5.96894e-06	3.52856e-06	2.11397e-06	2.5645e-06	6.55611e-06	7.72838e-06	1.24056e-05	1.76287e-05	2.12633e-06	1.52011e-05	1.83339e-06
Flavobacterium_faecale	7.25548e-07	4.74259e-06	2.1655e-06	6.05221e-06	1.89103e-06	3.05496e-06	2.80755e-06	3.78539e-06	6.3645e-06	5.59293e-06	4.36426e-06	8.76917e-06	1.54168e-06	3.9472e-06	2.42156e-06	2.51034e-06	3.7573e-06	7.55774e-06	5.15225e-06	3.8989e-06	2.03709e-05	1.72131e-06	4.56032e-06	1.88895e-06
Flavobacterium_alkalisoli	0	5.30354e-06	1.94895e-06	7.06091e-06	1.06884e-06	3.6763e-06	2.80755e-06	1.48124e-06	9.12244e-06	6.00722e-06	4.13046e-06	7.17478e-06	1.1012e-06	2.11801e-06	2.83668e-06	3.63339e-06	1.07351e-06	2.45854e-06	1.54568e-06	7.44336e-06	1.72369e-05	5.56896e-07	1.14008e-05	8.88917e-07
Flavobacterium_gilvum	2.39989e-06	3.5187e-06	2.11137e-06	5.0435e-06	1.89103e-06	6.31703e-06	5.43396e-06	9.87493e-07	1.90935e-05	2.87932e-05	9.42992e-06	2.3318e-05	8.97475e-06	1.78105e-05	9.47867e-06	1.12965e-05	3.99586e-06	1.54797e-06	1.44263e-06	4.43057e-06	7.05148e-06	7.59403e-07	7.41053e-06	7.22245e-07
Flavobacterium_crassostreae	6.69737e-07	1.93783e-06	1.78654e-06	1.12974e-05	1.47994e-06	2.43361e-06	1.31321e-06	1.97499e-06	1.37897e-05	2.77575e-05	4.13046e-06	9.76567e-06	1.76191e-06	4.3323e-06	1.6605e-06	3.03883e-06	1.61027e-06	1.36586e-06	1.33959e-06	1.29373e-05	8.61847e-06	7.08776e-07	1.10208e-05	0
Flavobacterium_sediminis	0	5.15055e-06	2.76102e-06	1.19027e-05	1.89103e-06	4.919e-06	9.3283e-06	3.04477e-06	1.78206e-05	9.11441e-06	0	6.37758e-06	0	2.31056e-06	2.214e-06	3.56732e-06	8.94595e-07	3.64229e-06	0	3.54446e-06	0	0	5.89042e-06	1.44449e-06
Flavobacterium_commune	2.90219e-06	2.24381e-06	1.62413e-06	6.25395e-06	2.05547e-06	2.58895e-06	1.53962e-06	2.63331e-06	1.25168e-05	7.2501e-06	4.05253e-06	7.97197e-06	1.04614e-06	3.56211e-06	2.90587e-06	4.42612e-06	1.37171e-06	4.18863e-06	3.81267e-06	1.25828e-05	1.01855e-05	7.59403e-07	8.17058e-06	3.22232e-06
Flavobacterium_sangjuense	1.17204e-06	3.62069e-06	1.35344e-06	5.85046e-06	1.3155e-06	2.89962e-06	1.81132e-06	2.46873e-06	1.35776e-05	1.38788e-05	2.8056e-06	1.51468e-05	9.36017e-07	2.69565e-06	8.71761e-06	5.1528e-06	0	3.46017e-06	1.23654e-06	0	7.05148e-06	5.56896e-07	3.23023e-06	1.83339e-06
Flavobacterium_arcticum	0	5.60951e-07	1.2993e-06	3.14715e-05	0	0	0	9.05202e-07	1.8457e-05	3.45933e-05	4.59806e-06	2.35173e-05	7.15778e-07	1.4441e-06	3.18262e-06	2.84065e-06	0	0	1.03045e-06	2.3039e-06	2.31132e-05	0	1.27309e-05	0
Flavobacterium_nackdongense	7.8136e-07	8.66925e-07	1.08275e-06	8.87657e-06	2.38434e-06	1.44981e-06	6.79245e-07	1.23437e-06	7.84955e-06	5.80008e-06	1.94833e-06	6.97548e-06	2.25745e-06	3.08074e-06	6.22686e-06	8.12557e-06	6.56036e-07	2.09431e-06	1.44263e-06	3.36724e-06	1.44947e-05	3.24012e-06	6.08043e-06	0
Flavobacterium_haoranii	7.25548e-07	3.77367e-06	1.19103e-06	3.83306e-06	0	3.21029e-06	2.6717e-06	2.7156e-06	8.27384e-06	1.86431e-05	2.49386e-06	7.57338e-06	0	2.59938e-06	1.38375e-06	1.84972e-06	0	4.27969e-06	0	0	0	0	2.47018e-06	2.16674e-06
Flavobacterium_pallidum	7.8136e-07	7.13938e-07	8.66201e-07	1.17009e-05	0	1.60515e-06	4.98113e-07	0	2.80038e-05	2.32003e-05	2.72766e-06	1.99299e-05	0	0	2.76749e-06	3.30308e-06	6.56036e-07	1.73009e-06	0	1.78995e-05	1.72369e-05	5.06269e-07	1.50111e-05	1.1667e-06
Flavobacterium_indicum	0	7.13938e-07	5.41376e-07	3.63132e-06	1.06884e-06	6.21347e-07	7.69811e-07	1.15207e-06	1.14561e-05	1.03573e-05	2.02626e-06	6.77618e-06	0	1.54037e-06	1.59131e-06	1.11644e-05	0	0	0	1.94945e-06	7.44323e-06	0	3.42024e-06	0
Capnocytophaga_canimorsus	3.29287e-05	1.178e-05	1.46713e-05	3.04628e-05	3.43675e-05	1.86922e-05	9.6e-06	2.83904e-05	3.62776e-05	1.16002e-05	6.1879e-05	3.20872e-05	1.85001e-05	1.6559e-05	3.38326e-05	2.82743e-05	3.48892e-05	1.79383e-05	9.3771e-06	6.38003e-05	3.79996e-05	2.71866e-05	5.87142e-05	4.15569e-05
Capnocytophaga_sp.FDAARGOS_737	0	0	0	1.27096e-05	0	8.80242e-07	0	0	4.87945e-06	0	3.03939e-06	1.01643e-05	0	0	4.84312e-06	1.98185e-06	1.37171e-06	0	2.47308e-06	1.18739e-05	0	0	6.84048e-06	0
Capnocytophaga_sp.oral_taxon_902	0	3.4167e-06	4.43928e-06	0	0	0	0	0	4.6673e-06	0	2.49386e-06	0	1.92709e-06	2.5031e-06	0	8.12557e-06	0	0	0	0	0	0	0	0
Capnocytophaga_sp.oral_taxon_878	0	4.13064e-06	1.02861e-06	6.45569e-06	1.72659e-06	3.77986e-06	3.84906e-06	3.78539e-06	4.03085e-06	2.2786e-06	1.32486e-06	1.01643e-05	6.60718e-07	2.79192e-06	0	2.5764e-06	0	5.0992e-06	0	2.48112e-06	0	0	0	2.55564e-06
Capnocytophaga_haemolytica	5.58114e-06	4.38562e-06	3.89791e-06	1.67444e-05	1.56216e-06	2.6925e-06	2.35472e-06	2.38644e-06	1.08196e-05	9.11441e-06	3.03939e-06	8.96847e-06	1.3765e-06	3.56211e-06	2.00643e-06	3.30308e-06	2.26631e-06	3.55123e-06	1.95786e-06	6.9117e-06	1.72369e-05	2.58197e-06	1.08308e-05	2.38897e-06
Capnocytophaga_gingivalis	1.73015e-06	2.90675e-06	2.5986e-06	1.81566e-05	1.72659e-06	6.21347e-06	4.70943e-06	4.77288e-06	1.01832e-05	2.90004e-06	3.42906e-06	1.07622e-05	2.36757e-06	1.63664e-06	6.43442e-06	1.21553e-05	2.92234e-06	3.73334e-06	0	1.75451e-05	8.61847e-06	3.54388e-06	1.69112e-05	1.77783e-06
Capnocytophaga_sputigena	1.56272e-06	2.2948e-06	2.43619e-06	1.53323e-05	1.39772e-06	3.15851e-06	2.30943e-06	1.48124e-06	1.23047e-05	2.90004e-05	2.88353e-06	7.17478e-06	2.31251e-06	4.13975e-06	2.49075e-06	3.69945e-06	6.56036e-07	2.73171e-06	1.54568e-06	8.86115e-06	1.567e-05	9.11284e-07	1.00707e-05	1.44449e-06
Capnocytophaga_ochracea	2.23246e-06	6.9864e-06	3.89791e-06	0	2.95988e-06	8.49174e-06	6.97358e-06	5.5135e-06	8.06169e-06	0	0	0	0	4.23602e-06	0	3.83157e-06	0	1.18374e-05	0	7.44336e-06	0	1.16442e-06	7.79055e-06	3.66678e-06
Capnocytophaga_stomatis	1.11623e-06	1.37688e-06	7.57926e-07	8.47309e-06	9.86625e-07	3.36563e-06	1.26792e-06	1.89269e-06	7.00095e-06	0	1.55866e-06	3.58739e-06	1.32144e-06	2.02174e-06	2.55993e-06	9.90923e-07	7.15676e-07	3.187e-06	1.23654e-06	6.02558e-06	9.40197e-06	0	4.94035e-06	3.33344e-06
Polaribacter_sp.L3A8	3.79518e-06	4.48761e-06	6.38823e-06	1.21044e-05	8.63297e-06	1.65693e-06	1.13208e-06	9.46347e-06	2.1215e-05	2.34075e-05	1.07548e-05	3.16886e-05	7.32296e-06	1.98323e-05	8.57923e-06	9.38074e-06	3.33982e-06	8.83254e-06	1.18502e-05	1.13423e-05	3.01647e-05	3.392e-06	1.91914e-05	4.00013e-06
Polaribacter_sp.SA4-10	2.12083e-06	4.23263e-06	2.86929e-06	5.85046e-06	3.78206e-06	4.29765e-06	2.9434e-06	4.93746e-06	1.08196e-05	2.79647e-05	4.13046e-06	1.09615e-05	1.59674e-06	6.73913e-06	2.49075e-06	3.63339e-06	1.66991e-06	7.19351e-06	2.88526e-06	9.03837e-06	2.11544e-05	1.46818e-06	7.60054e-06	2.11118e-06
Polaribacter_sp.L12M9	1.39529e-06	2.24381e-06	1.7324e-06	3.0261e-06	3.78206e-06	1.9676e-06	2.30943e-06	2.46873e-06	5.30375e-06	5.17864e-06	2.02626e-06	6.77618e-06	1.59674e-06	4.62112e-06	2.14481e-06	2.64246e-06	2.26631e-06	3.27806e-06	2.67917e-06	3.8989e-06	5.48448e-06	1.56943e-06	6.27044e-06	2.66675e-06
Polaribacter_sp.BM10	0	1.01991e-06	1.19103e-06	3.42958e-06	0	0	0	0	7.6374e-06	0	0	1.07622e-05	1.26638e-06	3.27329e-06	0	3.03883e-06	0	0	0	4.07613e-06	0	0	0	0
Polaribacter_sp.KT25b	6.69737e-07	0	7.57926e-07	3.22784e-06	1.23328e-06	6.21347e-07	0	2.05728e-06	1.01832e-05	8.49297e-06	4.75393e-06	1.41503e-05	4.18455e-06	1.03975e-05	3.87449e-06	4.95462e-06	6.56036e-07	1.63903e-06	2.57613e-06	4.43057e-06	7.44323e-06	6.58149e-07	4.94035e-06	1.27782e-06
Polaribacter_sp.SA4-12	1.73015e-06	9.17921e-07	7.57926e-07	5.0435e-06	2.30213e-06	2.48539e-06	1.72075e-06	2.30415e-06	3.16103e-05	5.73793e-05	8.49472e-06	2.79019e-05	6.60718e-07	3.65838e-06	4.42799e-06	1.09662e-05	9.54234e-07	1.45691e-06	2.88526e-06	6.02558e-06	2.23297e-05	6.07522e-07	9.8807e-06	2.77787e-06
Polaribacter_sp.ALD11	2.34408e-06	6.62943e-07	5.95513e-07	1.65427e-05	1.80881e-06	2.07116e-06	1.99245e-06	2.7979e-06	9.97104e-06	1.26359e-05	2.26006e-06	1.11608e-05	1.32144e-06	5.10248e-06	1.72968e-06	1.58548e-06	1.72955e-06	3.36911e-06	2.37004e-06	4.07613e-06	6.65973e-06	1.06316e-06	6.08043e-06	2.22229e-06
Polaribacter_reichenbachii	1.33947e-06	1.52987e-06	1.19103e-06	5.64872e-06	2.21991e-06	1.91582e-06	1.67547e-06	3.20935e-06	1.18804e-05	5.38579e-06	4.05253e-06	7.97197e-06	2.09227e-06	3.85093e-06	2.00643e-06	3.17095e-06	2.74342e-06	5.00814e-06	4.94616e-06	5.31669e-06	4.70099e-06	1.62006e-06	7.0305e-06	2.05562e-06
Polaribacter_vadi	8.92983e-07	0	6.49651e-07	5.44698e-06	8.22188e-07	5.69568e-07	4.5283e-07	1.72811e-06	2.03664e-05	2.46503e-05	5.06566e-06	2.01292e-05	2.42263e-06	4.3323e-06	3.45937e-06	2.70852e-06	2.38559e-06	3.27806e-06	3.29744e-06	3.01279e-06	5.87623e-06	1.3163e-06	2.47018e-06	7.22245e-07
Kordia_antarctica	1.16088e-05	6.27246e-06	1.05027e-05	4.09533e-05	2.90232e-05	5.59212e-06	3.03396e-06	2.63331e-05	3.07617e-05	4.18434e-05	1.76908e-05	5.83947e-05	6.9926e-06	2.72453e-05	1.12084e-05	4.95462e-06	1.46714e-05	3.92456e-05	5.4923e-05	4.85591e-05	8.46177e-05	1.22517e-05	6.09943e-05	1.02781e-05
Kordia_sp.SMS9	5.58114e-07	1.73385e-06	1.40758e-06	6.85917e-06	1.64438e-06	1.03558e-06	9.50943e-07	0	5.5159e-06	8.07868e-06	1.4028e-06	5.77968e-06	1.43156e-06	2.8882e-06	1.6605e-06	1.98185e-06	6.56036e-07	1.73009e-06	1.64872e-06	5.49391e-06	4.70099e-06	0	5.7004e-06	7.22245e-07
Winogradskyella_schleiferi	1.84178e-06	5.55852e-06	4.54756e-06	1.81566e-05	4.85091e-06	1.19092e-06	0	5.34892e-06	1.56991e-05	4.5572e-06	4.20839e-06	8.56987e-06	1.92709e-06	5.48757e-06	2.90587e-06	5.02068e-06	2.92234e-06	4.91709e-06	6.1827e-06	7.44336e-06	1.95874e-05	2.27821e-06	1.15908e-05	2.27785e-06
Winogradskyella_forsetii	2.79057e-06	1.68285e-06	3.4648e-06	2.0981e-05	5.50866e-06	3.10674e-06	1.26792e-06	6.25412e-06	1.25168e-05	2.17503e-05	7.01399e-06	2.11257e-05	1.3765e-06	5.29503e-06	3.73612e-06	2.04791e-06	3.87658e-06	5.55449e-06	8.44969e-06	1.64817e-05	3.05564e-05	2.48072e-06	1.91914e-05	2.88898e-06
Winogradskyella_sediminis	2.12083e-06	4.18164e-06	2.00309e-06	5.0435e-06	1.56216e-06	5.17789e-06	4.70943e-06	3.7031e-06	5.0916e-06	2.69289e-06	2.41593e-06	6.57688e-06	6.05658e-07	2.31056e-06	2.35237e-06	5.08674e-06	0	7.19351e-06	0	0	6.65973e-06	8.1003e-07	3.23023e-06	2.55564e-06
Winogradskyella_sp.PC-19	0	9.17921e-07	8.12064e-07	6.25395e-06	0	1.7087e-06	9.0566e-07	1.56353e-06	2.75795e-06	4.14291e-06	1.6366e-06	3.78669e-06	0	1.73292e-06	0	1.51942e-06	0	2.64066e-06	1.33959e-06	0	7.05148e-06	0	0	0
Winogradskyella_helgolandensis	0	0	8.66201e-07	3.0261e-06	0	0	0	0	6.57665e-06	7.2501e-06	1.01313e-06	3.78669e-06	6.60718e-07	1.73292e-06	1.52212e-06	1.91579e-06	0	0	0	6.2028e-06	2.07627e-05	0	6.46046e-06	0
Tenacibaculum_maritimum	2.4557e-06	1.61146e-05	4.87238e-06	1.25079e-05	5.09756e-06	1.99867e-05	1.44e-05	1.29197e-05	8.27384e-06	7.04295e-06	2.96146e-06	9.56637e-06	2.36757e-06	9.24223e-06	1.86806e-06	9.57893e-06	0	2.53139e-05	3.29744e-06	4.25335e-06	1.05772e-05	2.12633e-06	4.1803e-06	5.61129e-06
Tenacibaculum_jejuense	2.4557e-06	4.5896e-06	3.0317e-06	1.37183e-05	3.45319e-06	5.02256e-06	4.75472e-06	7.89994e-06	1.03953e-05	7.04295e-06	3.42906e-06	9.96497e-06	2.09227e-06	5.58385e-06	2.83668e-06	3.36914e-06	1.43135e-06	6.73823e-06	1.95786e-06	7.97503e-06	6.26798e-06	1.56943e-06	7.0305e-06	2.55564e-06
Tenacibaculum_sp.SZ-18	0	5.09956e-07	8.66201e-07	4.0348e-06	0	7.76684e-07	0	9.87493e-07	6.3645e-06	5.80008e-06	1.6366e-06	5.18178e-06	7.70838e-07	2.69565e-06	9.68623e-07	1.18911e-06	0	2.18537e-06	0	3.8989e-06	0	0	4.75034e-06	1.33338e-06
Tenacibaculum_sp.DSM_106434	0	8.15929e-07	8.12064e-07	0	9.86625e-07	1.86404e-06	1.08679e-06	9.05202e-07	3.8187e-06	0	0	2.59089e-06	6.60718e-07	2.59938e-06	1.38375e-06	2.11397e-06	1.19279e-06	1.00163e-06	3.09135e-06	0	0	6.58149e-07	0	7.77803e-07
Tenacibaculum_dicentrarchi	0	0	9.20339e-07	5.0435e-06	0	0	0	0	5.30375e-06	0	2.338e-06	6.37758e-06	0	2.40683e-06	1.38375e-06	1.12305e-06	0	1.09269e-06	0	0	9.01022e-06	6.07522e-07	2.66019e-06	7.22245e-07
Tenacibaculum_todarodis	0	0	8.66201e-07	4.64002e-06	1.39772e-06	1.91582e-06	9.0566e-07	3.29164e-06	2.75795e-06	4.35006e-06	1.55866e-06	4.78318e-06	1.15626e-06	2.21428e-06	1.52212e-06	1.32123e-06	1.55063e-06	0	1.33959e-06	5.49391e-06	8.61847e-06	0	3.80027e-06	7.77803e-07
Muricauda_sp.501str8	2.90219e-06	4.07965e-06	3.19412e-06	5.85046e-06	5.01535e-06	1.2168e-05	6.56604e-06	0	1.50626e-05	0	5.61119e-06	6.17828e-06	3.13841e-06	5.68012e-06	0	4.49219e-06	1.19279e-06	9.74312e-06	1.75177e-06	9.74726e-06	9.40197e-06	2.93636e-06	1.3681e-05	5.55573e-06
Muricauda_lutaonensis	1.61853e-06	9.02622e-06	6.17168e-06	8.47309e-06	2.46656e-06	3.41741e-06	2.58113e-06	0	6.57665e-06	0	4.13046e-06	1.25559e-05	9.36017e-07	8.85714e-06	5.11987e-06	1.10323e-05	0	8.74149e-06	0	3.8989e-06	1.91957e-05	0	6.08043e-06	0
Muricauda_ruestringensis	0	6.17047e-06	1.56999e-06	9.88527e-06	0	5.02256e-06	4.30189e-06	1.11916e-05	8.91029e-06	0	2.49386e-06	1.11608e-05	0	0	1.38375e-06	3.69945e-06	1.37171e-06	5.28131e-06	0	7.62059e-06	9.40197e-06	0	6.46046e-06	2.38897e-06
Cellulophaga_sp.L1A9	2.06502e-06	5.15055e-06	3.62722e-06	7.66613e-06	3.28875e-06	5.43679e-06	7.4717e-06	6.33641e-06	5.13403e-05	9.05227e-05	1.65998e-05	5.68003e-05	7.10272e-06	1.56925e-05	1.30072e-05	1.20893e-05	0	9.28783e-06	2.67917e-06	7.26614e-06	7.83498e-06	1.67069e-06	7.60054e-06	3.11121e-06
Cellulophaga_lytica	1.06042e-06	6.22146e-06	5.52203e-06	1.0087e-05	3.12431e-06	1.29447e-06	1.44906e-06	1.39895e-06	4.6673e-06	4.9715e-06	5.37739e-06	4.98248e-06	1.65179e-06	6.25776e-06	3.80531e-06	7.66314e-06	1.13315e-06	3.36911e-06	3.70962e-06	3.19001e-06	8.61847e-06	1.21504e-06	8.74062e-06	1.00003e-06
Cellulophaga_algicola	1.61853e-06	8.66925e-07	1.40758e-06	6.65743e-06	4.43981e-06	3.26207e-06	1.08679e-06	4.27913e-06	6.15235e-06	7.2501e-06	1.48073e-06	9.16777e-06	1.26638e-06	3.65838e-06	1.93725e-06	2.70852e-06	2.62414e-06	3.00489e-06	2.98831e-06	4.96224e-06	1.17525e-05	9.11284e-07	5.51039e-06	1.55561e-06
Myroides_sp.CJ210	1.61853e-06	4.23263e-06	4.92652e-06	1.02887e-05	4.19316e-06	8.28463e-07	2.30943e-06	1.57176e-05	4.6673e-06	5.80008e-06	2.88353e-06	1.1958e-05	1.54168e-06	4.23602e-06	2.55993e-06	1.51942e-06	4.53261e-06	3.55123e-06	6.59488e-06	1.93173e-05	2.46802e-05	3.34137e-06	7.98057e-06	1.55561e-06
Myroides_odoratus	1.67434e-06	1.46867e-05	5.46789e-06	8.87657e-06	2.21991e-06	2.74428e-06	3.03396e-06	3.86768e-06	9.97104e-06	4.14291e-06	1.01313e-06	5.77968e-06	1.70685e-06	3.08074e-06	1.79887e-06	3.23702e-06	1.55063e-06	2.64066e-06	0	4.96224e-06	1.37112e-05	2.02507e-06	7.41053e-06	2.77787e-06
Gramella_fulva	5.3579e-06	5.35454e-06	4.98066e-06	2.03758e-05	3.12431e-06	5.07434e-06	5.38868e-06	6.74787e-06	1.06075e-05	5.17864e-06	3.50699e-06	1.3951e-05	3.13841e-06	3.17702e-06	4.3588e-06	9.38074e-06	4.47297e-06	5.64554e-06	4.53398e-06	1.64817e-05	3.29069e-05	5.77146e-06	1.4061e-05	5.27795e-06
Gramella_salexigens	1.00461e-06	3.72268e-06	1.46171e-06	4.15585e-05	9.04407e-07	4.50477e-06	2.62641e-06	3.29164e-06	6.15235e-06	0	1.01313e-06	3.58739e-06	0	2.21428e-06	1.24537e-06	3.17095e-06	0	4.55286e-06	0	4.25335e-06	5.09273e-06	0	8.55061e-06	1.11115e-06
Gramella_sp.MAR_2010_147	6.13926e-07	1.78485e-06	1.24516e-06	5.24524e-06	9.86625e-07	1.7087e-06	9.50943e-07	1.31666e-06	1.25168e-05	9.11441e-06	4.05253e-06	1.13601e-05	4.34973e-06	7.60559e-06	4.01287e-06	4.49219e-06	0	1.82114e-06	0	4.43057e-06	1.44947e-05	0	4.56032e-06	6.11131e-07
Gramella_forsetii	0	3.31471e-06	7.57926e-07	3.83306e-06	9.04407e-07	1.9676e-06	3.12453e-06	1.23437e-06	2.24879e-05	2.94147e-05	6.78019e-06	1.97306e-05	1.98215e-06	4.3323e-06	3.59774e-06	2.90671e-06	3.81694e-06	5.28131e-06	2.37004e-06	4.96224e-06	7.44323e-06	1.3163e-06	4.94035e-06	0
Gramella_echinicola	0	1.07091e-06	5.95513e-07	4.0348e-06	1.06884e-06	1.60515e-06	1.04151e-06	1.64582e-06	2.5458e-06	0	0	5.18178e-06	0	1.05901e-06	8.30248e-07	1.7176e-06	0	2.64066e-06	1.03045e-06	2.48112e-06	0	5.06269e-07	3.23023e-06	1.27782e-06
Formosa_sp.L2A11	2.84638e-06	3.4677e-06	3.57308e-06	1.21044e-05	4.19316e-06	2.17472e-06	2.4e-06	6.50099e-06	9.97104e-06	1.38788e-05	4.28633e-06	1.31538e-05	1.04614e-06	6.73913e-06	2.55993e-06	2.37822e-06	1.66991e-06	7.10246e-06	5.2553e-06	5.84836e-06	2.23297e-05	1.87319e-06	1.3491e-05	1.83339e-06
Formosa_sp.Hel3_A1_48	1.50691e-06	4.38562e-06	2.70688e-06	3.42958e-06	1.80881e-06	4.76366e-06	5.66038e-06	0	5.30375e-06	3.93577e-06	2.88353e-06	2.59089e-06	2.53275e-06	5.00621e-06	2.69831e-06	6.60616e-06	3.04162e-06	0	0	0	0	0	0	0
Formosa_sp.Hel1_31_208	7.8136e-07	1.58086e-06	5.41376e-07	4.43828e-06	0	1.44981e-06	1.26792e-06	2.22186e-06	1.08196e-05	9.73585e-06	1.79246e-06	8.17127e-06	1.3765e-06	2.79192e-06	2.00643e-06	4.16188e-06	0	2.09431e-06	0	5.84836e-06	0	0	7.98057e-06	1.50005e-06
Formosa_sediminum	3.96261e-06	5.66051e-06	2.1655e-06	3.22784e-06	3.12431e-06	2.43361e-06	6.24906e-06	3.45622e-06	1.50626e-05	2.90004e-06	8.57265e-07	6.17828e-06	9.91077e-07	2.59938e-06	1.45293e-06	1.32123e-06	2.98198e-06	4.27969e-06	3.1944e-06	1.32917e-05	5.09273e-06	4.1514e-06	2.47018e-06	2.27785e-06
Nonlabens_sp.Hel1_33_55	4.07423e-06	5.09956e-06	4.81824e-06	6.65743e-06	5.6731e-06	6.52415e-06	3.71321e-06	6.99474e-06	1.01832e-05	4.9715e-06	2.72766e-06	5.77968e-06	2.09227e-06	5.68012e-06	2.69831e-06	6.73828e-06	2.50486e-06	9.19677e-06	4.32789e-06	4.25335e-06	2.93812e-05	2.98699e-06	7.79055e-06	3.33344e-06
Nonlabens_sp.MJ115	1.50691e-06	0	0	5.2049e-05	1.3155e-06	2.6925e-06	0	0	1.56991e-05	2.4236e-05	2.1042e-06	1.49475e-05	0	0	2.28318e-06	7.26677e-07	5.96396e-07	0	0	2.3039e-06	5.48448e-06	0	2.33717e-05	2.16674e-06
Nonlabens_sp.MB-3u-79	0	4.07965e-06	1.2993e-06	2.70332e-05	0	0	2.08302e-06	0	4.243e-06	0	0	2.25208e-05	8.80957e-07	2.21428e-06	0	1.91579e-06	0	0	0	0	1.13607e-05	0	3.42024e-06	0
Nonlabens_dokdonensis	2.00921e-06	0	1.02861e-06	2.15862e-05	0	2.33005e-06	8.15094e-07	0	1.01832e-05	0	1.169e-06	3.38809e-06	6.60718e-07	0	1.03781e-06	0	1.25243e-06	1.54797e-06	0	3.01279e-06	9.01022e-06	1.06316e-06	7.98057e-06	0
Nonlabens_sediminis	0	1.52987e-06	9.74476e-07	0	0	2.43361e-06	1.22264e-06	1.15207e-06	1.08196e-05	3.10718e-06	1.55866e-06	1.01643e-05	1.76191e-06	5.77639e-06	1.52212e-06	2.18003e-06	0	2.00326e-06	0	0	0	0	0	0
Dokdonia_sp.PRO95	4.79978e-06	6.11947e-06	7.95822e-06	3.91376e-05	1.10995e-05	1.81226e-06	1.53962e-06	7.81765e-06	1.14561e-05	2.25789e-05	8.80645e-06	2.03285e-05	4.18455e-06	1.21304e-05	4.42799e-06	9.11649e-06	4.77117e-06	1.1109e-05	1.47354e-05	1.54184e-05	2.58554e-05	3.64513e-06	2.8882e-05	3.66678e-06
Aquimarina_sp.TRL1	4.24167e-06	4.18164e-06	3.0317e-06	4.84176e-06	2.95988e-06	3.10674e-06	3.30566e-06	3.78539e-06	7.00095e-06	6.83581e-06	2.1042e-06	8.76917e-06	1.3765e-06	2.98447e-06	2.35237e-06	2.37822e-06	2.20667e-06	6.64717e-06	2.88526e-06	2.83557e-06	7.83498e-06	5.11331e-06	5.51039e-06	2.83342e-06
Aquimarina_sp.BL5	2.67895e-06	1.63186e-06	2.21964e-06	6.45569e-06	3.45319e-06	2.38183e-06	2.03774e-06	2.96248e-06	1.4214e-05	1.01501e-05	2.02626e-06	8.96847e-06	1.65179e-06	3.27329e-06	4.08205e-06	4.02975e-06	2.20667e-06	2.36749e-06	1.85481e-06	2.48112e-06	4.30924e-06	1.51881e-06	8.74062e-06	2.55564e-06
Aquimarina_sp.AD1	1.22785e-06	1.1219e-06	1.40758e-06	1.31131e-05	3.20653e-06	1.03558e-06	2.21887e-06	1.97499e-06	3.60655e-06	7.2501e-06	1.4028e-06	4.58388e-06	9.91077e-07	2.21428e-06	0	1.12305e-06	5.96396e-07	3.27806e-06	1.33959e-06	2.12668e-06	7.05148e-06	1.06316e-06	4.37031e-06	6.11131e-07
Urechidicola_croceus	2.00921e-06	1.58086e-06	0	1.14992e-05	2.631e-06	2.01938e-06	0	1.89269e-06	4.20057e-05	5.4065e-05	6.39052e-06	3.3283e-05	9.91077e-07	2.11801e-06	4.08205e-06	5.74736e-06	8.94595e-07	3.55123e-06	2.0609e-06	2.48112e-05	2.62472e-05	1.21504e-06	1.3871e-05	4.22236e-06
Aquimarina_sp.AD10	0	9.17921e-07	7.57926e-07	5.64872e-06	1.06884e-06	1.9676e-06	6.79245e-07	1.64582e-06	3.8187e-06	3.31433e-06	1.79246e-06	7.37408e-06	7.70838e-07	2.98447e-06	1.03781e-06	1.38729e-06	1.01387e-06	1.09269e-06	1.54568e-06	8.32948e-06	4.70099e-06	7.08776e-07	6.08043e-06	8.88917e-07
Salegentibacter_sp.T436	2.06502e-06	1.57576e-05	4.11446e-06	8.47309e-06	3.37097e-06	1.64139e-05	1.31321e-05	4.11455e-06	1.95178e-05	1.96788e-05	5.14359e-06	1.33531e-05	3.96431e-06	8.18322e-06	4.63555e-06	9.05043e-06	4.47297e-06	1.62082e-05	1.95786e-06	1.1165e-05	0	1.67069e-06	9.12065e-06	3.0001e-06
Salegentibacter_salegens	1.67434e-06	3.72268e-06	2.92343e-06	7.06091e-06	1.39772e-06	4.09054e-06	2.03774e-06	2.13957e-06	7.2131e-06	4.14291e-06	2.5718e-06	5.18178e-06	8.80957e-07	3.56211e-06	1.03781e-06	4.294e-06	0	3.55123e-06	0	6.73447e-06	1.33195e-05	5.06269e-07	4.75034e-06	3.50011e-06
Maribacter_cobaltidurans	1.73015e-06	1.38198e-05	4.54756e-06	1.25079e-05	1.72659e-06	1.44463e-05	1.27698e-05	1.1603e-05	9.33459e-06	0	2.5718e-06	1.07622e-05	1.92709e-06	5.10248e-06	1.31456e-06	6.67222e-06	0	1.92131e-05	0	0	2.82059e-05	0	3.80027e-06	4.5557e-06
Maribacter_sp.HTCC2170	0	0	0	2.19897e-05	1.23328e-06	0	0	0	2.01542e-05	5.36507e-05	5.76706e-06	3.38809e-05	0	1.54037e-06	2.90587e-06	1.7176e-06	0	0	0	3.19001e-06	7.83498e-06	0	3.23023e-06	0
Maribacter_sp.MJ134	0	1.22389e-06	0	3.22784e-06	0	2.12294e-06	1.13208e-06	1.64582e-06	7.84955e-06	5.59293e-06	3.19526e-06	5.18178e-06	0	1.54037e-06	1.03781e-06	1.7176e-06	0	2.00326e-06	0	3.54446e-06	1.60617e-05	0	4.37031e-06	1.1667e-06
Maribacter_sp.T28	1.06042e-06	1.07091e-06	9.74476e-07	0	0	9.838e-07	1.22264e-06	1.8104e-06	4.243e-06	1.22216e-05	1.94833e-06	0	2.58781e-06	3.56211e-06	1.59131e-06	1.65154e-06	0	1.9122e-06	0	2.3039e-06	0	0	2.28016e-06	0
Maribacter_sp.1_2014MBL_MicDiv	0	7.64934e-07	7.03788e-07	0	0	9.838e-07	9.96226e-07	0	9.75889e-06	0	0	8.76917e-06	0	0	0	1.12305e-06	0	2.18537e-06	0	1.02789e-05	1.01855e-05	0	1.88113e-05	1.83339e-06
Antarcticibacterium_flavum	3.96261e-06	3.31471e-06	3.68135e-06	4.23654e-06	4.19316e-06	4.34943e-06	0	9.87493e-07	1.71841e-05	8.70012e-06	1.8704e-06	7.77267e-06	1.98215e-06	4.71739e-06	1.107e-06	5.48311e-06	0	2.18537e-06	1.85481e-06	3.8989e-06	1.13607e-05	0	1.06408e-05	5.05572e-06
Antarcticibacterium_sp.PAMC_28998	1.28366e-06	4.23263e-06	1.67826e-06	0	9.86625e-07	6.83482e-06	4.07547e-06	3.45622e-06	2.39729e-05	4.45363e-05	5.92292e-06	2.5311e-05	0	1.82919e-06	5.05068e-06	4.88856e-06	0	5.00814e-06	0	4.25335e-06	5.87623e-06	6.58149e-07	2.47018e-06	2.22229e-06
Leeuwenhoekiella_sp.ZYFB001	2.67895e-06	9.38319e-06	3.78963e-06	3.22784e-06	4.43981e-06	1.28412e-05	8.37736e-06	1.00395e-05	1.40019e-05	3.52148e-06	4.05253e-06	7.17478e-06	6.60718e-07	4.3323e-06	1.59131e-06	5.54917e-06	1.31207e-06	1.24748e-05	0	5.84836e-06	0	1.41755e-06	9.69069e-06	6.16686e-06
Tamlana_sp.UJ94	3.73936e-06	2.54978e-06	3.41067e-06	4.47863e-05	3.12431e-06	4.55655e-06	0	2.22186e-06	1.8457e-05	2.69289e-06	3.27319e-06	6.17828e-06	2.53275e-06	2.79192e-06	2.35237e-06	5.02068e-06	6.56036e-07	1.2748e-06	1.75177e-06	4.43057e-06	1.05772e-05	7.59403e-07	2.56518e-05	4.77793e-06
Zunongwangia_profunda	2.79057e-06	4.6406e-06	3.30239e-06	0.000116808	1.47994e-06	3.83164e-06	1.08679e-06	3.20935e-06	3.33075e-05	4.5572e-06	4.90979e-06	1.13601e-05	4.40479e-06	2.79192e-06	4.15124e-06	5.61523e-06	1.25243e-06	5.46343e-06	0	9.74726e-06	2.27214e-05	0	4.78834e-05	2.05562e-06
Algibacter_sp.L3A6	2.28827e-06	0	1.89482e-06	7.26265e-06	0	9.838e-07	0	0	1.06075e-05	4.35006e-06	5.06566e-06	7.37408e-06	1.04614e-06	2.31056e-06	3.32099e-06	1.45335e-06	1.07351e-06	0	1.1335e-06	7.26614e-06	0	0	4.75034e-06	0
Algibacter_sp.L1A34	8.37171e-07	1.83584e-06	1.02861e-06	6.05221e-06	1.56216e-06	1.44981e-06	1.31321e-06	3.7031e-06	1.48505e-05	2.75504e-05	3.27319e-06	1.49475e-05	1.3765e-06	2.11801e-06	2.14481e-06	2.24609e-06	1.19279e-06	3.09594e-06	2.26699e-06	1.63045e-05	1.17525e-05	1.01254e-06	6.27044e-06	1.38893e-06
Robiginitalea_biformata	5.69276e-06	3.36571e-06	2.81515e-06	2.23932e-05	5.01535e-06	8.49174e-06	8.60377e-07	1.23437e-06	2.75795e-05	5.38579e-06	5.76706e-06	1.27552e-05	1.59674e-06	4.90993e-06	3.45937e-06	6.54009e-06	1.07351e-06	2.27643e-06	0	3.27862e-05	1.64535e-05	7.59403e-07	3.51525e-05	5.22239e-06
Zobellia_galactanivorans	2.79057e-06	1.88684e-06	2.38205e-06	3.75237e-05	2.05547e-06	1.24269e-06	1.04151e-06	1.23437e-06	1.01832e-05	4.9715e-06	2.1042e-06	5.77968e-06	1.54168e-06	4.23602e-06	3.45937e-06	5.94554e-06	8.34955e-07	2.45854e-06	1.03045e-06	4.6078e-06	7.05148e-06	1.46818e-06	4.37031e-06	2.83342e-06
Gilvibacter_sp.SZ-19	3.85099e-06	4.79359e-06	2.27378e-06	1.51305e-05	3.04209e-06	6.10991e-06	4.12075e-06	3.53852e-06	1.16682e-05	0	0	5.58038e-06	0	1.54037e-06	8.99436e-07	1.45335e-06	1.72955e-06	5.00814e-06	0	1.06334e-05	5.87623e-06	2.32884e-06	1.21609e-05	5.38906e-06
Arenibacter_algicola	1.56272e-06	4.13064e-06	2.00309e-06	4.23654e-06	1.39772e-06	5.22967e-06	3.98491e-06	4.36143e-06	9.54674e-06	3.93577e-06	1.55866e-06	7.17478e-06	8.80957e-07	1.73292e-06	9.68623e-07	2.18003e-06	0	8.37726e-06	1.54568e-06	2.02034e-05	1.84122e-05	6.58149e-07	8.93063e-06	1.33338e-06
Olleya_sp.Bg11-27	3.06963e-06	1.42788e-06	1.94895e-06	9.07831e-06	8.71519e-06	0	0	8.55827e-06	9.12244e-06	1.01501e-05	3.66286e-06	7.97197e-06	2.75299e-06	4.81366e-06	2.07562e-06	2.11397e-06	2.68378e-06	8.37726e-06	6.80097e-06	6.38003e-06	2.38967e-05	2.43009e-06	1.23509e-05	3.27788e-06
Lacinutrix_sp.Bg11-31	8.92983e-07	1.78485e-06	1.08275e-06	3.22784e-06	1.56216e-06	2.07116e-06	1.63019e-06	1.64582e-06	8.06169e-06	5.38579e-06	3.97459e-06	9.96497e-06	3.19347e-06	8.18322e-06	3.32099e-06	4.02975e-06	6.56036e-07	4.37074e-06	1.75177e-06	6.38003e-06	7.44323e-06	0	5.13036e-06	1.38893e-06
Lacinutrix_sp.5H-3-7-4	0	0	0	8.67483e-06	0	0	1.13208e-06	0	5.30375e-06	9.73585e-06	2.18213e-06	9.56637e-06	2.42263e-06	5.77639e-06	2.55993e-06	3.83157e-06	0	0	1.1335e-06	0	5.48448e-06	1.06316e-06	3.99028e-06	0
Lacinutrix_venerupis	0	5.60951e-07	7.03788e-07	3.42958e-06	9.04407e-07	0	0	1.31666e-06	2.9701e-06	1.01501e-05	1.48073e-06	4.58388e-06	1.04614e-06	2.59938e-06	1.45293e-06	7.92739e-07	0	1.73009e-06	2.16395e-06	0	5.48448e-06	0	2.8502e-06	0
Gillisia_sp.Hel1_33_143	0	2.65177e-06	1.78654e-06	0	1.15106e-06	3.41741e-06	3.53208e-06	3.78539e-06	8.48599e-06	7.2501e-06	2.1042e-06	7.17478e-06	1.21132e-06	2.40683e-06	0	2.77459e-06	0	3.8244e-06	0	2.48112e-06	8.61847e-06	0	0	1.50005e-06
Psychroserpens_sp.NJDZ02	2.00921e-06	6.11947e-06	1.78654e-06	6.25395e-06	4.76869e-06	6.78304e-06	2.89811e-06	8.3114e-06	2.03664e-05	3.83219e-05	8.96232e-06	1.79369e-05	1.70685e-06	5.10248e-06	3.32099e-06	3.89763e-06	4.29405e-06	8.55937e-06	7.11011e-06	8.32948e-06	9.79372e-06	5.31582e-06	7.60054e-06	2.22229e-06
Altibacter_sp.ALE3EI	0	1.1219e-06	1.78654e-06	4.43828e-06	9.04407e-07	9.32021e-07	0	9.05202e-07	2.33365e-06	0	1.94833e-06	2.19229e-06	8.25897e-07	1.15528e-06	1.93725e-06	1.91579e-06	0	1.63903e-06	0	3.72168e-06	3.91749e-06	6.07522e-07	0	1.05559e-06
Flavivirga_eckloniae	1.67434e-06	1.22389e-06	1.62413e-06	6.45569e-06	2.46656e-06	6.73126e-07	1.17736e-06	2.38644e-06	8.69814e-06	4.9715e-06	4.59806e-06	4.58388e-06	5.50598e-07	2.69565e-06	2.35237e-06	1.25517e-06	1.84883e-06	3.09594e-06	3.1944e-06	6.02558e-06	1.37112e-05	8.1003e-07	7.79055e-06	6.11131e-07
Lutibacter_profundi	1.50691e-06	8.15929e-07	1.56999e-06	9.28005e-06	2.30213e-06	1.03558e-06	1.53962e-06	3.29164e-06	8.91029e-06	7.66439e-06	3.03939e-06	1.1958e-05	2.53275e-06	7.02795e-06	3.11343e-06	2.77459e-06	7.75315e-07	3.46017e-06	2.67917e-06	5.49391e-06	7.83498e-06	5.06269e-07	6.27044e-06	1.72228e-06
Wenyingzhuangia_fucanilytica	3.57193e-06	1.01991e-06	1.51585e-06	2.82436e-06	3.12431e-06	4.55655e-06	0	0	1.54869e-05	3.93577e-06	1.169e-06	5.58038e-06	1.65179e-06	2.8882e-06	9.68623e-07	1.65154e-06	5.96396e-07	1.18374e-06	1.03045e-06	0	5.87623e-06	0	8.36059e-06	4.1668e-06
Flagellimonas_maritima	0	8.66925e-07	1.35344e-06	7.66613e-06	0	0	0	0	3.8187e-06	2.69289e-06	8.57265e-07	3.78669e-06	0	1.73292e-06	8.30248e-07	1.38729e-06	0	0	0	3.72168e-06	9.01022e-06	0	7.41053e-06	0
Mariniflexile_sp.TRM1-10	1.22785e-06	9.68916e-07	1.24516e-06	1.43236e-05	1.89103e-06	9.32021e-07	5.88679e-07	2.7156e-06	9.97104e-06	2.90004e-06	3.42906e-06	6.17828e-06	1.04614e-06	2.69565e-06	3.80531e-06	1.65154e-06	1.43135e-06	2.64066e-06	1.85481e-06	6.02558e-06	8.22673e-06	1.16442e-06	6.65047e-06	8.88917e-07
Seonamhaeicola_sp.S2-3	0	9.68916e-07	1.02861e-06	5.24524e-06	2.05547e-06	9.32021e-07	1.76604e-06	2.7156e-06	7.42525e-06	6.42152e-06	8.57265e-07	7.77267e-06	6.05658e-07	1.82919e-06	1.45293e-06	2.44428e-06	7.75315e-07	1.63903e-06	0	1.02789e-05	1.0969e-05	5.56896e-07	6.27044e-06	1.1667e-06
Siansivirga_zeaxanthinifaciens	1.17204e-06	2.24381e-06	9.74476e-07	2.82436e-06	2.05547e-06	2.53717e-06	1.26792e-06	3.7031e-06	5.30375e-06	5.59293e-06	1.01313e-06	4.18529e-06	7.70838e-07	3.17702e-06	1.17619e-06	1.98185e-06	0	4.55286e-06	2.0609e-06	2.83557e-06	4.70099e-06	1.01254e-06	3.42024e-06	9.44475e-07
Aequorivita_sp.H23M31	1.33947e-06	7.13938e-07	8.66201e-07	2.88488e-05	0	5.17789e-07	0	2.38644e-06	8.27384e-06	0	3.58493e-06	4.18529e-06	2.14733e-06	0	6.71117e-06	0	0	1.2748e-06	0	6.55725e-06	1.13607e-05	0	1.3491e-05	1.88895e-06
Croceibacter_atlanticus	0	0	8.12064e-07	1.39201e-05	9.04407e-07	2.58895e-06	2.26415e-06	2.22186e-06	4.243e-06	0	0	3.78669e-06	0	0	0	0	1.96811e-06	0	0	1.18739e-05	1.13607e-05	0	1.12108e-05	0
Changchengzhania_lutea	0	5.09956e-07	7.03788e-07	5.44698e-06	0	0	0	1.15207e-06	9.12244e-06	7.04295e-06	1.169e-06	3.58739e-06	0	0	1.03781e-06	1.18911e-06	0	1.54797e-06	1.03045e-06	2.3039e-06	6.26798e-06	0	5.89042e-06	0
Muriicola_sp.MMS17-SY002	3.06963e-06	7.13938e-07	7.03788e-07	8.47309e-06	8.22188e-07	1.9676e-06	9.96226e-07	0	7.42525e-06	2.69289e-06	9.35198e-07	6.77618e-06	0	0	1.0724e-05	3.4352e-06	0	1.73009e-06	0	0	7.05148e-06	0	4.94035e-06	3.7779e-06
Costertonia_aggregata	9.48794e-07	1.22389e-06	5.95513e-07	8.87657e-06	1.06884e-06	1.19092e-06	8.15094e-07	1.31666e-06	5.5159e-06	2.69289e-06	0	7.17478e-06	8.25897e-07	1.34783e-06	1.17619e-06	9.24862e-07	0	2.27643e-06	1.03045e-06	2.3039e-06	0	0	6.46046e-06	7.77803e-07
Sediminicola_sp.YIK13	1.11623e-06	5.09956e-07	5.41376e-07	4.55933e-05	1.3155e-06	9.32021e-07	0	0	1.29411e-05	9.94299e-06	1.71453e-06	7.77267e-06	1.65179e-06	1.82919e-06	1.79887e-06	1.98185e-06	0	0	0	1.01017e-05	6.26798e-06	0	2.14715e-05	0
Aureitalea_sp.RO-38	0	6.11947e-07	5.41376e-07	0	0	1.65693e-06	9.96226e-07	1.31666e-06	4.03085e-06	0	0	0	0	0	0	1.18911e-06	0	1.36586e-06	0	0	0	0	2.66019e-06	9.44475e-07
Chryseobacterium_sp.3008163	2.12083e-06	5.35454e-06	5.73858e-06	8.06961e-06	2.46656e-06	6.73126e-07	8.60377e-07	1.8104e-06	5.72805e-06	1.20144e-05	5.45532e-06	5.77968e-06	2.80805e-06	8.37577e-06	6.84955e-06	1.35426e-05	1.37171e-06	4.37074e-06	2.67917e-06	4.96224e-06	7.44323e-06	1.3163e-06	6.65047e-06	2.44452e-06
Chryseobacterium_sp.7-3A	1.9534e-06	3.67168e-06	3.57308e-06	6.65743e-06	3.37097e-06	2.6925e-06	3.66792e-06	3.29164e-06	3.8187e-06	0	5.53326e-06	6.37758e-06	1.81697e-06	4.13975e-06	5.25824e-06	6.80434e-06	3.87658e-06	2.00326e-06	3.70962e-06	3.19001e-06	1.4103e-05	1.67069e-06	5.89042e-06	2.94454e-06
Chryseobacterium_sp.G0186	3.96261e-06	2.3458e-06	2.92343e-06	1.4727e-05	6.16641e-06	1.19092e-06	9.50943e-07	5.26663e-06	6.7888e-06	8.28583e-06	3.35113e-06	1.57446e-05	1.32144e-06	7.12422e-06	2.62912e-06	2.31215e-06	1.90847e-06	5.19026e-06	7.3162e-06	8.86115e-06	1.80204e-05	1.72131e-06	1.15908e-05	4.44459e-06
Chryseobacterium_sp.StRB126	1.56272e-06	3.36571e-06	2.05723e-06	9.68353e-06	1.64438e-06	4.03876e-06	2.76226e-06	3.12706e-06	1.03953e-05	9.11441e-06	4.36426e-06	9.36707e-06	1.21132e-06	3.46584e-06	1.31456e-06	2.11397e-06	1.25243e-06	6.55611e-06	1.33959e-06	5.31669e-06	2.07627e-05	1.01254e-06	4.75034e-06	1.38893e-06
Chryseobacterium_sp.IHB_B_17019	8.37171e-07	7.13938e-07	1.67826e-06	6.05221e-06	0	6.21347e-07	6.79245e-07	0	1.29411e-05	1.69859e-05	5.92292e-06	1.5346e-05	2.86311e-06	7.99068e-06	4.28962e-06	4.36006e-06	7.75315e-07	1.2748e-06	0	3.8989e-06	5.87623e-06	0	6.84048e-06	5.55573e-07
Chryseobacterium_sp.6424	1.78597e-06	1.22389e-06	2.00309e-06	7.06091e-06	1.06884e-06	4.24587e-06	7.24528e-07	1.06978e-06	5.72805e-06	0	2.338e-06	3.38809e-06	7.15778e-07	1.15528e-06	2.214e-06	4.88856e-06	7.75315e-07	4.18863e-06	0	6.55725e-06	1.4103e-05	1.56943e-06	5.32038e-06	1.66672e-06
Chryseobacterium_sp.POL2	1.06042e-06	2.03982e-06	2.00309e-06	4.27689e-05	1.3155e-06	1.29447e-06	1.08679e-06	0	5.0916e-06	0	1.4028e-06	3.64718e-05	1.04614e-06	3.17702e-06	2.83668e-06	3.83157e-06	1.01387e-06	3.187e-06	1.54568e-06	2.65834e-06	1.37112e-05	1.46818e-06	5.7004e-06	1.72228e-06
Chryseobacterium_sp.SNU_WT5	3.29287e-06	1.88684e-06	1.84068e-06	8.06961e-06	3.37097e-06	3.9352e-06	1.40377e-06	4.19684e-06	1.56991e-05	6.62866e-06	8.88438e-06	1.37517e-05	3.52383e-06	7.89441e-06	4.70474e-06	4.62431e-06	2.50486e-06	3.91546e-06	4.63703e-06	7.26614e-06	8.22673e-06	9.11284e-07	1.19708e-05	1.05559e-05
Chryseobacterium_sp.	2.79057e-06	2.75376e-06	1.51585e-06	9.28005e-06	1.15106e-06	2.07116e-06	1.04151e-06	1.31666e-06	1.61234e-05	2.21646e-05	1.4028e-06	8.56987e-06	0	1.63664e-06	3.87449e-06	7.59708e-06	0	1.45691e-06	0	4.96224e-06	1.567e-05	1.3163e-06	1.14008e-05	1.22226e-06
Chryseobacterium_sp.T16E-39	1.73015e-06	1.52987e-06	9.74476e-07	9.88527e-06	2.13769e-06	1.34625e-06	9.50943e-07	3.04477e-06	7.6374e-06	9.32155e-06	2.96146e-06	1.23566e-05	9.36017e-07	4.3323e-06	2.214e-06	1.84972e-06	1.43135e-06	3.09594e-06	4.01876e-06	3.54446e-06	6.26798e-06	1.41755e-06	1.4061e-05	1.38893e-06
Chryseobacterium_sp.NEB161	1.4511e-06	4.84458e-06	2.05723e-06	8.67483e-06	1.3155e-06	4.76366e-06	2.85283e-06	3.37393e-06	9.33459e-06	6.21437e-06	4.05253e-06	1.01643e-05	1.87203e-06	2.31056e-06	2.28318e-06	2.97277e-06	2.44523e-06	7.37563e-06	5.56443e-06	7.79781e-06	1.95874e-05	2.48072e-06	4.56032e-06	2.50008e-06
Chryseobacterium_sp.G0162	2.79057e-06	0	1.2993e-06	3.63132e-06	2.87766e-06	2.79606e-06	1.35849e-06	2.7156e-06	1.03953e-05	4.76435e-06	4.75393e-06	9.16777e-06	1.04614e-06	3.75466e-06	1.31456e-06	3.30308e-06	2.02775e-06	3.8244e-06	2.0609e-06	4.25335e-06	1.44947e-05	1.51881e-06	5.51039e-06	2.66675e-06
Chryseobacterium_sp.cx-624	9.48794e-07	8.66925e-07	6.49651e-07	1.69462e-05	0	1.08736e-06	4.98113e-07	9.87493e-07	5.72805e-06	0	0	5.77968e-06	0	0	4.63555e-06	8.588e-07	1.07351e-06	1.09269e-06	0	7.08892e-06	1.21442e-05	0	8.74062e-06	7.22245e-07
Chryseobacterium_sp.NBC_122	2.28827e-06	8.15929e-07	6.49651e-07	1.71479e-05	1.72659e-06	9.32021e-07	0	1.31666e-06	1.56991e-05	5.38579e-06	1.4028e-06	1.97306e-05	7.15778e-07	3.56211e-06	2.62912e-06	3.56732e-06	8.94595e-07	2.18537e-06	2.47308e-06	4.43057e-06	1.60617e-05	6.58149e-07	4.1803e-06	1.11115e-06
Chryseobacterium_bernardetii	3.00824e-05	2.00923e-05	3.11832e-05	0.000139201	5.25378e-05	1.98831e-05	1.33132e-05	4.91278e-05	0.000111591	0.000189331	5.7125e-05	0.000257295	2.18037e-05	8.57795e-05	4.46259e-05	2.53016e-05	5.31986e-05	0.000137314	0.000171982	0.000215858	0.000369027	6.07016e-05	0.00028673	5.30017e-05
Chryseobacterium_carnipullorum	1.72457e-05	2.10102e-05	2.0843e-05	7.10125e-05	4.07805e-05	1.26858e-05	1.00528e-05	4.18039e-05	3.20346e-05	4.5572e-05	2.11978e-05	7.09506e-05	7.8185e-06	2.93633e-05	1.22462e-05	1.59869e-05	1.77726e-05	4.67123e-05	5.96631e-05	5.58252e-05	9.40197e-05	1.54918e-05	5.6054e-05	1.65005e-05
Chryseobacterium_gleum	4.63235e-06	8.36328e-06	5.79272e-06	1.04905e-05	2.54878e-06	1.82262e-05	8.28679e-06	0	2.03664e-05	2.77575e-05	1.26252e-05	1.69404e-05	7.92862e-06	1.54037e-05	9.27111e-06	1.90918e-05	1.16297e-05	1.82114e-06	0	1.1165e-05	1.84122e-05	0	1.14008e-05	7.77803e-07
Chryseobacterium_indologenes	5.41371e-06	5.25255e-06	4.16859e-06	1.87618e-05	4.43981e-06	5.74746e-06	1.63019e-06	1.8104e-06	2.07907e-05	1.30502e-05	6.31259e-06	1.97306e-05	4.45985e-06	1.06863e-05	4.42799e-06	1.2882e-05	1.37171e-06	3.8244e-06	2.98831e-06	1.55956e-05	2.11544e-05	1.51881e-06	1.48211e-05	8.83362e-06
Chryseobacterium_arthrosphaerae	6.13926e-07	2.65177e-06	2.38205e-06	8.67483e-06	1.72659e-06	2.74428e-06	1.8566e-06	2.96248e-06	1.40019e-05	3.93577e-06	1.94833e-06	4.78318e-06	1.59674e-06	4.52484e-06	1.38375e-06	3.4352e-06	1.61027e-06	4.73497e-06	1.85481e-06	1.02789e-05	2.03709e-05	6.07522e-07	5.13036e-06	1.38893e-06
Chryseobacterium_taihuense	1.33947e-06	2.2948e-06	2.27378e-06	5.64872e-06	2.95988e-06	1.7087e-06	1.63019e-06	2.22186e-06	1.01832e-05	5.59293e-06	3.03939e-06	9.36707e-06	1.65179e-06	3.65838e-06	4.63555e-06	3.76551e-06	1.55063e-06	2.5496e-06	1.64872e-06	3.19001e-06	8.61847e-06	1.46818e-06	3.80027e-06	2.66675e-06
Chryseobacterium_shandongense	2.62314e-06	1.1219e-06	2.21964e-06	2.78401e-05	2.87766e-06	2.48539e-06	2.08302e-06	1.72811e-06	1.37897e-05	6.62866e-06	4.05253e-06	1.69404e-05	1.3765e-06	4.62112e-06	3.94368e-06	2.90671e-06	1.37171e-06	4.00651e-06	3.1944e-06	1.77223e-05	1.4103e-05	2.22758e-06	1.4061e-05	3.11121e-06
Chryseobacterium_camelliae	1.61853e-06	6.11947e-07	1.62413e-06	8.87657e-06	1.39772e-06	1.60515e-06	0	1.48124e-06	8.48599e-06	2.69289e-06	4.75393e-06	6.57688e-06	5.50598e-07	1.82919e-06	6.08849e-06	3.10489e-06	1.72955e-06	2.36749e-06	2.37004e-06	1.09878e-05	1.68452e-05	5.56896e-07	1.04507e-05	1.72228e-06
Chryseobacterium_glaciei	6.13926e-07	9.68916e-07	1.46171e-06	4.0348e-06	1.15106e-06	0	0	1.06978e-06	1.48505e-05	8.90726e-06	6.31259e-06	1.89334e-05	3.96431e-06	1.03012e-05	3.94368e-06	5.28492e-06	1.25243e-06	2.64066e-06	2.26699e-06	3.72168e-06	8.61847e-06	6.07522e-07	6.65047e-06	6.11131e-07
Chryseobacterium_balustinum	4.57654e-06	6.62943e-07	1.13689e-06	6.25395e-06	3.53541e-06	5.43679e-06	0	2.05728e-06	1.4214e-05	5.59293e-06	1.79246e-06	1.09615e-05	8.80957e-07	3.85093e-06	1.86806e-06	1.78366e-06	1.25243e-06	3.09594e-06	4.1218e-06	3.72168e-06	8.22673e-06	1.62006e-06	1.10208e-05	6.44465e-06
Chryseobacterium_piperi	4.35329e-06	1.47887e-06	7.57926e-07	0	5.91975e-06	4.71188e-06	1.49434e-06	0	2.9701e-06	4.35006e-06	2.02626e-06	3.78669e-06	2.86311e-06	2.69565e-06	8.71761e-06	3.56732e-06	1.49099e-06	2.45854e-06	0	7.26614e-06	9.79372e-06	8.60657e-07	5.89042e-06	3.94457e-06
Chryseobacterium_indoltheticum	1.00461e-06	1.42788e-06	7.03788e-07	1.17009e-05	2.54878e-06	1.55337e-06	1.8566e-06	2.38644e-06	1.10318e-05	5.80008e-06	3.89666e-06	9.56637e-06	1.59674e-06	4.62112e-06	2.28318e-06	2.97277e-06	1.01387e-06	3.00489e-06	2.88526e-06	6.38003e-06	2.70307e-05	9.61911e-07	5.51039e-06	1.1667e-06
Chryseobacterium_nakagawai	0	0	8.66201e-07	6.05221e-06	2.13769e-06	0	0	1.64582e-06	4.45515e-06	3.10718e-06	2.49386e-06	1.03636e-05	1.26638e-06	3.08074e-06	1.31456e-06	2.18003e-06	8.34955e-07	2.09431e-06	2.57613e-06	8.86115e-06	7.05148e-06	0	8.93063e-06	0
Chryseobacterium_taklimakanense	2.51151e-06	2.85575e-06	4.49342e-06	2.68314e-05	4.52203e-06	4.76366e-06	4.48302e-06	3.37393e-06	2.1215e-05	8.28583e-06	8.65059e-06	1.67411e-05	4.56997e-06	6.45031e-06	1.80579e-05	8.588e-06	4.29405e-06	3.55123e-06	2.98831e-06	1.64817e-05	1.80204e-05	3.29075e-06	2.29916e-05	3.7779e-06
Chryseobacterium_jeonii	3.18125e-06	5.35454e-06	3.51894e-06	1.19027e-05	4.02872e-06	7.19727e-06	5.20755e-06	6.66557e-06	5.5159e-06	6.21437e-06	6.62432e-06	1.43496e-05	1.65179e-06	4.04348e-06	5.25824e-06	6.93646e-06	2.8627e-06	7.46669e-06	3.60658e-06	3.72168e-06	0	2.0757e-06	7.98057e-06	4.1668e-06
Chryseobacterium_lactis	0	3.26372e-06	1.02861e-06	3.83306e-06	1.72659e-06	3.00318e-06	2.08302e-06	2.05728e-06	5.0916e-06	6.21437e-06	3.19526e-06	6.37758e-06	1.54168e-06	3.27329e-06	2.62912e-06	1.65154e-06	1.25243e-06	3.36911e-06	1.1335e-06	4.43057e-06	1.2536e-05	9.61911e-07	4.75034e-06	0
Riemerella_anatipestifer	2.39989e-05	1.83074e-05	2.41454e-05	7.92839e-05	5.30311e-05	2.07116e-05	1.1366e-05	5.94141e-05	5.21889e-05	6.27651e-05	3.03939e-05	0.000121174	1.34897e-05	5.48757e-05	1.77812e-05	1.40711e-05	3.02373e-05	7.09335e-05	8.97522e-05	8.8257e-05	0.000149256	2.43515e-05	0.000122749	2.50008e-05
Elizabethkingia_meningoseptica	4.18586e-06	7.19038e-06	3.68135e-06	6.45569e-06	5.42644e-06	8.18107e-06	8.96604e-06	4.6083e-06	1.33654e-05	1.01501e-05	7.40365e-06	7.97197e-06	4.62503e-06	6.06521e-06	7.61061e-06	8.65406e-06	6.56036e-06	4.27969e-06	4.84312e-06	1.94945e-05	8.22673e-06	3.69576e-06	1.00707e-05	4.1668e-06
Elizabethkingia_anophelis	3.57193e-06	3.67168e-06	4.06032e-06	1.45253e-05	6.16641e-06	2.38183e-06	2.85283e-06	7.15932e-06	2.31243e-05	3.4179e-05	8.80645e-06	3.08914e-05	3.68901e-06	1.04938e-05	5.18905e-06	5.81342e-06	3.93622e-06	8.46831e-06	9.89232e-06	1.41778e-05	3.32987e-05	5.72084e-06	1.57711e-05	4.72237e-06
Elizabethkingia_bruuniana	6.8648e-06	5.86449e-06	5.901e-06	1.57357e-05	8.05744e-06	9.88978e-06	3.12453e-06	6.66557e-06	1.97299e-05	8.49297e-06	5.14359e-06	1.41503e-05	2.36757e-06	9.53105e-06	3.66693e-06	1.09002e-05	3.22054e-06	1.02895e-05	5.46139e-06	1.63045e-05	1.567e-05	2.8351e-06	1.10208e-05	7.88914e-06
Elizabethkingia_miricola	1.33947e-06	3.62069e-06	2.49033e-06	3.42958e-06	1.64438e-06	2.79606e-06	1.8566e-06	2.7979e-06	1.78206e-05	1.65717e-05	1.8704e-06	5.58038e-06	2.09227e-06	3.9472e-06	1.79887e-06	6.14372e-06	0	3.73334e-06	2.0609e-06	0	5.87623e-06	1.06316e-06	5.13036e-06	1.50005e-06
Elizabethkingia_sp.JS20170427COW	6.13926e-07	2.24381e-06	1.24516e-06	2.25949e-05	2.30213e-06	1.76048e-06	2.6717e-06	3.29164e-06	8.48599e-06	1.53288e-05	3.42906e-06	1.03636e-05	1.15626e-06	1.73292e-06	1.79887e-06	3.23702e-06	1.25243e-06	2.09431e-06	2.0609e-06	4.25335e-06	1.0969e-05	1.97445e-06	9.31066e-06	1.72228e-06
Ornithobacterium_rhinotracheale	9.2647e-06	5.55852e-06	7.52512e-06	7.90821e-05	2.04725e-05	3.62453e-06	3.21509e-06	1.96676e-05	5.13403e-05	0.000196374	0.000136695	9.04819e-05	0.000122453	0.000166264	0.000165773	3.96369e-06	1.35382e-05	2.84098e-05	3.84358e-05	6.34458e-05	0.000175895	1.15429e-05	0.000102227	8.05581e-06
Empedobacter_stercoris	2.34408e-06	3.16173e-06	1.94895e-06	5.0435e-06	1.64438e-06	4.6601e-06	3.07925e-06	4.27913e-06	5.5159e-06	5.59293e-06	1.4028e-06	7.97197e-06	6.60718e-07	2.98447e-06	1.03781e-06	2.5764e-06	0	4.18863e-06	0	2.12668e-06	6.26798e-06	1.16442e-06	2.28016e-06	3.27788e-06
Empedobacter_falsenii	3.73936e-06	3.05974e-06	2.54447e-06	0	3.9465e-06	5.07434e-06	4.03019e-06	3.04477e-06	1.01832e-05	5.38579e-06	3.03939e-06	5.18178e-06	1.98215e-06	5.87267e-06	3.66693e-06	3.96369e-06	1.61027e-06	6.19189e-06	2.88526e-06	7.44336e-06	8.22673e-06	2.12633e-06	5.13036e-06	4.72237e-06
Empedobacter_brevis	1.61853e-06	2.39679e-06	1.84068e-06	1.5534e-05	3.53541e-06	2.38183e-06	7.69811e-07	3.45622e-06	1.01832e-05	1.32573e-05	4.52013e-06	1.51468e-05	3.63395e-06	4.52484e-06	2.49075e-06	1.98185e-06	1.07351e-06	3.00489e-06	4.53398e-06	8.5067e-06	1.01855e-05	1.21504e-06	8.74062e-06	1.61116e-06
Cloacibacterium_normanense	1.22785e-06	1.78485e-06	2.21964e-06	2.82436e-06	1.56216e-06	1.44981e-06	2.1283e-06	1.48124e-06	9.75889e-06	0	1.79246e-06	3.38809e-06	1.43156e-06	3.85093e-06	2.55993e-06	4.69037e-06	7.15676e-07	2.18537e-06	1.44263e-06	3.54446e-06	1.17525e-05	6.07522e-07	4.37031e-06	1.44449e-06
Apibacter_raozihei	0	1.42788e-06	1.46171e-06	1.91653e-05	1.23328e-06	9.32021e-07	1.44906e-06	1.72811e-06	6.7888e-06	3.52148e-06	1.4028e-06	1.69404e-05	1.48662e-06	3.36956e-06	2.00643e-06	2.64246e-06	0	1.82114e-06	1.85481e-06	4.6078e-06	2.23297e-05	0	5.51039e-06	0
Cruoricaptor_ignavus	1.73015e-06	7.64934e-07	5.41376e-07	2.21914e-05	1.06884e-06	1.19092e-06	1.04151e-06	0	2.31243e-05	8.18225e-05	1.79246e-06	1.03636e-05	1.32144e-06	2.8882e-06	2.35237e-06	1.25517e-06	1.31207e-06	1.36586e-06	0	9.03837e-06	1.72369e-05	8.1003e-07	3.21123e-05	2.61119e-06
Weeksella_virosa	0	0	5.41376e-07	0	0	0	0	0	3.8187e-06	3.72862e-06	8.57265e-07	4.78318e-06	0	1.25155e-06	0	1.05698e-06	0	0	0	3.8989e-06	4.30924e-06	0	1.90013e-06	0
Blattabacterium_cuenoti	2.97475e-05	1.88174e-05	2.58778e-05	0.000126289	4.0945e-05	2.41808e-05	2.46792e-05	3.99934e-05	0.000212998	0.000287518	7.35689e-05	0.000248128	5.66566e-05	0.000129969	7.66596e-05	7.11483e-05	2.15895e-05	4.82603e-05	5.34804e-05	7.44336e-05	0.000171194	1.94913e-05	0.000112488	3.18343e-05
Blattabacterium_punctulatus	1.17204e-06	1.1729e-06	1.19103e-06	3.83306e-06	2.87766e-06	1.13914e-06	0	2.46873e-06	1.65477e-05	4.93007e-05	4.67599e-06	1.55453e-05	2.80805e-06	8.85714e-06	3.73612e-06	4.02975e-06	1.43135e-06	4.27969e-06	4.32789e-06	7.62059e-06	1.37112e-05	1.62006e-06	7.60054e-06	1.11115e-06
Candidatus_Sulcia_muelleri	1.45668e-05	7.80233e-06	1.39675e-05	5.26542e-05	3.42852e-05	6.78304e-06	4.8e-06	4.05695e-05	7.6374e-05	6.98081e-05	5.26828e-05	0.000112006	2.27948e-05	6.33478e-05	3.24489e-05	2.65567e-05	2.08142e-05	4.15221e-05	5.5026e-05	4.53691e-05	9.75455e-05	1.10367e-05	7.94256e-05	1.46671e-05
Owenweeksia_hongkongensis	4.63235e-06	2.65177e-06	2.92343e-06	1.95688e-05	4.43981e-06	4.97078e-06	3.39623e-06	2.38644e-06	1.88813e-05	1.69859e-05	2.5718e-06	1.05629e-05	1.1012e-06	2.31056e-06	7.81817e-06	3.23702e-06	1.78919e-06	3.64229e-06	1.44263e-06	9.92449e-06	1.37112e-05	6.17648e-06	1.53911e-05	4.83349e-06
Ichthyobacterium_seriolicida	5.74858e-06	2.70277e-06	1.84068e-06	6.45569e-06	3.12431e-06	1.09254e-05	2.80755e-06	2.88019e-06	2.14271e-05	1.51216e-05	3.35113e-06	7.57338e-06	1.76191e-06	5.19875e-06	1.86806e-06	3.56732e-06	3.51874e-06	6.374e-06	2.26699e-06	1.01017e-05	1.44947e-05	1.46818e-06	9.50067e-06	6.44465e-06
Fluviicola_taffensis	6.13926e-07	2.19281e-06	1.13689e-06	9.07831e-06	0	2.53717e-06	1.76604e-06	1.48124e-06	4.03085e-06	2.2786e-06	7.79332e-07	0	6.05658e-07	1.73292e-06	8.30248e-07	2.31215e-06	0	2.09431e-06	0	3.01279e-06	5.09273e-06	0	2.09015e-06	0
Hymenobacter_sp.APD3	1.55714e-05	1.48397e-05	9.7989e-06	3.6515e-05	1.25795e-05	1.54819e-05	1.44e-05	1.36603e-05	1.59112e-05	6.21437e-06	7.09192e-06	1.87341e-05	8.80957e-07	1.82919e-06	1.06549e-05	5.41705e-06	1.01387e-05	1.83025e-05	8.34665e-06	1.64817e-05	2.97729e-05	1.48337e-05	1.91914e-05	1.55005e-05
Hymenobacter_sp.PAMC_26628	9.767e-06	3.97766e-06	8.17477e-06	2.32001e-05	4.52203e-06	4.71188e-06	6.47547e-06	2.88019e-06	2.39729e-05	8.07868e-06	3.97459e-06	8.56987e-06	2.75299e-06	4.42857e-06	1.86114e-05	3.96369e-06	3.93622e-06	7.37563e-06	3.60658e-06	1.75451e-05	2.11544e-05	3.59451e-06	2.64119e-05	7.66691e-06
Hymenobacter_sp.HDW8	1.96456e-05	1.1729e-05	8.60787e-06	2.23932e-05	9.70182e-06	1.54819e-05	9.96226e-06	1.07801e-05	2.29122e-05	4.4122e-05	1.55866e-06	1.23566e-05	0	2.79192e-06	2.97506e-06	5.54917e-06	8.05135e-06	1.44781e-05	6.1827e-06	2.07351e-05	0	9.56848e-06	2.66019e-05	1.31115e-05
Hymenobacter_sp.BT182	2.51151e-06	4.99757e-06	4.38514e-06	1.97705e-05	1.64438e-06	2.79606e-06	6.79245e-07	1.15207e-06	2.14271e-05	5.17864e-06	1.94833e-06	7.37408e-06	1.76191e-06	5.68012e-06	9.68623e-07	6.93646e-06	0	4.18863e-06	0	1.55956e-05	1.84122e-05	1.92382e-06	1.17808e-05	8.3336e-06
Hymenobacter_sp.TS19	3.62774e-06	1.37688e-06	4.22273e-06	1.41218e-05	1.23328e-06	1.81226e-06	1.58491e-06	0	8.48599e-06	0	2.02626e-06	4.78318e-06	1.65179e-06	1.4441e-06	3.66693e-06	0	9.54234e-07	1.73009e-06	1.23654e-06	1.25828e-05	1.567e-05	0	9.69069e-06	0
Hymenobacter_sp.BT18	7.3113e-06	5.86449e-06	4.22273e-06	1.27096e-05	4.27538e-06	5.17789e-06	4.39245e-06	4.36143e-06	5.5159e-06	6.83581e-06	2.338e-06	8.17127e-06	1.15626e-06	1.73292e-06	1.45293e-06	2.70852e-06	4.83081e-06	6.28294e-06	2.57613e-06	9.03837e-06	1.17525e-05	6.42961e-06	1.00707e-05	5.05572e-06
Hymenobacter_sp.17J36-26	0	7.54735e-06	3.89791e-06	1.5534e-05	1.97325e-06	3.31385e-06	0	0	1.59112e-05	3.31433e-06	5.53326e-06	7.57338e-06	3.24853e-06	5.29503e-06	3.32099e-06	6.73828e-06	1.43135e-06	3.73334e-06	0	1.86084e-05	0	0	2.10915e-05	0
Hymenobacter_sp.NBH84	8.92983e-07	4.07965e-06	2.05723e-06	1.75514e-05	1.47994e-06	6.26525e-06	3.89434e-06	3.86768e-06	9.33459e-06	3.93577e-06	1.4028e-06	1.17587e-05	0	1.25155e-06	3.18262e-06	1.91579e-06	1.37171e-06	3.64229e-06	0	1.87856e-05	1.17525e-05	0	1.31109e-05	1.88895e-06
Hymenobacter_sp.DG01	1.06042e-06	2.19281e-06	2.11137e-06	9.28005e-06	1.47994e-06	7.24905e-07	1.40377e-06	0	6.7888e-06	2.90004e-06	1.94833e-06	7.97197e-06	1.21132e-06	3.17702e-06	0	2.90671e-06	8.94595e-07	1.36586e-06	0	1.31145e-05	2.50719e-05	0	1.48211e-05	8.88917e-07
Hymenobacter_sp.BRD67	7.25548e-06	3.21272e-06	2.65274e-06	1.31131e-05	6.00197e-06	1.48606e-05	5.56981e-06	5.5135e-06	1.23047e-05	0	4.28633e-06	1.55453e-05	0	0	0	0	9.36342e-06	0	0	2.16212e-05	2.31132e-05	0	2.07115e-05	7.66691e-06
Hymenobacter_sp.PAMC_26554	2.34408e-06	1.22389e-06	8.12064e-07	1.85601e-05	0	3.05496e-06	3.03396e-06	0	1.23047e-05	8.49297e-06	3.50699e-06	7.17478e-06	1.76191e-06	1.25155e-06	2.49075e-06	1.18911e-06	1.37171e-06	3.09594e-06	1.64872e-06	1.5064e-05	9.79372e-06	1.56943e-06	1.21609e-05	1.1667e-06
Hymenobacter_swuensis	1.32831e-05	1.04031e-05	7.25443e-06	1.71479e-05	7.893e-06	1.57926e-05	1.22717e-05	8.3114e-06	1.12439e-05	0	1.32486e-06	4.78318e-06	0	0	4.28962e-06	2.31215e-06	8.70739e-06	1.73009e-05	6.90402e-06	1.91401e-05	1.01855e-05	1.04291e-05	1.99514e-05	7.66691e-06
Hymenobacter_jejuensis	9.2647e-06	7.90432e-06	4.06032e-06	5.95134e-05	4.27538e-06	7.50794e-06	6.88302e-06	6.25412e-06	1.23047e-05	0	0	8.37057e-06	0	0	3.25181e-06	0	5.78504e-06	7.0114e-06	3.50353e-06	2.23301e-05	1.13607e-05	7.74591e-06	2.50818e-05	6.94467e-06
Hymenobacter_sedentarius	2.4557e-06	3.05974e-06	3.0317e-06	1.29114e-05	1.56216e-06	4.45299e-06	2.1283e-06	1.89269e-06	1.59112e-05	7.2501e-06	1.48073e-06	8.37057e-06	9.36017e-07	2.31056e-06	2.42156e-06	3.36914e-06	0	3.55123e-06	1.33959e-06	1.47095e-05	2.82059e-05	0	1.72912e-05	4.00013e-06
Hymenobacter_oligotrophus	2.73476e-06	1.22389e-06	1.62413e-06	1.89636e-05	2.30213e-06	3.15851e-06	1.81132e-06	1.8104e-06	1.54869e-05	1.01501e-05	0	9.36707e-06	0	0	2.83668e-06	0	1.78919e-06	4.00651e-06	0	1.73678e-05	6.26798e-06	3.03761e-06	1.57711e-05	2.33341e-06
Hymenobacter_qilianensis	2.28827e-06	1.52987e-06	2.1655e-06	7.86787e-06	1.3155e-06	1.9676e-06	1.94717e-06	4.11455e-06	1.61234e-05	6.83581e-06	3.19526e-06	8.96847e-06	0	0	3.39018e-06	5.08674e-06	0	8.19514e-06	0	9.39282e-06	9.79372e-06	3.08824e-06	6.84048e-06	8.66694e-06
Hymenobacter_nivis	1.67434e-06	1.1219e-06	1.2993e-06	5.85046e-05	0	2.12294e-06	1.53962e-06	0	1.52748e-05	1.01501e-05	2.5718e-06	1.17587e-05	0	0	3.87449e-06	0	1.01387e-06	2.64066e-06	1.44263e-06	1.34689e-05	1.64535e-05	0	2.8122e-05	1.66672e-06
Pontibacter_russatus	5.3579e-06	2.85575e-06	4.22273e-06	3.14715e-05	3.61763e-06	5.17789e-06	4.61887e-06	4.36143e-06	2.05785e-05	4.5572e-06	3.89666e-06	1.7339e-05	5.50598e-07	0	2.07562e-06	1.05698e-06	3.4591e-06	5.82766e-06	2.67917e-06	3.52674e-05	2.42884e-05	4.75893e-06	2.92621e-05	7.1669e-06
Pontibacter_korlensis	3.62774e-06	6.22146e-06	4.16859e-06	1.06922e-05	2.87766e-06	7.09371e-06	3.48679e-06	2.05728e-06	3.60655e-05	2.07146e-06	2.338e-06	1.01643e-05	1.81697e-06	4.90993e-06	2.49075e-06	6.80434e-06	0	4.09757e-06	0	1.71906e-05	1.84122e-05	1.72131e-06	1.93814e-05	6.27798e-06
Pontibacter_actiniarum	2.12083e-06	5.20155e-06	4.00618e-06	1.49288e-05	1.3155e-06	2.74428e-06	4.5283e-07	0	1.54869e-05	2.2786e-06	2.18213e-06	1.03636e-05	1.48662e-06	6.25776e-06	3.25181e-06	6.60616e-06	0	2.09431e-06	0	1.38234e-05	1.48865e-05	6.58149e-07	1.91914e-05	1.00003e-06
Pontibacter_sp.SGAir0037	2.95801e-06	4.5896e-06	3.30239e-06	1.5534e-05	1.08529e-05	5.28145e-06	7.06415e-06	2.05728e-06	2.14271e-05	1.22216e-05	5.53326e-06	2.03285e-05	8.20391e-06	4.52484e-06	3.18262e-06	6.80434e-06	2.62414e-06	5.64554e-06	0	1.59501e-05	1.52782e-05	1.36693e-06	1.00707e-05	2.05562e-06
Pontibacter_akesuensis	1.06042e-06	5.96648e-06	2.05723e-06	1.39201e-05	2.21991e-06	5.69568e-06	7.92453e-06	4.27913e-06	1.99421e-05	3.31433e-06	5.06566e-06	1.99299e-05	1.1012e-06	3.65838e-06	2.35237e-06	6.20979e-06	0	5.7366e-06	1.1335e-06	2.49884e-05	1.91957e-05	6.07522e-07	1.67212e-05	3.11121e-06
Pontibacter_pudoricolor	3.29287e-06	1.1729e-06	8.12064e-07	1.23062e-05	1.23328e-06	2.48539e-06	1.53962e-06	1.8104e-06	1.61234e-05	3.93577e-06	9.27405e-06	9.56637e-06	2.09227e-06	0	1.45985e-05	2.51034e-06	6.0236e-06	1.01073e-05	4.53398e-06	6.2028e-06	1.99792e-05	3.18949e-06	9.31066e-06	6.16686e-06
Nibribacter_sp.BT10	2.17665e-06	1.06071e-05	9.3658e-06	1.57357e-05	4.68647e-06	6.47237e-06	5.25283e-06	4.44372e-06	1.6972e-05	3.72862e-06	7.40365e-06	1.07622e-05	3.46877e-06	9.24223e-06	3.66693e-06	1.10323e-05	1.01387e-06	7.10246e-06	1.85481e-06	2.37479e-05	2.58554e-05	1.36693e-06	1.86213e-05	6.55576e-06
Rufibacter_tibetensis	2.56733e-06	4.48761e-06	4.87238e-06	3.22784e-06	2.13769e-06	1.29447e-06	1.44906e-06	8.2291e-07	9.54674e-06	3.93577e-06	1.02092e-05	8.76917e-06	8.47921e-06	9.24223e-06	5.95011e-06	1.03056e-05	8.34955e-07	1.45691e-06	0	5.49391e-06	0	9.11284e-07	3.42024e-06	2.00006e-06
Rufibacter_sp.DG31D	5.02303e-06	1.37688e-06	2.11137e-06	2.92523e-05	6.74194e-06	4.81544e-06	2.03774e-06	2.22186e-06	1.31533e-05	4.35006e-06	3.66286e-06	1.01643e-05	1.3765e-06	2.98447e-06	4.70474e-06	4.02975e-06	1.61027e-06	4.64391e-06	2.78222e-06	2.10895e-05	2.11544e-05	1.36693e-06	1.69112e-05	2.83342e-06
Adhaeribacter_swui	1.4511e-06	3.05974e-06	1.62413e-06	8.87657e-06	1.23328e-06	2.33005e-06	3.03396e-06	3.04477e-06	1.16682e-05	1.96788e-05	4.05253e-06	9.16777e-06	7.70838e-07	2.8882e-06	1.72968e-06	2.77459e-06	1.07351e-06	3.55123e-06	1.54568e-06	4.43057e-06	1.01855e-05	0	4.37031e-06	2.61119e-06
Adhaeribacter_sp.KUDC8001	0	7.13938e-07	5.95513e-07	8.27135e-06	0	5.69568e-07	1.08679e-06	0	5.72805e-06	9.11441e-06	2.49386e-06	1.17587e-05	1.81697e-06	3.65838e-06	1.86806e-06	2.18003e-06	1.13315e-06	9.10571e-07	1.44263e-06	6.38003e-06	2.11544e-05	8.60657e-07	5.32038e-06	0
Spirosoma_sp.CJU-O	7.64616e-06	8.61825e-06	4.87238e-06	1.12974e-05	5.42644e-06	8.28463e-06	8.06038e-06	8.14681e-06	9.12244e-06	2.07146e-06	5.37739e-06	6.77618e-06	0	2.11801e-06	3.39018e-06	3.10489e-06	4.71153e-06	1.21106e-05	3.81267e-06	8.68392e-06	2.35049e-05	5.97397e-06	8.93063e-06	5.38906e-06
Spirosoma_sp.KCTC_42546	5.3579e-06	6.11947e-06	4.60169e-06	6.25395e-06	4.3576e-06	4.97078e-06	5.38868e-06	4.85517e-06	3.18225e-06	0	2.02626e-06	3.58739e-06	1.15626e-06	2.31056e-06	2.49075e-06	2.70852e-06	3.1609e-06	6.92034e-06	3.29744e-06	4.25335e-06	1.21442e-05	4.25266e-06	5.89042e-06	4.00013e-06
Spirosoma_sp.BT328	6.8648e-06	5.8135e-06	3.78963e-06	2.86471e-05	4.43981e-06	6.78304e-06	7.60755e-06	6.00725e-06	1.33654e-05	3.52148e-06	1.71453e-06	5.97898e-06	1.26638e-06	0	2.76749e-06	1.38729e-06	4.35369e-06	8.10409e-06	2.78222e-06	1.32917e-05	7.83498e-06	5.21457e-06	1.95714e-05	5.22239e-06
Spirosoma_sp.PL0136	0	1.78485e-06	1.19103e-06	3.73219e-05	1.23328e-06	3.31385e-06	1.53962e-06	1.89269e-06	7.6374e-06	0	2.338e-06	1.03636e-05	0	0	1.72968e-06	1.58548e-06	1.19279e-06	2.82277e-06	0	1.64817e-05	1.05772e-05	8.1003e-07	1.67212e-05	1.61116e-06
Spirosoma_sp.TS118	9.48794e-07	2.65177e-06	8.12064e-07	1.25079e-05	1.06884e-06	4.03876e-06	2.62641e-06	2.30415e-06	1.67598e-05	2.90004e-06	2.338e-06	8.17127e-06	1.1012e-06	2.40683e-06	1.86806e-06	1.78366e-06	1.66991e-06	4.37074e-06	1.54568e-06	1.70134e-05	2.31132e-05	1.01254e-06	1.86213e-05	9.44475e-07
Spirosoma_montaniterrae	3.4045e-06	5.86449e-06	3.78963e-06	1.23062e-05	2.46656e-06	6.10991e-06	5.29811e-06	6.58328e-06	1.56991e-05	2.69289e-06	9.35198e-07	8.56987e-06	7.15778e-07	2.98447e-06	1.79887e-06	1.91579e-06	3.22054e-06	7.73986e-06	1.95786e-06	1.6659e-05	1.2536e-05	3.59451e-06	1.78613e-05	2.83342e-06
Spirosoma_rigui	3.68355e-06	3.82467e-06	2.11137e-06	1.37183e-05	2.30213e-06	6.93838e-06	1.99245e-06	2.63331e-06	1.80327e-05	1.45002e-05	1.94833e-06	9.76567e-06	0	1.73292e-06	1.24537e-06	6.34191e-06	8.34955e-07	4.4618e-06	1.23654e-06	1.20512e-05	3.72161e-05	2.02507e-06	1.27309e-05	3.72234e-06
Spirosoma_pollinicola	3.51612e-06	4.74259e-06	1.62413e-06	1.37183e-05	3.53541e-06	7.09371e-06	5.02641e-06	4.77288e-06	1.86692e-05	2.48575e-06	2.96146e-06	9.76567e-06	1.04614e-06	1.92546e-06	1.59131e-06	2.18003e-06	1.07351e-06	6.00977e-06	1.1335e-06	9.74726e-06	1.33195e-05	5.56896e-07	1.3681e-05	5.16683e-06
Spirosoma_radiotolerans	6.69737e-07	1.93783e-06	1.56999e-06	4.84176e-06	1.06884e-06	2.48539e-06	1.67547e-06	1.56353e-06	9.12244e-06	0	1.6366e-06	3.38809e-06	6.60718e-07	2.11801e-06	0	2.5764e-06	0	2.91383e-06	0	4.78502e-06	7.44323e-06	7.08776e-07	4.37031e-06	1.66672e-06
Fibrella_aestuarina	8.59496e-06	5.20155e-06	6.11755e-06	5.87064e-05	5.34422e-06	9.21665e-06	7.06415e-06	3.62081e-06	1.80327e-05	8.07868e-06	3.03939e-06	1.11608e-05	1.70685e-06	0	1.04473e-05	7.99345e-06	5.06937e-06	8.83254e-06	3.50353e-06	3.04823e-05	1.44947e-05	7.94842e-06	3.09722e-05	7.9447e-06
Fibrella_sp.ES10-3-2-2	2.51151e-06	5.04856e-06	4.70997e-06	1.5534e-05	2.46656e-06	6.05813e-06	3.57736e-06	2.96248e-06	2.18514e-05	3.72862e-06	5.53326e-06	1.01643e-05	1.43156e-06	3.46584e-06	2.90587e-06	4.95462e-06	1.61027e-06	7.0114e-06	1.64872e-06	2.44568e-05	1.4103e-05	6.07522e-07	1.61511e-05	3.55567e-06
Rhodocytophaga_sp.172606-1	5.3579e-06	7.08839e-06	7.25443e-06	1.69462e-05	5.59088e-06	6.21347e-06	4.8e-06	5.18434e-06	2.18514e-05	8.28583e-06	2.88353e-06	1.21573e-05	3.30359e-06	5.68012e-06	4.49718e-06	8.85225e-06	5.18865e-06	8.46831e-06	3.60658e-06	2.23301e-05	4.11336e-05	5.82209e-06	1.14008e-05	6.66688e-06
Runella_slithyformis	5.02303e-06	5.55852e-06	4.70997e-06	7.26265e-06	3.45319e-06	7.66328e-06	3.07925e-06	3.94997e-06	1.8457e-05	0	1.94833e-06	9.16777e-06	1.76191e-06	4.71739e-06	2.14481e-06	7.06859e-06	8.94595e-07	6.374e-06	0	6.73447e-06	1.2536e-05	1.56943e-06	1.02607e-05	7.05578e-06
Runella_sp.HYN0085	1.89759e-06	9.68916e-07	8.12064e-07	1.14992e-05	1.39772e-06	2.01938e-06	7.24528e-07	9.87493e-07	1.46383e-05	5.88294e-05	1.32486e-06	6.57688e-06	0	1.15528e-06	1.24537e-06	9.24862e-07	0	2.5496e-06	0	4.43057e-06	1.4103e-05	6.07522e-07	8.93063e-06	1.11115e-06
Runella_sp.SP2	2.62314e-06	1.07091e-06	6.49651e-07	1.75514e-05	1.47994e-06	3.15851e-06	1.17736e-06	0	1.56991e-05	4.14291e-06	1.71453e-06	1.03636e-05	7.15778e-07	2.69565e-06	1.107e-06	2.77459e-06	6.56036e-07	9.10571e-07	0	1.41778e-05	7.83498e-06	5.06269e-07	1.78613e-05	2.61119e-06
Allopseudarcicella_aquatilis	3.06963e-06	3.11073e-06	3.73549e-06	3.22784e-06	4.60425e-06	4.55655e-06	3.80377e-06	4.44372e-06	5.72805e-06	0	2.338e-06	0	2.09227e-06	5.48757e-06	4.70474e-06	5.94554e-06	3.1609e-06	2.82277e-06	2.37004e-06	0	1.13607e-05	1.97445e-06	5.13036e-06	7.33357e-06
Leadbetterella_byssophila	1.73015e-06	5.04856e-06	3.57308e-06	4.43828e-06	1.56216e-06	1.65693e-06	9.0566e-07	1.48124e-06	5.9402e-06	6.00722e-06	3.66286e-06	7.37408e-06	2.42263e-06	5.3913e-06	1.72968e-06	5.81342e-06	0	4.27969e-06	1.23654e-06	2.48112e-06	1.13607e-05	9.11284e-07	3.99028e-06	4.22236e-06
Dyadobacter_fermentans	5.41371e-06	6.37445e-06	3.24825e-06	1.35166e-05	3.53541e-06	9.06131e-06	7.15472e-06	6.83016e-06	1.44262e-05	3.52148e-06	7.79332e-06	1.29545e-05	1.21132e-06	3.85093e-06	2.76749e-06	4.09582e-06	2.74342e-06	9.19677e-06	2.78222e-06	7.97503e-06	1.64535e-05	3.34137e-06	1.86213e-05	6.22242e-06
Arcticibacterium_luteifluviistationis	2.12083e-06	7.13938e-07	1.35344e-06	4.84176e-06	0	2.48539e-06	6.79245e-07	9.87493e-07	9.33459e-06	8.07868e-06	1.13782e-05	7.77267e-06	0	2.98447e-06	5.53499e-06	6.67222e-06	2.32595e-06	1.18374e-06	1.1335e-06	4.96224e-06	9.79372e-06	5.56896e-07	1.02607e-05	5.55573e-07
Cytophaga_hutchinsonii	1.17204e-06	1.1219e-06	1.24516e-06	1.02887e-05	9.86625e-07	2.17472e-06	1.99245e-06	1.15207e-06	1.08196e-05	0	3.42906e-06	8.37057e-06	7.15778e-07	2.02174e-06	2.69831e-06	2.64246e-06	0	2.5496e-06	1.1335e-06	7.26614e-06	1.13607e-05	5.56896e-07	1.00707e-05	1.11115e-06
Echinicola_rosea	4.57654e-06	9.12821e-06	9.20339e-06	4.61985e-05	3.86428e-06	4.97078e-06	0	0	1.78206e-05	3.10718e-06	3.11733e-06	2.96956e-05	4.56997e-06	1.0205e-05	5.95011e-06	1.4996e-05	0	2.82277e-06	0	6.9117e-06	7.83498e-06	1.92382e-06	1.55811e-05	6.11131e-06
Echinicola_strongylocentroti	3.79518e-06	5.35454e-06	2.05723e-06	1.0087e-05	4.3576e-06	9.47554e-06	3.57736e-06	3.62081e-06	1.95178e-05	1.07716e-05	3.19526e-06	1.01643e-05	2.36757e-06	5.96894e-06	2.42156e-06	5.35099e-06	1.13315e-06	7.92197e-06	1.95786e-06	5.67113e-06	1.95874e-05	1.72131e-06	1.33009e-05	5.50018e-06
Echinicola_sp.LN3S3	2.67895e-06	4.48761e-06	1.67826e-06	1.29114e-05	2.21991e-06	6.67948e-06	4.43774e-06	2.7979e-06	1.73963e-05	9.73585e-06	2.96146e-06	1.15594e-05	0	1.34783e-06	1.79887e-06	2.5764e-06	0	4.4618e-06	0	9.21559e-06	1.4103e-05	6.07522e-07	1.27309e-05	3.50011e-06
Echinicola_vietnamensis	3.4045e-06	4.23263e-06	2.76102e-06	1.75514e-05	2.05547e-06	4.71188e-06	3.75849e-06	3.45622e-06	3.60655e-05	4.9715e-06	9.50785e-06	7.37408e-06	1.59674e-06	3.36956e-06	1.28688e-05	6.47403e-06	2.14703e-06	3.55123e-06	2.57613e-06	2.67607e-05	2.78142e-05	1.01254e-06	2.71719e-05	2.61119e-06
Algoriphagus_machipongonensis	2.28827e-06	3.4677e-06	3.84377e-06	1.49288e-05	1.80881e-06	3.36563e-06	3.21509e-06	3.78539e-06	1.29411e-05	3.52148e-06	1.71453e-06	2.21222e-05	1.3765e-06	1.73292e-06	3.32099e-06	4.49219e-06	3.57838e-06	3.27806e-06	1.44263e-06	1.29373e-05	5.87623e-06	3.64513e-06	9.31066e-06	3.16677e-06
[truncated: 4,058 more rows]

## Sheet: Metagenome-FMT-2
Tax	pvalue	p.adjust	median_YA	median_AA	median_YY	mean_YA	mean_AA	mean_YY	p_YA_AA	p_AA_YY	mean_rank_YA	mean_rank_AA	mean_rank_YY
[truncated: 4,574 more rows]
