# Supplementary material for: Gut microbiota-modulated glutamic acid rejuvenates the quality of oocytes deteriorated by advanced reproductive age
Source: EMBO Mol Med. 2026 May 8;18(6):2404–35. doi: 10.1038/s44321-026-00443-3 (PMC13270145; doi:10.1038/s44321-026-00443-3)
Supplement: Supplementary file 4 — Dataset EV2 [file 44321_2026_443_MOESM4_ESM.xlsx]

## Sheet: Dataset EV2
Dataset EV2. The untargeted metabolomic sequencing data of intestinal digesta from YY-FMT, AA-FMT, and YA-FMT mice.

## Sheet: Untargeted metabolome-FMT
Compound ID	Name	Formula	Molecular.Weight	Actual.RT	KEGG.ID	ID	HMDB.ID	mzVault.Best.Match	mzCloud.Best.Match	level	Super.class	Class	Sub.class	Pathway	QC_06	QC_07	QC_08	QC_09	QC_10	QC_11	QC_12	QC_13	QC_14	QC_15	AA-FMT_1	AA-FMT_2	AA-FMT_3	AA-FMT_4	AA-FMT_5	AA-FMT_6	YA-FMT_1	YA-FMT_2	YA-FMT_3	YA-FMT_4	YA-FMT_5	YA-FMT_6	YY-FMT_1	YY-FMT_2	YY-FMT_3	YY-FMT_4	YY-FMT_5	YY-FMT_6	Mean (AA)	Mean (YY)	Mean (YA)	FC (AA/YY)	VIP (AA/YY)	pVal (AA/YY)	FDR (AA/YY)
0.612_118.0266	Succinate	C4 H6 O4	118.027	0.612	C00042	BGI525	HMDB0000254	97.2	92.2	level1	Organic acids	Carboxylic acids [Fig]	Dicarboxylic acids	map00020 Citrate cycle (TCA cycle); map00190 Oxidative phosphorylation; map00250 Alanine, aspartate and glutamate metabolism; map00310 Lysine degradation; map00350 Tyrosine metabolism; map00360 Phenylalanine metabolism; map00620 Pyruvate metabolism; map00630 Glyoxylate and dicarboxylate metabolism; map00640 Propanoate metabolism; map00650 Butanoate metabolism; map00760 Nicotinate and nicotinamide…	7.36821e+08	6.95913e+08	7.07447e+08	7.57047e+08	7.48765e+08	6.39981e+08	6.71191e+08	6.81524e+08	6.48409e+08	6.78676e+08	3.42516e+09	1.14985e+08	1.26395e+09	2.83707e+09	3.02386e+08	1.08971e+09	8.00611e+08	3.73098e+08	7.21758e+08	8.1845e+07	1.7738e+08	7.4319e+08	8.48959e+08	2.8865e+08	4.39689e+08	7.8844e+07	7.97541e+07	5.38024e+08	1.50554e+09	3.78986e+08	4.82981e+08	3.97255	0.561358	0.110449695794043	0.218142203881039
0.612_134.0216	(s)-malate	C4 H6 O5	134.022	0.612	C00149	BGI34	HMDB0000156	98.4	97.3	level1	Organic acids	Carboxylic acids [Fig]	Hydroxycarboxylic acids	map00020 Citrate cycle (TCA cycle); map00620 Pyruvate metabolism; map00630 Glyoxylate and dicarboxylate metabolism; map01100 Metabolic pathways; map01200 Carbon metabolism; map04742 Taste transduction; map04922 Glucagon signaling pathway; map04964 Proximal tubule bicarbonate reclamation; map05200 Pathways in cancer; map05211 Renal cell carcinoma; map05230 Central carbon metabolism in cancer;	3.75158e+08	3.58713e+08	3.54584e+08	3.77492e+08	3.71008e+08	3.99276e+08	3.50772e+08	3.39111e+08	3.45218e+08	3.45119e+08	1.32472e+09	3.1183e+08	4.64032e+08	6.85112e+08	5.74994e+08	3.72339e+08	6.6997e+08	1.96589e+08	6.38897e+08	7.05579e+07	9.98345e+07	3.52179e+07	2.62847e+08	1.95333e+08	2.88351e+08	9.74962e+08	1.45755e+09	1.98772e+08	6.22171e+08	5.62968e+08	2.85178e+08	1.10516	0.183668	0.461948955521954	0.587974775752223
0.613_146.0215	Oxoglutaric acid	C5 H6 O5	146.022	0.613	C00026	BGI458	HMDB0000208	98.1	97	level1	Organic acids	Carboxylic acids [Fig]	2-Oxocarboxylic acids	map00020 Citrate cycle (TCA cycle); map00040 Pentose and glucuronate interconversions; map00053 Ascorbate and aldarate metabolism; map00220 Arginine biosynthesis; map00250 Alanine, aspartate and glutamate metabolism; map00310 Lysine degradation; map00340 Histidine metabolism; map00430 Taurine and hypotaurine metabolism; map00471 D-Glutamine and D-glutamate metabolism; map00630 Glyoxylate and dica…	3.67604e+07	3.70409e+07	3.68214e+07	3.58481e+07	3.65425e+07	3.14604e+07	3.08129e+07	3.08179e+07	3.10626e+07	3.18319e+07	1.73915e+07	1.57254e+07	1.26361e+07	1.36428e+07	3.38178e+07	2.74105e+07	2.13056e+07	9.92438e+06	2.30487e+07	2.40092e+08	1.48216e+07	1.83748e+07	2.52615e+07	2.01316e+08	1.41539e+08	3.6069e+07	4.0838e+07	2.61322e+07	2.0104e+07	7.8526e+07	5.45945e+07	0.256017	0.594311	0.0314826221319231	0.0935043808744656
0.614_104.011	Malonate	C3 H4 O4	104.011	0.614	C00383	BGI390	HMDB0000691	98.8	86.6	level1	Organic acids	Carboxylic acids [Fig]	Dicarboxylic acids	map00061 Fatty acid biosynthesis; map00240 Pyrimidine metabolism; map00410 beta-Alanine metabolism; map01100 Metabolic pathways; map01212 Fatty acid metabolism;	6.56714e+06	6.2815e+06	5.95751e+06	6.09162e+06	6.04869e+06	5.1763e+06	5.13593e+06	5.15934e+06	5.24937e+06	5.08917e+06	1.60364e+06	2.3475e+06	1.58867e+06	3.71823e+06	1.01334e+06	1.20503e+06	2.72433e+07	2.83994e+07	2.87634e+07	2.78542e+06	4.17404e+06	1.97787e+07	3.13082e+06	3.53181e+06	1.39128e+06	1.10603e+06	1.71763e+06	892619	1.91273e+06	1.9617e+06	1.85241e+07	0.975039	0.117834	0.982548427924163	0.989696528180806
0.614_145.158	Spermidine	C7 H19 N3	145.158	0.614	C00315	BGI25	HMDB0001257	87.2	81.8	level1	Organic nitrogen compounds	Organonitrogen compounds	Amines	map00330 Arginine and proline metabolism; map00410 beta-Alanine metabolism; map00480 Glutathione metabolism; map01100 Metabolic pathways; map02010 ABC transporters; map04976 Bile secretion;	6.23443e+07	6.27561e+07	6.29339e+07	5.55426e+07	6.4427e+07	7.87597e+07	8.70505e+07	8.19757e+07	8.68472e+07	8.10315e+07	2.01953e+08	4.39473e+08	1.44904e+08	1.14984e+08	3.5777e+07	6.40149e+07	1.53104e+08	1.54954e+08	6.16685e+07	7.05983e+07	1.3251e+08	4.6149e+07	9.14696e+07	1.44856e+07	6.09643e+07	1.14762e+07	4.27727e+07	8.79455e+07	1.66851e+08	5.1519e+07	1.03164e+08	3.23863	0.638791	0.0497998596665905	0.127201757667105
0.62_133.0376	L-aspartate	C4 H7 N O4	133.038	0.62	C16433	BGI345	#N/A	97.8	63.6	level1	#N/A	#N/A	#N/A	#N/A	6.29896e+07	6.41003e+07	6.93858e+07	6.58322e+07	6.67184e+07	5.96982e+07	6.2488e+07	6.29346e+07	6.19759e+07	6.50585e+07	1.23004e+08	8.19072e+07	8.08464e+07	1.33096e+08	7.73085e+07	7.48628e+07	6.97162e+07	8.73781e+07	5.88982e+07	7.31658e+07	1.08238e+08	7.98171e+07	4.88609e+07	3.15734e+07	2.55736e+07	1.22246e+08	1.99707e+08	7.27193e+07	9.51709e+07	8.34466e+07	7.95356e+07	1.1405	0.235158	0.323605189466803	0.461627705883326
0.629_88.1001	Putrescine	C4 H12 N2	88.1001	0.629	C00134	BGI23	HMDB0001414	65.5	53.6	level1	Peptides	Amines	Biogenic amines [Fig]	map00330 Arginine and proline metabolism; map00472 D-Arginine and D-ornithine metabolism; map00480 Glutathione metabolism; map01100 Metabolic pathways; map02010 ABC transporters; map04974 Protein digestion and absorption;	1.73751e+08	1.66385e+08	1.62414e+08	1.44586e+08	1.74484e+08	1.43765e+08	1.54922e+08	1.69707e+08	1.79422e+08	1.62836e+08	2.79543e+08	1.9661e+08	2.52478e+08	3.99553e+08	2.28833e+08	2.90818e+08	1.00839e+08	1.84735e+08	1.16138e+08	8.55481e+07	8.03752e+07	1.05397e+08	2.56777e+08	7.5138e+07	1.26549e+08	5.22063e+07	1.33381e+08	1.67878e+08	2.74639e+08	1.35322e+08	1.12172e+08	2.02953	0.406536	0.0155672866268897	0.0586498613814192
0.64_125.0146	Taurine	C2 H7 N O3 S	125.015	0.64	C00245	MReference-654	HMDB0000251	#N/A	91.9	level1	Organic acids and derivatives	Organic sulfonic acids and derivatives	Organosulfonic acids and derivatives	map00120 Primary bile acid biosynthesis; map00430 Taurine and hypotaurine metabolism; map00920 Sulfur metabolism; map01100 Metabolic pathways; map02010 ABC transporters; map04080 Neuroactive ligand-receptor interaction;	4.80169e+07	5.08771e+07	5.00128e+07	5.12746e+07	4.5428e+07	4.74248e+07	4.39902e+07	4.0963e+07	4.26434e+07	4.09919e+07	1.0214e+07	1.20382e+08	7.3776e+07	1.74887e+07	4.80994e+07	1.54335e+07	1.82019e+07	5.23623e+07	3.27304e+07	5.82797e+06	1.09153e+08	1.16443e+07	1.4297e+07	1.33249e+08	1.30373e+07	2.56309e+08	2.34456e+08	9.72299e+07	4.75656e+07	1.24763e+08	3.83199e+07	0.381247	0.42802	0.267055176486513	0.40416725391746
0.644_105.0426	L-serine	C3 H7 N O3	105.043	0.644	C00065	BGI378	HMDB0000187	90.2	85.3	level1	Peptides	Amino acids	Common amino acids [Fig]	map00260 Glycine, serine and threonine metabolism; map00270 Cysteine and methionine metabolism; map00600 Sphingolipid metabolism; map00630 Glyoxylate and dicarboxylate metabolism; map00920 Sulfur metabolism; map00970 Aminoacyl-tRNA biosynthesis; map01100 Metabolic pathways; map01200 Carbon metabolism; map01230 Biosynthesis of amino acids; map02010 ABC transporters; map04071 Sphingolipid signaling…	2.13406e+07	2.23317e+07	2.17324e+07	2.52846e+07	2.22516e+07	2.03036e+07	2.3235e+07	1.99103e+07	1.99668e+07	1.98659e+07	2.39346e+07	3.06925e+07	3.71074e+07	4.27857e+07	6.09869e+07	3.19408e+07	4.17012e+07	2.62968e+07	2.25734e+07	3.39165e+07	6.14531e+07	1.92563e+07	1.47824e+07	1.87418e+07	9.07416e+06	4.73625e+07	9.55641e+07	2.04281e+07	3.7908e+07	3.43255e+07	3.41995e+07	1.10437	0.217096	0.343963801668946	0.480728092285764
0.648_146.0691	L-glutamine	C5 H10 N2 O3	146.069	0.648	C00064	BGI357	HMDB0000641	63.3	55.8	level1	Peptides	Amino acids	Common amino acids [Fig]	map00220 Arginine biosynthesis; map00230 Purine metabolism; map00240 Pyrimidine metabolism; map00250 Alanine, aspartate and glutamate metabolism; map00471 D-Glutamine and D-glutamate metabolism; map00630 Glyoxylate and dicarboxylate metabolism; map00910 Nitrogen metabolism; map00970 Aminoacyl-tRNA biosynthesis; map01100 Metabolic pathways; map01230 Biosynthesis of amino acids; map02010 ABC transp…	2.64581e+07	2.65452e+07	3.7454e+07	2.77121e+07	3.64556e+07	2.35342e+07	2.72556e+07	2.28599e+07	2.23751e+07	2.29269e+07	1.77383e+07	3.66062e+07	7.5949e+07	7.50278e+07	2.01836e+07	8.70783e+07	5.23397e+07	5.56948e+07	2.90267e+07	4.80112e+07	5.90618e+07	2.44666e+07	1.7441e+07	1.24488e+07	8.78254e+06	8.88474e+06	7.76926e+07	3.07201e+07	5.20972e+07	2.5995e+07	4.47668e+07	2.00413	0.470392	0.0903613539107275	0.190209431989922
0.65_180.0632	D-fructose	C6 H12 O6	180.063	0.65	C02336	BGI13	HMDB0000660	83.5	82.9	level1	Organic oxygen compounds	Organooxygen compounds	Carbohydrates and carbohydrate conjugates	map00520 Amino sugar and nucleotide sugar metabolism;	3.64016e+08	3.70655e+08	4.21572e+08	3.47411e+08	3.49638e+08	1.67396e+08	3.87723e+08	4.17097e+08	3.63619e+08	2.66565e+08	5.94254e+08	6.06029e+08	3.99879e+08	9.30213e+08	6.81913e+08	3.82274e+08	6.21952e+08	3.44822e+08	4.90104e+08	7.05551e+08	6.67541e+08	5.17826e+08	4.6946e+08	2.86099e+08	3.38176e+08	3.68126e+08	4.71854e+08	2.84101e+08	5.99093e+08	3.69636e+08	5.57966e+08	1.62077	0.219341	0.0222993288717274	0.0742128601369083
0.666_119.0583	L-threonine	C4 H9 N O3	119.058	0.666	C00188	BGI380	HMDB0000167	97.1	83	level1	Peptides	Amino acids	Common amino acids [Fig]	map00260 Glycine, serine and threonine metabolism; map00290 Valine, leucine and isoleucine biosynthesis; map00860 Porphyrin and chlorophyll metabolism; map00970 Aminoacyl-tRNA biosynthesis; map01100 Metabolic pathways; map01230 Biosynthesis of amino acids; map02010 ABC transporters; map04974 Protein digestion and absorption; map04978 Mineral absorption;	4.01172e+07	4.06018e+07	4.06817e+07	7.36472e+07	6.86066e+07	4.39867e+07	4.0287e+07	3.87332e+07	3.76041e+07	4.17612e+07	8.73917e+07	1.19989e+08	1.35457e+08	1.20042e+08	1.20258e+08	1.16094e+08	6.45711e+07	8.47151e+07	3.94671e+07	1.43378e+08	1.26603e+08	6.92625e+07	5.67941e+07	3.23583e+07	1.44103e+07	1.17327e+08	1.27026e+08	8.43535e+07	1.16539e+08	7.20448e+07	8.79995e+07	1.61759	0.379625	0.0931212746910731	0.194527801468039
0.678_196.058	Gluconic acid	C6 H12 O7	196.058	0.678	C00257	BGI281	HMDB0000625	89.3	87.5	level1	Carbohydrates	Monosaccharides	Sugar acids [Fig]	map00030 Pentose phosphate pathway; map01100 Metabolic pathways; map01200 Carbon metabolism;	4.14436e+07	4.14556e+07	4.05337e+07	4.1501e+07	4.33236e+07	4.36901e+07	4.32071e+07	4.44629e+07	4.30978e+07	4.5457e+07	6.70167e+07	5.25777e+07	4.48167e+07	6.6158e+07	3.89401e+07	3.77804e+07	2.20054e+07	4.45428e+07	4.33456e+07	9.22293e+07	5.4911e+07	4.05313e+07	2.85703e+07	4.18449e+07	4.06081e+07	6.71856e+07	8.40084e+07	2.82341e+07	5.12149e+07	4.84086e+07	4.95942e+07	1.05797	0.101673	0.598921450723473	0.704855682320187
0.68_168.0903	Pyridoxamine	C8 H12 N2 O2	168.09	0.68	C00534	MReference-568	HMDB0001431	72.1	76.1	level1	Organoheterocyclic compounds	Pyridines and derivatives	Pyridoxamines	map00750 Vitamin B6 metabolism; map01100 Metabolic pathways; map04977 Vitamin digestion and absorption;	6.90299e+07	7.20602e+07	7.16057e+07	6.36867e+07	6.87267e+07	6.64708e+07	6.92565e+07	7.07682e+07	6.47699e+07	7.11513e+07	4.81912e+07	8.97204e+07	8.70554e+07	6.9476e+07	8.90092e+07	9.08971e+07	7.73194e+07	9.447e+07	6.62413e+07	9.71322e+07	1.45327e+08	5.59699e+07	3.84058e+07	4.84696e+07	5.40138e+07	1.12764e+08	9.04378e+07	6.59173e+07	7.90582e+07	6.83347e+07	8.941e+07	1.15693	0.114263	0.353506314861954	0.490604651300899
0.686_221.0894	N-acetyl-d-glucosamine	C8 H15 N O6	221.089	0.686	C00140	BGI412	HMDB0000215	87	#N/A	level1	Carbohydrates	Monosaccharides	Amino sugars [Fig]	map00520 Amino sugar and nucleotide sugar metabolism; map01100 Metabolic pathways; map02010 ABC transporters;	1.46017e+08	1.4024e+08	1.45704e+08	1.47963e+08	1.37489e+08	1.28507e+08	1.22847e+08	1.18627e+08	1.21161e+08	1.44438e+08	1.22377e+08	9.864e+07	2.28269e+08	1.65784e+08	1.77305e+08	2.69382e+08	7.23338e+07	1.56973e+08	1.27873e+08	8.54068e+07	1.49839e+08	1.28181e+08	1.19514e+08	9.18342e+07	1.84857e+08	2.66896e+08	2.92372e+08	2.287e+08	1.7696e+08	1.97362e+08	1.20101e+08	0.896623	0.0732	0.735850172186482	0.812862767938018
0.73_113.059	Creatinine	C4 H7 N3 O	113.059	0.73	C00791	MReference-13	HMDB0000562	#N/A	92.4	level1	Organic acids and derivatives	Carboxylic acids and derivatives	Amino acids, peptides, and analogues	map00330 Arginine and proline metabolism; map01100 Metabolic pathways;	1.92524e+07	2.96665e+07	2.86924e+07	1.89176e+07	2.09288e+07	2.47263e+07	2.43572e+07	2.44066e+07	2.34277e+07	1.85817e+07	1.7559e+07	1.43499e+09	1.54367e+09	5.45995e+07	1.60099e+09	2.84015e+07	8.63132e+07	5.74631e+07	6.8369e+07	1.56896e+09	1.4678e+09	6.7285e+07	7.33717e+08	3.62875e+07	2.38066e+07	2.08547e+09	2.83676e+08	3.20879e+07	7.80035e+08	5.32508e+08	5.52698e+08	1.46483	0.163138	0.773821358986663	0.84049479967599
0.731_112.0273	Uracil	C4 H4 N2 O2	112.027	0.731	C00106	MReference-2531	HMDB0000300	#N/A	86.2	level1	Organoheterocyclic compounds	Diazines	Pyrimidines and pyrimidine derivatives	map00240 Pyrimidine metabolism; map00410 beta-Alanine metabolism; map00770 Pantothenate and CoA biosynthesis; map01100 Metabolic pathways;	1.38015e+08	1.67913e+08	1.63074e+08	1.21631e+08	1.1491e+08	1.04863e+08	1.53187e+08	1.55799e+08	1.74354e+08	1.59309e+08	1.0881e+08	2.51503e+08	1.29043e+08	1.11565e+08	2.21725e+08	1.41491e+08	3.03324e+07	8.43012e+07	3.49226e+07	1.94625e+08	6.60395e+07	1.1087e+08	1.04443e+08	1.81685e+08	2.25001e+08	2.43112e+08	3.03523e+08	7.2953e+07	1.6069e+08	1.88453e+08	8.68484e+07	0.852678	0.0565006	0.707772269421331	0.791692517120332
0.765_131.0696	Creatine	C4 H9 N3 O2	131.07	0.765	C00300	MReference-357	HMDB0000064	83.7	93.1	level1	Organic acids and derivatives	Carboxylic acids and derivatives	Amino acids, peptides, and analogues	map00260 Glycine, serine and threonine metabolism; map00330 Arginine and proline metabolism; map01100 Metabolic pathways;	1.22199e+08	1.63787e+08	1.42795e+08	1.16925e+08	1.22168e+08	1.5e+08	1.44896e+08	1.61153e+08	1.51546e+08	1.01742e+08	3.16037e+07	3.00023e+07	1.29079e+08	1.12277e+08	5.05966e+07	2.85796e+08	2.29016e+08	2.25933e+08	2.2401e+08	3.57017e+07	4.45294e+07	1.7897e+08	7.3569e+07	3.23394e+08	1.72816e+08	4.72599e+08	7.01637e+09	2.71183e+08	1.06559e+08	1.38832e+09	1.5636e+08	0.0767539	0.804001	0.0550555653928452	0.136263971654479
0.779_103.0998	Choline	C5 H13 N O	103.1	0.779	C00114	MReference-886	HMDB0000097	#N/A	88.7	level1	Organic nitrogen compounds	Organonitrogen compounds	Quaternary ammonium salts	map00260 Glycine, serine and threonine metabolism; map00564 Glycerophospholipid metabolism; map01100 Metabolic pathways; map02010 ABC transporters; map04725 Cholinergic synapse; map04976 Bile secretion; map05231 Choline metabolism in cancer;	8.5844e+07	1.09892e+08	9.48467e+07	8.23801e+07	9.49318e+07	9.66025e+07	1.01659e+08	1.08682e+08	9.87813e+07	7.34195e+07	7.95365e+07	9.18044e+07	1.50558e+08	9.97577e+07	2.37443e+08	1.21203e+08	1.10461e+08	6.49237e+07	7.13693e+07	1.68799e+07	4.19518e+07	2.67224e+07	2.43908e+07	1.63319e+08	4.05963e+07	2.43753e+08	1.02877e+09	2.70196e+07	1.3005e+08	2.54642e+08	5.53847e+07	0.510719	0.130632	0.788272958076377	0.850124845393939
0.786_115.0635	L-proline	C5 H9 N O2	115.064	0.786	C16435	BGI376	#N/A	98.1	95.4	level1	#N/A	#N/A	#N/A	#N/A	4.60047e+08	6.85717e+08	5.81668e+08	4.76265e+08	4.49432e+08	6.54755e+08	6.05471e+08	6.68276e+08	6.15912e+08	3.83713e+08	2.76436e+08	7.21214e+08	5.65376e+08	9.58709e+08	8.86495e+08	6.21949e+08	1.29003e+09	8.99957e+08	5.7343e+08	5.34729e+08	9.27785e+08	6.01375e+08	4.20445e+08	6.47618e+08	6.40915e+08	1.09017e+09	3.54399e+09	5.15347e+08	6.71696e+08	1.14308e+09	8.04551e+08	0.587619	0.133255	0.444168451951272	0.573484088743997
0.787_117.079	L-valine	C5 H11 N O2	117.079	0.787	C00183	MReference-2570	HMDB0000883	#N/A	84.9	level1	Organic acids and derivatives	Carboxylic acids and derivatives	Amino acids, peptides, and analogues	map00280 Valine, leucine and isoleucine degradation; map00290 Valine, leucine and isoleucine biosynthesis; map00770 Pantothenate and CoA biosynthesis; map00970 Aminoacyl-tRNA biosynthesis; map01100 Metabolic pathways; map01210 2-Oxocarboxylic acid metabolism; map01230 Biosynthesis of amino acids; map02010 ABC transporters; map04974 Protein digestion and absorption; map04978 Mineral absorption; ma…	1.511e+09	2.29465e+09	1.70486e+09	1.58486e+09	1.64371e+09	2.12342e+09	1.88155e+09	2.35037e+09	1.89742e+09	1.02908e+09	8.35735e+08	2.35861e+09	1.57315e+09	1.98056e+09	2.57563e+09	1.4496e+09	3.18478e+09	2.67911e+09	1.64172e+09	1.98698e+09	2.95325e+09	2.18743e+09	2.48614e+09	3.27068e+09	3.31606e+09	2.98946e+09	4.44636e+09	2.15397e+09	1.79555e+09	3.11044e+09	2.43888e+09	0.577265	0.258334	0.0166968306986002	0.0612868074180588
0.787_175.0958	L-citrulline	C6 H13 N3 O3	175.096	0.787	C00327	BGI349	HMDB0000904	86.8	85.5	level1	Peptides	Amino acids	Other amino acids [Fig]	map00220 Arginine biosynthesis; map01100 Metabolic pathways; map01230 Biosynthesis of amino acids;	5.57586e+07	7.89577e+07	6.72454e+07	5.2663e+07	5.63485e+07	6.82603e+07	6.94765e+07	8.0324e+07	6.95127e+07	4.10155e+07	2.08639e+07	1.38432e+08	3.80178e+07	2.22569e+07	1.2553e+08	8.09073e+07	2.55029e+07	4.51923e+07	1.58115e+07	4.19833e+07	1.00955e+08	3.1941e+07	3.83578e+07	1.27056e+08	4.46696e+07	1.00436e+08	1.65543e+08	4.91591e+07	7.10014e+07	8.75369e+07	4.35643e+07	0.811103	0.196725	0.46107046380873	0.587722151494543
0.79_151.0495	Guanine	C5 H5 N5 O	151.049	0.79	C00242	MReference-436	HMDB0000132	#N/A	85.1	level1	Organoheterocyclic compounds	Imidazopyrimidines	Purines and purine derivatives	map00230 Purine metabolism; map01100 Metabolic pathways;	2.64539e+07	3.62866e+07	2.09462e+07	2.60951e+07	3.05158e+07	3.66979e+07	3.17929e+07	3.48223e+07	3.70883e+07	2.46739e+07	3.06844e+07	5.54937e+07	1.98466e+07	2.83574e+07	1.60672e+07	1.58539e+07	4.06296e+07	7.70108e+07	1.9283e+07	3.31327e+07	1.00293e+08	1.13911e+08	2.98597e+07	2.4146e+07	2.84037e+07	3.054e+07	4.76564e+07	5.21211e+07	2.77172e+07	3.54545e+07	6.40432e+07	0.781768	0.270065	0.219399340576223	0.353303989194833
0.791_147.0532	L-glutamic acid	C5 H9 N O4	147.053	0.791	C00025	MReference-470	HMDB0000148	81.8	83.6	level1	Organic acids and derivatives	Carboxylic acids and derivatives	Amino acids, peptides, and analogues	map00220 Arginine biosynthesis; map00250 Alanine, aspartate and glutamate metabolism; map00330 Arginine and proline metabolism; map00340 Histidine metabolism; map00430 Taurine and hypotaurine metabolism; map00471 D-Glutamine and D-glutamate metabolism; map00480 Glutathione metabolism; map00524 Neomycin, kanamycin and gentamicin biosynthesis; map00630 Glyoxylate and dicarboxylate metabolism; map00…	5.35551e+08	5.88234e+08	5.24305e+08	5.29285e+08	4.80959e+08	5.79142e+08	5.85779e+08	6.48287e+08	6.58244e+08	3.88762e+08	2.31701e+08	4.02425e+08	5.0657e+08	5.65792e+08	5.45429e+08	6.5602e+08	5.96483e+08	7.67469e+08	5.90434e+08	6.97285e+08	6.15594e+08	9.30903e+08	5.75213e+08	8.8602e+08	1.27649e+09	7.66329e+08	3.20385e+09	8.30733e+08	4.84656e+08	1.25644e+09	6.99695e+08	0.385738	0.380099	0.0211261972056516	0.0716251878614367
0.792_129.0791	Pipecolate	C6 H11 N O2	129.079	0.792	C00408	BGI478	HMDB0000716	85	84.8	level1	Alkaloids	Alkaloids derived from lysine	Piperidine alkaloids	map00310 Lysine degradation; map01100 Metabolic pathways;	5.24804e+07	8.61521e+07	6.72342e+07	5.7606e+07	6.4135e+07	8.14107e+07	7.19972e+07	8.40201e+07	7.78904e+07	4.25701e+07	4.09868e+07	7.94502e+07	5.21195e+07	5.21609e+07	4.86296e+07	4.6026e+07	8.48787e+07	1.09573e+08	6.60106e+07	6.12776e+07	7.95254e+07	3.39861e+08	4.41285e+07	6.24955e+07	6.59426e+07	5.14752e+07	1.33941e+08	5.5489e+07	5.32288e+07	6.8912e+07	1.23521e+08	0.772418	0.124414	0.286432297638334	0.423169480800402
0.794_221.0901	N-acetyl-d-galactosamine	C8 H15 N O6	221.09	0.794	C01074	BGI411	HMDB0000212	80.8	80.6	level1	Organic oxygen compounds	Organooxygen compounds	Carbohydrates and carbohydrate conjugates	map05146 Amoebiasis;	1.20585e+08	1.30412e+08	1.21615e+08	1.10076e+08	1.19633e+08	1.22545e+08	1.32838e+08	1.39649e+08	1.29792e+08	9.63171e+07	6.93325e+07	9.11854e+07	1.86401e+08	1.81627e+08	1.5051e+08	1.80127e+08	1.0274e+08	1.5173e+08	1.13964e+08	1.01545e+08	1.6567e+08	1.5262e+08	9.32533e+07	1.28214e+08	1.6379e+08	2.2836e+08	5.23494e+08	1.67569e+08	1.43197e+08	2.17447e+08	1.31378e+08	0.65854	0.162209	0.310778865137418	0.447603337198836
0.819_149.0512	L-methionine	C5 H11 N O2 S	149.051	0.819	C00073	BGI369	HMDB0000696	94.6	93.8	level1	Peptides	Amino acids	Common amino acids [Fig]	map00270 Cysteine and methionine metabolism; map00970 Aminoacyl-tRNA biosynthesis; map01100 Metabolic pathways; map01210 2-Oxocarboxylic acid metabolism; map01230 Biosynthesis of amino acids; map01523 Antifolate resistance; map04974 Protein digestion and absorption; map04978 Mineral absorption; map05230 Central carbon metabolism in cancer;	1.1026e+09	1.10196e+09	1.15555e+09	1.02217e+09	1.14893e+09	9.87884e+08	1.04674e+09	1.11438e+09	1.18577e+09	8.92071e+08	1.05349e+09	1.71417e+09	1.39358e+09	1.30126e+09	1.17335e+09	1.27278e+09	1.2884e+09	1.43915e+09	9.93889e+08	2.0803e+09	2.03525e+09	1.27636e+09	8.3048e+08	8.71499e+08	6.38224e+08	1.58213e+09	2.03925e+09	1.37055e+09	1.31811e+09	1.22202e+09	1.51889e+09	1.07863	0.078386	0.479110025484109	0.603292883500453
0.941_243.0855	Cytidine	C9 H13 N3 O5	243.085	0.941	C00475	MReference-364	HMDB0000089	43.5	67.3	level1	Nucleosides, nucleotides, and analogues	Pyrimidine nucleosides	#N/A	map00240 Pyrimidine metabolism; map01100 Metabolic pathways; map02010 ABC transporters;	6.53548e+06	8.87986e+06	7.19568e+06	5.41836e+06	9.08332e+06	6.19034e+06	5.91842e+06	6.71671e+06	6.35534e+06	6.80998e+06	7.57024e+06	8.11557e+06	6.13597e+06	7.74398e+06	7.14704e+06	6.52517e+06	8.0531e+06	9.98161e+06	9.76003e+06	8.41829e+06	1.01452e+07	1.45131e+07	1.33889e+07	8.26867e+06	6.02817e+06	7.89012e+06	1.94025e+07	8.29034e+06	7.20633e+06	1.05448e+07	1.01452e+07	0.683402	0.216619	0.142815784480469	0.25961125239489
1.028_152.0333	Xanthine	C5 H4 N4 O2	152.033	1.028	C00385	MReference-781	HMDB0000292	#N/A	91.5	level1	Organoheterocyclic compounds	Imidazopyrimidines	Purines and purine derivatives	map00230 Purine metabolism; map00232 Caffeine metabolism; map01100 Metabolic pathways;	2.18937e+08	2.35249e+08	2.67401e+08	2.278e+08	4.02071e+08	3.48935e+08	3.4237e+08	2.97429e+08	2.83194e+08	2.91713e+08	6.42534e+08	4.48808e+08	3.85153e+08	4.54249e+08	5.08892e+08	3.22166e+08	1.01812e+08	2.05427e+08	1.5746e+08	3.80958e+08	2.00606e+08	1.52683e+08	1.58283e+08	2.17513e+08	3.02602e+08	6.26686e+08	8.89502e+08	1.91557e+08	4.603e+08	3.9769e+08	1.99824e+08	1.15743	0.170852	0.305575488429481	0.442409036244858
1.044_331.0682	2'-deoxyadenosine 5'-monophosphate	C10 H14 N5 O6 P	331.068	1.044	C00360	BGI60	HMDB0000905	95.6	#N/A	level1	Nucleic acids	Nucleotides [Fig]	Deoxyribonucleotides	map00230 Purine metabolism; map01100 Metabolic pathways;	5.02249e+06	5.47165e+06	4.86136e+06	4.81287e+06	4.69717e+06	4.93959e+06	5.03922e+06	5.40696e+06	5.39428e+06	4.73822e+06	54449.4	1.67369e+06	765066	65771.1	3.26824e+07	944361	423254	1.81979e+06	46279.7	597696	140766	52666.4	1.79663e+06	1.05453e+07	2.10639e+06	5.63784e+07	3.8639e+07	1.59657e+06	6.03095e+06	1.85104e+07	513409	0.325815	1.61555	0.0802900691182951	0.176380606923882
1.052_136.0386	Hypoxanthine	C5 H4 N4 O	136.039	1.052	C00262	MReference-441	HMDB0000157	#N/A	91.9	level1	Organoheterocyclic compounds	Imidazopyrimidines	Purines and purine derivatives	map00230 Purine metabolism; map01100 Metabolic pathways;	7.18599e+08	7.51026e+08	7.50906e+08	8.38207e+08	7.58801e+08	8.1363e+08	8.30422e+08	7.54674e+08	7.30838e+08	7.15013e+08	1.24664e+09	9.5398e+08	1.41287e+09	2.19889e+09	1.6985e+09	1.05416e+09	3.17777e+08	3.52893e+08	4.90299e+08	1.31935e+09	7.52632e+08	6.83211e+08	4.46287e+08	9.95507e+08	6.40633e+08	1.26007e+09	1.69117e+09	3.63786e+08	1.42751e+09	8.99575e+08	6.52694e+08	1.58687	0.264405	0.0774046191527255	0.172294415353729
1.064_175.0482	N-acetyl-l-aspartic acid	C6 H9 N O5	175.048	1.064	C01042	BGI418	HMDB0000812	80.4	#N/A	level1	Organic acids and derivatives	Carboxylic acids and derivatives	Amino acids, peptides, and analogues	map00250 Alanine, aspartate and glutamate metabolism; map01100 Metabolic pathways;	1.34483e+07	1.28998e+07	1.29724e+07	8.26309e+06	1.34399e+07	1.14267e+07	1.27794e+07	1.27584e+07	1.25069e+07	1.22427e+07	1.4453e+07	9.56114e+06	1.76205e+07	2.16727e+07	1.05311e+07	4.54265e+07	1.48462e+07	1.59754e+07	1.35422e+07	9.84343e+06	7.32914e+06	1.41562e+07	1.78501e+07	1.79035e+07	9.81346e+06	1.00166e+07	1.81454e+07	1.91305e+07	1.98775e+07	1.54766e+07	1.26154e+07	1.28436	0.0986933	0.612648577304337	0.716229903295931
1.099_244.0691	Uridine	C9 H12 N2 O6	244.069	1.099	C00299	MReference-1408	HMDB0000296	89.5	90.6	level1	Nucleosides, nucleotides, and analogues	Pyrimidine nucleosides	#N/A	map00240 Pyrimidine metabolism; map01100 Metabolic pathways; map02010 ABC transporters;	8.47844e+07	7.99887e+07	8.5355e+07	8.1913e+07	8.97244e+07	7.76676e+07	5.26807e+07	8.64537e+07	8.37627e+07	8.3224e+07	3.48345e+07	1.62066e+07	1.46307e+08	1.82004e+08	7.95603e+07	2.26414e+07	1.24707e+08	1.57607e+08	6.7769e+07	6.95374e+07	2.28352e+08	4.24989e+07	5.67368e+07	1.23553e+07	3.77161e+07	1.00916e+08	7.29092e+07	6.20541e+07	8.0259e+07	5.71146e+07	1.15078e+08	1.40523	0.0666507	0.796721632450185	0.856587206750998
1.142_129.0428	Pyroglutamate	C5 H7 N O3	129.043	1.142	C01879	BGI491	HMDB0000267	94.2	89.4	level1	Peptides	Amino acids	Other amino acids [Fig]	map00480 Glutathione metabolism; map01100 Metabolic pathways;	3.53743e+08	3.56047e+08	3.58417e+08	3.47448e+08	3.55939e+08	3.56097e+08	3.50449e+08	3.62798e+08	3.58158e+08	3.59722e+08	1.12727e+07	1.58007e+08	4.07406e+08	1.31743e+07	3.54009e+08	4.98117e+08	7.55531e+08	4.23861e+08	3.18928e+07	2.21567e+08	1.06182e+08	1.45228e+07	6.32026e+08	5.94968e+08	5.11519e+08	7.03127e+08	1.14654e+09	5.14594e+08	2.40331e+08	6.83796e+08	2.58926e+08	0.351466	0.951553	0.0527753388482534	0.132148887036252
1.193_189.0639	N-acetyl-l-glutamate	C7 H11 N O5	189.064	1.193	C00624	BGI420	HMDB0001138	96	#N/A	level1	Organic acids and derivatives	Carboxylic acids and derivatives	Amino acids, peptides, and analogues	map00220 Arginine biosynthesis; map01100 Metabolic pathways; map01210 2-Oxocarboxylic acid metabolism; map01230 Biosynthesis of amino acids;	5.2482e+07	5.23604e+07	5.61986e+07	5.02464e+07	5.41763e+07	5.63634e+07	5.20202e+07	5.81647e+07	5.58762e+07	5.48099e+07	2.54336e+06	3.82518e+07	4.99173e+07	1.42324e+06	4.34797e+07	6.2625e+07	5.82957e+07	3.67624e+07	6.48133e+06	1.26705e+08	3.29424e+07	6.52902e+06	5.03034e+07	1.18515e+08	8.15294e+07	3.76495e+07	1.09732e+08	5.19545e+07	3.30401e+07	7.49473e+07	4.46192e+07	0.440844	0.874533	0.0923426683398957	0.193158458658102
1.473_120.0436	Purine	C5 H4 N4	120.044	1.473	C15587	MReference-566	HMDB0001366	#N/A	94	level1	Organoheterocyclic compounds	Imidazopyrimidines	Purines and purine derivatives	#N/A	1.86704e+06	1.66781e+06	2.22191e+06	2.46132e+06	1.8059e+06	2.39767e+06	1.70918e+06	1.91484e+06	2.22869e+06	2.19289e+06	1.75635e+07	1.3312e+06	189697	80004	6.08388e+06	880074	90975.4	151257	42123.2	8.20752e+06	313724	76153.6	564204	1.51904e+06	5.19984e+06	3.43076e+06	5.45259e+06	547033	4.35473e+06	2.78558e+06	1.48029e+06	1.56331	0.428753	0.587339795155925	0.695397908877394
1.588_135.0545	Adenine	C5 H5 N5	135.054	1.588	C00147	MReference-296	HMDB0000034	#N/A	92.7	level1	Organoheterocyclic compounds	Imidazopyrimidines	Purines and purine derivatives	map00230 Purine metabolism; map01100 Metabolic pathways;	2.52877e+07	4.82346e+07	2.56557e+07	2.1063e+07	2.59492e+07	2.48275e+07	2.53874e+07	2.57983e+07	2.42868e+07	3.656e+07	4.14266e+06	1.73252e+08	9.5185e+06	5.60257e+06	1.09293e+07	4.11188e+07	1.03871e+07	2.55599e+07	6.0334e+06	8.18847e+06	1.49197e+07	1.6437e+08	2.58221e+07	3.6231e+07	3.64297e+07	8.81621e+06	3.17295e+06	1.08999e+08	4.07606e+07	3.65786e+07	3.82431e+07	1.11433	0.205331	0.703708910614781	0.788177420109227
2.516_284.0757	Xanthosine	C10 H12 N4 O6	284.076	2.516	C01762	BGI568	HMDB0000299	85.4	#N/A	level1	Alkaloids	Others	Purine alkaloids	map00230 Purine metabolism; map00232 Caffeine metabolism; map01100 Metabolic pathways; map02010 ABC transporters;	4.28243e+06	4.39849e+06	2.91234e+06	2.8425e+06	2.90081e+06	2.74035e+06	3.04592e+06	2.96438e+06	4.4979e+06	4.55838e+06	1.51318e+07	2.62976e+06	3.60385e+06	3.37858e+06	9.17635e+06	2.16765e+06	2.89993e+06	1.69309e+06	5.70141e+06	1.37287e+07	2.24023e+06	4.07221e+06	2.40804e+06	5.47036e+06	5.18983e+06	1.41007e+07	9.22075e+06	3.98864e+06	6.01467e+06	6.72971e+06	5.05593e+06	0.893748	0.157856	0.601925914852012	0.707163382188606
2.543_194.0577	Ferulate	C10 H10 O4	194.058	2.543	C01494	BGI265	HMDB0000954	97.7	97.5	level1	Phenylpropanoids	Monolignols	Coniferyl alcohol derivatives	map01100 Metabolic pathways;	1.78232e+07	1.89163e+07	1.59049e+07	1.61169e+07	1.7575e+07	1.91835e+07	2.12599e+07	1.9695e+07	2.25304e+07	2.01259e+07	3.55038e+07	2.26117e+07	3.11953e+07	5.06255e+07	3.26919e+07	1.56066e+07	2.08912e+07	1.07832e+07	2.10251e+07	6.94355e+07	3.76599e+07	9.5928e+06	1.40687e+07	1.02564e+07	1.15786e+07	6.68509e+06	6.68665e+06	1.28243e+07	3.13725e+07	1.035e+07	2.82313e+07	3.03117	0.617687	0.000508432955388255	0.00683842324997203
2.575_242.0898	Thymidine	C10 H14 N2 O5	242.09	2.575	C00214	MReference-1230	HMDB0000273	#N/A	86.7	level1	Nucleosides, nucleotides, and analogues	Pyrimidine nucleosides	Pyrimidine 2'-deoxyribonucleosides	map00240 Pyrimidine metabolism; map01100 Metabolic pathways;	7.85221e+07	8.03683e+07	8.10649e+07	4.02946e+07	8.9227e+07	5.65722e+07	4.82708e+07	6.80694e+07	3.45724e+07	6.86179e+07	7.53124e+07	5.53425e+07	1.10299e+07	3.4513e+07	6.38723e+07	3.17538e+07	2.42361e+07	4.43734e+07	1.13839e+07	2.51546e+07	4.55827e+07	1.54745e+07	6.17879e+07	6.72729e+07	1.00362e+08	1.33763e+08	5.24832e+07	4.16301e+07	4.5304e+07	7.62165e+07	2.77009e+07	0.594412	0.339534	0.106973047223387	0.213787144896665
2.924_204.0896	L-tryptophan	C11 H12 N2 O2	204.09	2.924	C00078	BGI382	HMDB0000929	96.7	93.7	level1	Peptides	Amino acids	Common amino acids [Fig]	map00260 Glycine, serine and threonine metabolism; map00380 Tryptophan metabolism; map00400 Phenylalanine, tyrosine and tryptophan biosynthesis; map00970 Aminoacyl-tRNA biosynthesis; map01100 Metabolic pathways; map01210 2-Oxocarboxylic acid metabolism; map01230 Biosynthesis of amino acids; map04726 Serotonergic synapse; map04974 Protein digestion and absorption; map04978 Mineral absorption; map0…	6.83432e+07	6.98859e+07	7.00377e+07	6.77472e+07	7.09467e+07	6.91529e+07	7.13136e+07	7.09738e+07	6.89283e+07	6.74276e+07	6.09118e+07	8.0551e+07	9.88228e+07	8.862e+07	7.08361e+07	8.77304e+07	1.04197e+08	1.09703e+08	9.22858e+07	7.59247e+07	1.2601e+08	9.37574e+07	4.27304e+07	6.29964e+07	3.63304e+07	9.09146e+07	1.2074e+08	8.88277e+07	8.12454e+07	7.37566e+07	1.00313e+08	1.10153	0.0922781	0.431369147715104	0.561889945453473
2.953_121.0893	Phenethylamine	C8 H11 N	121.089	2.953	C05332	MReference-1191	HMDB0012275	94.1	95.2	level1	Benzenoids	Benzene and substituted derivatives	Phenethylamines	map00360 Phenylalanine metabolism; map01100 Metabolic pathways;	7.5959e+07	8.12725e+07	8.55115e+07	8.65144e+07	8.6809e+07	8.74969e+07	8.71809e+07	7.93564e+07	3.50448e+07	3.3999e+07	1.81927e+08	7.12764e+07	4.01985e+08	1.80397e+08	2.79443e+08	1.68107e+08	1.11573e+07	1.27454e+06	3.11673e+06	8.56693e+06	2.33614e+06	936260	523112	553444	873118	309389	1.18372e+06	521211	2.13856e+08	660666	4.56465e+06	323.697	3.43725	7.03445863985322e-09	1.27990750629071e-05
3.067_157.0741	N-acetylproline	C7 H11 N O3	157.074	3.067	#N/A	BGI621	HMDB0094701	96.3	33.6	level1	Organic acids and derivatives	Carboxylic acids and derivatives	Amino acids, peptides, and analogues	#N/A	5.17972e+07	5.27338e+07	5.43793e+07	5.46431e+07	5.41201e+07	5.3425e+07	5.60953e+07	5.40442e+07	5.42702e+07	5.4425e+07	4.3327e+07	7.8083e+07	4.68527e+07	3.26585e+07	1.00105e+08	4.71509e+07	7.17715e+07	8.16454e+07	8.28265e+07	2.00273e+07	2.81686e+07	8.21267e+07	6.06576e+07	7.63065e+07	7.59086e+07	4.152e+07	9.39928e+07	4.29195e+07	5.80295e+07	6.52175e+07	6.10943e+07	0.889784	0.0828322	0.51526208848625	0.634297274914256
3.087_152.0472	Mandelate	C8 H8 O3	152.047	3.087	C01984	BGI392	HMDB0000703	95	85.8	level1	Benzenoids	Benzene and substituted derivatives	#N/A	#N/A	3.02876e+06	3.00889e+06	3.01873e+06	3.03244e+06	3.16536e+06	3.05837e+06	3.24179e+06	3.08919e+06	3.06881e+06	3.11426e+06	1.82746e+06	6.16967e+06	1.01315e+06	594303	1.43702e+06	1.1857e+06	3.43097e+06	4.2814e+06	1.84379e+06	8.77156e+06	3.37132e+06	2.42251e+06	2.38708e+06	2.93158e+06	7.27439e+06	4.14937e+06	3.05985e+06	3.46682e+06	2.03788e+06	3.87818e+06	4.02026e+06	0.525474	0.597415	0.0429784642689615	0.114941211098263
3.111_219.1108	Pantothenic acid	C9 H17 N O5	219.111	3.111	C00864	BGI462	HMDB0000210	95.1	33.7	level1	Vitamins and Cofactors	Vitamins	Water-soluble vitamins [Fig]	map00410 beta-Alanine metabolism; map00770 Pantothenate and CoA biosynthesis; map01100 Metabolic pathways; map04977 Vitamin digestion and absorption;	1.68209e+08	1.73835e+08	1.78235e+08	1.73065e+08	1.68239e+08	1.84256e+08	1.75768e+08	1.6515e+08	1.7617e+08	1.65556e+08	3.41225e+08	1.69275e+08	1.18703e+08	1.47826e+08	2.77176e+08	1.52029e+08	1.33451e+08	1.05996e+08	1.51797e+08	2.89118e+08	1.75567e+08	1.15794e+08	2.0212e+08	4.01553e+08	3.93982e+08	3.42934e+08	3.68952e+08	1.50958e+08	2.01039e+08	3.10083e+08	1.61954e+08	0.648339	0.220034	0.089938079503169	0.189730454519905
3.531_297.0895	5'-methylthioadenosine	C11 H15 N5 O3 S	297.089	3.531	C00170	BGI135	HMDB0001173	95.3	93.9	level1	Nucleosides, nucleotides, and analogues	5'-deoxyribonucleosides	5'-deoxy-5'-thionucleosides	map00270 Cysteine and methionine metabolism; map01100 Metabolic pathways;	2.19401e+07	2.23028e+07	2.29774e+07	2.96977e+07	2.38134e+07	2.48434e+07	2.54707e+07	2.36975e+07	2.27303e+07	2.43322e+07	409386	1.00129e+07	4.0866e+07	4.22111e+07	6.27582e+07	2.73639e+07	1.12227e+07	5.24468e+07	8.04253e+06	5.15896e+07	7.04816e+06	1.38671e+08	8.41769e+07	5.13417e+07	2.46292e+07	1.77836e+07	1.23943e+07	1.53428e+07	3.06036e+07	3.42781e+07	4.48368e+07	0.892803	0.611509	0.51709962367547	0.635988629249451
3.599_191.0618	N-acetylmethionine	C7 H13 N O3 S	191.062	3.599	C02712	BGI423	HMDB0011745	96.3	#N/A	level1	Organic acids and derivatives	Carboxylic acids and derivatives	Amino acids, peptides, and analogues	#N/A	4.5594e+07	4.49992e+07	4.56783e+07	4.85951e+07	4.57465e+07	5.10075e+07	4.93925e+07	4.74655e+07	4.79493e+07	4.87997e+07	9.31515e+07	6.86247e+07	1.14252e+08	1.78222e+08	1.33608e+08	7.24842e+07	3.78646e+07	2.54604e+07	2.58416e+07	2.94147e+07	2.45515e+07	1.61247e+07	1.63755e+07	2.88425e+07	1.98221e+07	8.18944e+07	1.18298e+08	7.83859e+06	1.10057e+08	4.55118e+07	2.65429e+07	2.41821	0.677213	0.0293614472683039	0.0889161422301626
3.6_166.0629	3-(2-hydroxyphenyl)propanoate	C9 H10 O3	166.063	3.6	C01198	BGI78	HMDB0033752	96.8	83.7	level1	Phenylpropanoids and polyketides	Phenylpropanoic acids	#N/A	map00360 Phenylalanine metabolism; map01100 Metabolic pathways;	676258	707453	737375	678455	672512	746722	765238	745919	737178	729516	159576	118543	188959	319769	131410	138666	177116	76748.8	317012	2.48041e+06	4.72383e+06	61751.9	151753	130978	157462	55659.7	103794	54054	176154	108950	1.30615e+06	1.61683	0.416877	0.0678737746074188	0.157164679766072
3.842_189.0428	4-hydroxy-2-quinolinecarboxylic acid	C10 H7 N O3	189.043	3.842	C01717	BGI117	HMDB0000715	85.9	85.8	level1	Organoheterocyclic compounds	Quinolines and derivatives	Quinoline carboxylic acids	map00380 Tryptophan metabolism; map01100 Metabolic pathways;	9.62574e+07	9.36295e+07	9.35541e+07	9.54876e+07	9.44482e+07	9.78233e+07	9.53823e+07	9.45048e+07	9.62585e+07	9.38802e+07	1.15815e+08	1.10179e+08	9.2998e+07	7.65447e+07	1.4854e+08	1.07143e+08	1.18049e+08	1.10299e+08	1.15697e+08	1.66491e+08	1.5269e+07	1.42135e+08	1.32771e+08	1.38394e+08	1.18111e+08	6.54368e+07	1.00684e+08	5.09035e+07	1.08537e+08	1.0105e+08	1.11324e+08	1.07409	0.0754453	0.563763463767248	0.676760552259166
3.856_122.0369	4-hydroxybenzaldehyde	C7 H6 O2	122.037	3.856	C00633	MReference-234	HMDB0011718	85.8	90.6	level1	Organic oxygen compounds	Organooxygen compounds	Carbonyl compounds	map01100 Metabolic pathways;	9.46773e+06	1.02491e+07	1.1207e+07	9.91668e+06	7.51904e+06	1.05022e+07	9.34957e+06	9.65155e+06	1.00256e+07	9.57556e+06	5.40192e+06	504709	2.11081e+07	1.22993e+07	1.08108e+06	3.02801e+07	1.4281e+07	6.88523e+06	5.76827e+07	778313	53329.9	2.69572e+07	526848	7.16107e+06	2.25117e+07	587986	2.29611e+07	1.4735e+07	1.17792e+07	1.14139e+07	1.7773e+07	1.032	0.244276	0.958536234504025	0.973231963808975
4.269_244.0882	Biotin	C10 H16 N2 O3 S	244.088	4.269	C00120	MReference-336	HMDB0000030	86	89	level1	Organoheterocyclic compounds	Biotin and derivatives	#N/A	map00780 Biotin metabolism; map01100 Metabolic pathways; map02010 ABC transporters; map04977 Vitamin digestion and absorption;	1.20638e+06	1.28765e+06	1.36311e+06	1.38238e+06	1.45905e+06	1.24158e+06	1.30333e+06	1.31369e+06	1.2653e+06	1.21007e+06	1.15273e+06	805729	696423	138127	3.15608e+06	591171	738029	958352	1.06074e+06	460620	647162	371010	2.7174e+06	6.92465e+06	3.13595e+06	5.10319e+06	3.44259e+06	902063	1.09004e+06	3.70431e+06	705985	0.294264	0.97059	0.0192652783613198	0.0675288889694065
4.398_152.0475	Resorcinol monoacetate	C8 H8 O3	152.048	4.398	C12064	BGI499	#N/A	83.1	78.2	level1	#N/A	#N/A	#N/A	#N/A	2.59064e+06	2.19812e+06	2.34393e+06	2.29436e+06	2.27744e+06	2.59307e+06	2.27867e+06	2.41464e+06	2.25232e+06	2.36248e+06	1.99119e+06	3.89369e+06	2.16685e+06	2.48177e+06	1.91328e+06	1.47146e+06	3.02473e+06	4.79741e+06	2.97784e+06	2.79878e+06	5.44509e+06	4.01195e+06	2.23459e+06	2.33344e+06	2.51036e+06	1.71118e+06	903118	3.51656e+06	2.31971e+06	2.20154e+06	3.84263e+06	1.05367	0.0637894	0.725492964552751	0.804631436124885
4.603_164.0475	4-coumarate	C9 H8 O3	164.048	4.603	C00811	BGI115	HMDB0002035	89.7	83.6	level1	Phenylpropanoids	Monolignols	Paracoumaryl alcohol derivatives	map00130 Ubiquinone and other terpenoid-quinone biosynthesis; map00350 Tyrosine metabolism; map01100 Metabolic pathways;	2.40503e+07	1.0757e+07	2.44708e+07	1.94885e+07	2.02558e+07	1.95463e+07	1.90364e+07	2.06453e+07	1.32901e+07	2.6193e+07	1.43326e+07	2.44284e+07	1.80617e+07	3.98141e+07	3.18675e+07	1.24695e+07	4.13675e+07	2.41491e+07	5.01158e+07	2.69898e+07	2.05235e+07	4.0996e+07	2.56958e+07	2.59572e+07	2.89678e+07	2.5941e+07	2.47653e+07	1.7274e+07	2.34956e+07	2.47668e+07	3.40236e+07	0.948673	0.0741498	0.547262927276221	0.662110682963032
4.862_173.1055	N-acetyl-l-leucine	C8 H15 N O3	173.106	4.862	C02710	BGI421	HMDB0011756	73.8	#N/A	level1	Organic acids and derivatives	Carboxylic acids and derivatives	Amino acids, peptides, and analogues	#N/A	6.46745e+06	7.27156e+06	7.16594e+06	7.44763e+06	7.33294e+06	7.9385e+06	8.03406e+06	8.14611e+06	7.31902e+06	6.86708e+06	9.39628e+06	4.50127e+06	9.5714e+06	1.34675e+07	2.13207e+07	6.96679e+06	1.10376e+07	2.16164e+06	3.38865e+06	9.03827e+06	3.92983e+06	2.87843e+06	4.26637e+06	1.27484e+07	8.4179e+06	1.7238e+07	2.17821e+07	2.57606e+06	1.08707e+07	1.11715e+07	5.40574e+06	0.973075	0.120593	0.808814426429025	0.865142902161926
4.937_203.1171	N6-(delta2-isopentenyl)-adenine	C10 H13 N5	203.117	4.937	C04083	BGI410	#N/A	88.3	34.2	level1	#N/A	#N/A	#N/A	#N/A	3.11431e+06	2.9557e+06	3.04339e+06	3.39836e+06	3.18498e+06	3.075e+06	3.2894e+06	3.06674e+06	3.28097e+06	3.29802e+06	3.70483e+06	3.41111e+06	1.72256e+06	1.94998e+06	5.15677e+06	4.15521e+06	2.06691e+06	3.32757e+06	1.89713e+06	9.66387e+06	3.54889e+06	4.16709e+06	2.91756e+06	5.19236e+06	2.80359e+06	1.01842e+07	1.22089e+07	1.8643e+06	3.35008e+06	5.86181e+06	4.11191e+06	0.571509	0.242882	0.297939731844672	0.434765388933797
5.004_207.0897	N-acetyl-l-phenylalanine	C11 H13 N O3	207.09	5.004	C03519	BGI422	HMDB0000512	94.9	#N/A	level1	Organic acids and derivatives	Carboxylic acids and derivatives	Amino acids, peptides, and analogues	map00360 Phenylalanine metabolism; map01100 Metabolic pathways;	6.38858e+06	5.80864e+06	5.70102e+06	6.32499e+06	6.09101e+06	6.32402e+06	6.71352e+06	6.3676e+06	6.57388e+06	5.51931e+06	2.88468e+06	3.53946e+06	8.9091e+06	9.08838e+06	1.70981e+07	8.41245e+06	4.29422e+06	3.31551e+06	5.79343e+06	4.65289e+06	2.42587e+06	4.1091e+06	5.34847e+06	9.81299e+06	9.72203e+06	1.2186e+07	1.43329e+07	5.16018e+06	8.32204e+06	9.42709e+06	4.0985e+06	0.882778	0.243348	0.502368915973965	0.623162495901829
5.26_175.0635	Indole-3-acetic acid	C10 H9 N O2	175.064	5.26	C00954	BGI323	HMDB0000197	91.8	87.3	level1	Alkaloids	Alkaloids derived from tryptophan and anthranilic acid	Indole alkaloids	map00380 Tryptophan metabolism; map01100 Metabolic pathways;	4.78929e+07	4.55768e+07	4.73449e+07	4.96972e+07	4.76321e+07	5.06087e+07	4.96681e+07	4.85251e+07	4.82374e+07	4.96217e+07	2.00031e+07	3.47176e+07	3.58273e+07	1.93853e+07	3.83228e+07	2.13097e+07	8.42621e+07	9.48967e+07	9.24802e+07	4.04459e+07	4.14047e+07	1.25166e+08	3.77088e+07	1.36751e+08	7.0114e+07	1.83435e+07	1.8051e+08	1.27835e+08	2.8261e+07	9.52104e+07	7.97759e+07	0.296826	0.529224	0.0389673179369096	0.107801473526936
5.266_161.0842	Indole-3-ethanol	C10 H11 N O	161.084	5.266	C00955	BGI324	HMDB0003447	71	64.1	level1	Organoheterocyclic compounds	Indoles and derivatives	Indoles	map00380 Tryptophan metabolism;	2.43482e+06	2.48791e+06	2.19717e+06	2.40167e+06	2.20296e+06	2.33782e+06	2.24914e+06	2.37604e+06	2.23604e+06	2.59329e+06	2.22212e+06	3.68569e+06	1.88765e+06	2.10101e+06	6.52575e+06	1.59717e+06	2.97724e+06	1.84727e+06	2.77135e+06	2.89183e+06	4.77072e+06	1.61203e+06	4.20683e+06	2.34876e+06	3.15417e+06	3.00288e+06	2.56593e+06	1.5849e+06	3.00323e+06	2.81058e+06	2.81174e+06	1.06855	0.0229188	0.940248840681678	0.960721872070799
5.312_159.0686	Indole-3-acetaldehyde	C10 H9 N O	159.069	5.312	C00637	BGI320	HMDB0001190	60.5	#N/A	level1	Organoheterocyclic compounds	Indoles and derivatives	Indoles	map00380 Tryptophan metabolism; map01100 Metabolic pathways;	2.00859e+06	1.75493e+06	2.2145e+06	2.05169e+06	2.1221e+06	2.28384e+06	2.32925e+06	2.95354e+06	1.9278e+06	2.04654e+06	812261	699914	1.12044e+06	1.12897e+06	2.94699e+06	1.91464e+06	2.64739e+06	5.6526e+06	4.9751e+06	1.65436e+06	1.12937e+06	2.98153e+06	4.25589e+06	1.02075e+07	3.52318e+06	3.92541e+06	3.11772e+06	4.46305e+06	1.4372e+06	4.91545e+06	3.17339e+06	0.292384	0.831197	0.00123591490392325	0.0118857393467185
5.832_188.105	Azelaic acid	C9 H16 O4	188.105	5.832	C08261	BGI162	HMDB0000784	93.8	#N/A	level1	FA Fatty acyls	FA01 Fatty Acids and Conjugates	FA0117 Dicarboxylic acids	#N/A	2.49554e+07	2.40877e+07	2.48752e+07	2.57352e+07	2.48948e+07	2.69093e+07	2.5839e+07	2.466e+07	2.52709e+07	2.72126e+07	2.18959e+07	2.1724e+07	1.95175e+07	1.24375e+07	3.43488e+07	2.05622e+07	2.98504e+07	2.74647e+07	2.84419e+07	6.85314e+07	2.7813e+07	2.6418e+07	4.01683e+07	3.71434e+07	3.05419e+07	2.56372e+07	3.86385e+07	2.27914e+07	2.17476e+07	3.24868e+07	3.47532e+07	0.669431	0.234834	0.0290867295774306	0.0883392125714546
6.218_189.0792	Indole-3-methyl acetate	C11 H11 N O2	189.079	6.218	C20635	BGI325	HMDB0029738	93	88.2	level1	Organoheterocyclic compounds	Indoles and derivatives	Indolyl carboxylic acids and derivatives	#N/A	6.09395e+06	5.93532e+06	5.78967e+06	6.27723e+06	5.43708e+06	6.33794e+06	5.84062e+06	6.45629e+06	7.36618e+06	6.94347e+06	3.07875e+06	4.83202e+06	1.68281e+06	1.02229e+06	4.8873e+06	2.89792e+06	9.88584e+06	1.62594e+07	9.33373e+06	4.00041e+06	1.76008e+06	2.84054e+07	8.11379e+06	9.91324e+06	1.29425e+07	2.8384e+06	2.96294e+06	1.43479e+07	3.06685e+06	8.51979e+06	1.16075e+07	0.359968	0.601435	0.0306325536771073	0.0916737103846043
6.542_148.0526	Trans-cinnamate	C9 H8 O2	148.053	6.542	C00423	BGI544	HMDB0000930	91.5	#N/A	level1	Phenylpropanoids	Monolignols	Others	map00130 Ubiquinone and other terpenoid-quinone biosynthesis; map00360 Phenylalanine metabolism; map01100 Metabolic pathways;	355061	297934	320568	298871	240854	307959	353276	301439	367712	340982	209885	57333.8	185074	9.69876e+06	329713	165662	211571	62510.4	115268	433753	190422	211742	177502	248086	281461	184084	203026	171522	1.7744e+06	210947	204211	8.41162	0.280415	0.560866394552015	0.674400651942174
6.935_362.2093	Cortisol	C21 H30 O5	362.209	6.935	C00735	MReference-679	HMDB0000063	#N/A	90.7	level1	Lipids and lipid-like molecules	Steroids and steroid derivatives	Hydroxysteroids	map00140 Steroid hormone biosynthesis; map01100 Metabolic pathways; map04080 Neuroactive ligand-receptor interaction; map04927 Cortisol synthesis and secretion; map04934 Cushing syndrome; map04960 Aldosterone-regulated sodium reabsorption; map04976 Bile secretion; map05200 Pathways in cancer; map05215 Prostate cancer;	5.83986e+06	4.97962e+06	5.88233e+06	5.49741e+06	6.79312e+06	5.3162e+06	4.91142e+06	5.09075e+06	5.07099e+06	5.08452e+06	2.99106e+06	491877	6.02261e+06	2.1557e+06	2.79903e+07	1.33409e+07	2.91907e+06	9.67352e+06	7.09544e+06	731363	681259	6.18754e+06	1.84903e+07	8.26036e+06	9.24049e+06	1.03427e+07	4.20584e+06	9.12916e+06	8.83208e+06	9.94481e+06	4.54803e+06	0.888109	0.634557	0.280844579327817	0.417651510720486
0.617_276.1317	L-saccharopine	C11 H20 N2 O6	276.132	0.617	C00449	MReference-479	HMDB0000279	#N/A	82.9	level2	Organic acids and derivatives	Carboxylic acids and derivatives	Amino acids, peptides, and analogues	map00310 Lysine degradation; map01100 Metabolic pathways; map01230 Biosynthesis of amino acids;	9.10513e+06	9.05485e+06	1.01496e+07	9.66331e+06	9.84314e+06	9.91034e+06	9.96519e+06	9.81528e+06	1.04028e+07	9.41254e+06	462074	191211	4.28485e+06	2.88428e+06	1.44514e+07	9.30585e+06	5.3793e+06	1.59633e+07	9.48486e+06	332415	254398	3.06907e+07	2.31223e+07	6.0872e+07	1.77378e+07	2.5897e+07	1.87671e+07	3.41524e+07	5.26328e+06	3.00914e+07	1.03508e+07	0.17491	1.59384	0.0149817360507008	0.0573277724279049
0.621_103.0634	Υ-aminobutyric acid (gaba)	C4 H9 N O2	103.063	0.621	C00334	MReference-796	HMDB0000112	#N/A	86	level2	Organic acids and derivatives	Carboxylic acids and derivatives	Amino acids, peptides, and analogues	map00250 Alanine, aspartate and glutamate metabolism; map00330 Arginine and proline metabolism; map00410 beta-Alanine metabolism; map00650 Butanoate metabolism; map00760 Nicotinate and nicotinamide metabolism; map01100 Metabolic pathways; map04024 cAMP signaling pathway; map04080 Neuroactive ligand-receptor interaction; map04721 Synaptic vesicle cycle; map04723 Retrograde endocannabinoid signalin…	1.7986e+07	1.75899e+07	1.86895e+07	1.86395e+07	1.86573e+07	1.75207e+07	1.82623e+07	1.80364e+07	1.79481e+07	1.82128e+07	1.47539e+07	2.04161e+07	1.90859e+07	1.98166e+07	2.79351e+07	2.4171e+07	1.61595e+07	2.17878e+07	1.83188e+07	3.19694e+07	2.26209e+07	3.04868e+07	1.89496e+07	2.79961e+07	2.30787e+07	3.39325e+07	4.1168e+07	2.3522e+07	2.10298e+07	2.81078e+07	2.35572e+07	0.748183	0.155665	0.0897493954884593	0.189619376194184
0.622_148.0371	Δ-ribono-1,4-lactone	C5 H8 O5	148.037	0.622	#N/A	MReference-371	HMDB0001900	#N/A	62.1	level2	Organic oxygen compounds	Organooxygen compounds	Carbohydrates and carbohydrate conjugates	#N/A	4.76032e+07	5.14859e+07	5.37183e+07	5.24563e+07	5.15172e+07	4.816e+07	4.93059e+07	4.76021e+07	4.29384e+07	4.77121e+07	4.82463e+07	3.59745e+07	9.03881e+07	1.29646e+08	6.67866e+07	6.76778e+07	6.309e+07	3.06333e+07	6.70889e+07	1.65737e+08	3.86743e+07	6.31578e+07	4.65334e+07	5.27458e+07	5.62147e+07	8.2116e+07	5.40193e+07	3.47759e+07	7.31199e+07	5.44008e+07	7.13969e+07	1.34409	0.152893	0.291999129636999	0.428754180525943
0.632_178.0475	Δ-gluconic acid δ-lactone	C6 H10 O6	178.048	0.632	C00198	MReference-368	HMDB0000150	57.4	74.4	level2	Organic oxygen compounds	Organooxygen compounds	Carbohydrates and carbohydrate conjugates	map00030 Pentose phosphate pathway; map01100 Metabolic pathways; map01200 Carbon metabolism;	9.67273e+06	1.02125e+07	9.59544e+06	1.09595e+07	1.10295e+07	1.08792e+07	1.03241e+07	9.97373e+06	9.70435e+06	9.43629e+06	2.04365e+07	1.11988e+07	9.96656e+06	1.31603e+07	1.52324e+07	6.05613e+06	1.59423e+07	1.37664e+07	1.58753e+07	3.83831e+07	8.79737e+06	1.47854e+07	1.35791e+07	2.24507e+07	1.44082e+07	1.32504e+07	5.15745e+06	1.15497e+07	1.26751e+07	1.33993e+07	1.7925e+07	0.945956	0.0269766	0.888075342736115	0.92236396600778
0.634_194.0424	Β-d-glucopyranuronic acid	C6 H10 O7	194.042	0.634	C08350	MReference-1214	#N/A	#N/A	89.7	level2	#N/A	#N/A	#N/A	#N/A	1.4569e+07	1.48446e+07	1.72795e+07	1.62686e+07	1.51469e+07	1.44471e+07	1.43625e+07	1.45924e+07	1.38699e+07	1.49402e+07	5.71797e+06	1.15313e+07	1.418e+07	3.62202e+06	3.41207e+07	1.84284e+07	1.96644e+07	1.58799e+07	3.89282e+06	7.64672e+07	1.83003e+07	2.04083e+07	1.51869e+07	3.34232e+07	2.59816e+07	3.3098e+07	2.39798e+07	1.92412e+07	1.46e+07	2.51518e+07	2.57688e+07	0.580477	0.480768	0.072565124090874	0.164944626585123
0.638_106.0266	(2r)-2,3-dihydroxypropanoic acid	C3 H6 O4	106.027	0.638	C00258	MReference-394	HMDB0000139	#N/A	90.8	level2	Organic oxygen compounds	Organooxygen compounds	Carbohydrates and carbohydrate conjugates	map00030 Pentose phosphate pathway; map00260 Glycine, serine and threonine metabolism; map00561 Glycerolipid metabolism; map00630 Glyoxylate and dicarboxylate metabolism; map01100 Metabolic pathways; map01200 Carbon metabolism;	9.6262e+06	1.04395e+07	1.03443e+07	9.77989e+06	1.07478e+07	9.0965e+06	8.96268e+06	9.84022e+06	9.00682e+06	9.19512e+06	1.3113e+07	1.63837e+07	1.38747e+07	2.43301e+07	1.1122e+07	2.25931e+07	1.11118e+07	7.09163e+06	1.00226e+07	5.36218e+07	2.82113e+07	1.04802e+07	1.25075e+07	2.62959e+07	1.86975e+07	1.82334e+07	1.27156e+07	8.21582e+06	1.69028e+07	1.61109e+07	2.00899e+07	1.04915	0.0704298	0.732320085121304	0.810199013092488
0.655_90.0316	Dl-lactic acid	C3 H6 O3	90.0316	0.655	C01432	MReference-2603	HMDB0144295	#N/A	89.1	level2	Organic acids and derivatives	Hydroxy acids and derivatives	Alpha hydroxy acids and derivatives	#N/A	3.87448e+08	3.75873e+08	4.41974e+08	4.36276e+08	3.67605e+08	4.75323e+08	3.8433e+08	3.58715e+08	3.02721e+08	2.76139e+08	4.60884e+08	4.67392e+08	4.00081e+08	8.53856e+08	6.36308e+08	4.79595e+08	6.38892e+08	2.9809e+08	6.15604e+08	5.65923e+08	4.38572e+08	3.86432e+08	5.17935e+08	4.51077e+08	3.44025e+08	5.51379e+08	8.86838e+08	2.67809e+08	5.49686e+08	5.03177e+08	4.90585e+08	1.09243	0.0641251	0.550059147505846	0.664545986624861
0.664_132.0898	Ornithine	C5 H12 N2 O2	132.09	0.664	C01602	MReference-531	#N/A	#N/A	70.8	level2	#N/A	#N/A	#N/A	#N/A	2.13359e+07	2.04904e+07	1.12783e+07	2.026e+07	1.93329e+07	1.93726e+07	2.12851e+07	2.13289e+07	2.22484e+07	1.07964e+07	2.62845e+07	5.28113e+07	1.33387e+07	1.07328e+07	5.95302e+07	3.61233e+07	4.78207e+06	7.56033e+06	3.36522e+06	1.50507e+07	2.4573e+07	3.96193e+06	1.108e+07	2.79009e+07	1.04639e+07	3.62107e+07	3.20354e+07	6.93313e+06	3.31368e+07	2.07707e+07	9.88221e+06	1.59537	0.274207	0.277465468905675	0.414850376942369
0.668_89.0476	Β-alanine	C3 H7 N O2	89.0476	0.668	C00099	MReference-599	HMDB0000056	#N/A	77.3	level2	Organic acids and derivatives	Carboxylic acids and derivatives	Amino acids, peptides, and analogues	map00240 Pyrimidine metabolism; map00410 beta-Alanine metabolism; map00640 Propanoate metabolism; map00770 Pantothenate and CoA biosynthesis; map01100 Metabolic pathways; map04080 Neuroactive ligand-receptor interaction; map04974 Protein digestion and absorption;	3.82547e+07	4.00311e+07	3.8189e+07	3.8988e+07	3.7312e+07	3.64949e+07	3.95201e+07	3.65957e+07	3.47215e+07	3.81414e+07	4.36094e+07	4.41516e+07	5.42045e+07	4.545e+07	5.10556e+07	5.28103e+07	2.78913e+07	4.03046e+07	3.26425e+07	5.70055e+07	4.71736e+07	2.61942e+07	2.12808e+07	4.82349e+07	3.91982e+07	9.27434e+07	1.15622e+08	3.87141e+07	4.85469e+07	5.92989e+07	3.85353e+07	0.818681	0.0207794	0.869176184081494	0.909558049697373
0.677_72.021	Acrylic acid	C3 H4 O2	72.021	0.677	C00511	MReference-2696	HMDB0031647	#N/A	98.8	level2	Organic acids and derivatives	Carboxylic acids and derivatives	Acrylic acids and derivatives	#N/A	3.20275e+07	3.16049e+07	3.25858e+07	3.49242e+07	3.29036e+07	3.03689e+07	3.19271e+07	2.52403e+07	1.98063e+07	2.52203e+07	5.28673e+07	4.60815e+07	2.76492e+07	6.6399e+07	4.40785e+07	2.26485e+07	3.34358e+07	2.50933e+07	3.62568e+07	6.17184e+07	6.49265e+07	3.8504e+07	3.6447e+07	2.27701e+07	2.95761e+07	2.08826e+07	3.01749e+07	1.26467e+07	4.32873e+07	2.54162e+07	4.33225e+07	1.70314	0.291208	0.0435390283087699	0.115731211611256
0.678_150.0526	D-(-)-arabinose	C5 H10 O5	150.053	0.678	C00216	MReference-6206	#N/A	49.8	81.6	level2	Carbohydrates	Monosaccharides	Aldoses [Fig]	#N/A	1.17273e+08	1.21996e+08	1.15619e+08	1.155e+08	1.14036e+08	1.17605e+08	1.16807e+08	1.29642e+08	1.16633e+08	1.39761e+08	1.84444e+08	1.43986e+08	1.4482e+08	2.10749e+08	1.74349e+08	1.12711e+08	8.9129e+07	9.46936e+07	1.81175e+08	2.38502e+08	1.62082e+08	1.38581e+08	1.12543e+08	1.38627e+08	1.18206e+08	1.8304e+08	1.70599e+08	7.92064e+07	1.61843e+08	1.33703e+08	1.50694e+08	1.21046	0.107119	0.210072959710081	0.342245529619383
0.68_129.0426	4-oxoproline	C5 H7 N O3	129.043	0.68	C01877	MReference-1268	#N/A	#N/A	98	level2	#N/A	#N/A	#N/A	map00330 Arginine and proline metabolism; map01100 Metabolic pathways;	2.78272e+07	1.85931e+07	2.45616e+07	2.82417e+07	2.35907e+07	3.11851e+07	2.56151e+07	1.90125e+07	2.2811e+07	2.74072e+07	1.76894e+07	1.49792e+07	4.02243e+07	3.71145e+07	2.67194e+07	4.41512e+07	4.78021e+07	3.16879e+07	4.93218e+07	1.27449e+07	6.76631e+06	3.90949e+07	4.33413e+07	3.07315e+07	3.37073e+07	4.95095e+07	8.3774e+07	3.35157e+07	3.01463e+07	4.57632e+07	3.12363e+07	0.658746	0.238229	0.102373716042941	0.207636479221088
0.683_342.1156	D-(+)-maltose	C12 H22 O11	342.116	0.683	C01971	MReference-6213	#N/A	89.7	93.9	level2	#N/A	#N/A	#N/A	#N/A	3.60702e+07	3.42849e+07	3.03375e+07	2.91508e+07	2.6561e+07	2.37076e+07	2.99648e+07	2.30671e+07	2.81487e+07	2.86786e+07	3.73487e+07	8.51016e+07	1.61008e+07	5.95381e+07	3.7307e+07	1.21331e+07	3.96754e+07	1.46277e+07	2.54118e+07	4.02939e+07	1.21951e+08	1.9991e+07	3.72639e+07	1.45724e+07	2.5114e+07	8.64873e+06	2.62864e+07	1.10759e+07	4.12549e+07	2.04935e+07	4.36585e+07	2.01307	0.373448	0.141053940820631	0.257468563944599
0.689_155.0693	L-histidine	C6 H9 N3 O2	155.069	0.689	C00135	MReference-473	HMDB0000177	#N/A	85.7	level2	Organic acids and derivatives	Carboxylic acids and derivatives	Amino acids, peptides, and analogues	map00340 Histidine metabolism; map00410 beta-Alanine metabolism; map00970 Aminoacyl-tRNA biosynthesis; map01100 Metabolic pathways; map01230 Biosynthesis of amino acids; map02010 ABC transporters; map04974 Protein digestion and absorption; map05230 Central carbon metabolism in cancer;	1.86557e+07	1.92404e+07	1.85304e+07	1.86674e+07	1.87909e+07	1.93133e+07	1.83994e+07	1.95367e+07	2.15936e+07	1.95104e+07	1.04049e+07	1.93991e+07	4.33275e+07	5.32216e+07	1.57596e+07	1.98084e+07	2.94568e+07	2.10994e+07	1.82426e+07	2.50083e+07	4.84383e+07	1.31492e+07	1.05001e+07	7.7264e+06	7.30213e+06	2.32291e+07	5.35173e+07	2.20776e+07	2.69869e+07	2.07254e+07	2.58991e+07	1.30211	0.21494	0.391040392959308	0.526777121149218
0.7_504.1675	D-raffinose	C18 H32 O16	504.168	0.7	C00492	MReference-1505	HMDB0003213	#N/A	82.6	level2	Organic oxygen compounds	Organooxygen compounds	Carbohydrates and carbohydrate conjugates	map00052 Galactose metabolism; map01100 Metabolic pathways; map02010 ABC transporters;	7.46825e+06	6.70579e+06	7.48476e+06	6.78639e+06	7.30827e+06	8.12302e+06	6.72789e+06	7.18757e+06	8.46414e+06	6.90468e+06	1.10488e+07	1.46296e+07	5.07684e+06	9.20446e+06	8.58165e+06	5.43486e+06	1.18279e+07	7.72816e+06	9.51442e+06	4.31784e+06	1.90462e+07	6.81809e+06	9.63341e+06	4.4449e+06	7.51691e+06	3.18439e+06	3.83647e+06	5.35707e+06	8.99604e+06	5.66219e+06	9.87543e+06	1.58879	0.291121	0.0775226697776705	0.172410485606452
0.706_102.0317	2-oxobutyric acid	C4 H6 O3	102.032	0.706	C00109	MReference-180	HMDB0000005	#N/A	67.6	level2	Organic acids and derivatives	Keto acids and derivatives	Short-chain keto acids and derivatives	map00260 Glycine, serine and threonine metabolism; map00270 Cysteine and methionine metabolism; map00290 Valine, leucine and isoleucine biosynthesis; map00640 Propanoate metabolism; map01100 Metabolic pathways; map01210 2-Oxocarboxylic acid metabolism; map01230 Biosynthesis of amino acids;	8.02231e+07	8.22401e+07	8.14343e+07	3.41454e+07	8.41735e+07	7.51585e+07	8.34401e+07	8.7442e+07	7.60165e+07	5.48491e+07	1.10765e+08	9.82766e+07	1.29156e+08	1.94218e+08	1.44375e+08	1.07456e+08	6.04886e+07	4.78564e+07	9.7546e+07	1.61146e+08	9.44363e+07	8.76899e+07	8.3108e+07	7.51465e+07	9.22836e+07	1.08785e+08	1.05922e+08	4.48816e+07	1.30708e+08	8.5021e+07	9.15271e+07	1.53736	0.231536	0.0259194194230982	0.0816978017637996
0.707_164.0682	1,5-anhydro-d-glucitol	C6 H12 O5	164.068	0.707	C07326	MReference-176	HMDB0002712	#N/A	78.7	level2	Organic oxygen compounds	Organooxygen compounds	Carbohydrates and carbohydrate conjugates	#N/A	3.73429e+07	3.78635e+07	3.78618e+07	3.7165e+07	3.46424e+07	4.08223e+07	4.02148e+07	3.82442e+07	3.70982e+07	3.81317e+07	1.72199e+07	2.4603e+07	3.99234e+07	4.06966e+07	6.60656e+07	2.7808e+07	3.0733e+07	3.14569e+07	2.92144e+07	3.27552e+07	1.915e+07	3.64765e+07	2.89685e+07	4.64283e+07	4.769e+07	2.03139e+08	1.60799e+08	2.46143e+07	3.60527e+07	8.52731e+07	2.99643e+07	0.422792	0.327431	0.170432781615425	0.296114876403329
0.708_131.0581	N-acetylalanine	C5 H9 N O3	131.058	0.708	#N/A	MReference-1375	HMDB0000766	#N/A	68.7	level2	Organic acids and derivatives	Carboxylic acids and derivatives	Amino acids, peptides, and analogues	#N/A	1.42231e+07	1.39975e+07	1.61744e+07	1.36297e+07	1.37177e+07	1.38185e+07	9.86547e+06	1.47803e+07	1.36897e+07	9.49372e+06	1.10046e+07	1.1969e+07	1.36954e+07	2.09485e+07	1.67095e+07	1.34556e+07	1.80729e+07	2.04443e+07	1.58484e+07	1.10134e+07	6.19378e+06	1.59334e+07	1.46224e+07	1.64022e+07	2.43651e+07	2.90273e+07	2.41409e+07	1.97818e+07	1.46304e+07	2.13899e+07	1.45844e+07	0.683988	0.213075	0.0258227238298756	0.0815568416163297
0.721_174.1001	N-acetylornithine	C7 H14 N2 O3	174.1	0.721	#N/A	MReference-513	#N/A	#N/A	79.6	level2	#N/A	#N/A	#N/A	#N/A	7.3115e+06	6.48734e+06	4.33311e+06	3.79051e+06	4.80584e+06	7.18188e+06	4.77506e+06	7.17264e+06	4.92276e+06	4.4493e+06	9.25588e+06	1.09423e+07	9.827e+06	1.04518e+07	8.92497e+06	9.43188e+06	2.93271e+06	2.62912e+06	2.6659e+06	1.36413e+07	1.21654e+07	3.27483e+06	4.39953e+06	8.24662e+06	3.71885e+06	6.01666e+06	4.33375e+06	2.70924e+06	9.80563e+06	4.90411e+06	6.21822e+06	1.99947	0.462208	0.00441513944328903	0.0270207415568744
0.726_117.079	5-aminovaleric acid	C5 H11 N O2	117.079	0.726	C00431	MReference-251	HMDB0003355	#N/A	97.6	level2	Organic acids and derivatives	Carboxylic acids and derivatives	Amino acids, peptides, and analogues	map00310 Lysine degradation; map00330 Arginine and proline metabolism; map01100 Metabolic pathways;	1.289e+08	1.30207e+08	1.20833e+08	1.32211e+08	1.19475e+08	8.40485e+07	1.29175e+08	1.26298e+08	1.31588e+08	1.2441e+08	1.58552e+08	1.7333e+08	9.97328e+07	1.71547e+08	2.07439e+08	1.01578e+08	1.22825e+08	2.72005e+07	1.11986e+08	2.23265e+08	2.6984e+08	7.70263e+07	1.25348e+08	1.0069e+08	9.39762e+07	2.16112e+08	1.77855e+08	1.39726e+08	1.5203e+08	1.42284e+08	1.3869e+08	1.06849	0.0691485	0.692890137050137	0.780060716178547
0.745_174.1114	Dl-arginine	C6 H14 N4 O2	174.111	0.745	C02385	MReference-408	#N/A	#N/A	88.9	level2	#N/A	#N/A	#N/A	#N/A	4.11002e+07	4.406e+07	4.18174e+07	5.79467e+07	4.40189e+07	4.47913e+07	4.58131e+07	3.77069e+07	4.24064e+07	4.15337e+07	7.54058e+07	8.91067e+07	1.09843e+08	7.50043e+07	4.78537e+06	4.28908e+07	1.03367e+08	1.02813e+08	7.31848e+07	1.29563e+08	9.83785e+07	4.73115e+07	2.89928e+07	8.85359e+06	1.52224e+07	3.51265e+07	9.15048e+07	4.78125e+07	6.61726e+07	3.79188e+07	9.24363e+07	1.74512	0.424094	0.423028423175313	0.555095833337362
0.753_202.1432	N3,n4-dimethyl-l-arginine	C8 H18 N4 O2	202.143	0.753	#N/A	MReference-835	HMDB0003334	#N/A	84.8	level2	Organic acids and derivatives	Carboxylic acids and derivatives	Amino acids, peptides, and analogues	#N/A	2.33957e+06	3.38702e+06	2.42728e+06	2.09546e+06	2.68238e+06	2.94597e+06	2.38561e+06	3.60653e+06	2.83598e+06	2.09255e+06	311593	1.47737e+06	3.40621e+06	5.26452e+06	3.60965e+06	2.93194e+06	8.86827e+06	3.84082e+06	4.61159e+06	1.54226e+06	1.084e+06	6.76642e+06	3.89504e+06	3.53591e+06	5.75551e+06	3.48523e+06	1.2308e+08	2.75801e+06	2.83355e+06	2.37516e+07	4.45223e+06	0.119299	0.717187	0.141825342646324	0.258383313946976
0.779_145.1104	Acetylcholine	C7 H15 N O2	145.11	0.779	C01996	MReference-885	HMDB0000895	#N/A	90.8	level2	Organic nitrogen compounds	Organonitrogen compounds	Quaternary ammonium salts	map00564 Glycerophospholipid metabolism; map04024 cAMP signaling pathway; map04080 Neuroactive ligand-receptor interaction; map04721 Synaptic vesicle cycle; map04725 Cholinergic synapse; map04742 Taste transduction; map04810 Regulation of actin cytoskeleton; map04911 Insulin secretion; map04970 Salivary secretion; map04971 Gastric acid secretion; map04972 Pancreatic secretion; map04976 Bile secre…	8.83662e+06	1.54163e+07	1.33404e+07	9.12394e+06	1.04621e+07	1.66437e+07	1.54077e+07	1.60209e+07	1.4163e+07	6.13099e+06	9.70724e+06	2.70521e+07	3.29751e+06	1.49196e+06	2.24887e+07	6.0269e+06	9.24141e+06	1.30349e+07	4.39703e+06	2.86057e+07	1.59534e+07	9.19035e+06	1.31037e+07	3.71428e+07	1.47178e+07	2.14892e+07	6.64168e+07	1.77183e+07	1.16774e+07	2.84314e+07	1.34038e+07	0.410721	0.695609	0.0583566769065733	0.141714757048075
0.789_131.0584	N-acetyl-l-alanine	C5 H9 N O3	131.058	0.789	#N/A	BGI417	HMDB0000766	70.2	60.6	level2	Organic acids and derivatives	Carboxylic acids and derivatives	Amino acids, peptides, and analogues	#N/A	1.92713e+07	2.5236e+07	2.23044e+07	1.66691e+07	2.15387e+07	2.45667e+07	2.11843e+07	2.53305e+07	2.51812e+07	1.62386e+07	1.01602e+07	2.24571e+07	1.36989e+07	2.33874e+07	1.81939e+07	1.27252e+07	4.58937e+07	3.83005e+07	3.12767e+07	2.13155e+07	1.03671e+07	2.97954e+07	3.04002e+07	3.77936e+07	4.69073e+07	1.67572e+07	6.21576e+07	2.98624e+07	1.67704e+07	3.7313e+07	2.94915e+07	0.449453	0.433427	0.00818263675387147	0.0393460291305924
0.793_133.0376	L-aspartic acid	C4 H7 N O4	133.038	0.793	C00049	MReference-462	HMDB0000191	72.8	76.3	level2	Organic acids and derivatives	Carboxylic acids and derivatives	Amino acids, peptides, and analogues	map00220 Arginine biosynthesis; map00250 Alanine, aspartate and glutamate metabolism; map00260 Glycine, serine and threonine metabolism; map00270 Cysteine and methionine metabolism; map00340 Histidine metabolism; map00410 beta-Alanine metabolism; map00760 Nicotinate and nicotinamide metabolism; map00770 Pantothenate and CoA biosynthesis; map00970 Aminoacyl-tRNA biosynthesis; map01100 Metabolic pa…	5.64612e+07	6.3088e+07	6.69423e+07	5.00202e+07	5.14573e+07	5.77253e+07	5.57083e+07	7.21549e+07	6.83178e+07	4.19703e+07	5.03658e+07	5.20769e+07	5.79717e+07	7.73534e+07	4.58759e+07	5.47717e+07	7.38565e+07	9.50287e+07	6.27662e+07	4.69306e+07	7.39523e+07	8.87359e+07	4.89423e+07	2.92147e+07	2.62957e+07	8.95171e+07	2.36598e+08	7.24377e+07	5.64026e+07	8.38342e+07	7.3545e+07	0.672787	0.140743	0.755339617113724	0.827113572357026
0.819_309.106	N-acetylneuraminic acid	C11 H19 N O9	309.106	0.819	C19909	MReference-1249	HMDB0000773	90.9	92.1	level2	Organic oxygen compounds	Organooxygen compounds	Carbohydrates and carbohydrate conjugates	#N/A	4.54982e+07	4.48955e+07	4.14702e+07	4.31987e+07	4.49001e+07	4.0002e+07	4.24098e+07	4.69062e+07	4.58407e+07	4.08734e+07	2.8847e+07	2.66855e+07	7.88721e+07	6.65747e+07	4.58341e+07	3.38233e+07	4.96878e+07	3.95773e+07	6.32766e+07	4.11033e+07	7.73846e+07	6.28046e+07	9.86973e+07	4.39914e+07	1.12994e+08	1.39429e+08	1.49163e+08	7.23659e+07	4.67728e+07	1.02773e+08	5.5639e+07	0.455106	0.420402	0.0125591258911449	0.0515449739603876
0.858_200.9768	L-cysteine-s-sulfate	C3 H7 N O5 S2	200.977	0.858	C05824	MReference-465	HMDB0000731	#N/A	81.4	level2	Organic acids and derivatives	Carboxylic acids and derivatives	Amino acids, peptides, and analogues	map00270 Cysteine and methionine metabolism; map01100 Metabolic pathways; map01230 Biosynthesis of amino acids;	3.72293e+06	3.74561e+06	3.80479e+06	3.34847e+06	3.85842e+06	3.60008e+06	3.44418e+06	3.6987e+06	3.86046e+06	3.68569e+06	2.88746e+06	1.0007e+06	2.97784e+06	7.70751e+06	3.08771e+06	5.30802e+06	2.70871e+06	1.10702e+07	6.0413e+06	1.05921e+06	7.3349e+06	4.05722e+06	7.17677e+06	8.62177e+06	1.15317e+06	7.85697e+06	6.60332e+06	8.17492e+06	3.82821e+06	6.59782e+06	5.3786e+06	0.580223	0.342253	0.221982679758206	0.356163416824047
0.899_165.0461	Methionine sulfoxide	C5 H11 N O3 S	165.046	0.899	C02989	MReference-487	HMDB0002005	#N/A	86.2	level2	Organic acids and derivatives	Carboxylic acids and derivatives	Amino acids, peptides, and analogues	map00270 Cysteine and methionine metabolism;	5.01451e+07	5.15028e+07	5.28999e+07	4.62828e+07	5.18331e+07	4.49999e+07	4.0639e+07	4.40377e+07	4.13671e+07	4.28728e+07	9.03615e+07	5.05928e+07	4.45232e+07	5.24747e+07	3.40496e+07	3.13099e+07	8.81148e+07	6.88507e+07	6.23635e+07	8.56259e+07	7.01486e+07	4.63786e+07	2.94372e+07	3.64231e+07	3.00272e+07	8.31055e+07	8.37293e+07	5.52262e+07	5.0552e+07	5.29914e+07	7.0247e+07	0.953965	0.152466	0.957113712608664	0.97229451922859
0.95_276.0958	Υ-l-glutamyl-l-glutamic acid	C10 H16 N2 O7	276.096	0.95	C05282	MReference-1223	HMDB0011737	#N/A	90.3	level2	Organic acids and derivatives	Carboxylic acids and derivatives	Amino acids, peptides, and analogues	#N/A	8.09177e+06	6.50725e+06	6.20261e+06	5.00263e+06	6.08251e+06	7.56923e+06	6.96339e+06	5.76622e+06	6.28372e+06	8.93165e+06	4.18775e+06	4.5224e+06	3.83958e+06	7.99704e+06	6.98327e+06	8.39992e+06	2.2018e+06	8.65162e+06	5.56262e+06	6.27157e+06	6.31581e+06	1.27638e+07	4.565e+06	2.40863e+07	6.83654e+06	4.73354e+07	5.25238e+07	1.96573e+07	5.98833e+06	2.58341e+07	6.96121e+06	0.2318	0.672899	0.034767699881776	0.0999006031131639
0.986_123.032	Picolinic acid	C6 H5 N O2	123.032	0.986	C10164	MReference-547	HMDB0002243	#N/A	91.1	level2	Organoheterocyclic compounds	Pyridines and derivatives	Pyridinecarboxylic acids and derivatives	map00380 Tryptophan metabolism; map01100 Metabolic pathways;	1.63726e+07	1.66962e+07	1.59321e+07	1.75282e+07	1.813e+07	1.82658e+07	1.61215e+07	1.19035e+07	1.56868e+07	1.0939e+07	2.23606e+07	1.12432e+07	2.0546e+07	2.34809e+07	2.42408e+07	2.87174e+07	1.80184e+07	1.15702e+07	1.66979e+07	2.16029e+07	1.05245e+07	1.93302e+07	2.12381e+07	2.63747e+07	2.69143e+07	2.0309e+07	3.43204e+07	1.28708e+07	2.17648e+07	2.36712e+07	1.62907e+07	0.919463	0.0769915	0.688637017889268	0.77619029371812
0.993_172.085	Glycylproline	C7 H12 N2 O3	172.085	0.993	#N/A	MReference-432	HMDB0000721	43	76.6	level2	Organic acids and derivatives	Carboxylic acids and derivatives	Amino acids, peptides, and analogues	#N/A	8.01096e+06	8.00368e+06	8.34146e+06	8.13377e+06	7.839e+06	8.75714e+06	9.43187e+06	8.93093e+06	8.675e+06	8.45772e+06	1.95143e+07	1.13029e+07	1.98747e+07	2.9912e+07	9.46812e+06	9.33848e+06	8.60147e+06	6.32751e+06	9.05338e+06	1.32704e+07	1.11509e+07	8.07626e+06	3.28835e+06	1.85985e+06	2.33442e+06	3.42356e+06	8.16496e+06	3.94397e+06	1.65684e+07	3.83585e+06	9.41332e+06	4.31936	0.892035	0.000402487283395478	0.00605916681492322
1.017_168.0285	Uric acid	C5 H4 N4 O3	168.029	1.017	C00366	MReference-753	HMDB0000289	#N/A	93.1	level2	Organoheterocyclic compounds	Imidazopyrimidines	Purines and purine derivatives	map00230 Purine metabolism; map01100 Metabolic pathways; map04976 Bile secretion;	9.95044e+06	1.03062e+07	1.0197e+07	1.54119e+07	9.5277e+06	9.76763e+06	9.76557e+06	1.01204e+07	9.86067e+06	1.02242e+07	6.8516e+06	1.08126e+07	1.88563e+06	255868	8.16286e+06	2.79834e+06	2.38462e+07	1.7623e+07	1.24229e+07	4.08578e+06	5.79378e+06	6.99118e+06	1.16833e+07	3.49485e+07	3.4854e+07	6.79973e+07	3.31803e+07	6.66525e+06	5.12782e+06	3.15548e+07	1.17938e+07	0.162505	1.26477	0.0133590511102692	0.0534532368054333
1.034_165.0652	7-methylguanine	C6 H7 N5 O	165.065	1.034	C02242	MReference-276	HMDB0000897	#N/A	87.4	level2	Organoheterocyclic compounds	Imidazopyrimidines	Purines and purine derivatives	#N/A	2.25866e+07	2.13757e+07	2.23725e+07	2.6223e+07	2.54663e+07	2.65739e+07	2.41026e+07	2.04994e+07	2.19825e+07	2.30192e+07	1.09389e+07	3.08867e+07	3.54093e+07	4.31535e+06	4.23674e+07	2.62084e+07	1.76417e+07	2.56615e+07	2.89152e+06	1.76852e+07	1.80079e+07	9.41178e+06	2.76849e+07	3.16033e+07	3.13232e+07	3.34201e+07	2.54956e+07	2.82024e+07	2.5021e+07	2.96216e+07	1.52166e+07	0.844689	0.278932	0.310018044499312	0.446780941215525
1.039_228.1474	Prolylleucine	C11 H20 N2 O3	228.147	1.039	#N/A	MReference-559	#N/A	#N/A	76.6	level2	#N/A	#N/A	#N/A	#N/A	2.84427e+08	3.11339e+08	3.05694e+08	2.04482e+08	2.46891e+08	2.42899e+08	2.4697e+08	2.66038e+08	2.74714e+08	2.87791e+08	1.71856e+07	1.14504e+07	3.74341e+08	2.3955e+07	4.42126e+08	4.07036e+08	4.58952e+08	4.65324e+08	8.51432e+06	1.84801e+06	8.94842e+06	3.27844e+07	2.45713e+08	2.54821e+08	4.15919e+08	4.68153e+08	4.72849e+08	3.6691e+08	2.12682e+08	3.70728e+08	1.62729e+08	0.573689	0.880185	0.0975481002919998	0.200790416320328
1.051_123.0322	Nicotinic acid	C6 H5 N O2	123.032	1.051	C00253	MReference-519	HMDB0001488	#N/A	95.5	level2	Organoheterocyclic compounds	Pyridines and derivatives	Pyridinecarboxylic acids and derivatives	map00760 Nicotinate and nicotinamide metabolism; map01100 Metabolic pathways; map05133 Pertussis;	1.45657e+09	1.43336e+09	1.4176e+09	1.46687e+09	1.40055e+09	1.49545e+09	1.35274e+09	1.44543e+09	1.46443e+09	1.54689e+09	2.39545e+09	1.03139e+09	1.86925e+09	2.73992e+09	2.34377e+09	1.45893e+09	1.84978e+09	1.00358e+09	1.78667e+09	2.12715e+09	8.68654e+08	1.86026e+09	1.99928e+09	2.56156e+09	2.50623e+09	1.95638e+09	2.96194e+09	1.36528e+09	1.97312e+09	2.22511e+09	1.58268e+09	0.886751	0.0633049	0.466377699842644	0.591744213861896
1.06_186.1006	L-alanyl-l-proline	C8 H14 N2 O3	186.101	1.06	#N/A	MReference-461	#N/A	#N/A	83.4	level2	#N/A	#N/A	#N/A	#N/A	3.00112e+07	3.09948e+07	3.03674e+07	2.78914e+07	2.89817e+07	2.95699e+07	3.4071e+07	3.18978e+07	3.10438e+07	3.41496e+07	4.41662e+06	5.56489e+07	1.29497e+08	5.35244e+06	2.36749e+07	1.92271e+07	1.94116e+07	1.85087e+07	1.83294e+06	6.99692e+07	2.81602e+07	3.38931e+06	1.84034e+07	1.81791e+07	1.71711e+07	2.45433e+07	2.87155e+07	1.35253e+07	3.96361e+07	2.00896e+07	2.35453e+07	1.97296	0.153501	0.919229261179629	0.943685911460714
1.087_139.0271	3-hydroxypicolinic acid	C6 H5 N O3	139.027	1.087	C18620	MReference-205	HMDB0013188	#N/A	74.1	level2	Organoheterocyclic compounds	Pyridines and derivatives	Pyridinecarboxylic acids and derivatives	#N/A	8.44649e+06	9.15715e+06	9.83563e+06	8.88657e+06	9.14802e+06	1.06368e+07	8.7224e+06	1.0544e+07	9.25687e+06	8.98399e+06	5.06936e+06	1.2526e+07	7.75918e+06	8.90641e+06	1.10015e+07	8.50685e+06	1.52466e+07	9.37736e+06	7.49148e+06	2.30251e+07	1.2583e+07	9.75813e+06	1.37979e+07	1.16959e+07	1.40154e+07	6.02237e+06	8.79043e+06	8.83611e+06	8.96156e+06	1.05264e+07	1.29136e+07	0.851345	0.0999373	0.413286932608178	0.546118802878034
1.114_131.0946	Dl-β-leucine	C6 H13 N O2	131.095	1.114	C02486	MReference-414	#N/A	#N/A	94.9	level2	#N/A	#N/A	#N/A	#N/A	4.42947e+08	4.59501e+08	3.69127e+08	4.6714e+08	4.6085e+08	4.36698e+08	4.2603e+08	4.45251e+08	4.23281e+08	4.21613e+08	5.42473e+08	6.51352e+08	7.0537e+08	5.13163e+08	5.63221e+08	6.45493e+08	4.23635e+08	4.97538e+08	2.91086e+08	5.31487e+08	9.48786e+08	3.62295e+08	2.41373e+08	1.62052e+08	1.60638e+08	5.7755e+08	6.21371e+08	4.26894e+08	6.03512e+08	3.6498e+08	5.09138e+08	1.65355	0.311249	0.0492404818173053	0.126453887236903
1.133_228.0741	2'-deoxyuridine	C9 H12 N2 O5	228.074	1.133	C00526	MReference-140	HMDB0000012	#N/A	88.8	level2	Nucleosides, nucleotides, and analogues	Pyrimidine nucleosides	Pyrimidine 2'-deoxyribonucleosides	map00240 Pyrimidine metabolism; map01100 Metabolic pathways; map02010 ABC transporters;	2.39725e+07	1.99242e+07	2.25993e+07	2.56794e+07	2.17176e+07	2.19096e+07	7.8877e+06	2.46269e+07	1.51052e+07	1.84479e+07	1.05345e+07	3.15416e+07	4.28519e+06	1.73558e+07	2.76773e+07	1.34203e+07	6.46967e+06	2.65523e+07	7.25283e+06	1.22489e+07	2.88428e+07	2.02232e+07	3.33915e+07	2.31959e+07	5.49193e+07	8.00617e+07	4.11169e+07	4.16138e+07	1.74691e+07	4.57165e+07	1.69316e+07	0.382118	0.613101	0.0139432354826651	0.0548810878216103
1.178_152.0472	2-hydroxyphenylacetic acid	C8 H8 O3	152.047	1.178	C05852	MReference-141	HMDB0000669	65.8	69.3	level2	Benzenoids	Benzene and substituted derivatives	Phenylacetic acids	map00360 Phenylalanine metabolism; map01100 Metabolic pathways;	2.56998e+06	2.90847e+06	3.18784e+06	3.10771e+06	4.29965e+06	2.17819e+06	2.40444e+06	2.74155e+06	2.75637e+06	3.50499e+06	2.39526e+06	1.09019e+06	1.5739e+06	2.14649e+06	1.89081e+06	1.44163e+06	6.57447e+06	7.28246e+06	5.49322e+06	2.1387e+06	4.02575e+06	1.16338e+07	2.31108e+06	9.71579e+06	893856	637714	2.43033e+06	1.49471e+06	1.75638e+06	2.91391e+06	6.1914e+06	0.602756	0.0604462	0.796845320929179	0.856622367726447
1.19_180.0421	Caffeic acid	C9 H8 O4	180.042	1.19	C01197	MReference-337	HMDB0001964	#N/A	94.6	level2	Phenylpropanoids and polyketides	Cinnamic acids and derivatives	Hydroxycinnamic acids and derivatives	map01100 Metabolic pathways;	9.54014e+06	8.26107e+06	8.63723e+06	7.55551e+06	1.21519e+07	9.73642e+06	6.74153e+06	4.68579e+06	9.6408e+06	9.64631e+06	4.32843e+06	509048	6.74199e+06	1.06368e+07	2.85968e+06	1.14599e+07	1.88291e+07	6.46108e+06	4.97945e+07	3.66055e+06	542067	3.42128e+07	4.5359e+06	3.62397e+07	2.19759e+07	3.17459e+06	2.72895e+07	1.25432e+07	6.08931e+06	1.76265e+07	1.89167e+07	0.345464	0.685567	0.107400168091851	0.214294097006155
1.213_126.0429	Imidazoleacetic acid	C5 H6 N2 O2	126.043	1.213	C02835	MReference-442	HMDB0002024	#N/A	72.1	level2	Organoheterocyclic compounds	Azoles	Imidazoles	map00340 Histidine metabolism; map01100 Metabolic pathways;	1.41987e+07	1.79251e+07	1.35123e+07	2.11051e+07	1.56155e+07	1.67302e+07	1.61636e+07	1.5637e+07	1.83372e+07	1.72648e+07	1.83175e+07	2.39772e+07	1.06852e+07	1.07632e+07	3.86695e+07	1.55694e+07	5.82336e+06	1.20279e+07	6.57391e+06	1.76146e+07	3.30305e+06	9.47584e+06	2.21931e+07	3.55918e+07	5.97779e+07	5.1894e+07	3.98199e+07	1.57749e+07	1.96637e+07	3.75086e+07	9.13645e+06	0.524244	0.363826	0.0476102392906056	0.12334903767778
1.224_138.068	Tyrosol	C8 H10 O2	138.068	1.224	C06044	MReference-132	HMDB0004284	#N/A	64.2	level2	Benzenoids	Phenols	Tyrosols and derivatives	map00350 Tyrosine metabolism; map01100 Metabolic pathways;	5.10141e+06	4.97513e+06	5.00879e+06	4.86555e+06	4.31835e+06	4.96441e+06	1.45229e+06	3.84084e+06	3.3559e+06	4.41251e+06	9.69544e+06	5.42787e+06	1.17457e+06	1.41229e+06	2.0461e+07	1.0358e+07	2.00923e+06	409593	2.75131e+06	64358.8	2.30466e+06	4.29176e+06	1.44364e+07	8.05593e+06	1.11275e+07	7.58928e+06	808620	215429	8.08819e+06	7.03885e+06	1.97182e+06	1.14908	0.429405	0.648498146414673	0.744314281176904
1.334_304.0906	N-acetyl-1-aspartylglutamic acid	C11 H16 N2 O8	304.091	1.334	C12270	MReference-505	HMDB0001067	#N/A	74.6	level2	Organic acids and derivatives	Carboxylic acids and derivatives	Amino acids, peptides, and analogues	map00250 Alanine, aspartate and glutamate metabolism; map01100 Metabolic pathways; map04080 Neuroactive ligand-receptor interaction;	3.49607e+06	3.85801e+06	3.20515e+06	5.47943e+06	3.08453e+06	4.53047e+06	3.62442e+06	6.31014e+06	3.48331e+06	5.58907e+06	241734	401971	3.61533e+06	279360	646410	7.99831e+06	8.28476e+06	7.21371e+06	343692	226520	291663	492032	1.03758e+07	6.86852e+06	5.03782e+06	8.24319e+06	1.19177e+07	8.55934e+06	2.19719e+06	8.50039e+06	2.80873e+06	0.258481	1.47138	0.0126440361099765	0.0517355932096605
1.497_164.0472	3-coumaric acid	C9 H8 O3	164.047	1.497	C12621	MReference-1402	HMDB0001713	#N/A	92.4	level2	Phenylpropanoids and polyketides	Cinnamic acids and derivatives	Hydroxycinnamic acids and derivatives	map00360 Phenylalanine metabolism; map01100 Metabolic pathways;	6.05626e+06	6.49194e+06	6.05008e+06	6.60949e+06	6.01271e+06	6.45067e+06	7.48797e+06	6.8255e+06	4.14054e+06	6.58252e+06	1.61788e+06	4.50092e+06	4.20181e+06	1.37817e+07	1.22078e+07	4.92809e+06	1.38205e+07	7.74841e+06	1.68226e+07	2.73521e+06	488959	1.07451e+07	8.86601e+06	7.24678e+06	9.56408e+06	8.45682e+06	5.30266e+06	5.04361e+06	6.87304e+06	7.41333e+06	8.7268e+06	0.92712	0.230573	0.435631475539446	0.566236643074567
1.714_139.0271	6-hydroxynicotinic acid	C6 H5 N O3	139.027	1.714	C01020	MReference-172	HMDB0002658	#N/A	82.7	level2	Organoheterocyclic compounds	Pyridines and derivatives	Pyridinecarboxylic acids and derivatives	map00760 Nicotinate and nicotinamide metabolism; map01100 Metabolic pathways;	1.02049e+07	1.09413e+07	1.08943e+07	9.38555e+06	1.19845e+07	8.19368e+06	8.22506e+06	1.37915e+07	1.0473e+07	7.9776e+06	4.22554e+06	1.40653e+07	5.59811e+06	855956	1.41154e+07	5.77119e+06	5.60388e+06	5.71314e+06	519534	2.86923e+07	2.25957e+06	1.48087e+06	2.7016e+07	1.13303e+07	3.47177e+07	5.86596e+06	2.08312e+07	1.28401e+07	7.43858e+06	1.87669e+07	7.37822e+06	0.396367	0.658262	0.0568063901767257	0.139308870006799
10.002_327.3137	Stearoyl ethanolamide	C20 H41 N O2	327.314	10.002	#N/A	MReference-9794	#N/A	#N/A	91.5	level2	#N/A	#N/A	#N/A	#N/A	2.7565e+07	2.62324e+07	2.785e+07	2.81674e+07	2.67155e+07	2.71343e+07	2.50486e+07	2.66283e+07	2.33692e+07	2.28006e+07	1.02397e+07	9.20922e+06	1.05545e+07	3.97964e+06	3.10399e+07	1.01706e+07	9.69893e+06	2.41262e+07	8.17784e+06	3.32198e+07	2.42444e+07	5.53972e+07	1.81746e+07	4.42915e+07	3.54557e+08	1.16146e+07	9.33842e+06	2.36124e+07	1.25323e+07	7.69315e+07	2.58107e+07	0.162902	0.623455	0.120658131508518	0.230705992719882
10.079_310.2866	11(z)-eicosenoic acid	C20 H38 O2	310.287	10.079	C16526	MReference-9832	HMDB0002231	#N/A	76.8	level2	Lipids and lipid-like molecules	Fatty Acyls	Fatty acids and conjugates	map01040 Biosynthesis of unsaturated fatty acids;	4.60166e+06	4.89059e+06	4.29977e+06	5.40598e+06	4.3263e+06	5.3745e+06	5.3635e+06	5.1379e+06	5.24315e+06	5.19116e+06	6.39636e+06	3.22651e+06	5.02242e+06	3.76042e+06	5.6718e+06	5.0598e+06	9.942e+06	2.74227e+07	6.96474e+06	4.47924e+06	6.66734e+06	1.53493e+07	7.18163e+06	1.47448e+07	7.63374e+06	2.38363e+07	1.28892e+07	1.7487e+07	4.85622e+06	1.39621e+07	1.18042e+07	0.347814	0.592544	0.00205677461189219	0.0168094904261849
10.374_338.318	Erucic acid	C22 H42 O2	338.318	10.374	C08316	MReference-2716	HMDB0002068	#N/A	73.6	level2	Lipids and lipid-like molecules	Fatty Acyls	Fatty acids and conjugates	map01040 Biosynthesis of unsaturated fatty acids;	145725	177313	155175	163981	148624	180486	185491	192283	187450	171763	250636	92061.4	189352	132358	312860	383076	217701	1.52358e+06	142331	129857	235077	2.79476e+06	299269	1.2512e+06	423815	3.03259e+06	605689	2.16667e+06	226724	1.29654e+06	840551	0.174869	1.09816	0.00832541948254071	0.0396880123686687
2.341_87.1049	Isoamylamine	C5 H13 N	87.1049	2.341	C02640	MReference-6576	HMDB0031659	#N/A	90.3	level2	Organic nitrogen compounds	Organonitrogen compounds	Amines	#N/A	3.38467e+07	3.73409e+07	2.80758e+07	3.12486e+07	3.20692e+07	3.94221e+07	4.02007e+07	3.62253e+07	3.23393e+07	3.79456e+07	2.55287e+08	1.19808e+07	6.18467e+07	7.84629e+07	1.58884e+08	5.29245e+07	1.04516e+07	507082	1.78283e+06	7.47979e+06	1.01889e+07	959518	301989	620213	822173	255178	703004	432668	1.03231e+08	522538	5.22829e+06	197.557	3.09249	1.56503977753627e-05	0.000877074375327618
2.424_100.0526	5-valerolactone	C5 H8 O2	100.053	2.424	C02240	BGI138	#N/A	89.6	73.6	level2	#N/A	#N/A	#N/A	#N/A	1.67579e+07	1.66049e+07	1.76173e+07	1.77208e+07	1.73054e+07	1.76092e+07	1.75622e+07	1.62664e+07	3.0285e+07	1.74337e+07	4.50512e+07	3.45454e+07	1.02027e+07	1.31433e+07	6.41125e+07	1.77813e+07	3.5201e+07	1.70333e+07	7.19873e+06	9.48524e+06	1.84239e+07	9.85309e+06	4.88727e+07	2.25053e+07	4.60053e+07	6.69366e+07	2.41081e+07	6.2483e+06	3.0806e+07	3.57794e+07	1.61992e+07	0.861	0.0679553	0.787310259953522	0.849583331316164
2.551_143.0406	4-methyl-5-thiazoleethanol	C6 H9 N O S	143.041	2.551	C04294	MReference-2615	HMDB0032985	#N/A	79	level2	Organoheterocyclic compounds	Azoles	Thiazoles	map00730 Thiamine metabolism; map01100 Metabolic pathways;	3.71193e+06	3.92806e+06	5.6122e+06	4.11163e+06	3.57603e+06	4.02933e+06	4.29298e+06	4.06397e+06	3.37198e+06	3.86659e+06	4.8694e+06	7.93453e+06	3.37313e+06	3.34632e+06	4.19709e+06	2.52308e+06	3.34582e+06	4.72771e+06	4.72474e+06	7.55645e+06	7.13985e+06	1.42701e+06	4.59722e+06	6.66505e+06	1.13272e+07	3.73589e+06	4.15355e+06	4.88137e+06	4.37393e+06	5.89337e+06	4.82027e+06	0.742177	0.191066	0.239934701026228	0.375808552680409
2.663_137.0478	4-aminobenzoic acid	C7 H7 N O2	137.048	2.663	C00568	MReference-224	HMDB0001392	65.2	92.6	level2	Benzenoids	Benzene and substituted derivatives	Benzoic acids and derivatives	map00790 Folate biosynthesis; map01100 Metabolic pathways;	2.57409e+06	2.76153e+06	2.55621e+06	2.98249e+06	3.17471e+06	2.9296e+06	2.62975e+06	2.54904e+06	2.98576e+06	2.15501e+06	1.92582e+06	3.56907e+06	1.93014e+06	3.97395e+06	3.87616e+06	1.69178e+06	3.83302e+06	1.2675e+06	2.50594e+06	1.13204e+07	7.45845e+06	1.84022e+06	3.61615e+06	3.42226e+06	3.28213e+06	2.3755e+06	8.91366e+06	4.45667e+06	2.82782e+06	4.3444e+06	4.70425e+06	0.650912	0.280133	0.132999591143198	0.246883113291248
2.711_214.1319	Valylproline	C10 H18 N2 O3	214.132	2.711	#N/A	MReference-773	HMDB0029135	11.3	92.7	level2	Organic acids and derivatives	Carboxylic acids and derivatives	Amino acids, peptides, and analogues	#N/A	1.48272e+08	1.44876e+08	1.58136e+08	1.65483e+08	1.4744e+08	1.63549e+08	1.57407e+08	1.55898e+08	1.56353e+08	1.59061e+08	2.53744e+08	2.388e+08	6.02956e+08	3.94811e+08	9.31578e+07	1.39006e+08	7.05632e+07	9.19467e+07	8.18811e+07	4.09357e+08	1.87588e+08	1.40384e+08	5.41368e+07	1.90151e+07	1.7966e+07	2.64884e+07	7.95058e+07	1.09361e+08	2.87079e+08	5.10789e+07	1.6362e+08	5.62031	0.922041	0.00170478865037971	0.0148329439083171
2.805_122.0732	2,5-dimethylphenol	C8 H10 O	122.073	2.805	#N/A	MReference-3101	HMDB0030540	#N/A	77.3	level2	Benzenoids	Benzene and substituted derivatives	Xylenes	#N/A	4.58943e+06	1.22188e+06	4.94682e+06	5.26485e+06	4.65178e+06	4.46675e+06	4.73713e+06	4.60169e+06	4.58013e+06	3.96116e+06	3.68652e+06	2.08788e+07	4.46248e+06	939167	1.15644e+07	3.50624e+06	1.33614e+06	1.61124e+06	1.21958e+06	253738	3.86997e+06	1.08406e+06	2.27346e+07	3.2215e+06	1.06488e+06	6.6385e+06	767303	284357	7.50628e+06	5.78518e+06	1.56246e+06	1.2975	0.539592	0.339091661963904	0.476467392891159
2.85_138.0316	Salicylic acid	C7 H6 O3	138.032	2.85	C00805	MReference-643	HMDB0001895	#N/A	93.5	level2	Benzenoids	Benzene and substituted derivatives	Benzoic acids and derivatives	map00360 Phenylalanine metabolism; map01100 Metabolic pathways; map04976 Bile secretion;	2.65615e+06	2.54592e+06	2.48295e+06	2.78641e+06	2.59293e+06	2.32001e+06	3.6961e+06	2.38104e+06	2.31323e+06	2.37272e+06	3.51008e+06	2.46049e+06	5.25615e+06	5.7271e+06	2.78451e+06	2.19795e+06	3.13036e+06	3.37759e+06	3.95594e+06	4.35998e+06	3.22132e+06	3.48219e+06	3.66439e+06	1.44923e+06	3.36327e+06	2.03005e+06	4.36862e+06	1.66234e+06	3.65605e+06	2.75631e+06	3.5879e+06	1.32643	0.199229	0.255515635139747	0.392507704133136
2.902_166.0628	3-phenyllactic acid	C9 H10 O3	166.063	2.902	C05607	MReference-311	HMDB0000748	65.6	93.1	level2	Phenylpropanoids and polyketides	Phenylpropanoic acids	#N/A	map00360 Phenylalanine metabolism; map01100 Metabolic pathways;	2.87949e+07	2.29869e+07	2.03424e+07	2.26269e+07	2.08256e+07	2.98788e+07	3.09059e+07	3.23086e+07	3.19528e+07	3.16626e+07	2.69609e+07	7.70121e+06	3.72942e+07	5.18919e+07	2.42593e+07	7.2085e+07	5.82786e+07	1.8617e+07	7.76917e+07	1.33968e+07	2.76458e+07	5.83752e+07	3.57278e+07	1.67957e+07	1.1498e+07	1.65252e+06	4.449e+07	2.5838e+07	3.66987e+07	2.2667e+07	4.23342e+07	1.61904	0.394845	0.285823475958724	0.422519708926266
2.943_195.0534	2-hydroxyhippuric acid	C9 H9 N O4	195.053	2.943	C07588	MReference-529	HMDB0000840	#N/A	80.2	level2	Benzenoids	Benzene and substituted derivatives	Benzoic acids and derivatives	#N/A	5.61031e+06	5.71729e+06	5.72055e+06	6.18616e+06	6.12416e+06	6.24775e+06	6.17762e+06	5.50004e+06	6.4854e+06	6.08465e+06	5.37923e+06	5.19347e+06	4.31624e+06	2.60399e+06	7.33804e+06	5.47622e+06	5.96271e+06	8.19078e+06	5.23252e+06	7.11512e+06	5.4418e+06	9.03642e+06	9.80908e+06	1.11786e+07	1.07979e+07	8.30611e+06	6.24446e+06	6.66776e+06	5.0512e+06	8.83398e+06	6.82989e+06	0.571792	0.352377	0.00869528250019324	0.0407981261798771
3.023_149.0701	N6-methyladenine	C6 H7 N5	149.07	3.023	C08434	MReference-502	HMDB0002099	#N/A	87.3	level2	Organoheterocyclic compounds	Imidazopyrimidines	Purines and purine derivatives	#N/A	2.45325e+06	2.37203e+06	2.64082e+06	2.61787e+06	2.54243e+06	2.22281e+06	2.34198e+06	2.3191e+06	2.18307e+06	2.25163e+06	2.46935e+06	9.12131e+06	1.87945e+06	1.56229e+06	4.32286e+06	3.19862e+06	793782	2.03517e+06	987000	4.21514e+06	2.36074e+06	2.73013e+06	3.19914e+06	3.54953e+06	4.63655e+06	2.30417e+06	1.2604e+06	2.65331e+06	3.75898e+06	2.93385e+06	2.18699e+06	1.28124	0.106601	0.680973703172455	0.770181029629605
3.083_223.0843	N-acetyl-l-tyrosine	C11 H13 N O4	223.084	3.083	#N/A	MReference-315	HMDB0000866	#N/A	79.2	level2	Organic acids and derivatives	Carboxylic acids and derivatives	Amino acids, peptides, and analogues	#N/A	7.66734e+06	7.81892e+06	7.64792e+06	7.47638e+06	7.03298e+06	7.02453e+06	7.64658e+06	7.24465e+06	2.09443e+06	7.29787e+06	1.82816e+07	2.04976e+07	7.99349e+06	1.39343e+07	1.91362e+06	4.0836e+06	1.63141e+07	7.35783e+06	2.15496e+07	646241	1.16251e+06	1.97113e+07	7.46686e+06	8.44302e+06	826672	343925	1.73707e+07	4.48162e+06	1.11174e+07	6.48879e+06	1.11236e+07	1.71332	0.710101	0.244305069920885	0.381195265711822
3.096_188.1163	Glycyl-l-leucine	C8 H16 N2 O3	188.116	3.096	C02155	MReference-430	HMDB0000759	11.8	96.6	level2	Organic acids and derivatives	Carboxylic acids and derivatives	Amino acids, peptides, and analogues	#N/A	1.57581e+08	2.82386e+08	1.71311e+08	1.75123e+08	2.77023e+08	1.73744e+08	1.62225e+08	1.5793e+08	1.59923e+08	1.59064e+08	4.44195e+08	2.08921e+08	3.99068e+08	7.1978e+08	6.74213e+07	3.61514e+08	2.03447e+08	1.2266e+08	2.91057e+08	3.51774e+08	6.0197e+08	3.79119e+08	1.01408e+08	3.17264e+07	1.20429e+07	6.90937e+07	1.50734e+08	1.60537e+08	3.66817e+08	8.75904e+07	3.25004e+08	4.18786	0.795708	0.0167488599615656	0.0614129172473216
3.19_110.0368	Catechol	C6 H6 O2	110.037	3.19	C00090	MReference-2991	HMDB0000957	90.7	92.4	level2	Benzenoids	Phenols	Benzenediols	map01100 Metabolic pathways;	4.26222e+06	4.25728e+06	3.99029e+06	4.03327e+06	4.07733e+06	4.0255e+06	4.00776e+06	3.93746e+06	4.02481e+06	4.02631e+06	3.74269e+06	3.40975e+06	5.68145e+06	5.117e+06	3.32686e+06	6.22995e+06	4.27555e+06	631476	5.66927e+06	4.2584e+06	3.12655e+06	1.52386e+06	9.45524e+06	2.57512e+06	4.76969e+06	617072	2.91741e+06	766576	4.58462e+06	3.51685e+06	3.24752e+06	1.30361	0.436818	0.199170952031335	0.330663818263978
3.259_126.0318	Maltol	C6 H6 O3	126.032	3.259	C11918	MReference-1404	HMDB0030776	#N/A	86.6	level2	Organoheterocyclic compounds	Pyrans	Pyranones and derivatives	#N/A	1.88813e+07	1.38551e+07	1.75563e+07	1.93646e+07	1.69302e+07	1.67823e+07	1.69612e+07	1.57428e+07	5.16487e+06	1.73821e+07	3.06509e+07	6.03942e+06	2.09163e+07	1.64133e+07	2.06642e+07	1.28041e+07	2.64437e+07	2.59377e+07	2.27151e+07	7.78543e+06	7.90134e+06	3.10111e+07	2.44412e+07	1.71954e+07	7.38176e+06	3.84231e+06	8.06931e+06	2.57075e+07	1.79147e+07	1.44396e+07	2.02991e+07	1.24067	0.189255	0.428361776837508	0.559288050052023
3.284_173.1051	N-acetyl-d-alloisoleucine	C8 H15 N O3	173.105	3.284	#N/A	MReference-1480	#N/A	#N/A	96	level2	#N/A	#N/A	#N/A	#N/A	5.94929e+06	6.11833e+06	6.0462e+06	6.05776e+06	6.10696e+06	6.02391e+06	5.06596e+06	6.69513e+06	2.39571e+06	4.0708e+06	7.91335e+06	1.40146e+06	6.71997e+06	1.31735e+07	1.53238e+07	2.02514e+06	7.05308e+06	1.90503e+06	2.65e+06	4.4087e+06	2.17482e+06	2.17688e+06	3.43125e+06	1.86567e+06	2.60436e+06	1.04389e+07	1.56269e+07	1.49287e+06	7.75954e+06	5.90999e+06	3.39475e+06	1.31295	0.206818	0.56159200153519	0.675100701539047
3.328_111.0322	Pyrrole-2-carboxylic acid	C5 H5 N O2	111.032	3.328	C05942	MReference-572	HMDB0004230	64.9	83.1	level2	Organoheterocyclic compounds	Pyrroles	Pyrrole carboxylic acids and derivatives	map00330 Arginine and proline metabolism;	2.06664e+06	2.64391e+06	2.15115e+06	2.49294e+06	2.14485e+06	2.45245e+06	2.40352e+06	2.35233e+06	2.24676e+06	1.92888e+06	2.00007e+06	2.89046e+06	1.58648e+06	1.26616e+06	1.39797e+06	1.16055e+06	4.13869e+06	3.66004e+06	4.25985e+06	3.69158e+06	2.6553e+06	1.9697e+06	3.29925e+06	2.19276e+06	3.38179e+06	2.81046e+06	3.43466e+06	2.263e+06	1.71695e+06	2.89699e+06	3.39586e+06	0.592666	0.398078	0.00830698126388696	0.0396768706104802
3.366_131.0737	Skatole	C9 H9 N	131.074	3.366	C08313	MReference-215	HMDB0000466	#N/A	72.6	level2	Organoheterocyclic compounds	Indoles and derivatives	Indoles	map00380 Tryptophan metabolism;	6.53169e+06	5.94451e+06	5.69058e+06	5.95321e+06	5.7119e+06	5.7603e+06	6.17164e+06	5.85169e+06	5.86095e+06	5.68584e+06	3.3122e+06	6.73373e+06	9.26667e+06	7.86326e+06	6.49451e+06	8.23959e+06	1.06496e+07	1.00584e+07	8.86709e+06	7.46941e+06	1.17179e+07	9.37226e+06	3.73024e+06	5.98952e+06	4.17783e+06	8.55176e+06	1.10035e+07	8.43687e+06	6.98499e+06	6.98163e+06	9.68912e+06	1.00048	0.0509994	0.910440852149078	0.937194052531158
3.366_187.0635	Indole-3-acrylic acid	C11 H9 N O2	187.064	3.366	#N/A	MReference-449	#N/A	#N/A	92.5	level2	#N/A	#N/A	#N/A	#N/A	1.23414e+09	1.186e+09	1.27958e+09	1.20423e+09	1.28209e+09	1.29871e+09	1.30674e+09	1.08867e+09	1.27411e+09	1.28803e+09	1.81074e+09	1.48061e+09	1.87087e+09	1.50856e+09	1.39739e+09	1.78811e+09	2.02061e+09	1.97872e+09	1.73214e+09	1.44293e+09	2.36354e+09	1.84738e+09	8.6932e+08	1.16526e+09	7.23762e+08	1.61616e+09	2.26953e+09	1.68149e+09	1.64271e+09	1.38759e+09	1.89755e+09	1.18386	0.11061	0.24449592795467	0.381267534069206
3.366_204.09	Dl-tryptophan	C11 H12 N2 O2	204.09	3.366	C00806	MReference-415	HMDB0030396	91.2	96.9	level2	Organoheterocyclic compounds	Indoles and derivatives	Indolyl carboxylic acids and derivatives	#N/A	1.23679e+09	1.18811e+09	1.28169e+09	1.2069e+09	1.28456e+09	1.30135e+09	1.30907e+09	1.0906e+09	1.27598e+09	1.29023e+09	1.23146e+09	1.48282e+09	1.87617e+09	1.5127e+09	1.3995e+09	1.79222e+09	2.02809e+09	1.98585e+09	1.73688e+09	1.44703e+09	2.36941e+09	1.85513e+09	8.68881e+08	1.16718e+09	7.2355e+08	1.61936e+09	2.27675e+09	1.68625e+09	1.54915e+09	1.39033e+09	1.90373e+09	1.11423	0.0798446	0.389488313122767	0.525739421942774
3.383_164.0472	Phenylpyruvic acid	C9 H8 O3	164.047	3.383	C00166	MReference-1389	HMDB0000205	#N/A	88	level2	Benzenoids	Benzene and substituted derivatives	Phenylpyruvic acid derivatives	map00360 Phenylalanine metabolism; map00400 Phenylalanine, tyrosine and tryptophan biosynthesis; map01100 Metabolic pathways; map01210 2-Oxocarboxylic acid metabolism; map01230 Biosynthesis of amino acids;	2.10155e+07	2.14103e+07	2.07779e+07	2.1565e+07	2.10328e+07	2.07965e+07	2.21791e+07	2.21436e+07	2.17534e+07	2.15351e+07	2.47998e+07	1.68643e+07	1.62655e+07	4.21438e+06	3.22433e+07	4.26275e+07	1.69322e+07	1.10835e+07	1.79894e+07	7.33485e+07	1.49341e+07	1.39262e+07	1.57112e+07	4.99885e+07	2.31068e+07	2.28485e+07	2.81323e+07	2.17038e+07	2.28358e+07	2.69152e+07	2.47023e+07	0.848435	0.226853	0.426053043538805	0.557433213579468
3.43_154.0265	2,4-dihydroxybenzoic acid	C7 H6 O4	154.026	3.43	#N/A	MReference-156	HMDB0029666	79.8	84.2	level2	Benzenoids	Benzene and substituted derivatives	Benzoic acids and derivatives	#N/A	1.90933e+07	1.94296e+07	1.93276e+07	1.8822e+07	1.82317e+07	1.85712e+07	1.89933e+07	1.92418e+07	1.88691e+07	1.90691e+07	4.87434e+07	2.12543e+07	3.83752e+07	4.27815e+07	1.64752e+07	2.50039e+07	3.33262e+07	7.90756e+06	2.59676e+07	3.18687e+07	1.77219e+07	1.09979e+07	2.03828e+07	3.93252e+06	1.60325e+07	4.00958e+06	1.60838e+07	2.5624e+06	3.21056e+07	1.05006e+07	2.12983e+07	3.0575	0.782878	0.0128674973760908	0.052286356407378
3.444_114.0683	Trans-3-hexenoic acid	C6 H10 O2	114.068	3.444	#N/A	MReference-2539	#N/A	#N/A	77.4	level2	#N/A	#N/A	#N/A	#N/A	2.13281e+06	2.25912e+06	2.21608e+06	2.33807e+06	2.47441e+06	2.27785e+06	2.31472e+06	2.24237e+06	2.08837e+06	2.49364e+06	1.69429e+06	1.4048e+06	874308	801004	1.31776e+06	842576	2.64699e+06	1.80544e+06	1.91957e+06	2.59333e+06	2.93637e+06	1.84068e+06	1.90675e+06	1.07374e+06	2.24983e+06	996496	2.11581e+06	1.09657e+06	1.15579e+06	1.5732e+06	2.2904e+06	0.734675	0.225478	0.179584969020466	0.306486003049074
3.526_246.1	N-acetyl-dl-tryptophan	C13 H14 N2 O3	246.1	3.526	#N/A	MReference-814	#N/A	48.1	62.3	level2	#N/A	#N/A	#N/A	#N/A	2.4056e+06	2.28312e+06	2.45217e+06	2.35978e+06	2.4201e+06	2.34426e+06	2.44457e+06	2.35973e+06	2.31287e+06	2.42922e+06	1.79353e+06	2.29796e+06	2.30076e+06	1.91653e+06	3.31458e+06	2.7141e+06	2.31479e+06	3.01604e+06	3.21152e+06	2.8779e+06	1.82445e+06	3.79829e+06	3.73178e+06	4.18773e+06	3.99667e+06	2.36873e+06	2.90001e+06	3.77105e+06	2.38958e+06	3.49266e+06	2.8405e+06	0.68417	0.249882	0.0142387439005913	0.0555334605733501
3.528_195.0898	N-acetyldopamine	C10 H13 N O3	195.09	3.528	#N/A	MReference-401	HMDB0041943	#N/A	65.7	level2	Benzenoids	Phenols	Benzenediols	#N/A	5.93719e+06	7.62319e+06	7.24841e+06	8.46001e+06	6.64686e+06	7.85345e+06	7.5011e+06	9.90755e+06	7.50525e+06	8.03747e+06	9.84118e+06	9.04806e+06	4.81528e+06	4.61515e+06	5.12097e+07	6.73225e+06	3.18716e+06	1.68682e+06	5.63812e+06	1.38029e+06	891364	1.95759e+06	4.22685e+07	2.55747e+07	2.93703e+07	1.4698e+07	2.94278e+06	1.03393e+06	1.43769e+07	1.93147e+07	2.45689e+06	0.744352	0.2446	0.866303513998983	0.907257795806499
3.559_138.0318	3-hydroxybenzoate	C7 H6 O3	138.032	3.559	C00587	BGI95	HMDB0002466	90.9	84.4	level2	Benzenoids	Benzene and substituted derivatives	Benzoic acids and derivatives	map00400 Phenylalanine, tyrosine and tryptophan biosynthesis;	2.98941e+06	2.87005e+06	2.99767e+06	2.56654e+06	2.99206e+06	3.08435e+06	2.97289e+06	2.89306e+06	2.80847e+06	3.04968e+06	344734	1.50248e+06	1.68709e+06	1.96027e+06	914570	821869	1.27533e+07	7.38435e+06	1.05507e+07	649845	3.74263e+06	7.99039e+06	1.29619e+06	3.73428e+06	1.30249e+06	179727	1.65969e+06	690838	1.20517e+06	1.4772e+06	7.17854e+06	0.815846	0.0685356	0.997644591515078	0.998811551373294
3.583_280.1059	Α-aspartylphenylalanine	C13 H16 N2 O5	280.106	3.583	#N/A	MReference-327	HMDB0000706	#N/A	91.4	level2	Organic acids and derivatives	Carboxylic acids and derivatives	Amino acids, peptides, and analogues	#N/A	1.04698e+07	9.99197e+06	1.02699e+07	1.09176e+07	1.06252e+07	1.10683e+07	1.12943e+07	1.03892e+07	1.05842e+07	1.08866e+07	3.67351e+07	2.49551e+07	3.18215e+07	2.95951e+07	3.23152e+06	1.39058e+07	6.66665e+06	5.71736e+06	4.4088e+06	1.99916e+07	3.1463e+07	6.45112e+06	2.99995e+06	774035	1.04663e+06	1.50757e+06	3.39146e+06	3.6873e+06	2.3374e+07	2.23449e+06	1.24498e+07	10.4606	1.38724	0.000790205606225297	0.00897022485299263
3.588_228.1474	Leucylproline	C11 H20 N2 O3	228.147	3.588	#N/A	MReference-468	HMDB0011175	#N/A	90.6	level2	Organic acids and derivatives	Carboxylic acids and derivatives	Amino acids, peptides, and analogues	#N/A	4.79503e+08	4.67407e+08	5.60578e+08	5.11785e+08	5.20258e+08	4.81294e+08	5.58285e+08	4.74413e+08	5.25462e+08	5.18624e+08	6.72765e+08	5.71042e+08	1.61758e+09	1.41373e+09	3.36077e+08	5.53185e+08	2.23419e+08	3.99058e+08	3.52089e+08	1.28393e+09	8.1469e+08	5.76847e+08	2.38407e+08	1.20453e+08	7.00898e+07	2.23236e+08	4.21922e+08	4.3497e+08	8.60731e+08	2.51513e+08	6.08339e+08	3.42221	0.60981	0.0080826065897517	0.0390178796408207
3.6_132.0786	6-hydroxycaproic acid	C6 H12 O3	132.079	3.6	C06103	MReference-1203	HMDB0012843	#N/A	95.6	level2	Organic acids and derivatives	Hydroxy acids and derivatives	Medium-chain hydroxy acids and derivatives	#N/A	184868	225976	211769	203491	243664	210907	192580	225961	242514	221544	265104	358242	372243	284009	303723	376864	257449	315239	240626	317064	298287	6.12879e+06	338877	236472	314430	14792.2	16163	241381	326697	193686	1.25958e+06	1.68674	0.992134	0.129693749816331	0.24243755079014
3.709_113.0842	Caprolactam	C6 H11 N O	113.084	3.709	C06593	MReference-2867	HMDB0062769	#N/A	82.6	level2	Organoheterocyclic compounds	Lactams	Caprolactams	map01100 Metabolic pathways;	1.13293e+07	1.14241e+07	1.13817e+07	1.20603e+07	1.23324e+07	1.24948e+07	1.20561e+07	1.22114e+07	1.20764e+07	1.17703e+07	1.47941e+07	1.1091e+07	1.27192e+07	1.46773e+07	1.23974e+07	8.9693e+06	1.5125e+07	1.51808e+07	1.50916e+07	1.37679e+07	1.14725e+07	1.38027e+07	1.56547e+07	1.34007e+07	1.43188e+07	1.19775e+07	1.38741e+07	1.48362e+07	1.24414e+07	1.40103e+07	1.40734e+07	0.888016	0.0925287	0.172356441970348	0.298045515185654
3.825_137.0478	Trigonelline	C7 H7 N O2	137.048	3.825	C01004	MReference-806	HMDB0000875	49.1	81.6	level2	Alkaloids and derivatives	#N/A	#N/A	map00760 Nicotinate and nicotinamide metabolism;	3.39691e+06	3.04179e+06	2.87429e+06	3.01278e+06	2.90166e+06	3.8048e+06	3.53589e+06	3.83602e+06	4.07227e+06	3.71485e+06	3.1729e+06	2.04469e+06	2.58035e+06	3.98458e+06	845789	2.4773e+06	9.76788e+06	5.60597e+06	6.7302e+06	1.38662e+06	2.98128e+06	1.52064e+07	8.24064e+06	1.09162e+06	1.93537e+06	672938	2.57666e+06	3.09196e+06	2.5176e+06	2.93486e+06	6.94639e+06	0.857826	0.217284	0.875795028742021	0.913742264584012
3.858_138.0319	3,4-dihydroxybenzaldehyde	C7 H6 O3	138.032	3.858	C16700	MReference-3393	HMDB0059965	52.1	83.7	level2	Organic oxygen compounds	Organooxygen compounds	Carbonyl compounds	#N/A	2.6821e+06	2.34496e+06	2.38446e+06	2.32748e+06	2.52955e+06	2.63184e+06	2.23587e+06	2.5498e+06	2.1909e+06	2.32124e+06	1.13305e+06	160543	5.40831e+06	3.26127e+06	225610	6.77153e+06	3.72734e+06	1.16382e+06	1.51816e+07	221614	217260	6.83495e+06	400755	7.3069e+06	5.37967e+06	56252.8	5.25295e+06	3.70094e+06	2.82672e+06	3.68291e+06	4.55775e+06	0.767523	0.245961	0.843659557556254	0.891176341792004
3.894_143.0737	6-methylquinoline	C10 H9 N	143.074	3.894	#N/A	MReference-2933	HMDB0033115	#N/A	79.9	level2	Organoheterocyclic compounds	Quinolines and derivatives	#N/A	#N/A	7.17025e+06	7.10278e+06	7.16598e+06	6.64021e+06	7.09965e+06	7.47011e+06	6.5505e+06	7.02392e+06	7.44868e+06	6.91169e+06	1.28848e+07	9.40518e+06	9.58263e+06	1.06122e+07	7.10792e+06	5.62717e+06	1.22573e+07	7.98403e+06	1.56962e+07	7.51645e+06	5.84388e+06	1.18777e+07	4.69294e+06	5.73102e+06	8.09739e+06	1.6371e+06	6.13736e+06	1.94479e+06	9.20331e+06	4.70677e+06	1.01959e+07	1.95534	0.485923	0.0310601409797461	0.092531438953534
3.901_88.0525	Isobutyric acid	C4 H8 O2	88.0525	3.901	C02632	MReference-2753	HMDB0001873	#N/A	80.3	level2	Organic acids and derivatives	Carboxylic acids and derivatives	Carboxylic acids	map01100 Metabolic pathways; map04974 Protein digestion and absorption;	2.86442e+06	3.92001e+06	3.65285e+06	3.59924e+06	3.72859e+06	3.48476e+06	3.40318e+06	3.50563e+06	3.38679e+06	3.70472e+06	3.96132e+06	1.49989e+07	604539	1.50716e+06	869725	1.52172e+06	1.07297e+06	1.83963e+06	1.10105e+06	1.83409e+07	1.61351e+07	2.31178e+06	2.57901e+06	1.83524e+06	1.64485e+06	2.04694e+06	288528	561799	3.91056e+06	1.49273e+06	6.80026e+06	2.61974	0.396919	0.374345568399548	0.512276675360719
3.984_178.0267	Esculetin	C9 H6 O4	178.027	3.984	C09263	MReference-3417	HMDB0030819	#N/A	76.3	level2	Phenylpropanoids and polyketides	Coumarins and derivatives	Hydroxycoumarins	#N/A	905107	1.01397e+06	935061	1.047e+06	892628	1.0541e+06	1.00799e+06	1.04061e+06	1.0386e+06	1.04818e+06	376860	47942.7	778611	1.466e+06	286415	1.91703e+06	2.28908e+06	702140	6.45549e+06	109406	48395.1	4.06453e+06	536241	3.77403e+06	3.13689e+06	98608.1	3.10227e+06	1.22706e+06	812144	1.97918e+06	2.27817e+06	0.410343	0.671299	0.289490371274198	0.426333778436818
4.038_168.0424	Isovanillic acid	C8 H8 O4	168.042	4.038	#N/A	MReference-455	HMDB0060003	21.3	87.7	level2	Benzenoids	Benzene and substituted derivatives	Benzoic acids and derivatives	#N/A	2.44332e+06	2.65991e+06	2.41086e+06	2.62429e+06	2.58007e+06	2.63688e+06	2.61164e+06	2.43155e+06	2.53132e+06	2.39721e+06	9.65568e+06	1.66561e+06	3.16788e+06	7.39967e+06	2.25883e+06	2.54911e+06	4.15382e+06	691762	3.32216e+06	676885	953104	1.16926e+06	4.50031e+06	959641	2.58842e+06	872254	1.32778e+06	369236	4.44946e+06	1.76961e+06	1.82783e+06	2.51438	0.668584	0.0514193447681659	0.129841109777119
4.17_150.0679	3,4-dimethylbenzoic acid	C9 H10 O2	150.068	4.17	#N/A	MReference-2597	HMDB0002237	#N/A	62.6	level2	Benzenoids	Benzene and substituted derivatives	Benzoic acids and derivatives	#N/A	2.40064e+06	2.54994e+06	2.38042e+06	2.20462e+06	2.25906e+06	2.51255e+06	2.3378e+06	2.53416e+06	2.22181e+06	2.39184e+06	24991.7	182455	116117	53367.6	111400	315202	102548	97463.7	113822	1.9748e+07	1.47536e+07	74333.6	123225	96083.1	161095	130327	172614	64678.4	133922	124670	5.81496e+06	1.07421	0.307931	0.678369039431789	0.768480869480242
4.247_198.0531	Syringic acid	C9 H10 O5	198.053	4.247	C10833	MReference-1269	HMDB0002085	#N/A	90.3	level2	Benzenoids	Benzene and substituted derivatives	Benzoic acids and derivatives	#N/A	5.45921e+06	5.79579e+06	5.45238e+06	5.68925e+06	6.00719e+06	6.19574e+06	5.45375e+06	5.71364e+06	6.32304e+06	5.96987e+06	4.93801e+07	2.76848e+06	9.21026e+06	2.43311e+07	4.32083e+06	6.07802e+06	9.52648e+06	1.87983e+06	6.30331e+06	2.15e+06	3.45881e+06	3.11672e+06	9.81123e+06	2.19211e+06	6.31423e+06	3.0571e+06	6.01151e+06	1.70805e+06	1.60148e+07	4.84904e+06	4.40586e+06	3.30268	0.536718	0.133130032629694	0.247027839418323
4.286_492.2743	Deoxycorticosterone 21-glucoside	C27 H40 O8	492.274	4.286	#N/A	MReference-390	#N/A	#N/A	65.3	level2	#N/A	#N/A	#N/A	#N/A	1.91763e+08	1.82881e+08	1.81189e+08	1.94946e+08	1.93471e+08	1.80538e+08	1.78882e+08	1.80641e+08	1.85368e+08	1.66273e+08	1.39902e+07	4.04844e+06	4.91826e+07	2.87995e+08	1.21921e+07	3.49641e+07	5.40718e+08	1.83156e+08	7.65744e+08	1.76285e+07	9.54066e+06	5.86554e+08	1.51025e+08	1.51013e+07	3.49714e+08	3.52323e+06	4.86836e+08	8.69982e+08	6.7062e+07	3.12697e+08	3.50557e+08	0.214463	0.711668	0.236929261014837	0.37290019934047
4.344_137.0478	Anthranilic acid	C7 H7 N O2	137.048	4.344	C00108	MReference-113	HMDB0001123	93.2	94.5	level2	Benzenoids	Benzene and substituted derivatives	Benzoic acids and derivatives	map00380 Tryptophan metabolism; map00400 Phenylalanine, tyrosine and tryptophan biosynthesis; map01100 Metabolic pathways; map01230 Biosynthesis of amino acids;	3.37118e+07	3.39168e+07	3.35913e+07	3.5051e+07	3.49032e+07	3.75672e+07	3.75836e+07	3.63793e+07	3.68012e+07	3.67859e+07	3.67924e+06	3.67937e+06	2.05839e+07	1.15265e+07	2.56629e+07	2.96079e+07	1.63701e+08	6.51623e+07	7.84136e+07	4.07333e+06	4.85485e+06	1.26531e+08	9.16918e+07	4.34991e+07	3.52433e+07	2.75116e+07	5.24742e+07	4.47608e+07	1.579e+07	4.91968e+07	7.37894e+07	0.320955	0.796698	0.0144832785865779	0.0561383564811161
4.49_145.0529	8-hydroxyquinoline	C9 H7 N O	145.053	4.49	C19434	MReference-2633	#N/A	#N/A	91.3	level2	#N/A	#N/A	#N/A	#N/A	2.58935e+08	2.53992e+08	2.65158e+08	2.58091e+08	2.41337e+08	2.55587e+08	2.51174e+08	2.53877e+08	2.67245e+08	2.64042e+08	3.33062e+08	2.505e+08	2.43591e+08	2.37054e+08	4.17135e+08	2.53355e+08	3.40494e+08	2.85806e+08	2.90935e+08	4.54171e+08	2.62315e+08	3.18962e+08	3.89961e+08	3.76657e+08	3.30887e+08	1.90353e+08	2.5976e+08	1.36049e+08	2.89116e+08	2.80611e+08	3.25447e+08	1.03031	0.0525194	0.714398338652083	0.796266172417351
4.491_191.0584	5-hydroxyindoleacetate	C10 H9 N O3	191.058	4.491	C05635	BGI131	HMDB0000763	83.9	77	level2	Organoheterocyclic compounds	Indoles and derivatives	Indolyl carboxylic acids and derivatives	map00380 Tryptophan metabolism; map01100 Metabolic pathways; map04726 Serotonergic synapse;	7.31693e+08	7.28783e+08	7.35162e+08	7.53515e+08	7.34666e+08	7.67939e+08	7.2287e+08	7.04521e+08	7.35053e+08	7.52754e+08	9.93489e+08	7.26971e+08	7.00557e+08	6.84733e+08	1.18091e+09	7.63027e+08	1.03841e+09	8.26379e+08	8.72602e+08	1.40895e+09	7.59189e+08	9.21822e+08	1.14104e+09	1.12804e+09	9.71372e+08	5.57889e+08	7.05184e+08	3.93251e+08	8.41614e+08	8.1613e+08	9.71226e+08	1.03122	0.0540301	0.696698528643673	0.783026936514287
4.511_161.0475	Indole-2-carboxylic acid	C9 H7 N O2	161.048	4.511	#N/A	MReference-1302	HMDB0002285	#N/A	86.6	level2	Organoheterocyclic compounds	Indoles and derivatives	Indolecarboxylic acids and derivatives	#N/A	1.33511e+06	1.42984e+06	1.30899e+06	1.32304e+06	1.29715e+06	1.35716e+06	1.3848e+06	1.29937e+06	1.33856e+06	1.29094e+06	92914.7	12452.6	75624.6	35377.2	21862.6	24295	106108	71430.6	15186.8	1.63672e+07	2.64164e+07	120237	142243	84073.6	90523.9	56594.4	16053.3	40495.8	43754.4	71664	7.18276e+06	0.61055	0.470398	0.258117461759134	0.395343403686717
4.559_264.1361	(±)-abscisic acid	C15 H20 O4	264.136	4.559	#N/A	MReference-158	#N/A	#N/A	78.1	level2	#N/A	#N/A	#N/A	#N/A	2.52571e+07	2.64366e+07	2.72272e+07	2.55735e+07	2.6645e+07	2.75486e+07	2.64789e+07	2.59154e+07	2.68971e+07	2.70894e+07	3.39778e+06	893675	4.42368e+06	3.98675e+07	3.49366e+06	5.50075e+06	1.02831e+08	4.45056e+07	1.01085e+08	561929	1.22624e+06	1.19374e+08	1.15155e+07	2.65906e+06	6.58088e+07	970108	9.71858e+07	1.03325e+08	9.59618e+06	4.69107e+07	6.15973e+07	0.204563	0.729658	0.22336774583654	0.357775999838555
4.674_149.0703	3-methyladenine	C6 H7 N5	149.07	4.674	C00913	MReference-1739	HMDB0011600	#N/A	66.8	level2	Organoheterocyclic compounds	Imidazopyrimidines	Purines and purine derivatives	#N/A	2.03888e+06	2.24141e+06	2.04295e+06	2.07776e+06	2.23123e+06	1.96498e+06	2.08911e+06	2.1818e+06	2.26593e+06	2.00554e+06	171749	139354	809821	126588	7.27528e+06	6.01972e+06	2.20344e+06	4.22125e+06	3.14574e+06	114327	105249	3.7738e+06	6.98408e+06	1.82448e+06	9.391e+06	5.98325e+06	4.78047e+06	6.08579e+06	2.42375e+06	5.84151e+06	2.26064e+06	0.414919	1.4992	0.0450819279541019	0.118859241581593
4.716_133.0528	2-oxindole	C8 H7 N O	133.053	4.716	C12312	MReference-616	HMDB0061918	#N/A	87.7	level2	Organoheterocyclic compounds	Indoles and derivatives	Indolines	#N/A	1.60038e+07	1.65149e+07	1.56666e+07	1.61291e+07	1.64836e+07	1.7541e+07	1.75618e+07	1.63083e+07	1.65088e+07	1.6943e+07	4.72537e+06	4.28936e+06	2.81959e+06	4.44097e+06	4.93954e+06	2.85236e+06	1.18659e+06	1.25264e+06	1.00033e+06	6.94497e+07	8.80757e+07	1.19626e+06	3.57374e+06	943785	3.75733e+06	1.28736e+06	912235	879944	4.0112e+06	1.8924e+06	2.70269e+07	2.11964	0.613205	0.0190346383020388	0.0669447589143427
4.746_232.1212	Melatonin	C13 H16 N2 O2	232.121	4.746	C01598	MReference-12	HMDB0001389	41.1	70.3	level2	Organoheterocyclic compounds	Indoles and derivatives	Indoles	map00380 Tryptophan metabolism; map01100 Metabolic pathways; map04080 Neuroactive ligand-receptor interaction; map04713 Circadian entrainment;	1.22675e+06	1.27109e+06	1.32909e+06	1.27988e+06	1.27702e+06	1.25523e+06	1.22196e+06	1.1834e+06	1.09627e+06	1.33588e+06	241557	439289	359493	347618	400599	364881	530894	92293	493508	315509	110684	549564	732302	636113	595113	341127	282002	415575	358906	500372	348742	0.717279	0.216537	0.139433192470554	0.255054110571258
4.749_136.0526	3-methoxybenzaldehyde	C8 H8 O2	136.053	4.749	#N/A	MReference-6560	HMDB0031459	36.6	88.9	level2	Benzenoids	Benzene and substituted derivatives	Benzoyl derivatives	#N/A	1.66877e+07	1.72344e+07	1.58821e+07	1.69737e+07	1.69377e+07	1.63201e+07	1.74828e+07	1.7086e+07	1.80859e+07	1.70923e+07	1.4921e+07	1.42236e+07	5.16272e+06	2.9236e+07	1.59499e+07	8.2484e+06	1.44343e+07	9.367e+06	2.05427e+07	1.12532e+07	9.38341e+06	1.3999e+07	1.66983e+07	2.24918e+07	2.28712e+07	2.07466e+07	1.63603e+07	9.2939e+06	1.46236e+07	1.8077e+07	1.31633e+07	0.808961	0.199539	0.300635323481413	0.437910541244431
4.749_178.0632	4-methoxycinnamic acid	C10 H10 O3	178.063	4.749	#N/A	MReference-3427	HMDB0002040	#N/A	68.6	level2	Phenylpropanoids and polyketides	Cinnamic acids and derivatives	Cinnamic acids	#N/A	6.81505e+06	6.49393e+06	6.34504e+06	7.29046e+06	6.24344e+06	7.35713e+06	6.34893e+06	6.27112e+06	6.98515e+06	6.93879e+06	5.36863e+06	6.21448e+06	1.49801e+06	1.26022e+07	6.46598e+06	3.00994e+06	5.05686e+06	3.87468e+06	9.85931e+06	5.45498e+06	4.27287e+06	5.80669e+06	6.5319e+06	9.32731e+06	8.849e+06	7.69418e+06	7.90256e+06	4.02926e+06	5.85988e+06	7.38903e+06	5.7209e+06	0.793051	0.277392	0.26215330736047	0.399251599611586
4.758_132.0422	Ethylmalonic acid	C5 H8 O4	132.042	4.758	#N/A	MReference-1188	HMDB0000622	62.3	64.8	level2	Lipids and lipid-like molecules	Fatty Acyls	Fatty acids and conjugates	#N/A	919540	1.00397e+06	968367	983754	1.01078e+06	935680	993713	932577	945798	955239	1.34007e+06	983408	1.00858e+06	1.08718e+06	838479	862046	1.37646e+06	1.16613e+06	2.06608e+06	1.36383e+06	1.09775e+06	710564	1.03189e+06	1.25111e+06	1.20339e+06	914698	1.02688e+06	812564	1.01996e+06	1.04009e+06	1.2968e+06	0.980647	0.0450782	0.830612939569193	0.882330655128513
4.792_166.0632	Apocynin	C9 H10 O3	166.063	4.792	C11380	MReference-5847	#N/A	#N/A	70	level2	PK Polyketides	PK12 Flavonoids	PK1202 Flavans, Flavanols and Leucoanthocyanidins	#N/A	2.74328e+07	2.70961e+07	2.74476e+07	2.59843e+07	2.70013e+07	2.62074e+07	2.86127e+07	2.76558e+07	2.75707e+07	2.86116e+07	2.44929e+07	7.71561e+07	2.48145e+07	1.04881e+07	5.72384e+07	1.48959e+07	2.06238e+07	1.29808e+07	1.16837e+07	1.43326e+07	3.32769e+07	1.17161e+07	6.83947e+07	2.4861e+07	1.08336e+07	4.13557e+07	8.13401e+06	3.42499e+06	3.48477e+07	2.61673e+07	1.74356e+07	1.33172	0.29216	0.390790949622593	0.526697831677882
4.809_210.1258	Jasmonic acid	C12 H18 O3	210.126	4.809	C08491	MReference-457	HMDB0032797	#N/A	95.9	level2	Lipids and lipid-like molecules	Fatty Acyls	Lineolic acids and derivatives	map00592 alpha-Linolenic acid metabolism; map01100 Metabolic pathways;	6.33538e+07	6.5034e+07	6.3365e+07	6.72527e+07	6.57078e+07	6.49524e+07	6.81842e+07	6.22782e+07	6.34765e+07	6.74262e+07	3.45235e+07	2.39589e+07	7.03733e+07	6.59145e+07	1.77422e+08	9.32136e+07	1.18369e+08	9.02648e+07	1.11056e+08	1.69348e+07	2.27925e+07	1.0566e+08	1.31825e+08	1.32459e+08	1.06878e+08	6.37463e+07	7.89152e+07	4.30493e+07	7.75675e+07	9.28122e+07	7.75129e+07	0.835747	0.265029	0.393315692785132	0.528413653415981
4.863_224.0685	Sinapinic acid	C11 H12 O5	224.069	4.863	C00482	MReference-1192	HMDB0032616	#N/A	92.1	level2	Phenylpropanoids and polyketides	Cinnamic acids and derivatives	Hydroxycinnamic acids and derivatives	map01100 Metabolic pathways;	3.13235e+07	3.31595e+07	3.38345e+07	3.36774e+07	3.32606e+07	3.60403e+07	3.72439e+07	3.6243e+07	3.60611e+07	3.7295e+07	3.04406e+07	1.23292e+07	5.84457e+07	1.38078e+08	1.7893e+07	6.06984e+07	8.95984e+07	1.53644e+07	7.88113e+07	1.54731e+07	1.65161e+07	2.90945e+07	4.26747e+07	1.8395e+07	4.48091e+07	6.00424e+06	4.40032e+07	1.80112e+07	5.29808e+07	2.89829e+07	4.08096e+07	1.828	0.275608	0.332254335582376	0.470429603866599
4.887_234.162	Polygodial	C15 H22 O2	234.162	4.887	C09712	MReference-5861	#N/A	#N/A	83.7	level2	Terpenoids	Sesquiterpenoids (C15)	Farnesenes	#N/A	3.16587e+06	3.40352e+06	3.88329e+06	3.76494e+06	3.25466e+06	3.58339e+06	3.87816e+06	3.13776e+06	3.46179e+06	3.52559e+06	266643	289533	417717	323786	219288	115153	113180	98384.5	96505	1.43802e+07	8.63581e+06	105582	144037	139034	163681	1.77683e+07	333396	84023.6	272020	3.1054e+06	3.90494e+06	0.0875957	0.192398	0.727951796711133	0.806503432105827
4.892_205.074	Indole-3-lactic acid	C11 H11 N O3	205.074	4.892	C02043	MReference-450	HMDB0000671	#N/A	91.2	level2	Organoheterocyclic compounds	Indoles and derivatives	Indolyl carboxylic acids and derivatives	#N/A	1.6564e+07	2.15925e+07	1.71142e+07	2.05017e+07	1.67207e+07	2.17233e+07	1.68661e+07	2.19828e+07	2.9507e+07	2.14577e+07	3.88931e+07	4.65477e+07	3.6462e+07	2.87218e+06	1.31693e+06	2.21232e+07	6.26881e+07	2.51071e+07	7.2445e+07	703598	754050	5.28572e+07	3.36638e+07	3.23608e+07	1.16053e+06	685536	4.02412e+07	2.97191e+07	2.47025e+07	2.29718e+07	3.57592e+07	1.07534	0.44401	0.784489059640888	0.847671445023
4.918_432.1059	Genistin	C21 H20 O10	432.106	4.918	C09126	MReference-3405	HMDB0033988	#N/A	75.4	level2	Phenylpropanoids and polyketides	Isoflavonoids	Isoflavonoid O-glycosides	#N/A	861203	772005	760578	649482	756310	696453	759918	741659	771573	691451	162849	120150	259617	754608	340070	358138	3.78556e+06	498499	2.1899e+06	249534	384081	1.76822e+06	2.14614e+06	273735	631590	467971	673495	287104	332572	746673	1.4793e+06	0.445405	0.520266	0.110281227560849	0.217992390822044
4.938_180.0421	4-hydroxyphenylpyruvic acid	C9 H8 O4	180.042	4.938	C01179	MReference-1301	HMDB0000707	#N/A	90.9	level2	Benzenoids	Benzene and substituted derivatives	Phenylpyruvic acid derivatives	map00130 Ubiquinone and other terpenoid-quinone biosynthesis; map00350 Tyrosine metabolism; map00400 Phenylalanine, tyrosine and tryptophan biosynthesis; map01100 Metabolic pathways; map01210 2-Oxocarboxylic acid metabolism; map01230 Biosynthesis of amino acids;	4.08558e+06	4.29599e+06	3.98242e+06	3.83967e+06	4.05153e+06	4.06149e+06	4.24106e+06	4.36554e+06	4.71962e+06	4.52599e+06	4.61911e+06	1.86279e+07	2.16549e+06	528319	4.65058e+06	3.73835e+06	2.2208e+06	4.26369e+06	1.37516e+06	2.46704e+07	9.13599e+06	1.4654e+06	4.76917e+06	8.2955e+06	8.567e+06	6.27314e+06	1.95318e+06	6.79404e+06	5.72162e+06	6.10867e+06	7.18858e+06	0.936639	0.307596	0.402966311630888	0.537459671908884
4.939_196.0736	Cantharidin	C10 H12 O4	196.074	4.939	C16778	MReference-6526	#N/A	#N/A	74.2	level2	#N/A	#N/A	#N/A	#N/A	1.91559e+06	2.16547e+06	1.96952e+06	2.19715e+06	2.26807e+06	2.22231e+06	2.43534e+06	2.27729e+06	2.00759e+06	2.14898e+06	1.53042e+06	2.09111e+06	1.32749e+06	1.06636e+06	1.63411e+06	978751	1.87021e+06	1.67533e+06	2.54173e+06	1.13045e+06	2.27191e+06	1.65261e+06	2.45004e+06	1.53656e+06	2.18014e+06	1.08478e+06	1.5973e+06	719731	1.43804e+06	1.59476e+06	1.85704e+06	0.901729	0.0570908	0.798041199065956	0.857320617207437
5.01_117.058	Indole	C8 H7 N	117.058	5.01	C00463	MReference-444	HMDB0000738	#N/A	77.6	level2	Organoheterocyclic compounds	Indoles and derivatives	Indoles	map00380 Tryptophan metabolism; map00400 Phenylalanine, tyrosine and tryptophan biosynthesis; map01100 Metabolic pathways; map04974 Protein digestion and absorption;	4.34793e+06	4.24358e+06	4.34418e+06	4.68605e+06	4.42434e+06	4.61725e+06	4.45121e+06	4.7954e+06	4.7805e+06	4.60995e+06	5.31725e+06	4.16874e+06	1.72651e+06	731466	8.62355e+06	4.35078e+06	5.63139e+06	6.21621e+06	5.39969e+06	9.79585e+06	2.52452e+06	5.62092e+06	4.88079e+06	1.61968e+07	8.15755e+06	5.97718e+06	3.80165e+06	6.2383e+06	4.15305e+06	7.54205e+06	5.86476e+06	0.550653	0.477596	0.112767674968321	0.221097194756359
5.107_194.1309	Sedanolide	C12 H18 O2	194.131	5.107	C17002	MReference-6215	HMDB0034450	#N/A	87.7	level2	Organoheterocyclic compounds	Isobenzofurans	#N/A	#N/A	8.23926e+06	8.13053e+06	8.05752e+06	7.23032e+06	7.74279e+06	8.56439e+06	8.40039e+06	8.16662e+06	7.94331e+06	8.10053e+06	1.57747e+07	1.95799e+07	288192	365286	806277	355415	1.02754e+06	495829	491680	6.35152e+07	2.97239e+07	457398	610984	545541	567911	435246	783843	354590	6.19497e+06	549686	1.59519e+07	11.27	0.808825	0.269295520129342	0.406642714036528
5.215_322.1317	N-(p-coumaroyl) serotonin	C19 H18 N2 O3	322.132	5.215	#N/A	MReference-6228	HMDB0038340	#N/A	84.1	level2	Organoheterocyclic compounds	Indoles and derivatives	Tryptamines and derivatives	#N/A	1.20353e+06	1.32823e+06	1.4401e+06	1.42137e+06	1.33824e+06	1.41386e+06	1.38111e+06	1.20338e+06	1.32687e+06	1.29801e+06	54426.4	42673.5	1.63808e+06	1.07422e+07	68026.8	1.49258e+06	3.46361e+06	1.19875e+06	6.00887e+06	197542	44714.4	2.39804e+06	104892	756557	6.90918e+06	36338.2	3.23039e+06	1.45826e+06	2.33967e+06	2.0826e+06	2.21859e+06	1.12344	0.504052	0.687308487298487	0.775342608185389
5.247_146.0369	Coumarin	C9 H6 O2	146.037	5.247	C05851	MReference-356	HMDB0001218	#N/A	91.5	level2	Phenylpropanoids and polyketides	Coumarins and derivatives	#N/A	#N/A	5.31902e+06	5.404e+06	5.69525e+06	5.70203e+06	5.87391e+06	6.24213e+06	6.18325e+06	5.69436e+06	5.68554e+06	5.72063e+06	7.16619e+06	5.0354e+06	5.87137e+06	7.18453e+06	4.84891e+06	3.66933e+06	9.32739e+06	1.0009e+07	8.29883e+06	7.71305e+06	6.45705e+06	7.60264e+06	1.37505e+07	7.72646e+06	9.55387e+06	4.25575e+06	5.51823e+06	6.94136e+06	5.62929e+06	7.95769e+06	8.23467e+06	0.707402	0.200324	0.165015597417291	0.289099711515407
5.381_266.1518	Verrucarol	C15 H22 O4	266.152	5.381	#N/A	MReference-2001	#N/A	#N/A	81	level2	#N/A	#N/A	#N/A	#N/A	1.13075e+06	1.35395e+06	1.23926e+06	1.31931e+06	1.25584e+06	1.54957e+06	1.29575e+06	1.15718e+06	1.22721e+06	1.32194e+06	339669	316838	198128	216954	564243	254256	268674	193203	199909	2.13003e+07	8.33401e+06	247364	1.18657e+06	360717	202978	340630	491136	385289	315015	494553	5.09058e+06	0.636968	0.279309	0.244380325173323	0.381249504806435
5.454_270.0528	Emodin	C15 H10 O5	270.053	5.454	C10343	MReference-1218	HMDB0035214	#N/A	86.4	level2	Benzenoids	Anthracenes	Anthraquinones	#N/A	7.4994e+06	7.15552e+06	7.2049e+06	6.92575e+06	7.47434e+06	8.09131e+06	6.92847e+06	6.94541e+06	7.8989e+06	6.84811e+06	8.74871e+06	48322.8	1.66909e+07	1.49636e+07	612037	1.26958e+07	1.22586e+07	2.17858e+07	2.07728e+07	749231	524722	1.31173e+07	1.60175e+07	1.40383e+07	1.9996e+07	3.6682e+06	1.26738e+07	1.56941e+07	8.9599e+06	1.36813e+07	1.15347e+07	0.6549	0.949933	0.220183577720729	0.353930593959669
5.457_136.1002	N,n-dimethyl-1,4-phenylenediamine	C8 H12 N2	136.1	5.457	C04203	#N/A	#N/A	75.8	66.1	level2	#N/A	#N/A	#N/A	#N/A	717568	575294	760670	702932	727842	672167	711420	721586	703907	707103	836512	926380	331604	254802	1.35871e+06	131778	692985	536506	442191	311607	184513	78384.7	438447	911649	1.44281e+06	728530	1.25935e+06	209837	639964	831771	374365	0.769399	0.300203	0.445133764107388	0.57440463929257
5.539_149.0842	N-(2,4-dimethylphenyl)formamide	C9 H11 N O	149.084	5.539	#N/A	MReference-3032	#N/A	#N/A	67.8	level2	#N/A	#N/A	#N/A	#N/A	719672	546496	674201	721721	772945	752983	687227	636395	577316	831202	417279	237628	161816	607225	5.22091e+06	893867	367428	156763	368173	237798	118706	117939	1.56091e+06	3.92263e+06	4.15085e+06	2.25309e+06	292295	107320	1.25645e+06	2.04785e+06	227801	0.613548	0.625202	0.456739203105366	0.584350872610534
5.619_288.0628	Eriodictyol	C15 H12 O6	288.063	5.619	C05631	MReference-411	HMDB0005810	#N/A	88.4	level2	Phenylpropanoids and polyketides	Flavonoids	Flavans	map01100 Metabolic pathways;	608011	568113	536122	529487	576805	554222	506088	497645	567019	522847	156983	68146.8	1.13521e+06	1.01148e+06	276119	184825	285321	61535.9	2.60274e+06	17171.1	30585	580238	41350.7	1.10573e+07	74090.8	322121	440477	55537.8	472128	1.99848e+06	596266	0.236243	0.378333	0.886389509934804	0.921222787949683
5.64_316.0578	Isorhamnetin	C16 H12 O7	316.058	5.64	C10084	MReference-454	HMDB0002655	#N/A	75.6	level2	Phenylpropanoids and polyketides	Flavonoids	Flavones	#N/A	248500	255072	268706	265902	243247	228315	232149	245792	244785	232677	11552.2	21378.5	9211.66	17409	10169	11947.7	19477	10337.6	15594.8	1.10154e+07	33745.7	14538.4	9896.29	10449.5	9568	12232.8	10079.5	13028.5	13611.4	10875.8	1.85152e+06	1.25153	0.205883	0.240414661461136	0.376325333248044
5.664_203.058	Indole-3-pyruvic acid	C11 H9 N O3	203.058	5.664	C00331	MReference-448	HMDB0060484	#N/A	77	level2	Organoheterocyclic compounds	Indoles and derivatives	Indolyl carboxylic acids and derivatives	map00380 Tryptophan metabolism; map01100 Metabolic pathways;	5.98477e+06	6.27899e+06	6.11723e+06	6.29036e+06	6.04446e+06	6.25377e+06	6.44098e+06	6.5245e+06	6.7719e+06	6.81471e+06	1.08703e+07	2.41637e+07	4.19071e+06	1.63242e+06	7.83173e+06	6.37764e+06	4.47341e+06	1.39579e+07	4.96686e+06	2.35271e+07	9.10933e+06	3.68342e+06	7.56773e+06	1.93323e+07	9.68824e+06	6.30467e+06	3.68443e+06	1.82268e+07	9.17775e+06	1.08007e+07	9.95301e+06	0.849738	0.200144	0.502354001560731	0.623162495901829
5.669_256.0736	Isoliquiritigenin	C15 H12 O4	256.074	5.669	C08650	MReference-5887	HMDB0037316	#N/A	86.4	level2	Phenylpropanoids and polyketides	Linear 1,3-diarylpropanoids	Chalcones and dihydrochalcones	#N/A	9.2449e+06	8.56706e+06	8.81546e+06	8.82036e+06	8.54974e+06	9.88633e+06	8.86309e+06	9.33629e+06	8.33726e+06	9.56673e+06	4.15885e+07	3.0037e+06	1.15066e+07	1.63702e+06	5.25962e+06	4.6689e+06	3.36058e+06	8.17858e+06	1.24915e+06	790029	1.19663e+07	653019	1.36223e+07	4.27902e+07	8.23895e+06	1.37336e+07	676459	843256	1.12774e+07	1.33175e+07	4.36627e+06	0.846813	0.173918	0.932726539877977	0.955137992933305
5.748_286.0471	Luteolin	C15 H10 O6	286.047	5.748	C01514	MReference-1316	HMDB0005800	#N/A	77.5	level2	Phenylpropanoids and polyketides	Flavonoids	Flavones	map01100 Metabolic pathways;	5.18363e+06	5.12841e+06	4.9111e+06	5.11377e+06	5.18526e+06	4.46135e+06	4.53425e+06	4.96397e+06	5.03042e+06	4.05544e+06	7.29736e+06	440407	1.28418e+07	8.32065e+06	1.84382e+06	7.429e+06	3.21926e+06	6.13883e+06	1.10786e+07	305129	928543	7.54232e+06	1.08678e+07	1.38656e+07	1.25414e+07	3.58755e+06	9.75327e+06	7.83491e+06	6.36217e+06	9.74175e+06	4.86878e+06	0.653083	0.503485	0.205814493221443	0.337644790674314
5.752_230.1513	Dodecanedioic acid	C12 H22 O4	230.151	5.752	C02678	MReference-1182	HMDB0000623	#N/A	94.5	level2	Lipids and lipid-like molecules	Fatty Acyls	Fatty acids and conjugates	#N/A	3.97612e+06	4.08162e+06	4.22614e+06	4.00988e+06	3.65712e+06	2.0529e+06	3.90297e+06	3.66936e+06	3.79571e+06	3.89145e+06	2.43166e+06	3.50257e+06	2.46601e+06	1.74431e+06	2.97494e+06	2.02886e+06	2.1224e+06	3.55679e+06	2.16831e+06	2.6899e+07	666882	3.28342e+06	3.58754e+06	2.83594e+06	3.69112e+06	2.43361e+06	3.03356e+06	3.2474e+06	2.52473e+06	3.13819e+06	6.44947e+06	0.804515	0.154114	0.0871500298109622	0.186269586985292
5.775_300.1929	13,14-dihydro-15-keto-tetranor prostaglandin f1β	C16 H28 O5	300.193	5.775	#N/A	MReference-9812	#N/A	#N/A	85.3	level2	#N/A	#N/A	#N/A	#N/A	2.03483e+06	1.88923e+06	2.01613e+06	2.10225e+06	2.06906e+06	2.28485e+06	2.29272e+06	1.87936e+06	2.41124e+06	2.07091e+06	308801	1.15981e+06	500963	545891	1.77139e+06	1.21313e+06	2.67879e+06	4.30062e+06	2.75455e+06	2.00115e+06	897301	4.71925e+06	5.3529e+06	4.56008e+06	2.34251e+06	1.98379e+06	3.49385e+06	3.14131e+06	916666	3.47907e+06	2.89194e+06	0.26348	0.965803	0.00170622180060621	0.0148329439083171
5.798_254.0572	Daidzein	C15 H10 O4	254.057	5.798	C10208	MReference-680	HMDB0003312	#N/A	94.7	level2	Phenylpropanoids and polyketides	Isoflavonoids	Isoflav-2-enes	#N/A	4.92544e+08	4.87804e+08	4.99608e+08	4.85524e+08	4.88857e+08	4.94534e+08	4.93984e+08	4.95573e+08	4.9919e+08	5.00934e+08	5.16945e+08	1.41792e+07	7.26866e+08	6.78502e+08	3.54693e+07	5.01925e+08	1.07268e+09	1.24499e+09	1.38128e+09	1.94343e+08	4.38184e+07	8.71035e+08	9.54984e+08	4.56753e+08	8.50877e+08	1.01714e+08	5.2433e+08	6.49879e+08	4.12314e+08	5.89756e+08	8.01357e+08	0.699127	0.455693	0.29384223852158	0.430520491080093
5.818_272.0678	Naringenin	C15 H12 O5	272.068	5.818	C00509	MReference-18	HMDB0002670	#N/A	81.8	level2	Phenylpropanoids and polyketides	Flavonoids	Flavans	map01100 Metabolic pathways;	3.24084e+07	3.19385e+07	3.19976e+07	3.23313e+07	3.22537e+07	3.23279e+07	3.29965e+07	3.22892e+07	3.23063e+07	3.2108e+07	6.65263e+07	5.82242e+07	1.56748e+07	2.6545e+06	1.17008e+08	6.58168e+06	1.39119e+06	4.09885e+06	2.52803e+06	764463	1.23758e+07	851379	1.17291e+07	1.43864e+08	5.65431e+06	4.81225e+07	1.36202e+06	1.0235e+06	4.44449e+07	3.52925e+07	3.66828e+06	1.25933	0.578337	0.402575588466413	0.537242971709607
5.874_378.2042	6 β-hydroxycortisol	C21 H30 O6	378.204	5.874	#N/A	MReference-1854	#N/A	#N/A	86.6	level2	#N/A	#N/A	#N/A	#N/A	3.41006e+07	3.1693e+07	3.40933e+07	3.43598e+07	3.23725e+07	3.41099e+07	3.11199e+07	3.35872e+07	3.30587e+07	3.42812e+07	5.09672e+06	522877	3.19753e+07	6.6113e+06	8.06911e+07	7.04433e+07	8.56295e+06	6.54593e+07	1.96688e+07	1.34231e+06	1.14609e+06	4.92863e+07	1.02051e+08	1.06644e+08	8.79218e+07	1.42271e+08	3.70598e+07	7.23246e+07	3.25568e+07	9.13787e+07	2.42443e+07	0.356284	1.232	0.056859987634216	0.139374325325734
5.878_129.058	Isoquinoline	C9 H7 N	129.058	5.878	C06323	MReference-775	HMDB0034244	#N/A	80.1	level2	Organoheterocyclic compounds	Isoquinolines and derivatives	#N/A	#N/A	3.87088e+06	3.86983e+06	4.08244e+06	3.88269e+06	3.30581e+06	3.3038e+06	3.78491e+06	3.21386e+06	3.11236e+06	3.17234e+06	5.7467e+06	7.36361e+06	1.79581e+06	1.39842e+06	2.96607e+06	3.04041e+06	2.89699e+06	2.16644e+06	1.36276e+06	4.71632e+06	6.75622e+06	1.56811e+06	6.07433e+06	5.48682e+06	1.0148e+07	2.26047e+06	2.52825e+06	2.01522e+06	3.7185e+06	4.75218e+06	3.24447e+06	0.782483	0.157741	0.546641777173684	0.661861153818189
5.996_330.2194	17α-hydroxyprogesterone	C21 H30 O3	330.219	5.996	C01176	MReference-287	HMDB0000374	#N/A	90.8	level2	Lipids and lipid-like molecules	Steroids and steroid derivatives	Pregnane steroids	map00140 Steroid hormone biosynthesis; map01100 Metabolic pathways; map04913 Ovarian steroidogenesis; map04927 Cortisol synthesis and secretion; map04934 Cushing syndrome;	2.51686e+06	2.63433e+06	2.53523e+06	2.44543e+06	2.56545e+06	2.39211e+06	2.66129e+06	2.54257e+06	2.3282e+06	2.52114e+06	557410	471663	135947	4.7762e+06	1.08847e+07	3.12493e+07	2.32502e+06	550264	2.68885e+06	448158	1.87128e+06	1.75261e+06	501245	1.56844e+06	845960	1.47994e+06	551767	1.6039e+06	8.01255e+06	1.09187e+06	1.60603e+06	7.33834	0.709848	0.461552771658611	0.587947415121881
6.011_272.0684	Naringeninchalcone	C15 H12 O5	272.068	6.011	C06561	MReference-3456	HMDB0029631	#N/A	79.5	level2	Phenylpropanoids and polyketides	Linear 1,3-diarylpropanoids	Chalcones and dihydrochalcones	map01100 Metabolic pathways;	2.04557e+07	1.93665e+07	1.97254e+07	1.90444e+07	1.9388e+07	2.12429e+07	2.04893e+07	1.86193e+07	2.06377e+07	2.00488e+07	3.99769e+07	3.2496e+07	1.05752e+07	2.24406e+06	7.27987e+07	4.61552e+06	3.07287e+06	2.93924e+06	1.853e+06	724808	8.12802e+06	681072	7.64617e+06	9.94886e+07	3.97658e+06	3.03429e+07	1.57213e+06	759306	2.71177e+07	2.39643e+07	2.89983e+06	1.13159	0.5134	0.434735783228442	0.565571009962109
6.013_181.074	2-hydroxyphenylalanine	C9 H11 N O3	181.074	6.013	#N/A	MReference-11	#N/A	51.4	62.7	level2	#N/A	#N/A	#N/A	#N/A	399705	406295	380190	447687	439126	413143	452229	400127	457866	477665	168847	497068	167894	205955	333830	173294	179500	151136	129383	1.83271e+06	821669	135745	193807	133931	145489	235829	203453	151748	257815	177376	541690	1.45349	0.231592	0.183658007754769	0.311276353377345
6.041_344.1987	Nor-9-carboxy-δ9-thc	C21 H28 O4	344.199	6.041	#N/A	MReference-2472	#N/A	#N/A	61.3	level2	#N/A	#N/A	#N/A	#N/A	815157	815463	868784	845780	993168	1.06352e+06	1.05213e+06	984951	1.03912e+06	966520	68138.9	1.18891e+06	30874.9	90300.9	1.98707e+06	187628	37377	147211	65245	1.0707e+06	3.48391e+06	55997	46465.3	129347	163354	89601.2	46228.2	126585	592153	100264	810074	5.90597	0.70961	0.277331270627506	0.414719490622295
6.043_166.0628	Dl-α-methoxyphenylacetic acid	C9 H10 O3	166.063	6.043	#N/A	MReference-2605	#N/A	49.8	75.9	level2	#N/A	#N/A	#N/A	#N/A	554065	602649	600739	576083	587982	589896	592430	574774	599473	569130	172432	148905	144895	364361	447331	235407	2.41396e+06	154144	893835	121350	135840	148019	157813	524050	1.3802e+06	85089.5	1.461e+06	217560	252222	637618	644524	0.395569	0.366082	0.357280454176101	0.494384990603761
6.058_162.0682	Methyl cinnamate	C10 H10 O2	162.068	6.058	C06358	MReference-6564	HMDB0033833	#N/A	75.5	level2	Phenylpropanoids and polyketides	Cinnamic acids and derivatives	Cinnamic acid esters	#N/A	2.33408e+06	1.95958e+06	2.04949e+06	1.95864e+06	2.29527e+06	1.97667e+06	2.33503e+06	2.21892e+06	1.9587e+06	2.52184e+06	4.12094e+06	413348	2.1767e+06	2.33692e+06	3.37419e+06	1.94568e+06	4.50159e+06	3.67607e+06	3.79364e+06	291651	562643	4.05351e+06	4.35706e+06	4.00894e+06	3.10203e+06	2.11247e+06	2.61925e+06	1.79025e+06	2.39463e+06	2.99833e+06	2.81318e+06	0.798655	0.26363	0.336621878486951	0.474445357178839
6.07_284.0684	Glycitein	C16 H12 O5	284.068	6.07	C14536	MReference-428	HMDB0005781	#N/A	97.1	level2	Phenylpropanoids and polyketides	Isoflavonoids	Isoflav-2-enes	#N/A	4.08281e+07	4.28296e+07	4.17446e+07	4.10336e+07	3.88953e+07	4.06464e+07	4.15205e+07	4.33031e+07	4.16989e+07	4.12659e+07	1.52578e+08	2.67248e+07	3.83736e+07	2.09068e+08	3.96589e+06	1.62478e+07	8.24505e+07	2.12194e+07	1.03198e+08	4.35825e+06	3.4151e+07	3.79139e+07	4.91497e+07	7.47916e+06	1.18159e+07	4.83984e+06	2.54767e+07	8.50336e+06	7.4493e+07	1.78774e+07	4.72151e+07	4.16687	0.675208	0.178608649731817	0.305523335251646
6.092_346.2144	Corticosterone	C21 H30 O4	346.214	6.092	C02140	MReference-354	HMDB0001547	#N/A	91.4	level2	Lipids and lipid-like molecules	Steroids and steroid derivatives	Hydroxysteroids	map00140 Steroid hormone biosynthesis; map01100 Metabolic pathways; map04923 Regulation of lipolysis in adipocytes; map04925 Aldosterone synthesis and secretion; map05020 Prion diseases;	1.85754e+07	1.67676e+07	1.64902e+07	1.61782e+07	1.63829e+07	1.75283e+07	1.75521e+07	1.67081e+07	1.705e+07	1.75498e+07	482620	571239	513507	1.65442e+07	1.43676e+07	2.85033e+08	1.26985e+07	4.10351e+06	2.39241e+07	679236	2.07542e+06	7.51333e+06	4.97316e+06	7.40704e+06	5.37446e+06	1.59018e+06	2.67122e+06	9.92736e+06	5.29187e+07	5.3239e+06	8.49901e+06	9.93984	0.68273	0.98397810609954	0.990453326029214
6.113_242.0937	Equol	C15 H14 O3	242.094	6.113	C14131	MReference-1363	HMDB0002209	#N/A	90	level2	Phenylpropanoids and polyketides	Isoflavonoids	Isoflavans	#N/A	263730	267921	249409	282342	250237	255749	269134	238055	234208	233728	325772	1.96001e+06	53726.1	8346.84	764174	11670.5	11183.7	48342.7	14477.5	276761	990989	14935.8	34956.1	476709	20740.4	224665	10356.4	16285.4	520616	130619	226115	3.98577	0.666991	0.451661638206282	0.579898312247667
6.218_129.058	Quinoline	C9 H7 N	129.058	6.218	C06413	MReference-8753	HMDB0033731	#N/A	85.1	level2	Organoheterocyclic compounds	Quinolines and derivatives	#N/A	#N/A	3.59747e+06	3.84153e+06	3.91573e+06	4.0755e+06	3.859e+06	4.19864e+06	3.87759e+06	4.09437e+06	4.26728e+06	4.08238e+06	2.02109e+06	3.12827e+06	1.06012e+06	619285	2.84174e+06	1.72875e+06	6.51614e+06	1.07779e+07	5.35804e+06	2.82545e+06	1.23964e+06	1.95493e+07	5.16998e+06	5.49084e+06	8.14816e+06	1.76008e+06	1.87884e+06	9.52924e+06	1.89988e+06	5.32952e+06	7.71109e+06	0.356482	0.624599	0.030683652364221	0.0917974537683955
6.222_242.0943	(r)-equol	C15 H14 O3	242.094	6.222	#N/A	MReference-5829	#N/A	#N/A	96	level2	#N/A	#N/A	#N/A	#N/A	2.51432e+07	2.72345e+07	2.5244e+07	2.61597e+07	2.7785e+07	2.85733e+07	2.72995e+07	2.63019e+07	3.02044e+07	2.52317e+07	2.77994e+07	1.31981e+08	4.77815e+06	505636	7.01092e+07	1.9654e+06	2.05707e+06	5.43378e+06	594635	1.84314e+07	8.07542e+07	337620	6.21543e+06	6.0741e+07	3.19377e+06	2.77979e+07	1.10488e+06	710434	3.95232e+07	1.66272e+07	1.79348e+07	2.37701	0.370276	0.587932929892803	0.695837653669483
6.236_304.2038	7α-hydroxytestosterone	C19 H28 O3	304.204	6.236	#N/A	MReference-278	#N/A	#N/A	89.3	level2	#N/A	#N/A	#N/A	#N/A	328196	258255	264340	308592	263444	362903	270401	349259	274031	375511	45014.8	43524.7	96272.3	5.09515e+06	497224	229650	120030	165673	712446	58419	54143.1	46647.6	125053	199673	42057	218991	43954	336094	1.00114e+06	160970	192893	6.21939	0.52485	0.502039066138617	0.622999579240158
6.245_274.0834	Phloretin	C15 H14 O5	274.083	6.245	C00774	MReference-542	HMDB0003306	#N/A	77.4	level2	Phenylpropanoids and polyketides	Linear 1,3-diarylpropanoids	Chalcones and dihydrochalcones	#N/A	1.51474e+06	1.50923e+06	1.52401e+06	1.51576e+06	1.61811e+06	1.53501e+06	1.68109e+06	1.77517e+06	1.63943e+06	1.66131e+06	3.35555e+07	92807.5	82048.5	8.843e+06	21096.4	63862	7.63063e+06	114785	1.24911e+06	252029	338837	97908.4	95938.5	87769.3	108921	156034	276522	96210.7	7.10973e+06	136899	1.61388e+06	51.9341	1.14782	0.411826300984806	0.545016966785339
6.256_218.1673	Nootkatone	C15 H22 O	218.167	6.256	C17914	MReference-842	HMDB0013687	#N/A	77.1	level2	Lipids and lipid-like molecules	Prenol lipids	Sesquiterpenoids	#N/A	2.69016e+06	2.90673e+06	2.56058e+06	2.84541e+06	3.9337e+06	3.18457e+06	2.61166e+06	2.76012e+06	3.7944e+06	2.53538e+06	3.35834e+06	4.32893e+06	2.0062e+06	2.01901e+06	5.19222e+06	2.44453e+06	3.3814e+06	3.29368e+06	4.53168e+06	3.51579e+06	2.71262e+06	4.03182e+06	3.23076e+06	3.81142e+06	6.79139e+06	3.12411e+06	3.13214e+06	4.03263e+06	3.22487e+06	4.02041e+06	3.57783e+06	0.802126	0.157071	0.255515636604566	0.392507704133136
6.347_270.0527	Genistein	C15 H10 O5	270.053	6.347	C06563	MReference-24	HMDB0003217	#N/A	98.2	level2	Phenylpropanoids and polyketides	Isoflavonoids	Isoflav-2-enes	map01100 Metabolic pathways;	5.11038e+08	5.14596e+08	5.02005e+08	4.95915e+08	5.24694e+08	5.10347e+08	4.76692e+08	4.95257e+08	4.93523e+08	4.76421e+08	4.9131e+08	2.69242e+07	8.50159e+08	8.97723e+08	1.19469e+08	6.60483e+08	4.92476e+08	1.30774e+09	1.18962e+09	2.64998e+07	2.3442e+07	9.15717e+08	9.8537e+08	9.92209e+08	1.27145e+09	2.31025e+08	6.34418e+08	1.01915e+09	5.07678e+08	8.55604e+08	6.5925e+08	0.593356	0.450164	0.190458627095274	0.320151396911624
6.376_314.2245	Progesterone	C21 H30 O2	314.224	6.376	C00410	MReference-553	HMDB0001830	#N/A	88.5	level2	Lipids and lipid-like molecules	Steroids and steroid derivatives	Pregnane steroids	map00140 Steroid hormone biosynthesis; map01100 Metabolic pathways; map04114 Oocyte meiosis; map04913 Ovarian steroidogenesis; map04914 Progesterone-mediated oocyte maturation; map04917 Prolactin signaling pathway; map04925 Aldosterone synthesis and secretion; map04927 Cortisol synthesis and secretion; map04934 Cushing syndrome; map05200 Pathways in cancer; map05215 Prostate cancer; map05224 Brea…	6.00031e+07	5.88316e+07	5.74368e+07	5.96232e+07	5.72294e+07	6.08055e+07	6.04822e+07	6.08108e+07	5.92258e+07	5.7385e+07	2.1095e+06	426025	4.81265e+06	9.92633e+07	1.19493e+07	6.19885e+08	1.60913e+08	2.91289e+07	1.20377e+08	633750	5.60539e+06	6.62844e+07	2.11215e+07	6.02691e+07	3.86748e+07	9.96557e+06	2.19558e+07	7.28246e+07	1.23074e+08	3.74686e+07	6.38238e+07	3.28474	0.818997	0.445789484411873	0.574946300785998
6.431_290.2246	5α-dihydrotestosterone	C19 H30 O2	290.225	6.431	C03917	MReference-2931	HMDB0002961	#N/A	79	level2	Lipids and lipid-like molecules	Steroids and steroid derivatives	Androstane steroids	map00140 Steroid hormone biosynthesis; map05200 Pathways in cancer; map05215 Prostate cancer;	271093	299975	224341	263079	269441	261516	266927	244871	267937	201989	46253.5	36439.8	35679	55364.2	258378	211529	43732.2	43238	45954.1	44809.9	37136.4	48632	552173	674916	765451	4.96929e+06	486294	465412	107274	1.31892e+06	43917.1	0.0813346	1.84198	0.000936606150338742	0.0099303456142334
6.452_202.1207	Sebacic acid	C10 H18 O4	202.121	6.452	C08277	MReference-916	HMDB0000792	#N/A	78.1	level2	Lipids and lipid-like molecules	Fatty Acyls	Fatty acids and conjugates	#N/A	7.70983e+06	8.08488e+06	7.78442e+06	6.87933e+06	7.23609e+06	8.1417e+06	8.68997e+06	8.18486e+06	7.87512e+06	7.68563e+06	4.40739e+06	1.26421e+07	3.62924e+06	2.72226e+06	7.1529e+06	3.86699e+06	4.17481e+06	3.7705e+06	4.00756e+06	4.74262e+07	2.07537e+07	3.55685e+06	5.28691e+06	5.30734e+06	4.35263e+06	3.08275e+06	4.66025e+06	2.70669e+06	5.73682e+06	4.23276e+06	1.39483e+07	1.35534	0.117028	0.469437987251222	0.594453080022899
6.454_138.1046	Isophorone	C9 H14 O	138.105	6.454	C14743	MReference-774	HMDB0031195	#N/A	71.6	level2	Organic oxygen compounds	Organooxygen compounds	Carbonyl compounds	#N/A	2.7049e+06	2.79439e+06	2.15898e+06	2.13684e+06	3.15562e+06	2.88397e+06	2.77547e+06	2.22431e+06	2.23676e+06	2.87988e+06	921080	4.0973e+06	698322	528135	2.08574e+06	786742	1.00657e+06	991251	1.09055e+06	1.22383e+07	5.96935e+06	847500	1.45256e+06	1.18802e+06	1.36263e+06	910940	1.45886e+06	542262	1.51955e+06	1.15255e+06	3.69058e+06	1.31843	0.0472071	0.892041538957112	0.925656461837916
6.516_480.2985	Emetine	C29 H40 N2 O4	480.298	6.516	#N/A	MReference-2070	#N/A	#N/A	72.3	level2	#N/A	#N/A	#N/A	#N/A	1.8997e+06	1.88576e+06	1.9624e+06	1.7818e+06	1.80836e+06	1.79131e+06	1.4991e+06	1.65446e+06	1.6003e+06	1.70755e+06	2.1715e+06	2.24476e+06	1.67674e+06	1.45684e+06	2.09443e+06	2.23111e+06	3.54347e+06	1.19574e+06	3.31874e+06	3.23376e+06	3.16079e+06	880200	2.28503e+06	1.90977e+06	989366	4.29485e+06	4.07591e+06	1.50633e+06	1.97923e+06	2.51021e+06	2.55545e+06	0.788472	0.103757	0.642916452229858	0.739530653359085
6.618_270.0527	Apigenin	C15 H10 O5	270.053	6.618	C01477	MReference-20	HMDB0002124	#N/A	96.1	level2	Phenylpropanoids and polyketides	Flavonoids	Flavones	map01100 Metabolic pathways;	5.79847e+06	4.61011e+06	6.8582e+06	5.31502e+06	6.58626e+06	3.99395e+06	5.02879e+06	6.12327e+06	5.27239e+06	5.74536e+06	1.87411e+06	564602	5.22584e+06	7.05305e+06	794736	2.25077e+06	3.72284e+06	8.23881e+06	8.67143e+06	470341	540887	9.88945e+06	2.22966e+06	2.91101e+07	2.83309e+06	3.43242e+06	3.80452e+06	4.88055e+07	2.96052e+06	1.50359e+07	5.25563e+06	0.196897	0.766087	0.100161279895698	0.204426284460871
6.65_330.0739	Aflatoxin g2	C17 H14 O7	330.074	6.65	C16754	MReference-302	HMDB0030475	#N/A	72.7	level2	Phenylpropanoids and polyketides	Coumarins and derivatives	Furanocoumarins	map01100 Metabolic pathways;	7.05507e+06	7.44031e+06	7.04808e+06	7.69979e+06	7.30621e+06	7.50385e+06	7.34431e+06	6.96312e+06	7.78741e+06	7.50936e+06	5.44537e+06	1.92582e+06	1.16912e+07	3.18765e+07	1.7433e+07	4.31224e+06	2.54884e+07	1.78018e+06	3.01177e+07	7.71506e+06	3.38892e+06	1.44254e+07	2.42031e+06	5.54852e+06	5.81321e+06	1.01958e+07	5.02594e+06	1.68856e+06	1.2114e+07	5.11539e+06	1.38193e+07	2.36815	0.432215	0.237546009280906	0.373371565505798
6.736_465.3079	Glycocholic acid	C26 H43 N O6	465.308	6.736	C01921	MReference-429	HMDB0000138	#N/A	85.8	level2	Lipids and lipid-like molecules	Steroids and steroid derivatives	Bile acids, alcohols and derivatives	map00120 Primary bile acid biosynthesis; map01100 Metabolic pathways; map04976 Bile secretion; map04979 Cholesterol metabolism;	1.8563e+06	1.87521e+06	3.15591e+06	1.86419e+06	2.32753e+06	1.94688e+06	3.49415e+06	3.03697e+06	1.86408e+06	1.91599e+06	853544	3.53579e+06	4.70459e+06	5.16539e+06	2.89879e+06	2.5029e+06	2.28258e+06	3.00286e+06	2.98031e+06	685241	3.44355e+06	3.27553e+06	1.44232e+06	2.80363e+06	3.48909e+06	4.79049e+06	3.8969e+06	8.79259e+06	3.27683e+06	4.2025e+06	2.61168e+06	0.779733	0.168097	0.512522845271246	0.632010817056815
6.741_188.1409	3-hydroxydecanoic acid	C10 H20 O3	188.141	6.741	#N/A	MReference-200	HMDB0002203	#N/A	80.6	level2	Organic acids and derivatives	Hydroxy acids and derivatives	Medium-chain hydroxy acids and derivatives	#N/A	1.18888e+06	1.3117e+06	1.24662e+06	1.26277e+06	1.23735e+06	1.26725e+06	1.28449e+06	1.29474e+06	1.25229e+06	1.21679e+06	534056	927298	1.62764e+06	769274	1.95136e+06	1.12891e+06	3.08183e+06	3.32536e+06	1.35703e+06	866706	1.38473e+06	1.40119e+06	1.08825e+06	2.07725e+06	2.22309e+06	2.44216e+06	3.08867e+06	1.64127e+06	1.15642e+06	2.09345e+06	1.90281e+06	0.5524	0.441115	0.0281675772895275	0.0864117758816883
6.774_205.0741	5-methoxyindoleacetic acid	C11 H11 N O3	205.074	6.774	C05660	MReference-260	HMDB0004096	#N/A	81.1	level2	Organoheterocyclic compounds	Indoles and derivatives	Indolyl carboxylic acids and derivatives	map00380 Tryptophan metabolism;	3.04651e+06	3.58746e+06	3.10589e+06	3.02292e+06	3.08868e+06	3.34331e+06	2.99717e+06	3.05006e+06	3.01802e+06	3.14555e+06	3.91088e+06	3.85953e+06	2.65684e+06	3.00372e+06	2.06408e+06	2.06492e+06	5.69829e+06	3.66648e+06	6.84381e+06	5.00888e+06	2.95843e+06	2.76835e+06	3.34658e+06	2.44406e+06	3.2892e+06	2.6299e+06	3.70561e+06	2.28163e+06	2.92666e+06	2.9495e+06	4.49071e+06	0.992258	0.129848	0.861111664892173	0.903704175968401
6.9_163.0302	N-acetyl-l-cysteine	C5 H9 N O3 S	163.03	6.9	C06809	MReference-511	HMDB0001890	#N/A	91	level2	Organic acids and derivatives	Carboxylic acids and derivatives	Amino acids, peptides, and analogues	#N/A	3.17294e+06	3.32157e+06	3.12726e+06	3.27639e+06	3.09023e+06	3.17917e+06	3.29737e+06	3.23761e+06	3.14381e+06	3.30205e+06	294740	1.23206e+06	5.25931e+06	5.56705e+06	88110.9	6.15012e+06	8.63728e+06	7.93848e+06	9.62942e+06	39178	686482	5.65706e+06	2.45045e+06	3.68828e+06	3.18128e+06	2.85171e+06	2.00655e+06	3.34877e+06	3.09856e+06	2.92117e+06	5.43132e+06	1.06073	0.561819	0.346739245317807	0.483565396928922
6.95_594.341	Stercobilin	C33 H46 N4 O6	594.341	6.95	C05793	MReference-631	HMDB0240259	#N/A	71.4	level2	Organoheterocyclic compounds	Tetrapyrroles and derivatives	Bilirubins	map00860 Porphyrin and chlorophyll metabolism;	1.54343e+06	1.85636e+06	1.59964e+06	1.53734e+06	1.68995e+06	1.30228e+06	1.40138e+06	1.26466e+06	1.34289e+06	1.2678e+06	10533.6	403423	8632.1	22834.3	14450.1	10421.5	11044.6	13235	12207.3	1.93599e+06	1.30815e+06	15193.7	10699.8	11859.3	14295.5	14233.8	13574.2	15287	78382.5	13324.9	549302	5.88239	0.538289	0.417823190345515	0.550025457777933
6.993_364.225	Tetrahydrocortisone	C21 H32 O5	364.225	6.993	C05470	MReference-6173	HMDB0000903	#N/A	80.1	level2	Lipids and lipid-like molecules	Steroids and steroid derivatives	Hydroxysteroids	map00140 Steroid hormone biosynthesis;	373965	316796	373796	470960	323487	393542	405393	341948	322169	392689	159007	214785	76748.1	138227	348235	146226	46634.3	91913.5	47575.7	1.48709e+06	568322	55955.3	64171	58293.1	42337.7	251048	59784.5	82968.5	180538	93100.5	382915	1.93917	0.625849	0.0439801365046084	0.116706027393148
6.995_258.1825	Tetradecanedioic acid	C14 H26 O4	258.183	6.995	#N/A	MReference-1652	HMDB0000872	#N/A	87.4	level2	Lipids and lipid-like molecules	Fatty Acyls	Fatty acids and conjugates	#N/A	2.44238e+06	2.32037e+06	2.56733e+06	2.25128e+06	2.48073e+06	2.7295e+06	2.42163e+06	2.39084e+06	2.53833e+06	2.47415e+06	3.41168e+06	3.6441e+06	3.4045e+06	2.38784e+06	2.55479e+06	1.95962e+06	3.59018e+06	4.9589e+06	3.18997e+06	4.19574e+06	4.48187e+06	2.37463e+06	2.27553e+06	3.23993e+06	2.74306e+06	2.57008e+06	2.29573e+06	3.79225e+06	2.89375e+06	2.81943e+06	3.79855e+06	1.02636	0.0481773	0.889405834916742	0.923236597104865
7.095_336.2294	Prostaglandin b1	C20 H32 O4	336.229	7.095	C00959	MReference-563	HMDB0002982	#N/A	82.3	level2	Lipids and lipid-like molecules	Fatty Acyls	Eicosanoids	#N/A	278136	294591	291248	346129	414983	265224	301560	342771	211344	322800	188718	156254	353415	20151.2	726746	126036	114226	528973	157600	639362	829916	193664	418249	146098	286588	129756	40658.5	157835	261887	196531	410623	1.33255	0.331635	0.939523119660185	0.960555995891902
7.101_286.0841	Sakuranetin	C16 H14 O5	286.084	7.101	C09833	MReference-3487	HMDB0030090	#N/A	61.2	level2	Phenylpropanoids and polyketides	Flavonoids	O-methylated flavonoids	#N/A	758153	697720	737583	637862	639901	799832	728662	695272	766553	684841	499574	809129	221589	43858.9	3.2733e+06	64004.8	59651.6	1.45145e+06	51312.2	73520.7	333774	58510.4	315639	2.44689e+06	144914	3.28817e+06	48759.3	281100	818576	1.08758e+06	338036	0.752659	0.272327	0.754361942307163	0.826235189253367
7.279_330.2194	Desoxycortone	C21 H30 O3	330.219	7.279	C03205	MReference-389	HMDB0000016	#N/A	91.2	level2	Lipids and lipid-like molecules	Steroids and steroid derivatives	Hydroxysteroids	map00140 Steroid hormone biosynthesis; map01100 Metabolic pathways; map04925 Aldosterone synthesis and secretion;	3.03894e+06	3.0974e+06	2.92045e+06	2.99049e+06	3.51539e+06	2.9183e+06	2.84673e+06	3.03115e+06	3.05399e+06	2.96743e+06	1.6481e+06	2.87574e+06	86933.3	206380	5.25626e+07	2.45559e+06	240851	181747	86996.6	1.22987e+06	1.2748e+06	307538	479896	1.59394e+06	869129	2.79641e+06	249488	420347	9.97255e+06	1.0682e+06	553633	9.33584	0.57691	0.52085311477969	0.63926894481173
7.292_408.2866	Β-muricholic acid	C24 H40 O5	408.287	7.292	C17726	MReference-9852	HMDB0000415	#N/A	90.4	level2	Lipids and lipid-like molecules	Steroids and steroid derivatives	Bile acids, alcohols and derivatives	#N/A	2.29863e+09	2.35212e+09	2.2823e+09	2.22917e+09	2.20529e+09	2.32485e+09	2.33513e+09	2.2562e+09	2.29572e+09	2.26357e+09	1.40988e+09	2.74234e+09	4.51198e+09	1.58734e+09	1.70869e+09	1.47257e+09	1.8342e+09	5.81679e+09	2.34808e+09	1.86531e+07	4.01529e+09	3.54346e+09	1.02918e+09	2.3706e+09	2.56738e+09	1.71157e+09	1.77003e+09	6.40922e+09	2.2388e+09	2.643e+09	2.92941e+09	0.847069	0.042138	0.772322787982209	0.83936500621638
7.44_120.0577	Acetophenone	C8 H8 O	120.058	7.44	C07113	MReference-2744	HMDB0033910	#N/A	73.2	level2	Organic oxygen compounds	Organooxygen compounds	Carbonyl compounds	#N/A	1.51474e+07	1.48868e+07	1.6151e+07	1.47099e+07	1.47395e+07	1.50334e+07	1.69969e+07	1.81587e+07	1.67338e+07	1.57685e+07	2.27412e+07	1.85067e+07	1.81012e+07	1.85216e+07	2.04188e+07	1.7036e+07	2.02725e+07	2.26605e+07	2.15436e+07	2.08442e+07	1.99199e+07	2.07427e+07	1.68377e+07	2.00068e+07	1.94537e+07	2.23477e+07	2.53764e+07	2.11121e+07	1.92209e+07	2.08557e+07	2.09972e+07	0.921613	0.0534515	0.294073358013539	0.430658059682294
7.44_134.0733	4-ethylbenzaldehyde	C9 H10 O	134.073	7.44	#N/A	MReference-6570	HMDB0032024	#N/A	78.2	level2	Benzenoids	Benzene and substituted derivatives	Benzoyl derivatives	#N/A	3.69709e+07	3.31371e+07	3.87997e+07	3.86975e+07	3.40243e+07	3.50402e+07	3.88568e+07	3.83685e+07	3.76771e+07	3.71051e+07	5.4578e+07	4.38885e+07	4.26742e+07	4.68297e+07	4.75256e+07	3.78271e+07	4.76722e+07	5.68915e+07	5.55316e+07	5.07954e+07	4.81265e+07	5.34179e+07	4.0958e+07	4.86498e+07	4.84662e+07	5.78284e+07	5.69661e+07	5.09913e+07	4.55539e+07	5.06433e+07	5.20725e+07	0.899504	0.0666693	0.172369392478586	0.298045515185654
7.495_284.0685	Biochanin a	C16 H12 O5	284.068	7.495	C00814	MReference-6226	HMDB0002338	#N/A	91.9	level2	Phenylpropanoids and polyketides	Isoflavonoids	O-methylated isoflavonoids	map01100 Metabolic pathways;	3.81978e+06	3.56257e+06	3.56038e+06	3.70773e+06	3.58613e+06	3.74093e+06	3.74993e+06	3.90421e+06	3.94446e+06	3.89696e+06	3.09422e+06	1.26745e+06	8.17633e+06	2.26949e+06	3.07953e+06	3.48422e+06	2.81729e+06	9.90201e+06	2.96323e+06	160466	971697	5.43699e+06	6.89423e+06	1.20025e+07	1.47584e+07	4.90383e+06	6.79945e+06	1.03307e+07	3.56187e+06	9.28152e+06	3.70861e+06	0.38376	0.649624	0.0070430341778702	0.0356123344708098
7.675_942.5208	Soyasaponin i	C48 H78 O18	942.521	7.675	C08983	MReference-2981	HMDB0034649	#N/A	88.2	level2	Lipids and lipid-like molecules	Prenol lipids	Terpene glycosides	#N/A	1.62344e+07	1.64382e+07	1.58823e+07	1.5617e+07	1.60358e+07	1.6315e+07	1.65959e+07	1.58003e+07	1.64877e+07	1.57517e+07	280005	796127	3.12241e+06	3.39425e+06	439031	2.74672e+06	3.29247e+07	3.9751e+07	2.87089e+07	247396	772028	4.20458e+07	4.1097e+07	4.10989e+07	4.70662e+07	4.07314e+07	4.44957e+06	4.57006e+07	1.79642e+06	3.66906e+07	2.4075e+07	0.0489614	1.96446	0.000294826209191323	0.00495446665129563
7.691_278.1511	Mono(2-ethylhexyl) phthalate (mehp)	C16 H22 O4	278.151	7.691	C03343	MReference-2914	HMDB0013248	#N/A	93	level2	Benzenoids	Benzene and substituted derivatives	Benzoic acids and derivatives	#N/A	9.17468e+06	9.00022e+06	8.78104e+06	9.03535e+06	9.13699e+06	8.84257e+06	9.16213e+06	9.11037e+06	9.0726e+06	9.16162e+06	1.4108e+06	408615	5.48288e+06	2.00009e+06	952125	1.13161e+06	2.12654e+06	2.29781e+06	1.77385e+06	1.84709e+06	4.36783e+06	2.01709e+08	1.8394e+06	1.02429e+06	1.40189e+06	719816	916909	1.36926e+06	1.89769e+06	1.21193e+06	3.5687e+07	1.56584	0.137335	0.658426627300683	0.752042544708957
7.828_336.2292	(+/-)17(18)-dihete	C20 H32 O4	336.229	7.828	#N/A	MReference-9811	#N/A	#N/A	80	level2	#N/A	#N/A	#N/A	#N/A	1.26312e+06	1.23912e+06	1.26941e+06	1.26928e+06	1.16928e+06	1.19023e+06	1.24043e+06	1.30854e+06	1.14412e+06	1.30423e+06	843857	3.23487e+06	1.42217e+06	773203	1.42203e+06	1.07022e+06	2.02555e+06	1.9297e+06	1.82892e+06	2.01119e+06	2.51296e+06	1.43968e+06	1.03129e+06	2.00958e+06	1.85556e+06	1.16215e+06	1.56424e+06	1.44787e+06	1.46106e+06	1.51178e+06	1.958e+06	0.966448	0.0926452	0.591706296554082	0.69898554354538
7.842_343.2722	Lauroylcarnitine	C19 H37 N O4	343.272	7.842	#N/A	BGI347	#N/A	66	#N/A	level2	#N/A	#N/A	#N/A	#N/A	2.07601e+06	2.15233e+06	2.21247e+06	2.19141e+06	2.08028e+06	2.17227e+06	2.35969e+06	2.08176e+06	1.97528e+06	2.01753e+06	167115	84539	1.94156e+06	1.52576e+06	527228	4.4886e+06	2.00159e+06	4.14817e+06	5.70971e+06	91949.9	106623	7.81959e+06	1.78363e+06	1.6725e+06	6.0404e+06	2.06717e+06	2.69219e+06	1.09926e+07	1.4558e+06	4.20809e+06	3.31294e+06	0.345953	1.12851	0.0596193367627541	0.144173620740722
7.848_216.1721	12-hydroxydodecanoic acid	C12 H24 O3	216.172	7.848	C08317	MReference-281	HMDB0002059	#N/A	63.8	level2	Organic acids and derivatives	Hydroxy acids and derivatives	Medium-chain hydroxy acids and derivatives	#N/A	2.10677e+06	2.05524e+06	2.139e+06	2.03738e+06	2.16735e+06	2.03795e+06	2.12307e+06	2.19048e+06	2.19612e+06	2.16038e+06	1.3459e+06	1.61201e+06	4.5528e+06	1.98085e+06	4.26646e+06	4.24959e+06	7.3947e+06	4.85359e+06	4.43269e+06	2.33416e+06	2.75405e+06	2.33076e+06	2.72434e+06	4.80738e+06	4.51079e+06	3.81427e+06	5.07743e+06	4.175e+06	3.00127e+06	4.18487e+06	4.01666e+06	0.717171	0.331723	0.121542422134731	0.231831828281704
7.866_312.2294	(+/-)9-hpode	C18 H32 O4	312.229	7.866	#N/A	MReference-9923	#N/A	#N/A	88.7	level2	#N/A	#N/A	#N/A	#N/A	1.41568e+06	1.44163e+06	1.50684e+06	1.31774e+06	891483	1.52456e+06	1.3431e+06	1.47847e+06	1.47436e+06	1.31987e+06	1.07513e+06	1.76941e+06	1.46911e+06	2.22516e+06	8.57576e+06	1.61845e+06	4.59946e+06	2.32599e+06	2.43228e+06	1.22934e+06	2.52993e+06	1.78355e+06	3.07315e+06	2.72731e+06	1.21879e+06	679509	1.62757e+06	1.96693e+06	2.78884e+06	1.88221e+06	2.48343e+06	1.48168	0.210053	0.56011346231418	0.673667379622893
7.885_286.2137	Hexadecanedioic acid	C16 H30 O4	286.214	7.885	C19615	MReference-2712	HMDB0000672	#N/A	80.4	level2	Lipids and lipid-like molecules	Fatty Acyls	Fatty acids and conjugates	map01100 Metabolic pathways;	4.00594e+06	3.98471e+06	3.70387e+06	4.06182e+06	3.84546e+06	3.82317e+06	3.87982e+06	4.25662e+06	3.75851e+06	4.07949e+06	4.81651e+06	7.83153e+06	4.34154e+06	2.21144e+06	4.86172e+06	3.59071e+06	2.8528e+06	8.34453e+06	3.3442e+06	5.86655e+06	7.72423e+06	3.3105e+06	2.79346e+06	1.03572e+07	6.99055e+06	4.89945e+06	4.03888e+06	7.2613e+06	4.60891e+06	6.0568e+06	5.24047e+06	0.760947	0.155649	0.344283155432511	0.480995089538076
7.915_150.0682	4'-methoxyacetophenone	C9 H10 O2	150.068	7.915	#N/A	MReference-6574	HMDB0032570	#N/A	74.6	level2	Organic oxygen compounds	Organooxygen compounds	Carbonyl compounds	#N/A	7.01442e+06	7.32686e+06	7.43304e+06	8.2117e+06	7.65105e+06	7.94506e+06	8.33794e+06	8.01241e+06	7.94788e+06	7.47094e+06	5.59726e+06	4.35128e+06	1.61032e+07	9.48015e+06	4.17684e+06	8.77527e+06	9.45142e+06	1.41161e+07	7.08694e+06	4.59208e+06	7.68093e+06	1.79107e+07	1.1687e+07	8.26406e+06	1.01116e+07	9.93077e+06	6.06832e+06	9.94169e+06	8.08067e+06	9.3339e+06	1.01397e+07	0.865733	0.152513	0.334104929982292	0.472099342005595
7.964_314.245	(+/-)12(13)-dihome	C18 H34 O4	314.245	7.964	C14829	MReference-6638	HMDB0004705	#N/A	89.5	level2	Lipids and lipid-like molecules	Fatty Acyls	Fatty acids and conjugates	#N/A	3.05232e+07	3.06314e+07	3.11027e+07	3.05145e+07	2.92233e+07	2.81486e+07	2.92586e+07	3.01119e+07	2.92647e+07	2.91534e+07	3.39835e+07	6.23091e+07	1.93192e+07	2.08441e+07	2.56828e+07	2.02686e+07	3.74997e+07	3.17242e+07	4.19656e+07	6.54518e+07	5.12773e+07	2.87882e+07	2.54396e+07	4.57297e+07	4.66329e+07	1.90635e+07	4.23951e+07	2.31652e+07	3.04012e+07	3.37377e+07	4.27844e+07	0.901105	0.115948	0.584471147365819	0.693236048444825
7.978_148.089	Cuminaldehyde	C10 H12 O	148.089	7.978	C06577	MReference-359	HMDB0002214	#N/A	76.8	level2	Lipids and lipid-like molecules	Prenol lipids	Monoterpenoids	map01100 Metabolic pathways;	4.11565e+07	4.09486e+07	3.9382e+07	3.57122e+07	4.23654e+07	4.11735e+07	4.59785e+07	4.14619e+07	4.08848e+07	4.51884e+07	5.29775e+07	4.32411e+07	7.40493e+07	3.82223e+07	5.88409e+07	5.90302e+07	5.85685e+07	6.38662e+07	4.14775e+07	6.80567e+07	7.93689e+07	4.60974e+07	3.93692e+07	4.59536e+07	6.5267e+07	5.91116e+07	4.86172e+07	8.37417e+07	5.43936e+07	5.701e+07	5.95725e+07	0.954105	0.0571349	0.798211764482707	0.857406019692491
7.982_515.2925	Taurocholic acid	C26 H45 N O7 S	515.293	7.982	C05122	MReference-923	HMDB0000036	#N/A	83.7	level2	Lipids and lipid-like molecules	Steroids and steroid derivatives	Bile acids, alcohols and derivatives	map00120 Primary bile acid biosynthesis; map00430 Taurine and hypotaurine metabolism; map01100 Metabolic pathways; map04976 Bile secretion; map04979 Cholesterol metabolism;	2.49986e+07	2.60888e+07	2.49691e+07	2.59374e+07	2.25893e+07	2.38729e+07	3.08866e+07	2.67937e+07	2.48266e+07	2.95492e+07	1.32111e+07	2.80998e+07	2.84144e+07	9.23906e+07	1.36013e+07	9.92172e+06	3.10861e+07	2.15582e+07	1.83071e+07	1.70507e+07	1.60679e+08	1.77954e+07	2.37344e+07	1.8728e+07	7.98058e+06	2.90157e+07	3.11158e+07	4.2797e+07	3.09398e+07	2.55619e+07	4.44127e+07	1.21039	0.186396	0.986899778997616	0.992592823337523
7.996_499.2955	Tauroursodeoxycholic acid	C26 H45 N O6 S	499.296	7.996	C16868	MReference-9838	HMDB0000874	#N/A	91.2	level2	Lipids and lipid-like molecules	Steroids and steroid derivatives	Bile acids, alcohols and derivatives	#N/A	1.15378e+07	1.28393e+07	1.26636e+07	1.01445e+07	1.27477e+07	1.19169e+07	1.24251e+07	1.20725e+07	1.33111e+07	1.24589e+07	3.57612e+06	3.81368e+07	6.64319e+06	2.19631e+07	1.60658e+06	1.55891e+06	7.83988e+06	1.59033e+07	4.69948e+06	1.75345e+06	4.90899e+07	3.46386e+07	6.27144e+06	4.41554e+06	2.45857e+06	1.53496e+06	5.96731e+06	1.44164e+07	1.22475e+07	5.84404e+06	1.89874e+07	2.09572	0.432649	0.663656599106272	0.755998412654029
8.028_334.2136	15-deoxy-δ12,14-prostaglandin d2	C20 H30 O4	334.214	8.028	#N/A	MReference-9795	#N/A	#N/A	81.9	level2	#N/A	#N/A	#N/A	#N/A	916370	950933	974099	967611	947698	978471	915057	1.03799e+06	926432	901927	1.01967e+06	2.01582e+06	1.05645e+06	562847	2.8957e+06	2.40221e+06	717962	1.12981e+06	807536	1.10316e+06	1.13448e+06	707861	530547	877793	1.15388e+06	647488	1.3336e+06	652801	1.65878e+06	866017	933470	1.91542	0.424726	0.0965351399094543	0.199446640826753
8.058_314.245	(+/-)9,10-dihydroxy-12z-octadecenoic acid	C18 H34 O4	314.245	8.058	#N/A	MReference-9799	#N/A	#N/A	94	level2	#N/A	#N/A	#N/A	#N/A	1.65118e+07	1.69595e+07	1.66834e+07	1.63976e+07	1.7156e+07	1.63618e+07	1.6801e+07	1.64791e+07	1.67312e+07	1.69602e+07	1.51647e+07	3.04473e+07	1.2569e+07	9.52108e+06	1.64435e+07	1.67344e+07	1.61186e+07	1.70912e+07	1.6866e+07	3.50083e+07	2.83198e+07	1.41339e+07	1.18917e+07	2.04467e+07	2.92053e+07	1.27321e+07	1.92154e+07	1.62062e+07	1.68133e+07	1.82829e+07	2.12563e+07	0.91962	0.058983	0.63232549887348	0.731998594847389
8.127_364.2607	Prostaglandin a1 ethyl ester	C22 H36 O4	364.261	8.127	#N/A	MReference-4597	#N/A	#N/A	68.4	level2	#N/A	#N/A	#N/A	#N/A	2.035e+06	2.01105e+06	2.04955e+06	1.8431e+06	1.85053e+06	1.82275e+06	1.93091e+06	1.89704e+06	1.75274e+06	1.88181e+06	113446	9.32808e+06	165662	101181	199008	149347	179795	175189	189454	2.06813e+07	5.96287e+06	93227.2	218834	724867	417648	294014	875971	320540	1.67612e+06	475312	4.54697e+06	3.52636	0.452519	0.61691179708292	0.719552102271518
8.131_164.0839	4-phenylbutyric acid	C10 H12 O2	164.084	8.131	C21793	MReference-3074	HMDB0000543	#N/A	87.9	level2	Benzenoids	Benzene and substituted derivatives	#N/A	#N/A	1.06677e+07	9.33904e+06	1.06007e+07	1.02143e+07	9.36075e+06	1.12451e+07	1.09701e+07	1.15348e+07	1.03171e+07	1.06359e+07	5.70476e+06	1.17593e+07	1.33832e+07	5.70106e+06	9.64253e+06	1.4723e+07	1.11092e+07	1.38417e+07	1.36052e+07	2.79402e+06	8.38818e+06	1.70467e+07	1.25931e+07	9.26812e+06	2.35493e+07	1.32956e+07	6.62577e+06	2.78678e+07	1.01523e+07	1.55333e+07	1.11308e+07	0.653584	0.235974	0.216975346641223	0.350830731617013
8.154_456.3608	Testosterone undecanoate	C30 H48 O3	456.361	8.154	D06087	MReference-2172	HMDB0002705	#N/A	77.3	level2	#N/A	#N/A	#N/A	#N/A	4.41189e+07	4.67065e+07	4.7483e+07	4.62666e+07	4.85047e+07	5.02784e+07	4.53998e+07	4.62378e+07	4.68143e+07	4.16722e+07	1.16931e+08	1.64705e+07	1.03844e+08	6.55264e+07	1.36112e+08	1.67553e+08	2.23991e+07	2.74336e+07	1.6505e+07	3.86565e+06	2.09245e+07	1.43357e+07	3.28749e+07	4.54049e+07	5.2724e+07	3.891e+07	1.75015e+08	4.49758e+07	1.01073e+08	6.4984e+07	1.75773e+07	1.55535	0.267875	0.347438391052619	0.484038539769223
8.159_362.2451	(+/-)19(20)-dihdpa	C22 H34 O4	362.245	8.159	#N/A	MReference-9775	#N/A	#N/A	82.2	level2	#N/A	#N/A	#N/A	#N/A	2.13398e+06	2.11945e+06	2.28425e+06	2.24494e+06	2.35397e+06	2.25238e+06	2.31149e+06	2.13629e+06	2.06947e+06	2.03428e+06	964640	2.74064e+06	4.0526e+06	1.30133e+06	3.33319e+06	2.27463e+06	1.83007e+06	2.62471e+06	2.18002e+06	2.91662e+06	3.01556e+06	1.86954e+06	1.71467e+06	4.12005e+06	4.66035e+06	1.95096e+06	2.56173e+06	3.56156e+06	2.4445e+06	3.09489e+06	2.40609e+06	0.789853	0.249577	0.337658879024591	0.475127871429678
8.162_336.2295	Prostaglandin f2α 1-11-lactone	C20 H32 O4	336.229	8.162	#N/A	MReference-4599	#N/A	#N/A	79.4	level2	#N/A	#N/A	#N/A	#N/A	512406	519204	481385	553406	534342	507983	551664	617767	536997	494405	500700	629357	851575	342908	837517	371485	523560	2.09927e+06	465718	1.23746e+06	1.00903e+06	327698	585838	559209	655803	545538	343534	855591	588924	590919	943791	0.996624	0.0639799	0.881499329342971	0.9183485909953
8.169_449.3132	Glycoursodeoxycholic acid	C26 H43 N O5	449.313	8.169	#N/A	MReference-1293	HMDB0000708	82.7	88.5	level2	Lipids and lipid-like molecules	Steroids and steroid derivatives	Bile acids, alcohols and derivatives	#N/A	336172	318119	352125	300834	299891	331737	343861	317514	335343	268779	460059	3.09938e+06	27490	245038	373757	17837.3	27033.5	49776.8	25047.7	90846.8	139680	35302.1	40805.7	38371.7	38268	74432.3	23060.4	18126.4	703927	38844.1	61281.2	18.1219	1.4132	0.0776876737451033	0.172629088579218
8.238_360.2294	Cannabigerolic acid	C22 H32 O4	360.229	8.238	C20406	MReference-6510	#N/A	#N/A	77.1	level2	#N/A	#N/A	#N/A	#N/A	4.6519e+06	4.49108e+06	4.56736e+06	4.6506e+06	4.14128e+06	4.16248e+06	4.40441e+06	4.47624e+06	4.29193e+06	4.35403e+06	85465.4	2.44488e+06	154245	910538	5.62903e+06	157299	71509.9	77466	111015	1.10717e+07	3.74743e+06	70961.9	357656	159811	213340	2.93536e+06	150719	62163	1.56358e+06	646508	2.52502e+06	2.41849	0.550065	0.429521229941418	0.56041330098371
8.381_320.2351	19(r)-hete	C20 H32 O3	320.235	8.381	C14749	MReference-4732	HMDB0011136	#N/A	60.4	level2	Lipids and lipid-like molecules	Fatty Acyls	Eicosanoids	map00590 Arachidonic acid metabolism; map01100 Metabolic pathways;	3.07563e+06	2.90798e+06	2.89416e+06	3.30578e+06	3.48842e+06	3.50197e+06	3.93168e+06	3.10336e+06	3.51518e+06	3.73156e+06	2.45118e+06	3.48374e+06	3.39976e+06	2.22646e+06	3.792e+06	2.80318e+06	4.04033e+06	7.36094e+06	3.50633e+06	3.56465e+06	5.90178e+06	4.28857e+06	6.46755e+06	4.41824e+06	6.98201e+06	4.26811e+06	3.02995e+06	3.69743e+06	3.02605e+06	4.81055e+06	4.7771e+06	0.629045	0.274708	0.0221604671840495	0.0739209593178489
8.47_216.1516	(+)-ar-turmerone	C15 H20 O	216.152	8.47	#N/A	MReference-6219	#N/A	#N/A	74	level2	#N/A	#N/A	#N/A	#N/A	2.71836e+07	2.52081e+07	2.85454e+07	2.66901e+07	2.64762e+07	2.71614e+07	2.82563e+07	2.82958e+07	2.75261e+07	2.85722e+07	2.95425e+06	1.0127e+07	3.55022e+07	2.03614e+07	4.35463e+06	2.2831e+07	2.87294e+07	4.96991e+07	2.68956e+07	1.85865e+06	6.44583e+06	3.19989e+07	7.38995e+07	7.95047e+07	9.53842e+07	6.90113e+07	6.87656e+07	3.40965e+07	1.60218e+07	7.01103e+07	2.42712e+07	0.228522	0.993461	0.00550653550633068	0.0307436711808434
8.489_816.5754	Cholate	C24 H40 O5	816.575	8.489	C00695	BGI180	HMDB0000619	76.4	#N/A	level2	Steroids	24-Carbon atoms	Cholane derivatives [Fig]	map00120 Primary bile acid biosynthesis; map01100 Metabolic pathways; map04976 Bile secretion;	7.0269e+08	6.43714e+08	7.06979e+08	6.49918e+08	6.6747e+08	6.1925e+08	7.15465e+08	6.61375e+08	6.51465e+08	6.31995e+08	9.50111e+06	2.03151e+08	1.07285e+09	1.78787e+08	2.49279e+08	4.49274e+08	1.57047e+08	2.25844e+09	3.5918e+08	7.77968e+06	8.22509e+08	6.17307e+08	4.97204e+08	9.04799e+08	8.70417e+08	7.36292e+08	7.99575e+08	4.28141e+09	3.60474e+08	1.34828e+09	7.0371e+08	0.267358	0.855162	0.0521129911035577	0.130930713444378
8.558_294.2188	13(s)-hotre	C18 H30 O3	294.219	8.558	C16316	MReference-9864	#N/A	#N/A	86.5	level2	FA Fatty acyls	FA02 Octadecanoids	FA0200 Other Octadecanoids	map00592 alpha-Linolenic acid metabolism;	9.51525e+06	9.51902e+06	9.2828e+06	1.12236e+07	3.18885e+06	1.19094e+07	9.66802e+06	1.01442e+07	9.62279e+06	9.89872e+06	3.38906e+06	6.59415e+06	5.60412e+06	9.71737e+06	1.40115e+07	1.15677e+07	1.31068e+07	5.3091e+06	7.88617e+06	2.47411e+07	1.03489e+07	5.08562e+06	1.66699e+07	1.07203e+07	3.74493e+06	7.59884e+06	4.66048e+06	3.85729e+06	8.48064e+06	7.87529e+06	1.10796e+07	1.07687	0.170052	0.703957848592246	0.788362453252765
8.565_316.2402	Pregnenolone	C21 H32 O2	316.24	8.565	C01953	MReference-552	HMDB0000253	#N/A	92.6	level2	Lipids and lipid-like molecules	Steroids and steroid derivatives	Pregnane steroids	map00140 Steroid hormone biosynthesis; map01100 Metabolic pathways; map04913 Ovarian steroidogenesis; map04925 Aldosterone synthesis and secretion; map04927 Cortisol synthesis and secretion; map04934 Cushing syndrome;	6.39505e+06	6.43583e+06	6.69154e+06	6.65886e+06	6.39496e+06	6.89226e+06	6.84893e+06	6.50303e+06	6.7207e+06	6.51265e+06	5.25819e+06	1.091e+06	222047	3.19385e+06	1.22157e+08	2.95275e+06	733858	317988	567188	8.42533e+06	6.89459e+06	268476	1.04446e+06	6.18219e+06	4.24862e+06	1.47921e+07	606338	432204	2.24791e+07	4.55098e+06	2.8679e+06	4.9394	0.515981	0.681015089927399	0.770181029629605
8.576_358.2712	13,14-dihydro prostaglandin f1α	C20 H38 O5	358.271	8.576	#N/A	MReference-9855	#N/A	#N/A	69.2	level2	#N/A	#N/A	#N/A	#N/A	5.00157e+06	5.13965e+06	5.33203e+06	5.42911e+06	5.17965e+06	4.84914e+06	5.34497e+06	5.64794e+06	5.40381e+06	5.68787e+06	2.07762e+06	903886	754917	89600.2	2.17686e+07	3.60276e+06	315345	778756	291703	2.07251e+06	985520	2.09197e+06	3.92684e+06	2.73616e+07	9.63666e+06	1.45021e+07	3.91138e+06	1.09491e+07	4.86623e+06	1.17146e+07	1.0893e+06	0.415398	1.25824	0.0580021235678172	0.141035638788998
8.593_392.292	Deoxycholic acid	C24 H40 O4	392.292	8.593	C04483	MReference-388	HMDB0000626	#N/A	63.2	level2	Lipids and lipid-like molecules	Steroids and steroid derivatives	Bile acids, alcohols and derivatives	map04976 Bile secretion;	3.57936e+08	3.6133e+08	3.52494e+08	3.50737e+08	3.55186e+08	3.54357e+08	3.6372e+08	3.55212e+08	3.58228e+08	3.64691e+08	4.52967e+08	2.79397e+09	2.36241e+07	5.56801e+07	3.48902e+08	6.73175e+06	2.71216e+07	3.41334e+07	9.78386e+06	5.19767e+08	5.72129e+08	1.9583e+07	1.22783e+07	1.46963e+07	1.39149e+07	7.79316e+06	2.06674e+07	6.6494e+07	6.13645e+08	2.26407e+07	1.97086e+08	27.1037	1.06704	0.0811342630053797	0.177770324923353
8.626_317.293	2-amino-1,3,4-octadecanetriol	C18 H39 N O3	317.293	8.626	C12144	MReference-545	HMDB0004610	#N/A	73.7	level2	Organic nitrogen compounds	Organonitrogen compounds	Amines	map00600 Sphingolipid metabolism; map01100 Metabolic pathways;	2.07802e+07	2.26854e+07	2.16893e+07	2.10642e+07	2.2026e+07	2.02056e+07	1.99108e+07	1.90928e+07	1.95894e+07	1.95358e+07	2.12866e+06	5.23851e+07	8.17711e+07	3.12246e+07	3.05349e+07	4.36914e+07	5.46251e+06	1.73446e+07	6.17868e+06	3.58001e+06	5.12923e+06	1.40706e+07	1.18981e+07	9.85795e+06	1.60027e+07	7.78271e+06	5.91306e+06	4.60052e+07	4.02893e+07	1.62433e+07	8.62761e+06	2.48037	0.525753	0.245420261136607	0.382049632857752
8.652_321.2668	Α-linolenoyl ethanolamide	C20 H35 N O2	321.267	8.652	#N/A	MReference-4417	HMDB0013624	#N/A	81.5	level2	Organic nitrogen compounds	Organonitrogen compounds	Amines	#N/A	1.11713e+06	913663	873974	929503	1.07508e+06	1.12256e+06	1.02382e+06	1.16021e+06	879994	1.1185e+06	509428	696340	455971	602491	383986	674114	1.74914e+06	875202	4.73854e+06	1.62815e+06	3.31638e+06	3.24969e+06	866150	666078	1.2628e+06	609492	1.43466e+06	650757	553722	914989	2.59285e+06	0.605167	0.342428	0.0287335372361853	0.0876157671968556
8.662_299.2824	D-sphingosine	C18 H37 N O2	299.282	8.662	C00319	MReference-418	HMDB0000252	5.9	93.8	level2	Organic nitrogen compounds	Organonitrogen compounds	Amines	map00600 Sphingolipid metabolism; map01100 Metabolic pathways; map04071 Sphingolipid signaling pathway; map04210 Apoptosis; map04217 Necroptosis;	1.24107e+07	1.26787e+07	1.61414e+07	1.62268e+07	1.53889e+07	1.36948e+07	1.54533e+07	1.5184e+07	1.54576e+07	1.12664e+07	3.33659e+07	1.4504e+07	1.45811e+07	9.90918e+06	1.71437e+07	1.4075e+07	2.40424e+07	1.66527e+07	1.56638e+07	1.41248e+07	1.46646e+07	1.51391e+07	1.53086e+07	2.19518e+07	3.10717e+07	2.10405e+07	1.46256e+07	3.42062e+07	1.72631e+07	2.3034e+07	1.67146e+07	0.749462	0.180038	0.182650014424029	0.31004817179612
8.668_292.204	12-oxo phytodienoic acid	C18 H28 O3	292.204	8.668	C01226	MReference-9879	#N/A	#N/A	88.4	level2	FA Fatty acyls	FA02 Octadecanoids	FA0201 12-oxophytodienoic acid metabolites	map00592 alpha-Linolenic acid metabolism; map01100 Metabolic pathways;	5.8759e+06	5.7487e+06	6.09429e+06	7.37786e+06	6.13965e+06	7.22169e+06	6.47972e+06	5.90845e+06	6.70357e+06	6.365e+06	2.9086e+06	7.18848e+06	4.84652e+06	8.41395e+06	7.07338e+06	6.29351e+06	6.24357e+06	7.68487e+06	7.91596e+06	1.05506e+07	8.99165e+06	7.83435e+06	6.98738e+06	9.84927e+06	9.09492e+06	5.35867e+06	4.19279e+06	7.76207e+06	6.12074e+06	7.20752e+06	8.20349e+06	0.849216	0.135345	0.412392811989329	0.545549855961716
8.727_316.2402	5α-pregnan-3,20-dione	C21 H32 O2	316.24	8.727	C03681	MReference-247	HMDB0003759	#N/A	92.2	level2	Lipids and lipid-like molecules	Steroids and steroid derivatives	Pregnane steroids	map00140 Steroid hormone biosynthesis;	1.63934e+07	1.67231e+07	1.68315e+07	1.76912e+07	1.76446e+07	1.79043e+07	2.00416e+07	1.87086e+07	1.95219e+07	1.7567e+07	9.13441e+06	6.67838e+06	6.08861e+06	1.1702e+07	1.22978e+08	1.07507e+07	6.93951e+06	8.64791e+06	3.08843e+06	1.33928e+07	2.67028e+07	2.78424e+06	3.49883e+06	1.64591e+07	1.11286e+07	7.21774e+07	1.37118e+07	5.65047e+06	2.78887e+07	2.04377e+07	1.02593e+07	1.36457	0.272812	0.902064878856072	0.931549943449591
8.737_278.2244	Gamma-linolenic acid	C18 H30 O2	278.224	8.737	C06426	BGI279	HMDB0003073	81	#N/A	level2	Lipids	Fatty acids [Fig]	Unsaturated fatty acids	map00591 Linoleic acid metabolism; map01040 Biosynthesis of unsaturated fatty acids; map01100 Metabolic pathways;	4.34877e+06	4.44822e+06	5.57321e+06	4.12122e+06	4.66501e+06	4.35461e+06	4.38969e+06	4.16374e+06	4.48072e+06	3.71679e+06	1.73152e+06	6.99614e+06	6.32987e+06	4.98188e+06	7.67066e+06	4.3198e+06	4.54473e+06	5.63944e+06	1.99034e+06	1.19151e+07	4.78272e+06	5.30282e+06	6.59173e+06	2.35052e+06	6.06002e+06	1.53406e+06	2.0391e+06	2.28472e+06	5.33831e+06	3.47669e+06	5.69585e+06	1.53546	0.349074	0.173155653485106	0.298801407177836
8.745_296.2345	(+/-)13-hode	C18 H32 O3	296.235	8.745	#N/A	MReference-9778	#N/A	#N/A	91.6	level2	#N/A	#N/A	#N/A	#N/A	1.40861e+07	1.36597e+07	1.39829e+07	1.39802e+07	1.52613e+07	1.51696e+07	1.9752e+07	1.87222e+07	1.39499e+07	1.71113e+07	6.11497e+06	1.47994e+07	1.10691e+07	1.31149e+07	1.69361e+07	1.28144e+07	2.00943e+07	3.17243e+07	1.8868e+07	2.92883e+07	1.85133e+07	1.8703e+07	1.99648e+07	2.70988e+07	2.64831e+07	2.13371e+07	7.67345e+06	1.94792e+07	1.24748e+07	2.03394e+07	2.28652e+07	0.613332	0.282403	0.0834687479105965	0.181282182601676
8.78_301.298	Sphinganine	C18 H39 N O2	301.298	8.78	C00836	BGI520	HMDB0000269	96.8	33.8	level2	SP Sphingolipids	SP01 Sphingoid bases	SP0102 Sphinganines	map00600 Sphingolipid metabolism; map01100 Metabolic pathways; map04071 Sphingolipid signaling pathway;	2.34202e+06	1.99574e+06	2.77896e+06	2.2878e+06	2.32527e+06	3.11806e+06	2.3381e+06	2.18777e+06	2.13613e+06	2.11414e+06	2.05726e+07	3.82069e+06	2.86038e+06	2.63202e+06	4.1839e+06	2.29621e+06	4.59187e+06	2.025e+06	1.50737e+06	1.18404e+06	1.59463e+06	3.92743e+06	3.18613e+06	5.07752e+06	4.79711e+06	2.5938e+06	654000	7.23099e+06	6.06097e+06	3.92326e+06	2.47172e+06	1.54488	0.192858	0.547583178335531	0.662404679947196
8.844_584.2627	Bilirubin	C33 H36 N4 O6	584.263	8.844	C00486	MReference-334	HMDB0000054	#N/A	77.5	level2	Organoheterocyclic compounds	Tetrapyrroles and derivatives	Bilirubins	map00860 Porphyrin and chlorophyll metabolism; map01100 Metabolic pathways; map04976 Bile secretion;	3.23908e+06	3.36097e+06	3.25919e+06	3.02666e+06	3.18434e+06	2.89561e+06	3.26262e+06	2.79703e+06	3.12183e+06	2.86786e+06	183025	66389.4	533771	478429	390281	1.49603e+06	2.34505e+06	1.74944e+06	2.27038e+06	67934.4	278790	6.25859e+06	1.67841e+06	6.33792e+06	2.43662e+06	5.62129e+06	4.69198e+06	2.2629e+06	524654	3.83819e+06	2.1617e+06	0.136693	1.58272	0.00186093609279862	0.0156855087857646
8.883_254.2246	Palmitoleic acid	C16 H30 O2	254.225	8.883	C08362	BGI461	HMDB0003229	95.5	94	level2	Lipids	Fatty acids [Fig]	Unsaturated fatty acids	map00061 Fatty acid biosynthesis;	2.01576e+07	2.0855e+07	2.33374e+07	2.28113e+07	2.25478e+07	2.39517e+07	2.11092e+07	2.28531e+07	2.1731e+07	2.06199e+07	2.55965e+07	4.75389e+07	3.41404e+07	1.42526e+07	2.54949e+07	3.24618e+07	2.16955e+07	1.87089e+07	1.6451e+07	1.30916e+07	3.40692e+07	1.6438e+07	1.87475e+07	4.86568e+07	3.21474e+07	2.14558e+07	2.83655e+07	2.09603e+07	2.99142e+07	2.83889e+07	2.00757e+07	1.05373	0.0521502	0.841660292937875	0.88996312421497
8.885_399.335	Palmitoylcarnitine	C23 H45 N O4	399.335	8.885	#N/A	MReference-2936	#N/A	94.7	96	level2	#N/A	#N/A	#N/A	#N/A	6.48871e+06	6.63693e+06	6.54355e+06	6.42959e+06	6.65537e+06	6.15029e+06	6.04396e+06	5.83043e+06	6.11194e+06	5.9575e+06	2.81199e+06	1.52073e+06	5.88089e+06	2.99309e+06	7.18996e+06	6.19253e+06	3.34642e+06	5.75602e+06	4.25224e+06	885892	4.36805e+06	1.07174e+07	6.48851e+06	6.98551e+06	8.17726e+06	2.57574e+07	2.89071e+07	1.70143e+07	4.43153e+06	1.5555e+07	4.88767e+06	0.284895	0.725148	0.00851065996243716	0.0402110932879368
8.936_294.2193	9-oxo-10(e),12(e)-octadecadienoic acid	C18 H30 O3	294.219	8.936	C14766	MReference-5838	HMDB0004669	#N/A	95.8	level2	Lipids and lipid-like molecules	Fatty Acyls	Lineolic acids and derivatives	map00591 Linoleic acid metabolism;	1.45857e+08	1.309e+08	1.30064e+08	1.50962e+08	1.3322e+08	8.03446e+07	1.53048e+08	1.59325e+08	1.72957e+08	1.16697e+08	8.20562e+07	1.39383e+08	1.10823e+08	1.6169e+08	1.42017e+08	1.35107e+08	1.65224e+08	9.81227e+07	1.35959e+08	4.45914e+08	2.03002e+08	1.29842e+08	1.63554e+08	2.07023e+08	1.55388e+08	1.34609e+08	1.05951e+08	1.04665e+08	1.28512e+08	1.45198e+08	1.96344e+08	0.885082	0.0755328	0.449571442336254	0.57811378781023
9.006_296.2345	(+/-)9-hode	C18 H32 O3	296.235	9.006	#N/A	MReference-9776	#N/A	#N/A	80.9	level2	#N/A	#N/A	#N/A	#N/A	8.11256e+06	8.0774e+06	7.86464e+06	8.11799e+06	8.11369e+06	8.14023e+06	8.98929e+06	8.09409e+06	7.64036e+06	7.42838e+06	7.26021e+06	8.42981e+06	1.04406e+07	6.60097e+06	9.53247e+06	6.89371e+06	7.65334e+06	1.00097e+07	8.18486e+06	7.34137e+06	9.52226e+06	5.73383e+06	8.04168e+06	1.55625e+07	1.33837e+07	1.81208e+07	1.52989e+07	9.07504e+06	8.19297e+06	1.32471e+07	8.07422e+06	0.618473	0.264828	0.0179533718859521	0.0643683086334468
9.011_376.297	Lithocholic acid	C24 H40 O3	376.297	9.011	C03990	MReference-9882	HMDB0000761	#N/A	78.1	level2	Lipids and lipid-like molecules	Steroids and steroid derivatives	Bile acids, alcohols and derivatives	map04976 Bile secretion;	1.15682e+07	1.23096e+07	1.18374e+07	1.28668e+07	1.18313e+07	1.20886e+07	1.28113e+07	1.21227e+07	1.13157e+07	1.16476e+07	2.73645e+07	5.10001e+07	228330	1.66124e+06	9.47495e+06	160229	277176	391364	169668	4.39233e+07	6.37604e+07	200104	354661	506427	290801	149896	335870	260754	1.49815e+07	316401	1.81203e+07	47.3498	1.55667	0.0665939202310688	0.15489128136532
9.034_141.0193	Ethanolamine phosphate	C2 H8 N O4 P	141.019	9.034	C00346	BGI261	HMDB0000224	86.9	#N/A	level2	Organic acids and derivatives	Organic phosphoric acids and derivatives	Phosphate esters	map00564 Glycerophospholipid metabolism; map00600 Sphingolipid metabolism; map01100 Metabolic pathways; map04071 Sphingolipid signaling pathway;	9.90785e+06	9.75249e+06	9.54905e+06	1.03927e+07	9.77648e+06	1.15625e+07	9.02225e+06	8.77633e+06	1.04446e+07	1.01588e+07	845364	652553	7.01483e+06	988314	1.3305e+07	1.56024e+06	8.30928e+06	1.6346e+07	4.63808e+06	3.05231e+07	5.10219e+06	3.21433e+06	1.44492e+07	2.41373e+07	5.24069e+07	3.41987e+07	9.62117e+06	1.18797e+07	4.06106e+06	2.44488e+07	1.13555e+07	0.166104	1.42724	0.00448980246528284	0.0272543457193023
9.062_320.2344	20-hydroxy-(5z,8z,11z,14z)-eicosatetraenoic acid	C20 H32 O3	320.234	9.062	C14748	MReference-1450	HMDB0005998	#N/A	75.4	level2	Lipids and lipid-like molecules	Fatty Acyls	Fatty acids and conjugates	map00590 Arachidonic acid metabolism; map01100 Metabolic pathways; map04270 Vascular smooth muscle contraction;	1.1109e+06	756498	969541	691208	890912	807412	757109	735316	1.01134e+06	845106	317404	685760	867644	770190	3.04801e+06	1.64393e+06	402797	985568	1.02159e+06	251802	826629	968085	856080	2.24594e+06	3.48364e+06	4.03601e+06	3.5531e+06	1.03065e+06	1.22216e+06	2.53424e+06	742745	0.482258	0.609704	0.0804754644596336	0.176696944470021
9.155_272.2344	16-hydroxyhexadecanoic acid	C16 H32 O3	272.234	9.155	C18218	MReference-2551	HMDB0006294	#N/A	86.9	level2	Lipids and lipid-like molecules	Fatty Acyls	Fatty acids and conjugates	map01100 Metabolic pathways;	6.94063e+07	6.96257e+07	6.96444e+07	7.03982e+07	6.76971e+07	6.51843e+07	6.13613e+07	6.07862e+07	5.83078e+07	5.82965e+07	4.19544e+07	2.12437e+07	4.1173e+07	4.08098e+07	1.44902e+08	8.42174e+07	3.46774e+07	5.27633e+07	3.08304e+07	3.33809e+07	3.382e+07	5.0746e+07	5.29765e+07	2.31663e+08	1.85855e+08	1.83562e+08	1.6917e+08	1.59703e+08	6.23834e+07	1.63822e+08	3.93697e+07	0.380801	0.574373	0.0123135877425581	0.0511063000065776
9.166_453.2846	Glycerophospho-n-palmitoyl ethanolamine	C21 H44 N O7 P	453.285	9.166	#N/A	MReference-2955	#N/A	#N/A	93.4	level2	#N/A	#N/A	#N/A	#N/A	9.63766e+06	9.97256e+06	9.22348e+06	1.01704e+07	9.99766e+06	9.12584e+06	8.2039e+06	9.16851e+06	7.96973e+06	8.23267e+06	9.57399e+06	8.02032e+06	2.40426e+07	3.73765e+07	2.09374e+07	1.49029e+07	1.0288e+07	7.99037e+06	6.06828e+06	910750	3.02423e+06	1.6336e+07	4.31142e+06	6.57502e+06	3.46256e+07	4.62172e+06	7.03279e+06	6.2189e+06	1.91423e+07	1.05642e+07	7.43627e+06	1.81199	0.514575	0.0768456127801594	0.171450525713055
9.199_284.2715	Stearic acid	C18 H36 O2	284.272	9.199	C01530	MReference-919	HMDB0000827	#N/A	71	level2	Lipids and lipid-like molecules	Fatty Acyls	Fatty acids and conjugates	map00061 Fatty acid biosynthesis; map01040 Biosynthesis of unsaturated fatty acids;	5.64017e+06	5.87148e+06	5.69645e+06	5.51818e+06	5.72865e+06	5.7502e+06	5.60262e+06	5.43581e+06	5.36021e+06	5.84989e+06	1.1232e+06	1.3415e+06	774371	717148	1.32718e+06	623753	751302	739725	680136	637571	1.46328e+06	871161	1.92894e+06	1.05986e+06	4.89589e+06	3.1644e+07	7.05431e+06	2.03992e+06	984525	8.10382e+06	857196	0.121489	0.958101	0.0306992552302966	0.0918149580664684
9.327_228.2084	Myristic acid	C14 H28 O2	228.208	9.327	C06424	MReference-6728	HMDB0000806	#N/A	75.3	level2	Lipids and lipid-like molecules	Fatty Acyls	Fatty acids and conjugates	map00061 Fatty acid biosynthesis; map01100 Metabolic pathways;	3.13875e+06	2.80508e+06	2.98696e+06	2.67753e+06	2.61775e+06	2.74503e+06	2.79973e+06	2.7327e+06	2.73211e+06	2.87251e+06	4.06834e+06	2.37065e+06	2.06884e+06	3.24244e+06	3.05163e+06	2.27182e+06	5.29185e+06	7.02969e+06	4.22302e+06	3.99524e+06	3.04074e+06	2.61513e+06	2.30516e+06	3.39872e+06	3.37548e+06	8.10977e+06	6.26396e+06	2.45121e+06	2.84562e+06	4.31738e+06	4.36594e+06	0.659108	0.223124	0.193870188504043	0.324216320004568
9.33_302.2238	Cis-5,8,11,14,17-eicosapentaenoic acid	C20 H30 O2	302.224	9.33	C06428	MReference-348	HMDB0001999	#N/A	89.1	level2	Lipids and lipid-like molecules	Fatty Acyls	Fatty acids and conjugates	map01040 Biosynthesis of unsaturated fatty acids;	1.9102e+08	1.84494e+08	1.79904e+08	1.8767e+08	1.78217e+08	1.86965e+08	1.86613e+08	1.83553e+08	1.81602e+08	1.83318e+08	1.45798e+08	2.36646e+08	2.41048e+08	2.31042e+08	2.31808e+08	2.11266e+08	2.49429e+08	2.82449e+08	2.07266e+08	1.14495e+08	1.68793e+08	1.25639e+08	1.69248e+08	4.23981e+08	2.36144e+08	4.85689e+08	5.98027e+08	1.57058e+08	2.16268e+08	3.45024e+08	1.91345e+08	0.626819	0.168541	0.202586490726353	0.334681840706898
9.333_152.1203	Citral	C10 H16 O	152.12	9.333	C01499	MReference-6586	HMDB0035078	#N/A	85.5	level2	Lipids and lipid-like molecules	Prenol lipids	Monoterpenoids	#N/A	2.92944e+06	3.82474e+06	2.31437e+06	2.90331e+06	2.65045e+06	2.72024e+06	2.75558e+06	2.85003e+06	2.9526e+06	2.85266e+06	1.6642e+06	3.36815e+06	1.74061e+06	960261	4.17253e+06	3.77542e+06	652984	830567	1.14144e+06	2.58511e+06	2.19172e+06	363154	1.38097e+06	1.0681e+07	9.96955e+06	3.85182e+06	7.80712e+06	3.23119e+06	2.61353e+06	6.15361e+06	1.29416e+06	0.424714	0.493067	0.0901151521314965	0.18997630033991
9.448_302.2457	Rac-glycerol 1-myristate	C17 H34 O4	302.246	9.448	#N/A	BGI498	#N/A	97.6	#N/A	level2	#N/A	#N/A	#N/A	#N/A	4.31802e+07	4.35619e+07	4.248e+07	4.48903e+07	4.38236e+07	4.42342e+07	4.26277e+07	4.31834e+07	4.43187e+07	4.37544e+07	3.41441e+07	1.60309e+07	2.2523e+07	3.75957e+07	2.38461e+07	3.01109e+07	1.18343e+08	1.44781e+08	5.67006e+07	7.98955e+07	6.23784e+07	4.09367e+07	3.94575e+07	3.53332e+07	3.54552e+07	9.87432e+07	7.14357e+07	4.1589e+07	2.73751e+07	5.3669e+07	8.38391e+07	0.510074	0.349802	0.0172496592845528	0.0625599160878523
9.467_242.224	Pentadecanoic acid	C15 H30 O2	242.224	9.467	C16537	MReference-3102	HMDB0000826	#N/A	83.7	level2	Lipids and lipid-like molecules	Fatty Acyls	Fatty acids and conjugates	#N/A	8.90514e+06	9.84249e+06	9.83128e+06	9.9086e+06	8.47279e+06	9.20726e+06	8.81453e+06	8.05473e+06	1.03978e+07	9.88431e+06	4.64806e+06	5.37621e+06	4.34485e+06	3.66635e+06	1.3628e+07	6.89653e+06	9.29318e+06	7.64323e+06	8.72666e+06	3.08746e+06	4.44719e+06	9.31648e+06	1.50112e+07	5.19627e+07	3.63172e+07	2.97144e+07	8.86092e+06	1.066e+07	6.42666e+06	2.54211e+07	7.0857e+06	0.252808	0.751963	0.00566119268997401	0.0312061646230125
9.491_328.2395	Docosahexaenoic acid	C22 H32 O2	328.24	9.491	C06429	MReference-6801	HMDB0002183	#N/A	91.6	level2	Lipids and lipid-like molecules	Fatty Acyls	Fatty acids and conjugates	map01040 Biosynthesis of unsaturated fatty acids;	7.59196e+08	7.81769e+08	7.44584e+08	8.35849e+08	7.34721e+08	8.17971e+08	8.24718e+08	8.00854e+08	8.11042e+08	7.86904e+08	5.44198e+08	7.53433e+08	9.98161e+08	8.79641e+08	1.78929e+09	1.11303e+09	7.22768e+08	8.61285e+08	5.94442e+08	2.49071e+08	4.27413e+08	4.40842e+08	6.75795e+08	1.38301e+09	1.32469e+09	2.77575e+09	3.2659e+09	7.80085e+08	1.01296e+09	1.70087e+09	5.49304e+08	0.595553	0.198423	0.211865149271652	0.344212317582848
9.52_470.3381	18-β-glycyrrhetinic acid	C30 H46 O4	470.338	9.52	C02283	MReference-1281	#N/A	#N/A	72.4	level2	Terpenoids	Triterpenoids (C30)	Oleananes	#N/A	8.87863e+06	8.04824e+06	7.45349e+06	8.42589e+06	8.21918e+06	9.01548e+06	8.42257e+06	7.88507e+06	8.78233e+06	7.61361e+06	6.55864e+06	6.82412e+06	8.94509e+06	4.9562e+06	9.31989e+06	1.45051e+07	6.43918e+06	1.00015e+07	7.79505e+06	7.68828e+06	7.12276e+06	1.09432e+07	7.03033e+06	1.11315e+07	1.454e+07	1.79464e+07	8.07886e+06	1.50697e+07	8.51817e+06	1.22995e+07	8.33166e+06	0.692564	0.247112	0.113919493459318	0.222563285641312
9.525_341.2929	N-acetylsphingosine	C20 H39 N O3	341.293	9.525	#N/A	MReference-1374	#N/A	#N/A	95.1	level2	#N/A	#N/A	#N/A	#N/A	1.7286e+08	1.71147e+08	1.5496e+08	1.75326e+08	1.65768e+08	1.71489e+08	1.48234e+08	1.6476e+08	1.63068e+08	1.53502e+08	1.15233e+08	8.13931e+07	9.19373e+07	6.68438e+07	2.70951e+08	9.24127e+07	1.58142e+08	2.01964e+08	1.22747e+08	1.48424e+08	1.54621e+08	9.28194e+07	8.59237e+07	2.82959e+08	4.21931e+08	8.71605e+07	1.65094e+08	1.61397e+08	1.19795e+08	2.00744e+08	1.46453e+08	0.596755	0.255427	0.185440260610941	0.313675898967303
9.528_323.2823	Linoleoyl ethanolamide	C20 H37 N O2	323.282	9.528	#N/A	MReference-9878	HMDB0012252	#N/A	93.5	level2	Organic nitrogen compounds	Organonitrogen compounds	Amines	#N/A	1.88407e+08	1.86635e+08	1.71467e+08	1.92169e+08	1.83243e+08	1.86609e+08	1.65827e+08	1.82051e+08	1.8225e+08	1.72146e+08	1.47568e+08	1.09752e+08	9.30926e+07	8.10675e+07	2.45191e+08	9.37902e+07	2.2208e+08	3.05886e+08	1.67635e+08	2.07054e+08	2.22606e+08	1.17776e+08	1.08549e+08	3.78185e+08	5.28242e+08	1.18816e+08	2.21989e+08	2.14556e+08	1.2841e+08	2.61723e+08	2.07173e+08	0.490634	0.31526	0.0698365179025565	0.160446758431569
9.529_347.2823	Anandamide (aea)	C22 H37 N O2	347.282	9.529	C11695	MReference-821	HMDB0004080	#N/A	61.4	level2	Organic nitrogen compounds	Organonitrogen compounds	Amines	map04080 Neuroactive ligand-receptor interaction; map04714 Thermogenesis; map04723 Retrograde endocannabinoid signaling; map04750 Inflammatory mediator regulation of TRP channels;	5.20996e+06	6.2479e+06	4.82339e+06	6.48279e+06	5.84984e+06	5.26666e+06	4.8947e+06	5.45423e+06	6.0607e+06	6.04736e+06	3.46152e+06	2.86974e+06	3.57956e+06	2.91342e+06	7.24e+06	3.88322e+06	8.4655e+06	8.77347e+06	6.40162e+06	8.03855e+06	5.22528e+06	4.54753e+06	5.17962e+06	1.46999e+07	2.68686e+07	8.48774e+06	1.42421e+07	1.29493e+07	3.99124e+06	1.37379e+07	6.90866e+06	0.290528	0.700386	0.00216438447803131	0.0173870988572225
9.541_304.2395	Arachidonic acid	C20 H32 O2	304.24	9.541	C00219	MReference-2742	HMDB0001043	#N/A	89.2	level2	Lipids and lipid-like molecules	Fatty Acyls	Fatty acids and conjugates	map00590 Arachidonic acid metabolism; map00591 Linoleic acid metabolism; map01040 Biosynthesis of unsaturated fatty acids; map01100 Metabolic pathways; map04216 Ferroptosis; map04217 Necroptosis; map04270 Vascular smooth muscle contraction; map04611 Platelet activation; map04664 Fc epsilon RI signaling pathway; map04666 Fc gamma R-mediated phagocytosis; map04723 Retrograde endocannabinoid signali…	1.48449e+09	1.46206e+09	1.49993e+09	1.58164e+09	1.48893e+09	1.542e+09	1.5203e+09	1.53983e+09	1.50452e+09	1.58099e+09	8.77817e+08	9.95154e+08	1.81035e+09	1.78881e+09	2.95172e+09	2.14742e+09	1.40931e+09	1.82706e+09	1.2789e+09	5.13506e+08	1.00279e+09	9.22938e+08	1.24391e+09	2.33192e+09	2.39919e+09	5.22491e+09	6.66474e+09	1.49081e+09	1.76188e+09	3.22591e+09	1.15908e+09	0.546165	0.2306	0.166767989949492	0.291302527898788
9.568_280.2395	Linoleic acid	C18 H32 O2	280.24	9.568	C01595	MReference-2706	HMDB0000673	#N/A	88.1	level2	Lipids and lipid-like molecules	Fatty Acyls	Lineolic acids and derivatives	map00591 Linoleic acid metabolism; map01040 Biosynthesis of unsaturated fatty acids; map01100 Metabolic pathways;	8.14097e+08	7.99783e+08	8.36358e+08	9.13571e+08	7.92983e+08	8.2183e+08	7.98932e+08	8.08801e+08	8.02933e+08	8.27167e+08	7.68642e+08	8.98965e+08	9.72275e+08	9.09427e+08	6.31733e+08	6.28131e+08	1.57701e+09	1.88305e+09	1.37315e+09	1.20734e+09	1.40911e+09	7.8298e+08	9.21956e+08	9.83519e+08	7.84339e+08	1.2547e+09	1.12688e+09	7.99642e+08	8.01529e+08	9.78506e+08	1.37211e+09	0.819135	0.106064	0.0967553856282326	0.199507655648228
9.622_268.2393	Trans-10-heptadecenoic acid	C17 H32 O2	268.239	9.622	#N/A	MReference-9853	#N/A	#N/A	79.2	level2	#N/A	#N/A	#N/A	#N/A	3.4748e+06	3.52309e+06	3.60349e+06	3.06253e+06	3.1791e+06	3.12057e+06	3.38999e+06	2.85685e+06	3.53459e+06	3.51399e+06	2.92075e+06	2.26237e+06	2.24242e+06	4.38617e+06	5.66687e+06	2.56487e+06	4.33964e+06	8.89919e+06	3.89777e+06	3.53455e+06	2.98837e+06	2.47745e+06	3.43236e+06	1.28831e+07	4.37795e+06	8.01876e+06	7.50725e+06	4.88839e+06	3.34057e+06	6.8513e+06	4.35616e+06	0.487582	0.420986	0.0225170035969586	0.074673331759551
9.717_306.2551	8z,11z,14z-eicosatrienoic acid	C20 H34 O2	306.255	9.717	C03242	MReference-349	HMDB0002925	#N/A	91.9	level2	Lipids and lipid-like molecules	Fatty Acyls	Fatty acids and conjugates	map00591 Linoleic acid metabolism; map01040 Biosynthesis of unsaturated fatty acids; map01100 Metabolic pathways;	1.88782e+08	2.60903e+08	1.82404e+08	2.21104e+08	1.86965e+08	2.40481e+08	2.3121e+08	2.31849e+08	2.21717e+08	2.79808e+08	3.47587e+08	1.8661e+08	1.6145e+08	1.97753e+08	4.56757e+08	3.27618e+08	2.82911e+08	3.79158e+08	1.56868e+08	1.09131e+08	1.5314e+08	1.46204e+08	3.16352e+08	5.66575e+08	4.56079e+08	1.66565e+09	8.9458e+08	3.3788e+08	2.79629e+08	7.06186e+08	2.04569e+08	0.395971	0.387619	0.0284255782501538	0.0869200452176674
9.756_325.298	Oleoyl ethanolamide	C20 H39 N O2	325.298	9.756	C20792	MReference-6838	HMDB0002088	#N/A	94.6	level2	Organic nitrogen compounds	Organonitrogen compounds	Amines	map04024 cAMP signaling pathway;	6.54794e+07	6.3141e+07	6.76167e+07	7.59225e+07	7.56255e+07	7.25577e+07	6.55881e+07	6.53398e+07	6.88828e+07	6.43835e+07	3.25777e+07	3.08701e+07	2.80908e+07	1.75157e+07	5.75541e+07	1.95303e+07	7.18477e+07	1.19318e+08	5.48941e+07	9.01151e+07	1.01208e+08	4.81948e+07	4.84388e+07	1.84114e+08	3.55404e+08	6.8002e+07	7.46313e+07	8.06543e+07	3.10231e+07	1.35207e+08	8.09296e+07	0.229448	0.682537	0.00619476745737658	0.0329140720153502
9.759_310.2871	Ethyl oleate	C20 H38 O2	310.287	9.759	D04090	MReference-2715	#N/A	#N/A	85.6	level2	#N/A	#N/A	#N/A	#N/A	2.36455e+06	2.5413e+06	2.6407e+06	3.05891e+06	2.85271e+06	3.30984e+06	2.74542e+06	2.46484e+06	2.55853e+06	2.36845e+06	488365	468634	656576	2.36401e+06	1.78721e+07	3.24084e+06	259888	223912	279369	219865	112614	168138	209837	2.6636e+07	6.14535e+06	2.17019e+06	2.09596e+07	1.58625e+06	4.18176e+06	9.61788e+06	210631	0.43479	0.682519	0.417106653350595	0.549469587420715
9.776_456.3592	Ursolic acid	C30 H48 O3	456.359	9.776	C08988	MReference-771	HMDB0002395	#N/A	80.3	level2	Lipids and lipid-like molecules	Prenol lipids	Triterpenoids	#N/A	2.15713e+07	2.46963e+07	2.13418e+07	2.36099e+07	2.63627e+07	2.54726e+07	2.49427e+07	2.62677e+07	2.72377e+07	2.47128e+07	1.87891e+07	1.04075e+07	1.41977e+07	8.48317e+06	3.61165e+07	1.79552e+07	1.98819e+07	8.15998e+07	2.09783e+07	1.62397e+07	6.87379e+06	5.41294e+07	8.39632e+07	5.8522e+07	1.92583e+06	4.80741e+06	2.52149e+06	2.51768e+06	1.76582e+07	2.57096e+07	3.32838e+07	0.686833	0.462172	0.397092411460703	0.531961447624149
9.792_282.2551	Oleic acid	C18 H34 O2	282.255	9.792	C00712	MReference-10	HMDB0000207	#N/A	80.8	level2	Lipids and lipid-like molecules	Fatty Acyls	Fatty acids and conjugates	map00061 Fatty acid biosynthesis; map01040 Biosynthesis of unsaturated fatty acids;	4.52396e+08	4.73154e+08	4.7175e+08	5.062e+08	4.43057e+08	4.78334e+08	4.77567e+08	4.88294e+08	4.79868e+08	4.986e+08	5.30868e+08	4.34987e+08	4.28536e+08	5.32846e+08	6.42303e+08	4.48435e+08	8.78154e+08	1.363e+09	7.96023e+08	5.04598e+08	5.73939e+08	5.20983e+08	5.51063e+08	9.69866e+08	6.26969e+08	1.20806e+09	1.05186e+09	7.33032e+08	5.02996e+08	8.56808e+08	7.72783e+08	0.587058	0.236072	0.00860118978588069	0.0405103560950809
9.865_356.2925	1-oleoyl-rac-glycerol	C21 H40 O4	356.293	9.865	#N/A	BGI47	#N/A	91.3	#N/A	level2	#N/A	#N/A	#N/A	#N/A	1.79756e+09	1.78952e+09	2.00735e+09	2.09e+09	1.91121e+09	1.93416e+09	1.91838e+09	1.88128e+09	1.87621e+09	1.52512e+09	2.66814e+09	9.82986e+08	1.93261e+09	2.95505e+09	1.58621e+09	1.38845e+09	4.08554e+09	5.52008e+09	3.32047e+09	2.04707e+09	2.17255e+09	2.16515e+09	1.82739e+09	1.7533e+09	1.69589e+09	4.19316e+09	2.45444e+09	1.88186e+09	1.91891e+09	2.30101e+09	3.21848e+09	0.833943	0.0992368	0.40195751545573	0.536646342600071
9.888_308.2709	11(z),14(z)-eicosadienoic acid	C20 H36 O2	308.271	9.888	C16525	MReference-6815	HMDB0005060	#N/A	86.1	level2	Lipids and lipid-like molecules	Fatty Acyls	Fatty acids and conjugates	map01040 Biosynthesis of unsaturated fatty acids;	8.35754e+06	8.43537e+06	7.20134e+06	8.6825e+06	8.41035e+06	8.33823e+06	9.38167e+06	9.1677e+06	8.74891e+06	9.16778e+06	6.55901e+06	9.53283e+06	5.28815e+06	5.55088e+06	1.3989e+07	7.60719e+06	9.99873e+06	1.83027e+07	7.20502e+06	4.03268e+06	6.43967e+06	6.92579e+06	9.86387e+06	1.91488e+07	1.53141e+07	5.83308e+07	4.11864e+07	1.19858e+07	8.08784e+06	2.59716e+07	8.81743e+06	0.311411	0.581193	0.0156662891995021	0.0587623455233744
9.889_384.3392	Cholecalciferol	C27 H44 O	384.339	9.889	C05443	MReference-1276	HMDB0000876	78.1	79.3	level2	Lipids and lipid-like molecules	Steroids and steroid derivatives	Vitamin D and derivatives	map00100 Steroid biosynthesis; map01100 Metabolic pathways; map04977 Vitamin digestion and absorption; map05323 Rheumatoid arthritis;	1.30013e+07	1.44482e+07	1.47018e+07	1.50713e+07	1.46799e+07	1.42942e+07	1.20445e+07	1.32676e+07	1.39256e+07	1.12123e+07	854284	1.11009e+06	1.9758e+07	3.29955e+06	2.01604e+07	1.73519e+07	1.42944e+07	2.91321e+07	3.48316e+07	1.15695e+07	1.71706e+06	3.8879e+06	4.80683e+07	1.21426e+07	3.03242e+07	4.21903e+07	1.46352e+07	5.145e+07	1.04224e+07	3.31351e+07	1.59054e+07	0.314542	1.08337	0.0373834311464847	0.105159338267529
9.998_334.2867	Docosatrienoic acid	C22 H38 O2	334.287	9.998	#N/A	MReference-6879	HMDB0002823	#N/A	82.1	level2	Lipids and lipid-like molecules	Fatty Acyls	Fatty acids and conjugates	#N/A	3.35705e+06	3.52848e+06	3.31564e+06	4.10434e+06	3.51721e+06	3.72275e+06	3.92986e+06	4.03634e+06	4.12625e+06	3.90723e+06	1.48342e+06	2.29447e+06	1.925e+06	1.77127e+06	5.46821e+06	4.82698e+06	2.63025e+06	4.80002e+06	2.41478e+06	1.29201e+06	1.90419e+06	1.97936e+06	5.80541e+06	9.69603e+06	7.56585e+06	3.59415e+07	3.50566e+07	5.98655e+06	2.96156e+06	1.66753e+07	2.50344e+06	0.177601	0.934049	0.00512530432335869	0.0296041350947375
0.606_116.0111	Fumaric acid	C4 H4 O4	116.011	0.606	C00122	MReference-1274	HMDB0000134	32.9	32.9	level3	Organic acids and derivatives	Carboxylic acids and derivatives	Dicarboxylic acids and derivatives	map00020 Citrate cycle (TCA cycle); map00190 Oxidative phosphorylation; map00220 Arginine biosynthesis; map00250 Alanine, aspartate and glutamate metabolism; map00350 Tyrosine metabolism; map00360 Phenylalanine metabolism; map00620 Pyruvate metabolism; map00650 Butanoate metabolism; map00760 Nicotinate and nicotinamide metabolism; map01100 Metabolic pathways; map01200 Carbon metabolism; map04922 …	3.05489e+07	2.94195e+07	2.89292e+07	3.03378e+07	3.03747e+07	2.82121e+07	2.95185e+07	2.92488e+07	2.77563e+07	2.96745e+07	1.05419e+08	2.43887e+07	3.6007e+07	5.18519e+07	4.53848e+07	3.03524e+07	5.42793e+07	5.61833e+06	5.44691e+07	6.50934e+06	9.57421e+06	1.0953e+07	2.5503e+07	1.64916e+07	2.34894e+07	8.99327e+07	1.26285e+08	2.18147e+07	4.89007e+07	5.0586e+07	2.35672e+07	0.966685	0.160866	0.692022851979508	0.77926027405658
0.613_176.032	Ascorbic acid	C6 H8 O6	176.032	0.613	C00072	MReference-325	HMDB0000044	#N/A	52.8	level3	Organoheterocyclic compounds	Dihydrofurans	Furanones	map00053 Ascorbate and aldarate metabolism; map00480 Glutathione metabolism; map01100 Metabolic pathways; map04066 HIF-1 signaling pathway; map04977 Vitamin digestion and absorption;	5.20709e+06	4.83081e+06	5.31471e+06	5.45789e+06	5.4392e+06	5.56775e+06	5.54353e+06	7.06956e+06	5.12522e+06	6.34943e+06	2.54058e+06	3.65716e+06	3.93546e+06	3.27863e+06	3.77234e+06	2.95127e+06	8.41971e+06	5.3213e+06	5.45219e+06	2.46821e+07	8.17052e+06	6.63546e+06	4.95051e+06	2.01738e+07	2.51822e+07	5.48724e+06	7.21403e+06	1.11888e+07	3.35591e+06	1.23661e+07	9.78022e+06	0.27138	0.674563	0.00896200746162546	0.0416061638319545
0.625_174.0639	N-α-acetyl-l-asparagine	C6 H10 N2 O4	174.064	0.625	#N/A	MReference-1384	HMDB0006028	#N/A	38.2	level3	Organic acids and derivatives	Carboxylic acids and derivatives	Amino acids, peptides, and analogues	#N/A	1.12176e+07	1.15896e+07	1.1951e+07	1.17663e+07	1.2507e+07	1.362e+07	1.43767e+07	1.08446e+07	1.16237e+07	1.40369e+07	1.95737e+07	9.76014e+06	1.24897e+07	7.33059e+06	4.96111e+07	2.85909e+07	6.13268e+06	8.47581e+06	1.68198e+07	1.46852e+07	4.25616e+06	1.56339e+07	8.89678e+06	2.43327e+07	2.27239e+07	3.19538e+07	1.88194e+07	9.50907e+06	2.1226e+07	1.93726e+07	1.10006e+07	1.09567	0.212765	0.9550747391675	0.971271189162023
0.632_141.0903	L-histidinol	C6 H11 N3 O	141.09	0.632	C00860	BGI359	HMDB0003431	7.1	#N/A	level3	Organic nitrogen compounds	Organonitrogen compounds	Amines	map00340 Histidine metabolism; map01100 Metabolic pathways; map01230 Biosynthesis of amino acids;	3.35659e+06	3.36817e+06	3.03071e+06	2.94045e+06	3.45495e+06	3.47157e+06	3.155e+06	3.63421e+06	3.78472e+06	3.33178e+06	3.94154e+06	2.69267e+06	1.59011e+06	2.27199e+06	5.76182e+06	2.95816e+06	3.14315e+06	7.14155e+06	2.85779e+06	5.76703e+06	5.47888e+06	2.94269e+06	4.40534e+06	4.84417e+06	4.21964e+06	7.98716e+06	5.3968e+06	1.94974e+06	3.20272e+06	4.80048e+06	4.55518e+06	0.667166	0.255383	0.150460926511238	0.270135320957915
0.634_203.1158	Acetyl-l-carnitine	C9 H17 N O4	203.116	0.634	#N/A	MReference-879	#N/A	25.6	39.7	level3	#N/A	#N/A	#N/A	#N/A	7.72105e+07	8.48877e+07	6.51452e+07	6.71731e+07	7.62425e+07	5.0356e+07	6.14429e+07	6.95952e+07	6.29601e+07	6.55838e+07	1.75329e+08	7.16369e+07	1.16999e+08	2.67772e+08	1.44637e+08	1.34584e+08	3.1978e+07	2.9328e+07	5.37249e+07	3.26867e+07	2.54239e+07	1.48713e+07	1.14949e+08	3.25272e+07	5.24712e+07	2.46606e+07	5.60028e+07	1.9755e+07	1.51826e+08	5.0061e+07	3.13355e+07	3.03282	0.636915	0.00426735649753464	0.0265516960503979
0.643_125.0954	3-methylhistamine	C6 H11 N3	125.095	0.643	#N/A	MReference-212	HMDB0001861	37.2	37.3	level3	Organic nitrogen compounds	Organonitrogen compounds	Amines	#N/A	3.6794e+06	3.73812e+06	3.21917e+06	3.40051e+06	4.22079e+06	4.08666e+06	3.0659e+06	3.38079e+06	4.56979e+06	3.20972e+06	6.67557e+06	1.36559e+06	1.17471e+06	2.36824e+06	3.48362e+06	3.60045e+06	4.40128e+06	6.73019e+06	4.61912e+06	3.80207e+06	6.904e+06	5.20539e+06	4.06484e+06	1.08276e+07	7.9848e+06	4.17788e+06	7.41901e+06	8.03129e+06	3.11136e+06	7.08424e+06	5.27701e+06	0.439195	0.589005	0.0164481029321677	0.0608005061273494
0.654_187.1687	N8-acetylspermidine	C9 H21 N3 O	187.169	0.654	C01029	MReference-503	HMDB0002189	#N/A	56.4	level3	Organic acids and derivatives	Carboximidic acids and derivatives	Carboximidic acids	#N/A	1.4499e+07	1.55424e+07	7.3081e+06	1.33877e+07	1.46582e+07	1.31985e+07	9.26304e+06	1.10788e+07	1.93443e+07	1.04663e+07	1.07196e+07	340754	282760	6.40851e+06	1.10505e+07	1.9486e+07	372303	2.71457e+07	7.71161e+06	1.42821e+07	3.56473e+06	2.36699e+07	6.26621e+07	1.96782e+07	4.42285e+07	2.25508e+07	3.8484e+07	3.88546e+07	8.048e+06	3.7743e+07	1.27911e+07	0.213232	1.43356	0.027183123703354	0.0842730054818535
0.704_134.0579	2,2-bis(hydroxymethyl)propionic acid	C5 H10 O4	134.058	0.704	#N/A	MReference-3259	#N/A	#N/A	45.6	level3	#N/A	#N/A	#N/A	#N/A	2.20787e+07	2.43277e+07	3.11356e+07	3.04237e+07	2.9961e+07	3.23514e+07	3.10939e+07	2.96696e+07	3.19722e+07	3.4228e+07	1.13165e+07	1.81105e+07	5.05296e+07	4.42701e+07	7.57373e+07	3.80233e+07	7.08336e+07	2.96212e+07	4.68117e+07	3.47457e+06	5.36051e+06	4.45288e+07	4.40519e+07	3.09145e+07	4.29454e+07	1.77213e+07	3.84407e+07	1.59438e+07	3.96645e+07	3.16696e+07	3.34384e+07	1.25245	0.216342	0.729645379043447	0.808189558081653
0.705_188.0793	N-acetyl-l-glutamine	C7 H12 N2 O4	188.079	0.705	D07063	MReference-496	#N/A	#N/A	38.3	level3	#N/A	#N/A	#N/A	#N/A	3.79849e+06	3.66037e+06	3.73158e+06	3.39685e+06	3.41432e+06	3.55755e+06	3.67249e+06	3.31398e+06	3.38629e+06	3.71703e+06	5.87518e+06	3.91517e+06	3.01388e+06	2.92881e+06	4.83314e+06	6.69345e+06	7.46983e+06	8.4157e+06	7.75849e+06	2.27361e+07	5.44966e+06	8.86942e+06	5.94006e+06	7.2962e+06	1.02467e+07	9.11089e+06	5.8493e+06	8.15419e+06	4.54327e+06	7.76623e+06	1.01165e+07	0.585003	0.343567	0.00894468725607058	0.0415943277793243
0.707_174.0525	Shikimate	C7 H10 O5	174.053	0.707	C00493	BGI516	HMDB0003070	2.1	#N/A	level3	Organic oxygen compounds	Organooxygen compounds	Alcohols and polyols	map00400 Phenylalanine, tyrosine and tryptophan biosynthesis; map01100 Metabolic pathways; map01230 Biosynthesis of amino acids;	1.19711e+06	1.58671e+06	1.54218e+06	1.32357e+06	1.4379e+06	1.67921e+06	1.6153e+06	1.52643e+06	1.41929e+06	1.72427e+06	1.8143e+06	3.28737e+06	2.20085e+06	1.61475e+06	2.67303e+06	1.70554e+06	1.82956e+06	1.54086e+06	3.022e+06	1.7438e+06	1.08724e+06	3.0924e+06	1.32697e+06	1.26869e+06	1.10218e+06	648538	1.27238e+06	602235	2.21597e+06	1.03683e+06	2.05264e+06	2.13725	0.521871	0.00219871487148302	0.0176104488813076
0.715_226.0946	Porphobilinogen	C10 H14 N2 O4	226.095	0.715	C00931	MReference-1330	HMDB0000245	#N/A	55.9	level3	Organic nitrogen compounds	Organonitrogen compounds	Amines	map00860 Porphyrin and chlorophyll metabolism; map01100 Metabolic pathways;	2.56214e+06	2.55584e+06	2.75079e+06	2.18071e+06	2.46682e+06	3.06522e+06	2.56676e+06	2.81707e+06	3.09914e+06	2.90948e+06	1.2275e+06	772626	2.95142e+06	2.87876e+06	5.67708e+06	1.74581e+06	4.59648e+06	3.24257e+06	4.5149e+06	760023	981854	5.01651e+06	6.99402e+06	4.92194e+06	6.68422e+06	4.01344e+06	4.00869e+06	5.58405e+06	2.5422e+06	5.36773e+06	3.18539e+06	0.473608	0.604106	0.0226862053205045	0.0749703836758687
0.777_174.0642	N-alpha-acetyl-l-asparagine	C6 H10 N2 O4	174.064	0.777	#N/A	BGI427	#N/A	20.1	#N/A	level3	#N/A	#N/A	#N/A	#N/A	2.74148e+07	3.39679e+07	2.86872e+07	2.50334e+07	2.26109e+07	3.28404e+07	3.44659e+07	3.24523e+07	3.13811e+07	1.72199e+07	2.2297e+07	1.36958e+07	1.60797e+07	1.21629e+07	7.77262e+07	5.79337e+07	2.54115e+07	2.67493e+07	2.74778e+07	2.21688e+07	5.42393e+06	4.63436e+07	2.19346e+07	7.15572e+07	4.09166e+07	4.90535e+07	2.12822e+08	2.3469e+07	3.33159e+07	6.99588e+07	2.55958e+07	0.476221	0.38851	0.178889535275578	0.305760379364465
0.778_143.0947	Dl-stachydrine	C7 H13 N O2	143.095	0.778	#N/A	MReference-837	#N/A	#N/A	58.3	level3	#N/A	#N/A	#N/A	#N/A	1.14425e+07	1.97184e+07	1.27701e+07	1.1941e+07	1.31591e+07	1.7575e+07	1.52507e+07	1.91329e+07	1.63407e+07	1.00117e+07	947667	7.64745e+06	1.1997e+07	7.60469e+06	2.06844e+07	1.38395e+07	4.34056e+07	2.00637e+07	2.21382e+07	1.4498e+07	9.92105e+06	9.91273e+06	1.50085e+07	1.84084e+07	3.21749e+07	1.12369e+07	8.66042e+07	1.89322e+07	1.04534e+07	3.03942e+07	1.99899e+07	0.343929	0.689253	0.0649149483097628	0.152229596910971
0.789_146.1056	L-lysine	C6 H14 N2 O2	146.106	0.789	C00047	BGI22	HMDB0000182	53.6	47.3	level3	Peptides	Amino acids	Common amino acids [Fig]	map00310 Lysine degradation; map00780 Biotin metabolism; map00970 Aminoacyl-tRNA biosynthesis; map01100 Metabolic pathways; map01210 2-Oxocarboxylic acid metabolism; map01230 Biosynthesis of amino acids; map02010 ABC transporters; map04974 Protein digestion and absorption;	5.46837e+07	8.90234e+07	7.01495e+07	5.99869e+07	6.686e+07	8.43667e+07	7.44938e+07	8.5239e+07	8.07262e+07	4.52125e+07	4.32742e+07	8.41053e+07	5.55429e+07	5.54294e+07	5.10706e+07	4.89733e+07	8.69831e+07	1.1307e+08	6.73731e+07	6.55739e+07	8.44259e+07	3.43806e+08	4.53053e+07	6.36479e+07	6.65121e+07	5.26287e+07	1.28047e+08	5.68131e+07	5.63993e+07	6.88256e+07	1.26872e+08	0.819452	0.0991969	0.382482219204589	0.520010121849994
0.796_161.0689	N-methyl-l-glutamate	C6 H11 N O4	161.069	0.796	C01046	BGI437	HMDB0062660	18.3	#N/A	level3	Organic acids and derivatives	Carboxylic acids and derivatives	Amino acids, peptides, and analogues	map01100 Metabolic pathways;	2.78401e+07	3.09358e+07	2.9163e+07	2.61374e+07	3.03954e+07	3.07358e+07	3.01387e+07	3.97043e+07	3.74772e+07	3.41673e+07	3.12235e+07	2.64432e+07	2.65148e+07	3.42979e+07	3.58997e+07	1.93736e+07	5.11201e+07	4.13069e+07	5.26203e+07	2.28135e+07	3.32586e+07	4.10151e+07	4.80918e+07	5.2507e+07	6.21558e+07	4.7806e+07	9.34244e+07	4.35904e+07	2.89588e+07	5.79292e+07	4.03558e+07	0.499899	0.377113	0.00104330881158711	0.0105620994205297
0.808_201.1367	Capryloylglycine	C10 H19 N O3	201.137	0.808	#N/A	MReference-339	HMDB0000832	#N/A	55.8	level3	Organic acids and derivatives	Carboxylic acids and derivatives	Amino acids, peptides, and analogues	#N/A	1.62225e+07	1.78545e+07	1.68517e+07	1.5908e+07	1.79793e+07	1.78824e+07	1.75798e+07	1.66174e+07	1.84934e+07	1.32729e+07	3.83604e+06	2.90879e+06	4.64006e+06	5.05052e+06	6.34881e+07	4.64353e+06	9.86505e+06	6.48709e+06	5.48423e+06	2.21412e+06	1.10116e+06	5.76248e+06	4.33026e+07	1.67327e+08	8.3381e+07	5.51921e+07	1.12698e+08	5.67272e+06	1.40945e+07	7.79288e+07	5.15235e+06	0.180864	1.18954	0.0111272660726414	0.0479904764424731
0.814_177.0461	Formyl-l-methionyl peptide	C6 H11 N O3 S	177.046	0.814	C03145	BGI269	HMDB0001015	15	#N/A	level3	Peptides	Amino acids	Other amino acids [Fig]	map00270 Cysteine and methionine metabolism;	2.41539e+06	2.4107e+06	2.06011e+06	2.13854e+06	2.10428e+06	2.57779e+06	2.69589e+06	2.483e+06	2.16389e+06	1.71535e+06	1.55896e+06	1.90359e+06	3.16926e+06	2.78152e+06	2.89377e+06	3.2614e+06	2.75968e+06	8.14658e+06	4.24464e+06	908039	784381	1.31376e+07	4.32348e+06	3.55673e+06	1.256e+06	2.66518e+06	3.47592e+06	2.87341e+06	2.59475e+06	3.02512e+06	4.99682e+06	0.857734	0.0857859	0.584705577552848	0.693325316455928
0.817_259.0459	D-glucosamine 6-phosphate	C6 H14 N O8 P	259.046	0.817	C00352	BGI228	#N/A	12.5	#N/A	level3	#N/A	#N/A	#N/A	map00250 Alanine, aspartate and glutamate metabolism; map00520 Amino sugar and nucleotide sugar metabolism; map01100 Metabolic pathways; map04931 Insulin resistance;	4.19362e+06	4.74874e+06	4.04913e+06	3.65129e+06	4.20527e+06	4.17979e+06	4.12233e+06	4.65633e+06	4.51753e+06	3.28572e+06	5.22735e+06	2.23491e+06	5.8448e+06	1.06312e+07	3.25767e+06	5.55535e+06	5.69725e+06	5.66088e+06	3.88165e+06	3.2827e+06	4.60105e+06	4.6556e+06	2.42574e+06	3.65574e+06	4.73255e+06	1.2555e+07	2.30507e+07	5.17026e+06	5.45854e+06	8.59833e+06	4.62986e+06	0.634837	0.17022	0.536608206614371	0.652566037880948
0.822_264.1044	Thiamine	C12 H16 N4 O S	264.104	0.822	C00378	MReference-827	HMDB0000235	#N/A	56.6	level3	Organoheterocyclic compounds	Diazines	Pyrimidines and pyrimidine derivatives	map00730 Thiamine metabolism; map01100 Metabolic pathways; map02010 ABC transporters; map04122 Sulfur relay system; map04977 Vitamin digestion and absorption;	9.16307e+06	8.66299e+06	1.18169e+07	6.93421e+06	9.04031e+06	7.15304e+06	7.87374e+06	9.07274e+06	8.52423e+06	7.86609e+06	9.8356e+06	1.03473e+07	1.41084e+07	2.8204e+07	1.4927e+07	6.8979e+06	1.35577e+07	1.25434e+07	1.12834e+07	2.4451e+07	1.00791e+07	5.21133e+06	1.06197e+07	8.51902e+06	1.05603e+07	9.21727e+06	1.73352e+07	2.1071e+06	1.40534e+07	9.72641e+06	1.28543e+07	1.44487	0.254945	0.256134337890765	0.393265621533195
0.832_254.0574	Chrysin	C15 H10 O4	254.057	0.832	C10028	MReference-2586	HMDB0036619	#N/A	44.3	level3	Phenylpropanoids and polyketides	Flavonoids	Flavones	#N/A	7.52355e+06	6.327e+06	7.26054e+06	7.02673e+06	7.37285e+06	6.59865e+06	5.99603e+06	6.49962e+06	7.18491e+06	6.20371e+06	459947	5.39478e+06	4.80716e+06	4.02025e+06	2.82402e+06	3.00123e+06	5.50427e+06	7.61084e+06	5.36866e+06	287432	8.88935e+06	4.19145e+06	6.90913e+06	2.70009e+07	3.64719e+06	3.95881e+07	6.54799e+07	1.41084e+07	3.4179e+06	2.61223e+07	5.30867e+06	0.130842	1.10759	0.0104024175744771	0.0460671502651467
0.945_117.0429	N-acetylglycine	C4 H7 N O3	117.043	0.945	#N/A	BGI416	#N/A	48.4	#N/A	level3	#N/A	#N/A	#N/A	#N/A	2.02556e+06	1.52938e+06	2.27594e+06	2.11968e+06	1.0176e+06	1.6652e+06	1.45861e+06	1.97288e+06	1.6845e+06	1.82185e+06	1.0985e+06	1.11571e+06	981239	6.18101e+06	2.20654e+06	6.27872e+06	4.14024e+06	1.15494e+06	1.45467e+06	1.12231e+06	416249	2.61383e+06	1.28569e+06	1.79089e+06	2.71265e+06	979424	2.82437e+06	1.76378e+06	2.97695e+06	1.8928e+06	1.81704e+06	1.57278	0.203121	0.620412300481012	0.722292792015423
0.98_216.1224	N-α-l-acetyl-arginine	C8 H16 N4 O3	216.122	0.98	#N/A	MReference-515	HMDB0004620	#N/A	52.3	level3	Organic acids and derivatives	Carboxylic acids and derivatives	Amino acids, peptides, and analogues	#N/A	1.83913e+06	2.20422e+06	2.31915e+06	1.11426e+06	2.11279e+06	1.58085e+06	1.4353e+06	1.93111e+06	1.65157e+06	2.24e+06	2.02509e+06	1.31589e+06	1.48835e+06	1.9911e+06	1.42478e+06	1.76542e+06	2.45962e+06	4.19992e+06	3.09879e+06	1.58765e+06	615738	5.93123e+06	3.53626e+06	2.38656e+06	2.65768e+06	2.02489e+06	6.6589e+06	3.57159e+06	1.66844e+06	3.47264e+06	2.98216e+06	0.480452	0.452257	0.00977508953336582	0.0440136145177615
0.981_119.0584	L-homoserine	C4 H9 N O3	119.058	0.981	C00263	BGI362	HMDB0000719	84.4	#N/A	level3	Peptides	Amino acids	Other amino acids [Fig]	map00260 Glycine, serine and threonine metabolism; map00270 Cysteine and methionine metabolism; map00920 Sulfur metabolism; map01100 Metabolic pathways; map01230 Biosynthesis of amino acids;	1.8818e+07	2.15977e+07	1.85861e+07	1.97191e+07	1.87489e+07	1.83982e+07	1.69179e+07	1.86172e+07	1.75507e+07	1.80842e+07	1.39004e+07	2.6288e+07	1.8652e+07	1.62619e+07	1.72975e+07	2.2947e+07	1.10461e+07	2.64086e+07	1.29172e+07	2.95785e+07	3.07419e+07	1.9693e+07	1.81326e+07	1.10667e+07	9.82724e+06	2.72177e+07	3.16e+07	2.7665e+07	1.92245e+07	2.09182e+07	2.17309e+07	0.919031	0.0577347	0.963379692225647	0.976552519627957
0.986_219.0744	O-succinyl-l-homoserine	C8 H13 N O6	219.074	0.986	C01118	BGI454	#N/A	22.2	#N/A	level3	#N/A	#N/A	#N/A	map00270 Cysteine and methionine metabolism; map00920 Sulfur metabolism; map01100 Metabolic pathways; map01230 Biosynthesis of amino acids;	8.86391e+07	8.82331e+07	8.82051e+07	9.34511e+07	9.9353e+07	9.13132e+07	9.26049e+07	9.45931e+07	9.48882e+07	9.58309e+07	4.76694e+06	7.17887e+06	1.16502e+08	1.24331e+08	1.66089e+08	1.58521e+08	1.1061e+08	1.42976e+08	1.42131e+08	9.6728e+06	4.8807e+07	2.52255e+08	2.30746e+08	1.52547e+08	1.22189e+08	1.27284e+08	1.72551e+08	1.77657e+08	9.62314e+07	1.63829e+08	1.17742e+08	0.587389	0.745844	0.137476730704652	0.25273028094562
1.029_174.1118	L-arginine	C6 H14 N4 O2	174.112	1.029	C00062	BGI343	HMDB0000517	59.8	54.7	level3	Peptides	Amino acids	Common amino acids [Fig]	map00220 Arginine biosynthesis; map00330 Arginine and proline metabolism; map00472 D-Arginine and D-ornithine metabolism; map00970 Aminoacyl-tRNA biosynthesis; map01100 Metabolic pathways; map01230 Biosynthesis of amino acids; map02010 ABC transporters; map04150 mTOR signaling pathway; map04974 Protein digestion and absorption; map05014 Amyotrophic lateral sclerosis (ALS); map05132 Salmonella inf…	2.85019e+06	2.75185e+06	2.70935e+06	2.37263e+06	2.7159e+06	2.37821e+06	2.47343e+06	2.59974e+06	2.56076e+06	2.49464e+06	1.34689e+06	3.26558e+06	1.13763e+07	1.61933e+06	550764	7.52612e+06	4.81538e+06	4.64868e+06	2.03466e+06	1.26937e+07	4.12663e+06	457126	2.08803e+06	777198	1.01949e+06	673539	2.55092e+06	2.91593e+06	4.28082e+06	1.67085e+06	4.79603e+06	2.56206	0.387767	0.279363805745528	0.416436072054171
1.08_111.0322	2,6-dihydroxypyridine	C5 H5 N O2	111.032	1.08	C03056	#N/A	#N/A	17.3	#N/A	level3	#N/A	#N/A	#N/A	map00760 Nicotinate and nicotinamide metabolism; map01100 Metabolic pathways;	2.46139e+06	3.0545e+06	2.40748e+06	1.61744e+06	2.29053e+06	2.42634e+06	3.29249e+06	2.15605e+06	2.41418e+06	2.74362e+06	1.31076e+06	3.24229e+06	2.13823e+06	2.09832e+06	3.02621e+06	3.11469e+06	8.44678e+06	3.02759e+06	726771	1.09163e+07	4.13339e+06	623564	4.67548e+06	3.12649e+06	3.55765e+06	1.47802e+06	2.73631e+06	2.6059e+06	2.48842e+06	3.02997e+06	4.64573e+06	0.821266	0.132561	0.402160754211085	0.536765452352901
1.325_220.085	L-5-hydroxytryptophan	C11 H12 N2 O3	220.085	1.325	C00643	MReference-1540	HMDB0000472	41.7	46.2	level3	Organoheterocyclic compounds	Indoles and derivatives	Tryptamines and derivatives	map00380 Tryptophan metabolism; map01100 Metabolic pathways; map04726 Serotonergic synapse;	1.09257e+07	1.2349e+07	1.13846e+07	1.03033e+07	1.38772e+07	8.58721e+06	4.56528e+06	9.4414e+06	1.2868e+07	1.57814e+07	6.43281e+06	1.3166e+06	2.92993e+07	8.87087e+06	4.06536e+07	2.31426e+07	1.49038e+07	1.52419e+07	7.82742e+06	1.31027e+06	882284	2.94857e+07	1.87554e+07	1.85056e+07	2.31292e+07	7.60476e+06	1.49147e+07	8.44488e+06	1.8286e+07	1.52258e+07	1.16086e+07	1.20099	0.421438	0.704625129200476	0.788922058677903
10.577_430.3821	Alpha-tocopherol	C29 H50 O2	430.382	10.577	C02477	BGI157	HMDB0001893	34.7	#N/A	level3	Vitamins and Cofactors	Vitamins	Fat-soluble vitamins [Fig]	map00130 Ubiquinone and other terpenoid-quinone biosynthesis; map01100 Metabolic pathways; map04216 Ferroptosis; map04977 Vitamin digestion and absorption;	41232.8	39585.3	38142.1	43757.6	41569.2	43640.1	40879.4	83841	56833.7	39748.1	49087.8	40333.5	39663.6	43405.5	295963	383283	52538.2	51145.9	49335.2	64041.2	43820.1	953238	248476	1.77251e+06	826082	2.51569e+06	63446	1.51509e+06	141956	1.15688e+06	202353	0.122706	1.62218	0.0185919187419135	0.0658799077738485
2.586_166.0491	3-methylxanthine	C6 H6 N4 O2	166.049	2.586	C16357	MReference-217	HMDB0001886	#N/A	36.6	level3	Organoheterocyclic compounds	Imidazopyrimidines	Purines and purine derivatives	map00232 Caffeine metabolism; map01100 Metabolic pathways;	5.9262e+06	5.25911e+06	5.08308e+06	6.04656e+06	4.89986e+06	6.81508e+06	5.45356e+06	5.23731e+06	6.09003e+06	6.17061e+06	4.77257e+06	4.83929e+06	3.53806e+06	1.63081e+07	1.4388e+07	6.68848e+06	3.70275e+06	5.9258e+06	1.03081e+07	236563	518420	8.13905e+06	1.68333e+07	1.40113e+07	1.23568e+07	3.61436e+07	1.14026e+07	8.75879e+06	8.42242e+06	1.65844e+07	4.80512e+06	0.507853	0.433227	0.0491466761992641	0.126290692217058
2.811_197.069	L-dopa	C9 H11 N O4	197.069	2.811	C00355	MReference-14	HMDB0000181	#N/A	56.8	level3	Organic acids and derivatives	Carboxylic acids and derivatives	Amino acids, peptides, and analogues	map00350 Tyrosine metabolism; map01100 Metabolic pathways; map04728 Dopaminergic synapse; map04917 Prolactin signaling pathway; map05012 Parkinson disease; map05030 Cocaine addiction; map05031 Amphetamine addiction; map05034 Alcoholism;	2.22191e+07	2.39397e+07	1.88724e+07	2.72295e+07	2.03534e+07	2.27799e+07	2.38807e+07	2.24379e+07	2.3928e+07	2.35352e+07	1.29227e+07	1.58057e+07	1.73385e+07	1.61114e+07	2.8842e+07	2.24505e+07	2.43235e+07	3.60388e+07	3.09457e+07	3.65926e+07	2.17695e+07	4.8521e+07	3.01588e+07	4.22155e+07	4.45779e+07	2.09515e+07	2.05123e+07	2.87931e+07	1.89118e+07	3.12015e+07	3.30319e+07	0.606117	0.289222	0.0210057869951027	0.0713454129000332
2.867_149.0702	1-methyladenine	C6 H7 N5	149.07	2.867	C02216	MReference-1178	HMDB0011599	#N/A	50.3	level3	Organoheterocyclic compounds	Imidazopyrimidines	Purines and purine derivatives	#N/A	428221	387446	473629	421971	424452	452120	418019	380891	385069	446771	372867	1.07346e+06	58611.3	195993	871188	231639	255548	495858	78065.7	360118	576052	168495	938676	1.10833e+06	2.51909e+06	800464	251538	775584	467293	1.06561e+06	322356	0.43852	0.749405	0.0887522650762286	0.188453445126904
3.059_104.0475	3-hydroxybutanoate	C4 H8 O3	104.047	3.059	C01089	BGI97	HMDB0000011	15.7	#N/A	level3	Organic acids	Carboxylic acids [Fig]	Hydroxycarboxylic acids	map00072 Synthesis and degradation of ketone bodies; map00650 Butanoate metabolism; map01100 Metabolic pathways; map04024 cAMP signaling pathway;	692188	922959	740352	775270	1.17144e+06	1.01477e+06	1.06432e+06	941114	1.02644e+06	1.00095e+06	1.45381e+06	1.392e+06	575891	503606	593435	655569	2.58781e+06	830646	2.48805e+06	1.03913e+06	2.04368e+06	525863	4.4888e+06	738023	1.50236e+06	532941	550473	886909	862384	1.44992e+06	1.58586e+06	0.594781	0.26072	0.47063495264324	0.595408234229522
3.076_174.0796	Indole-3-acetamide	C10 H10 N2 O	174.08	3.076	C02693	BGI321	HMDB0029739	43	#N/A	level3	Organoheterocyclic compounds	Indoles and derivatives	Indoles	map00380 Tryptophan metabolism; map01100 Metabolic pathways;	3.62479e+06	3.54944e+06	3.4697e+06	3.37651e+06	4.13327e+06	3.88242e+06	3.48833e+06	3.70146e+06	3.85749e+06	3.98562e+06	6.09731e+06	4.93371e+06	2.63666e+06	1.1567e+06	7.75433e+06	4.52963e+06	5.35521e+06	4.68755e+06	6.33455e+06	1.10252e+07	3.55314e+06	5.68796e+06	4.686e+06	6.66243e+06	6.80144e+06	5.74196e+06	3.93057e+06	5.72866e+06	4.51806e+06	5.59184e+06	6.10727e+06	0.807973	0.233111	0.271482119724311	0.409026109330195
3.136_167.0584	Pyridoxal	C8 H9 N O3	167.058	3.136	C00250	BGI486	HMDB0001545	20.1	#N/A	level3	Vitamins and Cofactors	Vitamins	Water-soluble vitamins [Fig]	map00750 Vitamin B6 metabolism; map01100 Metabolic pathways; map04977 Vitamin digestion and absorption;	3.96721e+06	3.69186e+06	3.62285e+06	4.15843e+06	3.95891e+06	3.52798e+06	3.58527e+06	3.66794e+06	3.88607e+06	3.96171e+06	5.30179e+06	7.22015e+06	4.24594e+06	1.93283e+06	6.82898e+06	4.24259e+06	3.45278e+06	3.11035e+06	6.00004e+06	8.44411e+06	5.53589e+06	7.56481e+06	2.85198e+06	2.88676e+06	2.6958e+06	3.35213e+06	2.67933e+06	977834	4.96205e+06	2.57397e+06	5.68466e+06	1.92778	0.412664	0.0379089139344102	0.106255559598831
3.329_252.1111	Tyrosylalanine	C12 H16 N2 O4	252.111	3.329	#N/A	MReference-751	#N/A	#N/A	37.9	level3	#N/A	#N/A	#N/A	#N/A	1.24301e+07	1.51363e+07	1.41533e+07	1.42367e+07	1.29795e+07	1.41012e+07	1.42275e+07	1.4073e+07	1.68826e+07	1.38121e+07	3.46814e+07	2.36987e+07	2.27521e+07	3.89018e+07	7.25966e+06	1.83402e+07	9.86678e+06	1.32414e+07	1.29279e+07	3.47326e+07	4.36662e+07	1.98983e+07	5.28397e+06	6.17209e+06	2.57718e+06	1.10848e+07	1.42292e+07	7.89785e+06	2.42723e+07	7.87418e+06	2.23889e+07	3.08252	0.67518	0.00831410839749879	0.0396768706104802
3.415_246.1005	N-acetyl-d-tryptophan	C13 H14 N2 O3	246.101	3.415	#N/A	BGI415	#N/A	31.8	#N/A	level3	#N/A	#N/A	#N/A	#N/A	788231	942339	825330	861202	1.3895e+06	963019	1.04549e+06	984766	860093	915043	1.57178e+06	1.44044e+06	1.55728e+06	1.164e+06	1.51376e+06	1.31219e+06	2.40856e+06	1.26808e+06	2.06281e+06	2.1584e+06	1.36027e+06	1.99662e+06	696221	1.32347e+06	1.18369e+06	569592	1.12888e+06	724288	1.42658e+06	937689	1.87579e+06	1.52137	0.323546	0.0203742964025987	0.0698812388453431
3.423_237.0863	Sepiapterin	C9 H11 N5 O3	237.086	3.423	C00835	MReference-596	HMDB0000238	#N/A	49	level3	Organoheterocyclic compounds	Pteridines and derivatives	Pterins and derivatives	map00790 Folate biosynthesis; map01100 Metabolic pathways;	991992	980943	941274	1.00219e+06	940819	1.06932e+06	1.0581e+06	966143	1.05998e+06	1.1489e+06	43950.8	477693	52461.6	71739.1	36785.8	35113.9	4.32218e+06	830796	1.38003e+06	215014	1.94628e+06	6.35894e+06	215440	5.08397e+06	51819.6	223995	3.98157e+06	5.30092e+06	119624	2.47629e+06	2.50887e+06	0.0483079	1.96378	0.0303129520100213	0.0911518502632867
3.444_290.1478	4-acetamidobutanoate	C6 H11 N O3	290.148	3.444	C02946	BGI113	HMDB0003681	49.5	#N/A	level3	Organic acids and derivatives	Carboxylic acids and derivatives	Amino acids, peptides, and analogues	map00330 Arginine and proline metabolism; map01100 Metabolic pathways;	3.00678e+06	2.68143e+06	2.77752e+06	3.46662e+06	3.17433e+06	2.99628e+06	3.29488e+06	2.93262e+06	3.01368e+06	3.31464e+06	1.5503e+06	3.44313e+06	4.74292e+06	6.46512e+06	4.59721e+06	4.46966e+06	4.31665e+06	5.45e+06	3.37351e+06	2.51791e+06	3.41309e+06	6.9042e+06	5.27458e+06	3.20922e+06	6.12824e+06	4.25586e+06	5.83859e+06	6.47173e+06	4.21139e+06	5.19637e+06	4.32923e+06	0.810448	0.178541	0.277021262857892	0.414408450935541
3.486_206.1421	Het0016	C12 H18 N2 O	206.142	3.486	#N/A	MReference-4421	#N/A	#N/A	31.5	level3	#N/A	#N/A	#N/A	#N/A	3.36558e+06	3.58693e+06	3.14665e+06	2.56531e+06	3.43463e+06	2.96574e+06	2.64633e+06	2.83243e+06	3.12144e+06	2.82103e+06	709638	310652	950488	180254	3.1542e+06	2.69493e+06	381517	8.39704e+06	990293	124115	137089	8.43896e+06	6.02664e+06	4.26425e+07	5.87447e+06	5.13219e+06	7.36623e+06	1.12057e+07	1.33336e+06	1.30413e+07	3.07817e+06	0.102242	1.57723	0.00215634287438683	0.017337291342743
3.515_182.0581	Isohomovanillic acid	C9 H10 O4	182.058	3.515	#N/A	MReference-453	HMDB0000333	#N/A	54.5	level3	Benzenoids	Phenols	Methoxyphenols	#N/A	8.5861e+07	9.25652e+07	9.0017e+07	8.75229e+07	8.76859e+07	8.93092e+07	9.00577e+07	9.19122e+07	8.38733e+07	8.42461e+07	2.3459e+08	1.14873e+08	3.45095e+07	4.49504e+07	3.39342e+08	1.19658e+08	9.18551e+07	1.54993e+07	7.40397e+07	2.18459e+06	5.30876e+07	9.28743e+07	2.89005e+08	2.37845e+08	2.39299e+08	1.42885e+08	2.80447e+07	1.09386e+07	1.47987e+08	1.58003e+08	5.49234e+07	0.93661	0.179253	0.835012771906541	0.884822200056284
3.536_173.0479	2-quinolinecarboxylic acid	C10 H7 N O2	173.048	3.536	C06325	BGI77	HMDB0000842	22.8	#N/A	level3	Organoheterocyclic compounds	Quinolines and derivatives	Quinoline carboxylic acids	#N/A	1.27563e+06	1.46484e+06	1.51969e+06	1.41441e+06	1.31388e+06	1.51962e+06	1.6055e+06	1.23684e+06	1.51675e+06	1.52126e+06	1.1754e+06	1.35903e+06	839178	581553	1.34474e+06	895118	2.09214e+06	3.02931e+06	1.89678e+06	3.26067e+06	1.2352e+06	2.51385e+06	2.58111e+06	2.92345e+06	2.85793e+06	588334	1.25401e+06	2.01508e+06	1.0325e+06	2.03665e+06	2.33799e+06	0.506961	0.389836	0.0786374643581079	0.174122685157924
3.537_252.1111	Alanyltyrosine	C12 H16 N2 O4	252.111	3.537	#N/A	MReference-308	HMDB0028699	#N/A	55.8	level3	Organic acids and derivatives	Carboxylic acids and derivatives	Amino acids, peptides, and analogues	#N/A	3.40547e+06	2.81178e+06	3.29392e+06	3.09766e+06	2.92525e+06	3.77134e+06	3.75167e+06	3.36697e+06	3.44474e+06	2.80033e+06	7.1348e+06	4.09959e+06	1.10865e+06	4.55099e+06	2.94391e+06	3.07392e+06	2.92543e+06	1.05577e+06	2.80466e+06	3.11064e+06	3.76803e+06	2.56512e+06	6.53637e+06	3.87098e+06	3.74412e+06	1.95671e+06	1.88556e+06	797755	3.81864e+06	3.13192e+06	2.70494e+06	1.21927	0.187569	0.523592771992241	0.641544241060248
3.624_173.0148	Aniline-2-sulfonate	C6 H7 N O3 S	173.015	3.624	C06333	BGI574	#N/A	24.4	#N/A	level3	#N/A	#N/A	#N/A	#N/A	1.08635e+06	1.50866e+06	1.042e+06	1.10315e+06	1.14273e+06	1.25233e+06	1.23225e+06	1.2915e+06	2.13247e+06	1.02893e+06	566104	533466	2.10357e+06	3.50636e+06	2.2006e+06	981494	1.03243e+06	1.25003e+06	1.23526e+06	799640	838924	2.64034e+06	1.34238e+06	1.64254e+06	659702	4.63407e+06	7.39134e+06	707996	1.6486e+06	2.72967e+06	1.29944e+06	0.603955	0.216104	0.533385855516829	0.649738365854696
3.801_217.1318	Propionylcarnitine	C10 H19 N O4	217.132	3.801	C03017	MReference-884	HMDB0000824	#N/A	33.3	level3	Lipids and lipid-like molecules	Fatty Acyls	Fatty acid esters	#N/A	5.47474e+06	4.31985e+06	4.44521e+06	4.29061e+06	4.076e+06	4.55343e+06	4.15058e+06	4.34201e+06	4.37905e+06	3.89057e+06	1.55136e+06	7.00089e+06	5.41807e+06	5.15536e+06	8.07338e+06	5.67661e+06	8.7981e+06	1.10449e+07	1.10388e+07	526051	823715	1.36469e+07	8.26915e+06	8.88276e+06	1.26066e+07	6.79245e+06	7.92152e+06	6.02872e+06	5.47928e+06	8.41686e+06	7.64643e+06	0.650988	0.33486	0.0925549491050581	0.193557192756007
3.851_152.1315	1,8-diazabicyclo [5.4.0]undec-7-ene	C9 H16 N2	152.131	3.851	#N/A	MReference-3088	#N/A	#N/A	35.7	level3	#N/A	#N/A	#N/A	#N/A	314280	356254	316865	357242	323997	359344	274153	303010	355871	340892	59147.3	67274.2	66524.8	67371.5	1.26107e+06	77405.1	251195	76878.5	536967	374532	67129.3	82687.3	434000	2.08219e+06	1.075e+06	510948	295139	65837.7	266466	743851	231565	0.358225	1.15961	0.0632080338858673	0.149870291160255
3.854_151.0635	Methyl-2-aminobenzoate	C8 H9 N O2	151.064	3.854	C20634	MReference-2940	HMDB0029703	24.8	42.2	level3	Benzenoids	Benzene and substituted derivatives	Benzoic acids and derivatives	#N/A	3.28755e+06	3.19453e+06	3.23006e+06	3.0421e+06	3.19671e+06	3.30827e+06	3.3717e+06	3.28724e+06	3.15574e+06	3.23629e+06	3.05044e+06	5.5427e+06	2.69413e+06	1.41502e+06	2.31999e+06	2.66329e+06	8.22353e+06	1.89915e+06	8.83772e+06	8.50206e+06	1.1669e+06	1.96849e+06	9.89457e+06	2.07105e+06	4.76856e+06	663642	7.74499e+06	887832	2.94759e+06	4.33844e+06	5.09964e+06	0.679413	0.121726	0.97081546844582	0.980500711801909
3.868_152.0475	4-hydroxyphenylacetic acid	C8 H8 O3	152.048	3.868	C00642	MReference-238	HMDB0000020	64.4	55.2	level3	Benzenoids	Phenols	1-hydroxy-2-unsubstituted benzenoids	map00350 Tyrosine metabolism; map00360 Phenylalanine metabolism; map01100 Metabolic pathways;	5.07605e+06	5.34353e+06	5.26834e+06	5.2525e+06	4.92436e+06	5.24466e+06	4.70885e+06	5.24554e+06	4.69792e+06	5.24212e+06	1.72401e+06	1.76854e+06	8.36602e+06	4.54659e+06	600375	9.76379e+06	1.0622e+07	1.1044e+07	2.93353e+07	570231	2.67676e+06	1.95569e+07	737021	2.40451e+07	7.33378e+06	510794	8.55697e+06	5.28025e+06	4.46155e+06	7.74399e+06	1.23009e+07	0.576131	0.190203	0.750679831393294	0.823532579511103
4.008_172.0737	Diacetyl	C4 H6 O2	172.074	4.008	C00741	BGI231	HMDB0003407	54.9	#N/A	level3	Organic oxygen compounds	Organooxygen compounds	Carbonyl compounds	map00650 Butanoate metabolism;	1.12224e+06	936070	1.08348e+06	1.09892e+06	1.10258e+06	1.05221e+06	1.19812e+06	1.22054e+06	1.27983e+06	1.07564e+06	1.26911e+06	1.00891e+06	979858	1.07579e+06	1.65271e+06	986020	1.78906e+06	1.26768e+06	2.43018e+06	2.17279e+06	1.2937e+06	1.75545e+06	2.04894e+06	1.28205e+06	1.56005e+06	534998	1.14042e+06	468190	1.16207e+06	1.17244e+06	1.78481e+06	0.991151	0.0867898	0.695186867704856	0.781981404951161
4.088_265.1307	N-(2,6-dimethylphenyl)-n-(methoxyacetyl) alanine	C14 H19 N O4	265.131	4.088	#N/A	MReference-3120	#N/A	#N/A	38.4	level3	#N/A	#N/A	#N/A	#N/A	423456	414735	417823	434577	453502	431195	430624	413846	425142	419981	116044	212437	194365	1.54247e+06	644290	954477	66464.3	1.63094e+06	104126	128510	137944	258468	316565	631719	224621	1.37009e+06	398678	932751	610681	645738	387742	0.94571	0.292615	0.605661333806479	0.710301626530643
4.18_168.0689	Norharman	C11 H8 N2	168.069	4.18	C20157	MReference-2555	HMDB0012897	#N/A	33.2	level3	Organoheterocyclic compounds	Indoles and derivatives	Pyridoindoles	#N/A	853552	854028	752804	917271	922149	957826	912151	903912	925163	919169	1.79297e+06	1.13851e+06	721498	2.00081e+06	1.25866e+06	668286	771118	926905	1.11592e+06	1.49793e+06	871487	595905	529378	739511	1.15786e+06	464322	979966	612796	1.26346e+06	747305	963212	1.69068	0.345135	0.0624449343922599	0.148723077434364
4.249_181.0737	L-threo-3-phenylserine	C9 H11 N O3	181.074	4.249	C03290	MReference-481	HMDB0002184	#N/A	48.5	level3	Organic acids and derivatives	Carboxylic acids and derivatives	Amino acids, peptides, and analogues	#N/A	2.1173e+06	2.1486e+06	2.18025e+06	2.18332e+06	2.19547e+06	2.18914e+06	2.2882e+06	2.40807e+06	2.33754e+06	2.36731e+06	4.60644e+06	3.56638e+06	5.78512e+06	7.75962e+06	1.37631e+06	3.44891e+06	3.67001e+06	392529	3.47502e+06	220188	1.01238e+06	663369	3.86767e+06	470641	1.53564e+06	203105	2.60772e+06	202773	4.42379e+06	1.48126e+06	1.57225e+06	2.98651	1.05661	0.0310628099351442	0.092531438953534
4.328_422.1704	3-methoxytyrosine	C10 H13 N O4	422.17	4.328	#N/A	BGI102	HMDB0001434	5.9	#N/A	level3	Organic acids and derivatives	Carboxylic acids and derivatives	Amino acids, peptides, and analogues	#N/A	7.29785e+07	7.18221e+07	7.29074e+07	7.58486e+07	7.03312e+07	7.74746e+07	7.73249e+07	7.17819e+07	7.4272e+07	7.28583e+07	1.19504e+06	215948	3.06062e+07	1.07991e+07	8.23933e+07	9.59715e+07	8.08867e+07	1.59638e+08	1.72458e+08	533182	495971	2.31746e+08	1.49986e+08	4.9958e+08	5.32081e+07	1.27642e+08	5.54167e+07	1.01471e+08	3.68635e+07	1.64551e+08	1.07626e+08	0.224025	1.62982	0.0517729732679261	0.130401964504421
4.331_136.0524	4-toluic acid	C8 H8 O2	136.052	4.331	C01454	MReference-1497	HMDB0029635	#N/A	55.9	level3	Benzenoids	Benzene and substituted derivatives	Benzoic acids and derivatives	map01100 Metabolic pathways;	672956	628318	700661	658304	600613	693484	705214	675333	690812	684464	774607	490136	768097	1.04302e+06	473084	541619	945477	1.00208e+06	1.83691e+06	794489	647191	918647	1.3654e+06	1.00604e+06	693185	683047	793300	632969	681760	862322	1.02413e+06	0.790609	0.189946	0.204232954331648	0.336104398712195
4.44_180.0784	Propylparaben	C10 H12 O3	180.078	4.44	D01422	MReference-2880	HMDB0032574	#N/A	53.3	level3	Benzenoids	Benzene and substituted derivatives	Benzoic acids and derivatives	#N/A	69617.6	90288.8	77826.6	56830.1	60315.5	71704.2	70734	67360	53484.7	66791.6	10267	12153.3	11143.5	11931.9	7981.87	9816.69	9195.57	7142.77	18282.7	36503.7	14206.9	9555.34	7643.14	15683.4	14764.4	6264.37	8245.23	6989.41	10549	9931.65	15814.5	1.06216	0.134925	0.517530666583586	0.636435635564846
4.502_416.111	Daidzin	C21 H20 O9	416.111	4.502	C10216	MReference-5870	HMDB0033991	#N/A	33.3	level3	Phenylpropanoids and polyketides	Isoflavonoids	Isoflavonoid O-glycosides	#N/A	419430	481580	432468	369208	531989	531516	459559	434935	488706	446281	88048.5	68709.4	134860	500428	88344.3	91067.7	1.95706e+06	178995	1.29973e+06	101415	141251	1.16284e+06	1.30676e+06	91572.4	310668	151315	331386	208576	161910	400046	806882	0.404728	0.657673	0.125826934699868	0.237406931903659
4.535_441.2629	R-1 methanandamide phosphate	C23 H40 N O5 P	441.263	4.535	#N/A	MReference-4864	#N/A	#N/A	45.4	level3	#N/A	#N/A	#N/A	#N/A	8.38096e+07	8.33524e+07	8.51703e+07	8.37146e+07	8.52401e+07	8.17493e+07	8.19411e+07	8.10971e+07	8.53304e+07	7.68091e+07	3.87076e+08	3.26481e+06	2.3292e+07	8.96401e+06	1.51097e+07	3.87969e+07	2.52402e+07	2.00306e+07	1.13868e+06	1.62418e+06	2.74255e+06	4.14445e+06	6.42086e+08	3.9154e+08	1.46388e+07	4.37429e+08	5.02769e+06	3.82049e+06	7.94173e+07	2.4909e+08	9.15345e+06	0.318829	0.442909	0.474498702725091	0.598847893586693
4.567_182.0581	3,5-dimethoxybenzoic acid	C9 H10 O4	182.058	4.567	#N/A	MReference-3305	HMDB0127495	#N/A	50.5	level3	Benzenoids	Benzene and substituted derivatives	Benzoic acids and derivatives	#N/A	3.22343e+07	1.83184e+07	3.35215e+07	2.02312e+07	2.03919e+07	2.20458e+07	2.0627e+07	1.99512e+07	1.9727e+07	3.37444e+07	3.22708e+07	2.22061e+07	2.78519e+07	2.32983e+07	3.14855e+07	1.83705e+07	3.64951e+07	2.41302e+07	4.73138e+07	4.75248e+07	2.98584e+07	3.00759e+07	3.17463e+07	3.37145e+07	3.20794e+07	2.10909e+07	3.84222e+07	2.63372e+07	2.59139e+07	3.05651e+07	3.58997e+07	0.847827	0.0983247	0.209885488633402	0.341999286168827
4.584_218.1055	N-acetylserotonin	C12 H14 N2 O2	218.106	4.584	C00978	MReference-313	HMDB0001238	20.6	36.5	level3	Organoheterocyclic compounds	Indoles and derivatives	Hydroxyindoles	map00380 Tryptophan metabolism; map01100 Metabolic pathways;	480714	403491	511689	432496	429488	551644	498715	396439	509229	505002	243559	4.8943e+06	231670	192996	346979	184414	218754	101943	107315	5.66832e+06	456519	101574	77882.9	110326	179227	43261.2	53583	92557.3	1.01565e+06	92806.2	1.10907e+06	10.9438	1.17772	0.0293441439570741	0.0889161422301626
4.648_404.1499	Cetirizine n-oxide	C21 H25 Cl N2 O4	404.15	4.648	#N/A	MReference-3118	#N/A	#N/A	38.3	level3	#N/A	#N/A	#N/A	#N/A	4.99536e+06	4.76625e+06	4.75159e+06	4.4438e+06	4.41194e+06	4.257e+06	4.68324e+06	4.74789e+06	4.97381e+06	4.4424e+06	695205	471398	4.2495e+06	2.31295e+06	1.51436e+06	6.08742e+06	3.14853e+06	5.69226e+06	5.46709e+06	470679	492646	1.01902e+07	1.12399e+07	1.02838e+07	1.24808e+07	9.6149e+06	1.13845e+07	2.99038e+07	2.55514e+06	1.41513e+07	4.24357e+06	0.180559	1.25067	0.00310299286360817	0.0221187042591699
4.795_183.0898	Normetanephrine	C9 H13 N O3	183.09	4.795	C05589	BGI441	#N/A	33.3	#N/A	level3	#N/A	#N/A	#N/A	map00350 Tyrosine metabolism; map01100 Metabolic pathways;	4.85621e+06	4.45372e+06	4.52015e+06	3.99814e+06	4.1885e+06	4.4532e+06	4.61153e+06	4.31486e+06	4.28216e+06	4.34928e+06	4.45629e+06	1.19328e+07	3.61818e+06	881134	9.0102e+06	2.05606e+06	4.09862e+06	1.83504e+06	1.49895e+06	3.90375e+06	6.77798e+06	1.05054e+06	9.9417e+06	3.9349e+06	1.17902e+06	6.40911e+06	1.1275e+06	366007	5.32578e+06	3.82637e+06	3.19414e+06	1.39186	0.360952	0.420786088312445	0.553117418134229
4.846_178.0995	Isobutyl benzoate	C11 H14 O2	178.1	4.846	#N/A	MReference-2585	HMDB0040583	#N/A	59	level3	Benzenoids	Benzene and substituted derivatives	Benzoic acids and derivatives	#N/A	2.60502e+06	2.24118e+06	2.33399e+06	2.62921e+06	2.43123e+06	2.51627e+06	2.44028e+06	2.14614e+06	2.40985e+06	2.46066e+06	320551	423904	402408	450404	639158	623142	717854	346652	682712	3.07012e+07	1.80278e+07	473385	730222	681835	544161	473448	545425	381363	476594	559409	8.4916e+06	0.851961	0.150802	0.279964862693852	0.416935966824204
4.865_391.1774	S-hexyl-glutathione	C16 H29 N3 O6 S	391.177	4.865	C02886	BGI515	#N/A	17.7	#N/A	level3	#N/A	#N/A	#N/A	#N/A	917560	1.10776e+06	1.00659e+06	1.19572e+06	1.03265e+06	1.06246e+06	1.11583e+06	1.08813e+06	1.14785e+06	1.0712e+06	1.19455e+06	3.21369e+06	2.15523e+06	1.06499e+06	749841	1.74117e+06	844723	770349	353427	2.27686e+06	3.16279e+06	1.4085e+06	392731	222981	199718	634045	908710	841314	1.68658e+06	533250	1.46944e+06	3.16283	0.841539	0.00625440882143029	0.0331374558546799
4.922_224.1414	Methyl jasmonate	C13 H20 O3	224.141	4.922	C11512	BGI403	HMDB0036583	9.7	#N/A	level3	FA Fatty acyls	FA02 Octadecanoids	FA0202 jasmonic acids	map00592 alpha-Linolenic acid metabolism;	5.58114e+06	5.5343e+06	5.49136e+06	5.15002e+06	5.20226e+06	5.53181e+06	6.03253e+06	5.22109e+06	6.0924e+06	5.61386e+06	1.20875e+07	1.05263e+06	2.9603e+06	1.43914e+07	3.66213e+06	5.05847e+06	2.19769e+07	5.42799e+06	1.55747e+07	1.30248e+06	918302	5.79383e+06	1.54011e+07	2.4577e+06	8.55094e+06	756547	8.88931e+06	1.73704e+06	6.5354e+06	6.29877e+06	8.49902e+06	1.03757	0.137576	0.79726607724875	0.856879008823856
5.083_192.0789	Myristicin	C11 H12 O3	192.079	5.083	C10480	MReference-5544	HMDB0035873	#N/A	34.1	level3	Organoheterocyclic compounds	Benzodioxoles	#N/A	#N/A	898904	861372	881316	931564	992317	1.08087e+06	1.00369e+06	919679	1.14382e+06	1.09642e+06	657230	265964	1.82431e+06	1.17614e+06	458358	1.58468e+06	5.75792e+06	951839	3.36642e+06	316649	358429	3.63842e+06	6.82522e+06	1.43746e+06	2.15182e+06	1.44011e+06	4.9608e+06	1.00379e+06	994447	2.96987e+06	2.39828e+06	0.334846	0.708404	0.0370966483353642	0.104539043423362
5.098_208.1101	Β-asarone	C12 H16 O3	208.11	5.098	C10430	MReference-5831	#N/A	#N/A	59.4	level3	#N/A	#N/A	#N/A	#N/A	3.64745e+06	4.34666e+06	4.86758e+06	4.70802e+06	4.46985e+06	5.38212e+06	3.82978e+06	3.26814e+06	3.18288e+06	4.33432e+06	3.32072e+06	3.1901e+06	3.60526e+06	3.40602e+06	5.13085e+06	3.91289e+06	6.76322e+06	3.3485e+06	6.77599e+06	1.01287e+07	3.65541e+06	6.17779e+06	6.48478e+06	3.4415e+06	4.40102e+06	1.32489e+06	3.74275e+06	1.14562e+06	3.76097e+06	3.42343e+06	6.14161e+06	1.0986	0.187084	0.413067644402922	0.54597153305584
5.13_285.1365	Piperine	C17 H19 N O3	285.137	5.13	C03882	MReference-969	HMDB0029377	#N/A	51.5	level3	Alkaloids and derivatives	#N/A	#N/A	#N/A	3.40347e+06	3.19164e+06	3.49807e+06	3.75382e+06	3.38133e+06	3.63951e+06	3.66234e+06	3.26906e+06	3.16608e+06	3.25283e+06	5.74552e+06	1.04987e+07	987639	496131	1.32394e+06	212634	241429	284066	92037.1	848805	9.63462e+06	101906	8.50859e+06	5.91849e+06	177317	1.98127e+07	213166	214921	3.21076e+06	5.80752e+06	1.86714e+06	0.552862	0.369746	0.996834691075875	0.9982411789824
5.315_153.0791	Dopamine	C8 H11 N O2	153.079	5.315	C03758	MReference-4	HMDB0000073	20	37	level3	Benzenoids	Phenols	Benzenediols	map00350 Tyrosine metabolism; map01100 Metabolic pathways; map04024 cAMP signaling pathway; map04080 Neuroactive ligand-receptor interaction; map04540 Gap junction; map04721 Synaptic vesicle cycle; map04728 Dopaminergic synapse; map04917 Prolactin signaling pathway; map04976 Bile secretion; map05012 Parkinson disease; map05030 Cocaine addiction; map05031 Amphetamine addiction; map05032 Morphine a…	1.19294e+06	1.11838e+06	1.3759e+06	1.17252e+06	1.22928e+06	1.46141e+06	1.24768e+06	1.16422e+06	1.18567e+06	1.29917e+06	305647	2.43963e+06	1.15748e+06	253139	2.68516e+06	1.24555e+06	889039	2.70523e+06	1.22197e+06	1.10469e+06	1.22223e+06	1.74873e+06	2.38171e+06	2.55216e+06	4.71935e+06	1.65994e+06	1.51661e+06	1.71539e+06	1.34777e+06	2.42419e+06	1.48198e+06	0.555965	0.621465	0.0994150710626555	0.20329993354798
5.349_116.0474	Methyl acetoacetate	C5 H8 O3	116.047	5.349	#N/A	MReference-488	HMDB0000310	#N/A	59.9	level3	Organic acids and derivatives	Keto acids and derivatives	Beta-keto acids and derivatives	#N/A	1.0896e+07	1.12343e+07	1.15883e+07	1.11106e+07	1.10053e+07	1.09496e+07	1.07759e+07	1.09278e+07	1.09916e+07	1.10028e+07	1.53469e+07	1.09836e+07	9.84225e+06	1.31391e+07	8.28454e+06	8.48523e+06	1.53374e+07	1.15363e+07	2.10785e+07	1.69055e+07	1.06169e+07	9.58709e+06	1.13198e+07	1.10996e+07	1.42447e+07	1.26294e+07	1.26268e+07	9.45254e+06	1.10136e+07	1.18955e+07	1.4177e+07	0.925866	0.0976515	0.437020311288108	0.567472127478235
5.379_220.1465	2,6-di-tert-butyl-1,4-benzoquinone	C14 H20 O2	220.147	5.379	#N/A	MReference-607	HMDB0013817	#N/A	49.3	level3	Lipids and lipid-like molecules	Prenol lipids	Monoterpenoids	#N/A	1.96365e+06	2.0399e+06	1.96406e+06	2.09765e+06	2.17519e+06	2.1741e+06	1.96372e+06	1.99926e+06	2.07321e+06	1.97718e+06	123042	119014	152996	139032	197764	162590	174483	139486	232701	3.19634e+07	1.21477e+07	193927	232766	157260	150107	219149	193757	238080	149073	198520	7.47528e+06	0.750924	0.224684	0.0293616873280484	0.0889161422301626
5.506_193.0741	Methylhippuric acid	C10 H11 N O3	193.074	5.506	#N/A	MReference-490	HMDB0000859	#N/A	50	level3	Organic acids and derivatives	Carboxylic acids and derivatives	Amino acids, peptides, and analogues	#N/A	1.78271e+06	1.72292e+06	1.86913e+06	1.67068e+06	1.75648e+06	1.78079e+06	1.70325e+06	1.80622e+06	2.03241e+06	1.79684e+06	636117	607111	246304	1.09489e+06	1.29839e+07	2.31633e+06	520474	142113	398668	879375	108542	232551	3.12862e+06	8.0001e+06	1.35918e+07	4.33151e+06	550277	300847	2.98077e+06	4.98385e+06	380287	0.598086	0.685518	0.404313750656743	0.538417816468633
5.506_208.0737	3,4-dimethoxycinnamic acid	C11 H12 O4	208.074	5.506	#N/A	MReference-1294	HMDB0034315	#N/A	41.7	level3	Phenylpropanoids and polyketides	Cinnamic acids and derivatives	Hydroxycinnamic acids and derivatives	#N/A	680246	604231	439838	608300	532129	595628	675442	619803	597873	574405	3.30102e+06	159048	964883	1.16257e+06	421388	718692	3.56527e+06	778149	1.36284e+06	33052	283687	727108	1.0901e+06	494383	550607	470744	546984	237682	1.12127e+06	565083	1.12502e+06	1.98425	0.257607	0.435267464378459	0.566028063138562
5.52_256.0731	Monobenzyl phthalate	C15 H12 O4	256.073	5.52	#N/A	MReference-2908	#N/A	#N/A	44.4	level3	#N/A	#N/A	#N/A	#N/A	9.81342e+06	9.88065e+06	9.91492e+06	1.00355e+07	9.85577e+06	9.55676e+06	9.73305e+06	9.75874e+06	9.84137e+06	1.00337e+07	5.11144e+07	3.47517e+06	1.34674e+07	1.91834e+06	4.6863e+06	5.43076e+06	941526	8.13029e+06	1.1175e+06	569550	1.36791e+07	660028	1.47376e+07	4.35832e+07	8.7483e+06	1.49841e+07	502372	765637	1.33487e+07	1.38869e+07	4.18299e+06	0.961248	0.234713	0.812287780232503	0.867675227012595
5.684_350.2093	Andrographolide	C20 H30 O5	350.209	5.684	C20214	MReference-6152	#N/A	#N/A	82.3	level3	Terpenoids	Diterpenoids (C20)	Labdanes	#N/A	1.31535e+06	1.39613e+06	1.22474e+06	1.13023e+06	1.21859e+06	1.28222e+06	1.20216e+06	1.18336e+06	1.39187e+06	1.1905e+06	510815	672996	1.46865e+06	293864	9.53209e+06	4.19647e+06	337271	1.42604e+06	378623	474822	307037	1.7889e+06	1.94138e+06	2.91031e+06	2.45634e+06	4.61479e+06	481419	1.17469e+06	2.77915e+06	2.26315e+06	785449	1.228	0.615068	0.646246624326031	0.742363588095361
5.883_233.1417	Normeperidine	C14 H19 N O2	233.142	5.883	#N/A	MReference-2496	HMDB0041958	#N/A	57.7	level3	Organoheterocyclic compounds	Piperidines	Phenylpiperidines	#N/A	1.32274e+07	1.15839e+07	1.43794e+07	1.35148e+07	1.22962e+07	1.42916e+07	1.23339e+07	1.21842e+07	1.28915e+07	1.2942e+07	856392	5.15638e+06	2.08967e+07	1.35785e+07	675209	1.78643e+07	1.89847e+07	2.3731e+07	2.22931e+07	1.46044e+06	7.99097e+06	3.00383e+07	2.62545e+07	2.94903e+07	2.51346e+07	3.08198e+07	2.08986e+07	2.96409e+07	9.83793e+06	2.70398e+07	1.74164e+07	0.363831	1.02076	0.0432421554641599	0.115430931016463
5.909_398.2207	Mitragynine	C23 H30 N2 O4	398.221	5.909	C09226	MReference-2388	HMDB0041933	#N/A	47.2	level3	Alkaloids and derivatives	Corynanthean-type alkaloids	#N/A	#N/A	279172	309451	211568	177671	310044	267058	321624	237622	312388	415614	179509	6.85728e+06	96422.9	287032	94244.2	94776	172365	151417	142173	99231	160248	204719	167102	137048	115682	200597	150325	136108	1.26821e+06	151144	155026	8.39076	0.575731	0.453399934399704	0.581574983974552
5.978_366.2407	Β-cortolone	C21 H34 O5	366.241	5.978	#N/A	MReference-6185	#N/A	#N/A	83.8	level3	#N/A	#N/A	#N/A	#N/A	1.94537e+06	1.51105e+06	1.64693e+06	1.84593e+06	2.21032e+06	1.86403e+06	1.41185e+06	1.67994e+06	1.65563e+06	1.55112e+06	219018	274004	174901	3.28762e+06	5.71243e+06	2.11804e+07	1.4442e+06	386058	1.82132e+06	680025	795259	865711	474087	721332	389658	830668	400191	1.0286e+06	5.1414e+06	640756	998762	8.02396	0.777402	0.409456558181412	0.542809560022246
6.088_302.0784	Hematoxylin	C16 H14 O6	302.078	6.088	C09931	MReference-1818	#N/A	#N/A	53.1	level3	PK Polyketides	PK12 Flavonoids	PK1210 Neoflavonoids	#N/A	1.00402e+06	952233	997942	998752	960843	953005	1.01302e+06	974114	981317	1.02394e+06	911788	342491	3.10064e+06	7.20124e+06	444609	2.25348e+06	1.81347e+06	176784	3.68516e+06	391218	355847	828088	1.13862e+06	988745	505029	268784	1.36874e+06	94865.7	2.37571e+06	727464	1.20843e+06	3.26574	0.686987	0.158779757292315	0.281046472153277
6.107_366.2407	5α-tetrahydrocortisol	C21 H34 O5	366.241	6.107	#N/A	MReference-6169	HMDB0000526	#N/A	84.9	level3	Lipids and lipid-like molecules	Steroids and steroid derivatives	Hydroxysteroids	#N/A	2.18696e+06	1.86984e+06	1.72246e+06	2.10532e+06	1.95754e+06	2.04577e+06	2.07533e+06	1.73308e+06	2.11837e+06	1.84637e+06	243337	194408	189134	1.18858e+06	4.65498e+06	3.48058e+07	2.63993e+06	995123	3.7531e+06	728335	300669	2.01455e+06	779268	2.57047e+06	1.26705e+06	3.72893e+06	454998	1.61837e+06	6.87938e+06	1.73652e+06	1.73862e+06	3.9616	0.759904	0.808112035382113	0.864688604474912
6.215_413.1476	Noscapine	C22 H23 N O7	413.148	6.215	#N/A	MReference-3372	HMDB0033441	#N/A	43.4	level3	Alkaloids and derivatives	Phthalide isoquinolines	#N/A	#N/A	184387	192949	188497	175676	185049	211211	214192	116619	177855	187693	135787	47495.6	44060	4.85681e+06	40091	38695.4	78799.1	42865.5	51051.2	1.65738e+06	49266.1	50002.6	40925.8	42138.7	54718.5	43325.2	49601.8	53371	860491	47346.8	321561	18.1742	0.708403	0.307807769572462	0.444275663118922
6.398_384.1203	S-adenosylhomocysteine	C14 H20 N6 O5 S	384.12	6.398	C00021	MReference-592	HMDB0000939	#N/A	41.4	level3	Nucleosides, nucleotides, and analogues	5'-deoxyribonucleosides	5'-deoxy-5'-thionucleosides	map00270 Cysteine and methionine metabolism; map01100 Metabolic pathways; map01230 Biosynthesis of amino acids;	1.14557e+06	1.14177e+06	1.16876e+06	1.10046e+06	1.09202e+06	1.13319e+06	1.1755e+06	1.11494e+06	1.07231e+06	1.19965e+06	49600.5	54132.6	66684	3.56002e+07	103692	21250.4	87593.7	24192.8	278345	548462	73667.9	192029	42853.4	28067	220362	61942.3	37820.6	31426.3	5.9826e+06	70411.9	200715	84.9657	0.761276	0.378486574765094	0.515769445855169
6.545_250.0842	Citrinin	C13 H14 O5	250.084	6.545	C16765	MReference-1774	HMDB0041857	#N/A	51.3	level3	Organoheterocyclic compounds	Benzopyrans	#N/A	#N/A	2.89048e+06	2.91597e+06	2.58711e+06	2.99226e+06	2.75299e+06	2.81934e+06	2.914e+06	2.76546e+06	2.59535e+06	2.99191e+06	61099.2	167293	182904	5.68776e+07	362991	44405.2	161614	53481.9	978772	1.03164e+06	155099	538346	71769.5	152779	482382	182558	62483.7	56620.5	9.61604e+06	168099	486492	57.2047	0.684818	0.390440760469888	0.52649667141564
6.576_294.1368	3-methyl-2-oxindole	C9 H9 N O	294.137	6.576	#N/A	BGI103	#N/A	18	#N/A	level3	#N/A	#N/A	#N/A	#N/A	1.38983e+06	1.51962e+06	1.44387e+06	1.52963e+06	1.45684e+06	1.36097e+06	1.49177e+06	1.43885e+06	1.37658e+06	1.40555e+06	712441	2.39039e+07	2.9052e+06	1.45581e+06	1.51504e+06	4.28141e+06	2.84188e+06	1.34963e+06	2.58363e+06	1.37095e+07	2.5252e+06	2.41615e+06	5.0729e+06	4.58057e+06	3.86446e+06	9.23061e+06	4.21267e+06	5.48079e+06	5.79564e+06	5.407e+06	4.23767e+06	1.07188	0.415976	0.277079256361044	0.414408450935541
6.654_179.0948	Salsolinol	C10 H13 N O2	179.095	6.654	#N/A	MReference-594	HMDB0005199	30.6	50.5	level3	Organoheterocyclic compounds	Tetrahydroisoquinolines	#N/A	#N/A	647957	780674	694407	929034	796605	826245	761461	691241	719833	766655	522230	556165	143345	438856	244855	155817	192565	230097	201493	1.14829e+06	833965	141547	214324	225807	243447	292970	259468	241644	343545	246277	457993	1.39495	0.266736	0.472473067034119	0.597011666370451
6.69_258.0892	Yangonin	C15 H14 O4	258.089	6.69	C09980	MReference-5539	HMDB0034144	#N/A	40.4	level3	Phenylpropanoids and polyketides	Kavalactones	#N/A	#N/A	6.82801e+06	7.0676e+06	7.03879e+06	7.24363e+06	7.05187e+06	6.58933e+06	6.93842e+06	6.73851e+06	7.69909e+06	6.59487e+06	931598	1.86613e+06	168919	805215	186362	66755.3	1.1336e+07	227470	880518	535650	1.65926e+07	218633	78265.2	138157	205720	1.27204e+06	397289	268934	670829	393401	4.96514e+06	1.7052	0.583017	0.573695068289653	0.685014466448584
7.094_334.2507	(+/-)-cp 47,497-c7-hydroxy metabolite	C21 H34 O3	334.251	7.094	#N/A	MReference-4910	#N/A	#N/A	33.7	level3	#N/A	#N/A	#N/A	#N/A	215062	244263	290653	255861	308433	293959	246152	314565	407318	290581	51116.7	49439.9	105387	299575	303288	193711	48914.4	228969	54368.2	1.11902e+06	1.13966e+06	64211.4	52347.9	48334.2	47959.6	54368.6	57609.1	55300.6	167086	52653.3	442524	3.17333	0.824438	0.0443269394717008	0.11746077543655
7.1_128.1203	Sulcatol	C8 H16 O	128.12	7.1	C07288	MReference-2606	HMDB0030030	#N/A	57.8	level3	Lipids and lipid-like molecules	Fatty Acyls	Fatty alcohols	#N/A	633699	607416	724346	697200	738517	611430	617214	648016	644837	634852	110178	127675	288252	134358	104303	93007.7	179692	292234	103432	178846	93591.5	2.05145e+07	208789	218135	137563	144174	113716	186747	142962	168187	3.56038e+06	0.85002	0.174188	0.30455077260079	0.441839926689599
7.657_548.3002	Cymarin	C30 H44 O9	548.3	7.657	C08859	MReference-2009	#N/A	#N/A	52.9	level3	Steroids	23-Carbon atoms	Cardanolide derivatives [Fig]	#N/A	1.08883e+06	900031	971486	943982	901862	876992	962625	927719	963971	829106	84747.3	2.39654e+06	1.01927e+06	33934.5	1.14949e+06	1.49537e+06	318700	1.37519e+06	326263	38098.1	978900	394302	489928	387107	366554	446021	5.21106e+06	4.2679e+06	1.02989e+06	1.86143e+06	571909	0.55328	0.535629	0.461925536717987	0.587974775752223
7.683_392.2918	Chenodeoxycholic acid	C24 H40 O4	392.292	7.683	C02528	MReference-9830	HMDB0000518	#N/A	92.1	level3	Lipids and lipid-like molecules	Steroids and steroid derivatives	Bile acids, alcohols and derivatives	map00120 Primary bile acid biosynthesis; map01100 Metabolic pathways; map04976 Bile secretion;	4.1118e+07	4.18512e+07	4.17017e+07	4.16733e+07	4.07851e+07	4.01381e+07	4.17587e+07	4.13383e+07	4.20636e+07	4.07435e+07	2.45484e+07	8.43487e+07	5.91087e+07	3.35461e+07	2.03605e+07	1.11916e+07	2.31743e+07	6.32071e+07	2.01187e+07	5.94831e+07	1.23334e+08	2.55971e+07	1.63023e+07	4.49842e+07	3.22965e+07	2.71754e+07	4.05099e+07	1.53911e+08	3.88507e+07	5.253e+07	5.24857e+07	0.73959	0.207611	0.58415407413808	0.693094678532551
7.771_294.1831	6-gingerol	C17 H26 O4	294.183	7.771	C10462	MReference-7221	#N/A	#N/A	55.8	level3	Skimate / acetate-malonate pathway derived compounds	Others	Zingiber derived compounds	#N/A	6.21163e+06	6.19084e+06	6.29381e+06	6.81768e+06	7.51711e+06	7.01633e+06	7.33182e+06	6.50668e+06	6.22641e+06	7.23681e+06	8.42327e+06	5.36281e+06	8.11904e+06	7.06486e+06	4.606e+06	4.36626e+06	8.67213e+06	1.04141e+07	1.05621e+07	7.74576e+06	9.74604e+06	9.12837e+06	1.23071e+07	1.49134e+07	1.14976e+07	1.03918e+07	5.52488e+06	8.36903e+06	6.3237e+06	1.05006e+07	9.37809e+06	0.602222	0.300106	0.0237616644405626	0.0772713643709505
7.81_318.183	Coenzyme q2	C19 H26 O4	318.183	7.81	C00399	MReference-379	HMDB0006709	#N/A	52.3	level3	Lipids and lipid-like molecules	Prenol lipids	Quinone and hydroquinone lipids	map00130 Ubiquinone and other terpenoid-quinone biosynthesis; map00190 Oxidative phosphorylation; map01100 Metabolic pathways;	3.30404e+07	3.16104e+07	3.15673e+07	3.32062e+07	3.19219e+07	3.3665e+07	3.43662e+07	3.39152e+07	3.40778e+07	3.45942e+07	3.90313e+07	3.53434e+07	2.00261e+07	1.00513e+07	7.27688e+07	2.85431e+07	2.16308e+07	3.3988e+07	3.06032e+07	2.09077e+07	4.06855e+07	5.99276e+07	4.10056e+07	2.69969e+07	5.78526e+07	4.07741e+07	2.49118e+07	5.8669e+07	3.4294e+07	4.17017e+07	3.46238e+07	0.822365	0.181346	0.341390014847036	0.478558044296133
7.895_266.1874	Tetranor-12r-hete	C16 H26 O3	266.187	7.895	#N/A	MReference-9904	#N/A	#N/A	59.8	level3	#N/A	#N/A	#N/A	#N/A	1.8084e+06	2.00133e+06	2.04437e+06	2.00046e+06	1.88264e+06	1.9089e+06	1.85894e+06	1.94641e+06	1.90339e+06	1.90117e+06	907127	1.98809e+06	3.55691e+06	941031	2.01813e+06	2.56207e+06	984189	3.94696e+06	1.93821e+06	972917	2.38583e+06	2.20744e+06	1.2091e+06	3.11691e+06	4.62816e+06	2.46922e+06	1.94944e+06	9.24264e+06	1.99556e+06	3.76924e+06	2.07259e+06	0.529432	0.374641	0.17531172132481	0.301252027062071
8.133_394.1417	(-)-deguelin	C23 H22 O6	394.142	8.133	C10417	MReference-5828	#N/A	#N/A	50.9	level3	Flavonoids	Isoflavonoids	Rotenones	#N/A	459639	407106	475992	402042	559103	435373	559121	427563	454761	399434	181024	268855	218824	149705	51238.6	227474	100116	414565	156348	43439.5	51515.1	56002.6	52618.7	50601.5	53152.1	48543.7	56024.5	153289	182853	69038.3	136998	2.64858	0.783512	0.0115150180745494	0.0490043001087904
8.217_958.5141	Asiaticoside	C48 H78 O19	958.514	8.217	C15428	MReference-5851	HMDB0036656	#N/A	34.9	level3	Lipids and lipid-like molecules	Prenol lipids	Terpene glycosides	#N/A	3.33806e+06	3.76749e+06	3.32737e+06	4.04814e+06	3.87155e+06	4.66515e+06	3.77783e+06	3.71092e+06	3.50589e+06	3.4844e+06	387838	304954	323330	394728	364235	389484	7.74438e+06	8.13443e+06	8.76404e+06	402157	346803	1.22762e+07	1.30325e+07	1.20232e+07	1.12939e+07	5.10162e+06	1.18451e+07	8.91515e+06	360762	1.03686e+07	6.27801e+06	0.0347937	2.20055	5.93225289202378e-07	0.00013963040244601
8.22_404.2564	Lovastatin	C24 H36 O5	404.256	8.22	C07074	MReference-3314	HMDB0014372	#N/A	36.3	level3	Organoheterocyclic compounds	Lactones	Delta valerolactones	#N/A	2.45554e+07	2.55218e+07	2.64608e+07	2.64274e+07	2.48138e+07	2.88727e+07	2.47619e+07	2.55269e+07	2.53815e+07	2.37299e+07	4.22606e+07	2.77041e+07	2.33667e+07	1.74081e+07	6.12935e+07	5.02518e+07	2.87501e+07	2.86067e+07	3.13448e+07	2.06633e+07	2.72539e+07	3.85109e+07	3.69611e+07	2.29746e+07	2.29432e+07	2.9739e+07	1.69524e+07	3.48639e+07	3.70475e+07	2.74057e+07	2.91883e+07	1.35182	0.161836	0.325909184962919	0.463860162725001
8.369_338.2452	11-deoxy prostaglandin f2β	C20 H34 O4	338.245	8.369	#N/A	MReference-4600	#N/A	#N/A	56.4	level3	#N/A	#N/A	#N/A	#N/A	1.43575e+06	1.45645e+06	1.22901e+06	1.21182e+06	1.59017e+06	1.39881e+06	1.46262e+06	1.21759e+06	1.29935e+06	1.23789e+06	241597	1.04538e+06	624731	338200	677213	464863	4.23583e+06	1.27975e+06	517138	99974.7	472655	1.69756e+06	2.77358e+06	3.858e+06	909197	4.30554e+06	898286	3.59479e+06	565330	2.72323e+06	1.38382e+06	0.207595	1.0194	0.00262186550163695	0.0198271997573589
8.496_316.2037	Cafestol	C20 H28 O3	316.204	8.496	C09066	MReference-5863	HMDB0035710	#N/A	47.8	level3	Organoheterocyclic compounds	Naphthofurans	#N/A	#N/A	726444	338804	356618	579842	509212	429134	451651	409302	541388	299347	749448	2.62285e+06	948483	609703	3.23269e+06	2.34478e+06	575507	500665	462785	1.37205e+06	423014	283406	804805	353917	2.32293e+06	315495	1.53699e+06	663913	1.75133e+06	999675	602905	1.7519	0.461887	0.188179769387155	0.317511205874563
8.712_378.2772	2-arachidonoyl glycerol	C23 H38 O4	378.277	8.712	C13856	MReference-4740	HMDB0004666	#N/A	57.9	level3	Lipids and lipid-like molecules	Endocannabinoids	#N/A	map04080 Neuroactive ligand-receptor interaction; map04714 Thermogenesis; map04723 Retrograde endocannabinoid signaling;	1.04985e+07	9.69705e+06	1.01362e+07	9.56632e+06	1.08109e+07	9.55933e+06	9.20561e+06	9.02728e+06	8.71263e+06	9.34975e+06	6.72155e+06	1.40006e+07	1.73903e+06	5.01168e+06	1.75664e+07	2.68189e+06	6.71974e+06	2.11507e+06	9.16862e+06	7.97302e+07	7.23327e+07	9.08446e+06	2.56438e+06	1.54461e+07	3.47013e+06	1.28637e+07	1.69149e+06	2.47745e+06	7.95353e+06	6.41888e+06	2.98585e+07	1.23908	0.179304	0.614535395296087	0.717804263984221
8.803_404.22	Strophanthidin	C23 H32 O6	404.22	8.803	C19988	MReference-2227	#N/A	9.2	35.2	level3	Terpenoids	Steroids	Cardanolide	#N/A	1.58874e+06	1.76914e+06	1.64855e+06	1.39237e+06	1.88872e+06	1.71884e+06	1.43531e+06	1.59092e+06	1.64631e+06	2.3171e+06	8.20074e+06	1.86947e+06	4.09978e+06	4.29378e+06	1.70037e+06	3.43714e+06	1.52554e+06	166265	670281	96337.8	1.89926e+06	303323	418180	340986	1.09348e+06	816385	5.66076e+06	464600	3.93355e+06	1.46573e+06	776836	2.68368	0.947125	0.0200402162459469	0.0692747585701823
8.818_436.2583	Oleoyl-l-α-lysophosphatidic acid	C21 H41 O7 P	436.258	8.818	#N/A	MReference-1474	HMDB0007855	#N/A	48	level3	Lipids and lipid-like molecules	Glycerophospholipids	Glycerophosphates	#N/A	1.36548e+06	1.46774e+06	1.40294e+06	1.46847e+06	1.48924e+06	1.55597e+06	1.54929e+06	1.46367e+06	1.54576e+06	1.55738e+06	40301	10524.6	754217	73962.6	5.25819e+06	2.90942e+06	266379	815098	2.18211e+06	111249	15769.1	1.21178e+06	5.68463e+06	8.79722e+06	6.21292e+06	3.53292e+06	3.22024e+06	2.19747e+06	1.50777e+06	4.9409e+06	767064	0.305161	2.2672	0.0395766005246311	0.108728828111877
8.852_528.3105	Milbemectin a3	C31 H44 O7	528.311	8.852	C18557	MReference-3079	#N/A	#N/A	46.5	level3	#N/A	#N/A	#N/A	#N/A	539396	590004	581126	616466	662464	534776	611917	581174	542166	552662	254421	294183	169053	84233.9	465019	772432	496772	839403	686205	700565	522899	1.83299e+06	263217	1.37463e+06	464628	2.32698e+06	550031	1.40274e+06	339891	1.0637e+06	846472	0.319535	0.815638	0.037030201141994	0.104414298817572
8.907_327.2402	10-nitrooleate	C18 H33 N O4	327.24	8.907	#N/A	MReference-6748	#N/A	#N/A	54.8	level3	#N/A	#N/A	#N/A	#N/A	55058.1	78784.5	62629.6	86069.1	70531.3	97954.9	80417.2	80117.4	68394.3	74613.7	8948.57	7437.61	51251.2	32831.3	25213.5	13793	22687.1	19142.4	51958.7	20711.8	7018.79	30734	57396.7	137988	82309.7	28609.2	28401.8	42873.5	23245.9	62929.7	25375.5	0.369394	1.00131	0.0253851518509363	0.0806891305457682
9.102_298.1784	3,14-dihydro-15-keto-tetranor prostaglandin e2	C16 H26 O5	298.178	9.102	#N/A	MReference-9791	#N/A	#N/A	47.8	level3	#N/A	#N/A	#N/A	#N/A	1.58803e+06	1.53552e+06	1.53243e+06	1.62686e+06	1.43689e+06	1.62101e+06	1.61098e+06	1.63986e+06	1.35748e+06	1.60993e+06	1.69343e+06	1.13187e+06	1.15585e+06	1.81211e+06	1.50253e+06	1.1896e+06	1.66784e+06	1.51729e+06	1.58804e+06	1.91812e+06	1.21002e+06	1.78367e+06	1.75137e+06	1.73176e+06	1.67389e+06	1.88475e+06	2.20918e+06	2.01372e+06	1.41423e+06	1.87745e+06	1.61416e+06	0.753275	0.209631	0.0156668595733513	0.0587623455233744
9.109_542.3261	Milbemectin a4	C32 H46 O7	542.326	9.109	#N/A	MReference-3019	#N/A	#N/A	48	level3	#N/A	#N/A	#N/A	#N/A	4.2917e+06	4.1067e+06	4.05071e+06	4.2385e+06	3.98059e+06	4.02224e+06	4.09822e+06	4.53748e+06	4.34978e+06	4.63506e+06	610071	508747	2.69809e+06	360628	7.20858e+06	1.71616e+06	939123	5.03148e+06	1.47776e+06	1.57044e+06	1.22868e+06	3.57346e+06	1.09498e+07	7.99542e+06	1.64112e+07	6.55014e+06	6.77444e+06	1.15842e+07	2.18371e+06	1.00442e+07	2.30349e+06	0.21741	1.32312	0.00625360305619623	0.0331374558546799
9.18_340.2613	11-deoxy prostaglandin f1α	C20 H36 O4	340.261	9.18	#N/A	MReference-4731	#N/A	#N/A	72.5	level3	#N/A	#N/A	#N/A	#N/A	2.37805e+07	2.45232e+07	2.29871e+07	2.1725e+07	2.25308e+07	2.32109e+07	2.1291e+07	2.18414e+07	2.2715e+07	2.25783e+07	2.28888e+07	6.39641e+07	6.62911e+07	6.95632e+07	1.34463e+08	6.69718e+07	2.38398e+06	667052	878164	286349	435111	405419	519695	1.58921e+06	557031	403552	1.27294e+06	769178	7.06903e+07	851935	842679	82.9762	2.72319	7.84557615188345e-08	3.69330497349913e-05
9.192_322.25	15-oxoede	C20 H34 O3	322.25	9.192	#N/A	MReference-9905	#N/A	#N/A	56.3	level3	#N/A	#N/A	#N/A	#N/A	814751	910620	913942	936167	806596	852157	944079	773978	890163	613586	1.07171e+06	2.31258e+06	443163	486203	831717	732244	343922	231945	390796	285003	561146	353550	468921	1.13067e+06	1.50832e+06	2.30719e+06	1.68253e+06	620632	979603	1.28638e+06	361060	0.76152	0.230756	0.417879139616097	0.550025457777933
9.21_150.0682	4-ethoxybenzaldehyde	C9 H10 O2	150.068	9.21	#N/A	MReference-6569	HMDB0033970	#N/A	55.9	level3	Benzenoids	Phenol ethers	#N/A	#N/A	729923	683541	618194	630976	561714	911226	815959	810263	853673	693017	3.49502e+06	5.49775e+06	3.66831e+06	4.08467e+06	3.27262e+06	2.98186e+06	4.32253e+06	6.26922e+06	5.1475e+06	6.31184e+06	5.14209e+06	3.52304e+06	6.78591e+06	4.86205e+06	6.4088e+06	4.4145e+06	7.21647e+06	6.18722e+06	3.83337e+06	5.97916e+06	5.11937e+06	0.641122	0.300386	0.00357257075904119	0.0241073036328755
9.308_364.2977	2-arachidonyl glycerol ether	C23 H40 O3	364.298	9.308	#N/A	MReference-9903	HMDB0013657	#N/A	39.8	level3	Lipids and lipid-like molecules	Endocannabinoids	#N/A	#N/A	955210	826692	893385	1.19537e+06	853242	754526	1.04682e+06	998427	774474	916296	638142	1.335e+06	852398	305181	876740	828546	760458	2.3403e+06	696000	1.44918e+06	2.06106e+06	1.46374e+06	1.37104e+06	4.06241e+06	3.21801e+06	729255	597306	2.23051e+06	806001	2.03476e+06	1.46179e+06	0.396117	0.530576	0.0712732198225249	0.162675724758563
9.58_430.3812	Dl-α-tocopherol	C29 H50 O2	430.381	9.58	D02332	MReference-3075	#N/A	9.1	48.7	level3	#N/A	#N/A	#N/A	#N/A	771921	1.1171e+06	827786	1.60708e+06	775811	1.02868e+06	881515	985123	1.02039e+06	763508	571179	6.67901e+06	489951	537261	1.83655e+06	433611	591604	537659	504084	2.44599e+06	2.49699e+06	556856	611654	519059	538065	1.44331e+06	518541	508285	1.75793e+06	689819	1.18886e+06	2.54839	0.280016	0.408368843661343	0.541978103054912
9.657_373.2505	Leucocrystal violet	C25 H31 N3	373.25	9.657	#N/A	MReference-4903	#N/A	#N/A	32.8	level3	#N/A	#N/A	#N/A	#N/A	1.08157e+07	1.0473e+07	9.99155e+06	1.01864e+07	9.78246e+06	1.12056e+07	1.03169e+07	1.03529e+07	1.10786e+07	1.01315e+07	1.4976e+07	3.71666e+06	7.87543e+06	1.2962e+07	7.50259e+06	9.1423e+06	1.75762e+07	2.73176e+07	1.54874e+07	1.38876e+07	1.26893e+07	1.8313e+07	1.36282e+07	9.34905e+06	1.05429e+07	2.0206e+07	1.02358e+07	1.37749e+07	9.36249e+06	1.29562e+07	1.75452e+07	0.722629	0.231046	0.139028389937491	0.254709533228542
9.849_327.3138	N,n-dimethylsphingosine	C20 H41 N O2	327.314	9.849	C13914	MReference-4434	HMDB0013645	#N/A	43.1	level3	Organic nitrogen compounds	Organonitrogen compounds	Amines	#N/A	604786	486758	805524	535684	474419	441779	650212	293536	498895	462282	286652	898576	1.04915e+06	2.18034e+06	7.1345e+06	1.58863e+06	458618	383262	375479	323866	313340	305480	366712	354520	352803	485349	461069	380939	2.18964e+06	400232	360007	5.47093	0.946505	0.0351996132425139	0.100914847344174
9.965_347.2824	O-arachidonoyl ethanolamine	C22 H37 N O2	347.282	9.965	#N/A	MReference-4742	HMDB0013655	#N/A	34.3	level3	Lipids and lipid-like molecules	Fatty Acyls	Fatty acid esters	#N/A	3.68927e+07	2.32859e+07	4.13582e+07	4.08877e+07	4.11045e+07	3.96754e+07	3.67589e+07	3.60765e+07	1.94564e+07	1.56759e+07	1.18388e+08	7.21038e+07	1.75314e+07	3.08647e+07	4.09291e+07	2.08118e+07	4.55954e+07	2.20645e+07	2.28895e+07	2.96417e+07	2.26707e+07	9.42547e+06	2.38989e+07	3.51775e+07	2.42776e+07	5.72967e+07	8.81466e+07	2.26372e+07	5.01048e+07	4.19057e+07	2.53812e+07	1.19565	0.216617	0.82216363778146	0.875344413628005
0.574_234.0372	2-(2-acetoxy-2-oxoethyl)-2-hydroxysuccinic acid	C8 H10 O8	234.037	0.574	#N/A	S67159455	HMDB0059808	#N/A	#N/A	level4	Organic acids and derivatives	Carboxylic acids and derivatives	Tetracarboxylic acids and derivatives	#N/A	1.94187e+06	1.95115e+06	2.91552e+06	1.97989e+06	1.86108e+06	1.86135e+06	2.3484e+06	1.94152e+06	2.26682e+06	2.26862e+06	267350	189962	105672	56419.3	1.22946e+06	1.00471e+06	151788	166370	271375	1.26799e+07	396637	886892	637846	3.11799e+07	3.97237e+07	881919	1.56596e+06	1.44541e+06	475595	1.25725e+07	2.42549e+06	0.0378283	1.77135	0.020716676277559	0.0706931794057128
0.583_232.0385	Thorium	#N/A	232.038	0.583	#N/A	S22399	HMDB0029215	#N/A	#N/A	level4	Homogeneous metal compounds	Homogeneous actinide compounds	#N/A	#N/A	3.96973e+06	3.89438e+06	4.27119e+06	3.26979e+06	3.92134e+06	2.72686e+06	3.21686e+06	2.91075e+06	3.05628e+06	2.75733e+06	1.33864e+06	1.7607e+06	1.05903e+06	1.12487e+06	2.39731e+06	2.16522e+06	1.6273e+06	847243	1.90865e+06	1.78815e+07	926756	1.42595e+06	1.5227e+06	3.23461e+07	4.182e+07	2.39501e+06	2.67582e+06	1.89445e+06	1.64096e+06	1.37757e+07	4.10289e+06	0.11912	0.782089	0.0996779564504251	0.203686812609133
0.589_352.0638	4-o-(4-deoxy-beta-l-threo-hex-4-enopyranuronosyl)-beta-d-galactopyranuronic acid	C12 H16 O12	352.064	0.589	C06118	S389403	#N/A	#N/A	#N/A	level4	#N/A	#N/A	#N/A	map00040 Pentose and glucuronate interconversions; map01100 Metabolic pathways;	1.10791e+06	1.12026e+06	1.09423e+06	1.20465e+06	1.14214e+06	1.04865e+06	1.28789e+06	1.16844e+06	1.07385e+06	1.08084e+06	292733	172881	1.08404e+06	725785	495336	905085	826906	618266	503990	2.59014e+06	5.12712e+06	863966	739168	1.46691e+06	1.56378e+06	2.01562e+06	1.58257e+06	2.7274e+06	612643	1.68258e+06	1.75506e+06	0.36411	0.789398	0.010242984550618	0.0454680337312911
0.591_172.037	(-)-3-dehydroshikimic acid	C7 H8 O5	172.037	0.591	C02637	S388830	#N/A	#N/A	#N/A	level4	#N/A	#N/A	#N/A	map00400 Phenylalanine, tyrosine and tryptophan biosynthesis; map01100 Metabolic pathways; map01230 Biosynthesis of amino acids;	2.65008e+06	2.0647e+06	2.32724e+06	2.13266e+06	2.12961e+06	2.03429e+06	1.95547e+06	2.07947e+06	2.20366e+06	2.52465e+06	324797	2.03492e+06	1.06819e+06	778989	2.0601e+06	1.2555e+06	1.90831e+06	1.39237e+06	1.46324e+06	6.04858e+06	1.15939e+06	1.85463e+06	2.28545e+06	3.19234e+07	4.58961e+06	1.97726e+06	976627	1.57822e+06	1.25375e+06	7.22176e+06	2.30442e+06	0.173607	0.744288	0.0958522860383775	0.198602392836999
0.593_306.039	2-protocatechuoyl phloroglucinol carboxylic acid	C14 H10 O8	306.039	0.593	C04524	S389328	HMDB0059651	#N/A	#N/A	level4	Phenylpropanoids and polyketides	Depsides and depsidones	#N/A	#N/A	2.11037e+06	1.61265e+06	2.24455e+06	2.97497e+06	1.6714e+06	1.54762e+06	1.95251e+06	1.80225e+06	2.94465e+06	2.28151e+06	1.19072e+06	1.0529e+06	1.37383e+06	514574	3.95571e+06	3.36288e+06	2.10012e+06	497077	2.31173e+06	2.04787e+06	198725	1.59891e+06	2.242e+06	6.17409e+06	5.95182e+06	1.71657e+06	1.0994e+06	943322	1.90843e+06	3.0212e+06	1.45907e+06	0.631681	0.439909	0.378224908175854	0.515562112418657
0.595_288.0282	[5'-(3-buten-1-yn-1-yl)-2,2'-bithiophen-5-yl]methyl acetate	C15 H12 O2 S2	288.028	0.595	#N/A	S4474840	#N/A	#N/A	#N/A	level4	#N/A	#N/A	#N/A	#N/A	1.69432e+06	1.60539e+06	1.67276e+06	1.69036e+06	1.55222e+06	1.35753e+06	1.39148e+06	1.50359e+06	1.50464e+06	1.49158e+06	777123	777653	480604	671346	1.38316e+06	1.68437e+06	1.9483e+06	553031	2.40647e+06	1.37305e+06	163417	709164	1.55341e+06	3.50076e+06	4.10976e+06	1.13668e+06	1.39968e+06	688773	962376	2.06484e+06	1.19224e+06	0.466077	0.467507	0.0811232637965895	0.177770324923353
0.596_275.032	Phospho(1-aminoethyl)(2-carboxypropyl)phosphinic acid	C6 H15 N O7 P2	275.032	0.596	C12022	S391748	#N/A	#N/A	#N/A	level4	#N/A	#N/A	#N/A	#N/A	2.37154e+07	1.70074e+07	2.33628e+07	2.57936e+07	1.88406e+07	1.57465e+07	2.14715e+07	2.04657e+07	1.44385e+07	2.03586e+07	8.45383e+07	1.2075e+07	2.28078e+07	3.30349e+07	3.71273e+07	2.39107e+07	5.18375e+07	4.75003e+06	6.06787e+07	311319	988662	2.28595e+06	1.15774e+07	4.46068e+06	1.05897e+07	5.25866e+07	7.68307e+07	4.74234e+06	3.55823e+07	2.67979e+07	2.0142e+07	1.3278	0.412767	0.248214540253887	0.385188708833088
0.598_276.0284	5-(4-acetoxy-1-butynyl)-2,2â€²-bithienyl	C14 H12 O2 S2	276.028	0.598	C04485	S389319	HMDB0034454	#N/A	#N/A	level4	Organoheterocyclic compounds	Bi- and oligothiophenes	#N/A	#N/A	7.79131e+07	7.43477e+07	8.12436e+07	8.49038e+07	8.39752e+07	6.99157e+07	7.45892e+07	7.03132e+07	6.62992e+07	7.08915e+07	3.6118e+08	4.15988e+07	1.0096e+08	1.46998e+08	1.21492e+08	1.10445e+08	1.70026e+08	1.97625e+07	1.97714e+08	1.20688e+06	2.98169e+06	1.14862e+07	4.14448e+07	1.70519e+07	4.51594e+07	1.77063e+08	3.46925e+08	1.75839e+07	1.47112e+08	1.07538e+08	6.71962e+07	1.368	0.404512	0.233072466462215	0.368792009448476
0.603_350.0653	2-(2,5-dihydroxy-4-methoxyphenyl)-3,5,6,7-tetrahydroxy-2,3-dihydro-4h-chromen-4-one	C16 H14 O9	350.065	0.603	#N/A	S74852603	HMDB0129500	#N/A	#N/A	level4	Phenylpropanoids and polyketides	Flavonoids	Flavonoid glycosides	#N/A	1.43879e+06	1.35489e+06	1.52402e+06	1.61307e+06	1.60431e+06	1.30804e+06	1.49953e+06	1.63047e+06	1.49739e+06	1.59874e+06	316403	557460	1.33663e+06	950614	697306	1.46538e+06	1.13219e+06	688828	829216	4.12512e+06	5.12467e+06	1.14451e+06	1.16819e+06	2.27008e+06	2.12239e+06	2.40286e+06	1.79061e+06	2.89972e+06	887299	2.10897e+06	2.17409e+06	0.420725	0.657629	0.00787514026043915	0.038377042211198
0.609_336.0496	1-(2,3,4,6-tetrahydroxyphenyl)-3-(3,4,5-trihydroxyphenyl)-1,2-propanedione	C15 H12 O9	336.05	0.609	#N/A	S74851669	HMDB0125215	#N/A	#N/A	level4	Phenylpropanoids and polyketides	Linear 1,3-diarylpropanoids	Chalcones and dihydrochalcones	#N/A	2.07105e+06	1.86554e+06	2.41324e+06	2.28499e+06	2.14658e+06	1.90939e+06	2.06156e+06	2.35741e+06	2.54709e+06	2.58886e+06	1.56438e+06	1.70735e+06	2.27193e+06	2.41014e+06	3.00387e+06	2.89462e+06	2.84399e+06	1.01781e+06	2.86948e+06	3.65758e+06	989855	1.04395e+06	1.56345e+06	3.22151e+06	5.66789e+06	4.51071e+06	4.47034e+06	1.3158e+06	2.30872e+06	3.45828e+06	2.07044e+06	0.66759	0.221661	0.308912638082982	0.445460635250617
0.611_72.0213	Malondialdehyde	C3 H4 O2	72.0213	0.611	C19440	S10499	HMDB0006112	95.7	91	level4	Organic oxygen compounds	Organooxygen compounds	Carbonyl compounds	#N/A	7.18872e+08	6.79529e+08	6.88245e+08	7.38076e+08	7.2889e+08	6.25009e+08	6.5344e+08	6.64913e+08	6.32629e+08	6.61079e+08	3.34657e+09	1.09813e+08	1.23186e+09	2.77365e+09	2.91225e+08	1.06481e+09	7.81741e+08	3.64314e+08	7.04943e+08	6.24554e+07	1.69284e+08	7.22354e+08	8.26687e+08	2.76821e+08	4.25904e+08	7.39922e+07	7.56029e+07	5.24696e+08	1.46966e+09	3.67284e+08	4.67515e+08	4.00142	0.56761	0.110646715560126	0.21834810878193
0.612_196.0037	(2e)-3-methyl-4-(sulfooxy)-2-butenoic acid	C5 H8 O6 S	196.004	0.612	#N/A	S74852382	#N/A	#N/A	#N/A	level4	#N/A	#N/A	#N/A	#N/A	3.17738e+07	3.03686e+07	3.23763e+07	3.428e+07	3.40536e+07	2.50906e+07	3.61371e+07	3.3707e+07	3.31943e+07	2.82551e+07	1.75368e+07	2.04045e+07	6.93123e+06	8.60802e+06	4.25866e+07	4.47344e+07	2.75203e+07	2.4696e+07	3.66219e+07	3.09128e+07	2.94073e+07	7.75792e+07	2.68178e+07	5.62021e+07	3.81827e+07	8.88095e+07	9.58818e+07	1.07728e+08	2.34669e+07	6.89369e+07	3.77896e+07	0.340412	0.656618	0.0136787021175323	0.0542938366090078
0.613_74.0367	Propionic acid	C3 H6 O2	74.0367	0.613	C00163	S1005	HMDB0000237	#N/A	#N/A	level4	Organic acids and derivatives	Carboxylic acids and derivatives	Carboxylic acids	map00640 Propanoate metabolism; map00760 Nicotinate and nicotinamide metabolism; map01100 Metabolic pathways; map04973 Carbohydrate digestion and absorption; map04974 Protein digestion and absorption;	3.24791e+07	2.9227e+07	2.98602e+07	3.09123e+07	2.95395e+07	2.64857e+07	2.61071e+07	2.91062e+07	3.24239e+07	2.93152e+07	1.52719e+08	3.17627e+06	5.59674e+07	1.21334e+08	1.01921e+07	4.4434e+07	2.96735e+07	1.24013e+07	3.05669e+07	1.68743e+06	5.57251e+06	3.17639e+07	3.76022e+07	8.84679e+06	1.6481e+07	1.80973e+06	2.01132e+06	2.18416e+07	6.46372e+07	1.47654e+07	1.86109e+07	4.3776	0.771512	0.122360996578165	0.233119320830523
0.614_459.0676	2-acetamido-2-deoxy-3-o-(4-deoxy-alpha-l-threo-hex-4-enopyranuronosyl)-6-o-sulfo-d-galactopyranose	C14 H21 N O14 S	459.068	0.614	C04865	S8473633	#N/A	#N/A	#N/A	level4	#N/A	#N/A	#N/A	#N/A	335343	503003	573189	357143	262779	610977	650383	465187	550629	576317	219266	2.37646e+06	129166	216390	102613	122816	972191	954745	544322	794661	1.04052e+06	813908	1.92419e+06	113289	393190	180891	524765	116938	527785	542211	853392	0.973395	0.546333	0.682927827142195	0.771880611349792
0.615_190.0587	Carglumic acid	C6 H10 N2 O5	190.059	0.615	C05829	S108351	HMDB0015673	#N/A	#N/A	level4	Organic acids and derivatives	Carboxylic acids and derivatives	Amino acids, peptides, and analogues	map00340 Histidine metabolism;	1.7378e+06	1.89005e+06	2.08102e+06	1.72261e+06	1.73735e+06	1.98869e+06	1.66845e+06	1.71502e+06	1.82504e+06	1.78445e+06	2.91179e+06	1.41815e+06	2.07618e+06	5.95991e+06	4.16866e+06	2.17643e+06	1.66598e+06	1.94761e+06	1.94146e+06	2.03116e+06	1.53392e+06	2.27902e+06	2.9213e+06	3.02706e+06	2.7768e+06	2.65027e+06	2.87373e+06	1.285e+06	3.11852e+06	2.58903e+06	1.89986e+06	1.20451	0.080515	0.673057411296126	0.763750214216346
0.615_246.0192	3-(sulfooxy)benzenepropanoic acid	C9 H10 O6 S	246.019	0.615	#N/A	S162993	HMDB0094710	#N/A	#N/A	level4	Organic acids and derivatives	Organic sulfuric acids and derivatives	Arylsulfates	#N/A	1.18752e+06	1.14796e+06	1.21971e+06	1.03747e+06	1.22998e+06	1.09804e+06	1.1935e+06	1.11789e+06	1.14447e+06	1.1236e+06	446049	3.24578e+06	386751	209519	225953	1.95921e+06	2.97489e+06	1.87949e+06	1.51021e+06	645048	2.49257e+06	2.78058e+06	497203	558519	2.0909e+06	369552	1.96689e+06	1.44874e+06	1.07888e+06	1.1553e+06	2.04713e+06	0.933849	0.326584	0.484551622714589	0.60803059147779
0.615_88.0161	Pyruvic acid	C3 H4 O3	88.0161	0.615	C00022	S1031	HMDB0000243	97.4	97	level4	Organic acids and derivatives	Keto acids and derivatives	Alpha-keto acids and derivatives	map00010 Glycolysis / Gluconeogenesis; map00020 Citrate cycle (TCA cycle); map00030 Pentose phosphate pathway; map00040 Pentose and glucuronate interconversions; map00053 Ascorbate and aldarate metabolism; map00250 Alanine, aspartate and glutamate metabolism; map00260 Glycine, serine and threonine metabolism; map00270 Cysteine and methionine metabolism; map00290 Valine, leucine and isoleucine bio…	3.48358e+08	3.3284e+08	3.30034e+08	3.52194e+08	3.45575e+08	3.76822e+08	3.26068e+08	3.16577e+08	3.2168e+08	3.21358e+08	1.22135e+09	2.90968e+08	4.31031e+08	6.35633e+08	5.35232e+08	3.44746e+08	6.19959e+08	1.85627e+08	5.87728e+08	9.08382e+07	9.36613e+07	2.82868e+07	2.41176e+08	2.0098e+08	2.97361e+08	8.90188e+08	1.33969e+09	1.80382e+08	5.76494e+08	5.24963e+08	2.67683e+08	1.09816	0.170551	0.486604174223878	0.609906510582803
0.616_322.0703	Leucodelphinidin	C15 H14 O8	322.07	0.616	C05909	S389679	#N/A	#N/A	#N/A	level4	Flavonoids	Flavonoids	Flavan 3,4-diols	#N/A	3.74338e+06	3.64988e+06	4.18633e+06	4.24464e+06	4.26023e+06	3.95972e+06	3.88257e+06	4.26794e+06	4.17189e+06	4.20963e+06	5.38692e+06	1.53717e+06	7.30079e+06	6.06362e+06	6.58228e+06	5.94631e+06	7.90822e+06	3.15844e+06	8.45019e+06	956922	534057	3.1864e+06	4.10565e+06	2.62839e+06	4.85593e+06	5.43404e+06	8.47694e+06	2.49218e+06	5.46951e+06	4.66552e+06	4.03237e+06	1.17233	0.131582	0.643291285565359	0.739690700243998
0.617_219.0738	O-(3-carboxypropanoyl)homoserine	C8 H13 N O6	219.074	0.617	#N/A	S929	#N/A	#N/A	#N/A	level4	#N/A	#N/A	#N/A	#N/A	1.46075e+07	1.17485e+07	1.35167e+07	1.20784e+07	1.49362e+07	1.25372e+07	1.2681e+07	1.40337e+07	1.34286e+07	1.29983e+07	7.55773e+06	9.80287e+06	1.37159e+07	1.52552e+07	2.77703e+07	1.60152e+07	1.86731e+07	2.05068e+07	1.55905e+07	8.62052e+06	1.25215e+07	2.11093e+07	2.3467e+07	2.31654e+07	2.07598e+07	1.91162e+07	2.39463e+07	2.34295e+07	1.50195e+07	2.2314e+07	1.61703e+07	0.673098	0.287023	0.0469423921817263	0.122174154041713
0.618_204.0744	Glu-gly	C7 H12 N2 O5	204.074	0.618	#N/A	S4932470	HMDB0028819	#N/A	#N/A	level4	Organic acids and derivatives	Carboxylic acids and derivatives	Amino acids, peptides, and analogues	#N/A	3.03793e+06	3.97615e+06	3.76718e+06	4.01391e+06	3.4819e+06	3.82467e+06	3.88359e+06	4.07709e+06	3.65912e+06	3.63266e+06	3.45999e+06	4.70956e+06	5.21386e+06	5.3671e+06	4.45044e+06	3.37305e+06	4.4622e+06	5.90992e+06	3.89272e+06	1.24591e+07	7.77087e+06	4.5328e+06	2.96349e+06	4.3358e+06	2.80768e+06	7.44528e+06	7.11148e+06	4.16521e+06	4.429e+06	4.80482e+06	6.50459e+06	0.921782	0.0403345	0.897938272433202	0.92897933298009
0.618_214.0143	3-hydroxy-2-methyl-2-[(sulfooxy)methyl]propanoic acid	C5 H10 O7 S	214.014	0.618	#N/A	S74851990	HMDB0127651	#N/A	#N/A	level4	Organic acids and derivatives	Hydroxy acids and derivatives	Beta hydroxy acids and derivatives	#N/A	4.306e+06	3.98248e+06	3.49392e+06	3.92733e+06	4.1813e+06	3.87392e+06	3.85429e+06	3.60847e+06	4.1346e+06	3.9266e+06	3.99256e+06	1.06127e+07	4.30238e+06	1.76275e+06	5.41649e+06	4.68655e+06	4.73564e+06	3.75966e+06	3.54831e+06	1.11741e+07	1.02298e+07	6.7206e+06	5.24428e+06	5.07437e+06	4.85997e+06	4.40906e+06	4.29896e+06	7.66072e+06	5.1289e+06	5.25789e+06	6.69469e+06	0.975467	0.0911896	0.598453740026286	0.704569458840501
0.618_334.0703	5,5'-dehydrodivanillate	C16 H14 O8	334.07	0.618	C18347	S15629	#N/A	#N/A	#N/A	level4	#N/A	#N/A	#N/A	#N/A	182109	222445	296316	266848	197183	155042	258781	303086	164930	344838	185421	233015	791349	191101	434958	108462	124307	101014	589693	339897	130521	1.0171e+06	105334	918576	1.71597e+06	733171	135697	265969	324051	645786	383756	0.501793	0.405867	0.435668427236555	0.566236643074567
0.619_338.0654	2-acetoxy-3-[3-(4-hydroxy-phenyl)-acryloyloxy]-succinic acid	C15 H14 O9	338.065	0.619	#N/A	S8557914	HMDB0034621	#N/A	#N/A	level4	Phenylpropanoids and polyketides	Cinnamic acids and derivatives	Hydroxycinnamic acids and derivatives	#N/A	3.07347e+06	3.11767e+06	3.19964e+06	3.68461e+06	3.66668e+06	2.9709e+06	3.50351e+06	3.66962e+06	3.28752e+06	3.38686e+06	7.38633e+06	1.49234e+06	3.40046e+06	1.55915e+07	3.43396e+06	2.79014e+06	4.77517e+06	1.12167e+06	4.44915e+06	1.23932e+06	530965	1.44892e+06	5.5052e+06	2.03125e+06	2.47942e+06	1.99691e+06	4.92847e+06	1.33284e+06	5.68246e+06	3.04568e+06	2.26086e+06	1.86574	0.296418	0.289737986359066	0.426564994772573
0.62_212.0353	1-(methylsulfinyl)-1-(propyldisulfanyl)propane	C7 H16 O S3	212.035	0.62	#N/A	S35013536	HMDB0033061	#N/A	#N/A	level4	Organosulfur compounds	Sulfoxides	#N/A	#N/A	826453	864139	769641	803748	848553	666895	971480	748707	650499	765480	154816	1.73487e+06	479131	167417	1.19015e+06	218866	302872	295890	250079	5.44683e+06	1.96731e+06	514316	622728	3.46895e+06	3.18403e+06	307438	253458	435305	657542	1.37865e+06	1.46288e+06	0.476945	0.490572	0.351465806857676	0.488853681720346
0.62_216.0267	(2z,4e)-5-hydroxy-2,4-pentadiene-1,2,5-tricarboxylic acid	C8 H8 O7	216.027	0.62	C04186	S21864724	#N/A	#N/A	#N/A	level4	#N/A	#N/A	#N/A	map00350 Tyrosine metabolism; map01100 Metabolic pathways;	1.38576e+06	1.11748e+06	1.15116e+06	1.3207e+06	1.35005e+06	890171	1.19126e+06	1.34093e+06	1.23874e+06	1.15701e+06	1.09058e+06	1.66252e+06	970134	841836	884383	1.42781e+06	2.68578e+06	404425	2.46452e+06	1.64468e+06	511380	580929	791621	3.99765e+06	3.50062e+06	1.35073e+06	2.08998e+06	310960	1.14621e+06	2.00693e+06	1.38195e+06	0.571127	0.180413	0.528910110777074	0.646125430513319
0.621_266.0634	1,1'-monoglyceride citrate	C9 H14 O9	266.063	0.621	#N/A	S2298434	HMDB0032437	#N/A	#N/A	level4	Organic acids and derivatives	Carboxylic acids and derivatives	Tricarboxylic acids and derivatives	#N/A	1.97644e+06	1.87842e+06	1.84427e+06	1.95364e+06	1.87975e+06	1.95018e+06	1.80617e+06	1.62157e+06	1.70753e+06	1.81995e+06	562303	2.67299e+06	1.77912e+06	1.46048e+06	3.36938e+06	1.25751e+06	1.95782e+06	1.7193e+06	1.99986e+06	6.32348e+06	2.19139e+06	2.27573e+06	2.01717e+06	7.21314e+06	1.80446e+07	2.86334e+06	2.0277e+06	2.41773e+06	1.8503e+06	5.76394e+06	2.7446e+06	0.321013	0.601651	0.0725972230056162	0.164977758773323
0.622_111.0797	Histamine	C5 H9 N3	111.08	0.622	C00388	S753	HMDB0000870	47.7	47	level4	Organic nitrogen compounds	Organonitrogen compounds	Amines	map00340 Histidine metabolism; map01100 Metabolic pathways; map04080 Neuroactive ligand-receptor interaction; map04664 Fc epsilon RI signaling pathway; map04721 Synaptic vesicle cycle; map04750 Inflammatory mediator regulation of TRP channels; map04971 Gastric acid secretion; map04974 Protein digestion and absorption; map05310 Asthma;	6.00266e+07	2.75582e+07	6.34659e+07	6.79326e+07	8.0646e+07	5.84454e+07	6.86681e+07	7.67042e+07	6.47048e+07	7.9007e+07	2.35596e+08	4.63109e+07	2.26934e+07	2.86744e+07	3.75393e+08	5.83922e+07	3.64356e+07	3.2902e+07	2.06065e+07	8.23127e+07	1.08721e+08	7.50327e+07	2.37858e+07	3.7213e+07	7.55932e+07	9.44736e+06	2.18722e+07	2.4998e+07	1.27843e+08	3.21516e+07	5.93351e+07	3.97627	0.563204	0.0974235522607756	0.200621772645495
0.622_205.0586	Lipoamide	C8 H15 N O S2	205.059	0.622	C00248	S840	HMDB0000962	#N/A	#N/A	level4	Organoheterocyclic compounds	Dithiolanes	Lipoamides	#N/A	3.31814e+06	2.65297e+06	2.84986e+06	2.27984e+06	3.08105e+06	2.47453e+06	3.37239e+06	2.29259e+06	2.52571e+06	2.24854e+06	1.18806e+06	4.53615e+06	2.12068e+06	2.11601e+06	2.40638e+06	2.05194e+06	3.88264e+06	4.39133e+06	2.78536e+06	8.22258e+06	5.08998e+06	3.63919e+06	3.18453e+06	3.92562e+06	4.30762e+06	3.69165e+06	4.87154e+06	3.086e+06	2.4032e+06	3.84449e+06	4.66851e+06	0.625103	0.345957	0.0265934217962881	0.0830162686379484
0.623_228.03	Benurestat	C9 H9 Cl N2 O3	228.03	0.623	#N/A	S34835	#N/A	#N/A	#N/A	level4	#N/A	#N/A	#N/A	#N/A	1.96917e+06	1.90005e+06	2.19017e+06	1.89279e+06	1.93976e+06	1.3039e+06	1.81244e+06	2.0454e+06	1.80462e+06	1.97292e+06	833726	3.50322e+06	1.40127e+06	1.23109e+06	3.32996e+06	2.83667e+06	2.70553e+06	3.1978e+06	1.83194e+06	4.9819e+06	2.86181e+06	3.63183e+06	2.35792e+06	1.95882e+06	1.99912e+06	3.71473e+06	2.52953e+06	3.28429e+06	2.18932e+06	2.64073e+06	3.2018e+06	0.829059	0.21198	0.302906615408276	0.440442592134196
0.625_143.0581	Trimethadione	C6 H9 N O3	143.058	0.625	#N/A	S5374	HMDB0014491	#N/A	#N/A	level4	Organoheterocyclic compounds	Azolidines	Oxazolidines	#N/A	2.58246e+07	2.77635e+07	2.85202e+07	2.9015e+07	3.01543e+07	2.57648e+07	2.5205e+07	2.54479e+07	2.56123e+07	2.67025e+07	2.10182e+07	5.46087e+07	2.23299e+07	8.33497e+06	3.1329e+07	2.46614e+07	3.15169e+07	3.00099e+07	1.72252e+07	1.66285e+08	7.21963e+07	4.26422e+07	2.03152e+07	4.63441e+07	4.071e+07	2.99614e+07	4.46908e+07	3.33317e+07	2.7047e+07	3.58922e+07	5.99793e+07	0.753563	0.218612	0.205744776577656	0.337589242153822
0.626_137.0954	2,4,6-triaminotoluene	C7 H11 N3	137.095	0.626	C16400	S59972	#N/A	#N/A	#N/A	level4	#N/A	#N/A	#N/A	#N/A	2.75645e+06	2.78622e+06	2.27706e+06	2.46516e+06	2.62948e+06	2.94104e+06	2.58522e+06	2.67689e+06	2.73851e+06	2.62299e+06	2.62398e+06	1.75482e+06	948939	2.01299e+06	2.62248e+06	2.0715e+06	3.18308e+06	5.32907e+06	2.79772e+06	4.1681e+06	3.55495e+06	4.11112e+06	4.49666e+06	4.06273e+06	4.43126e+06	3.12706e+06	4.68286e+06	2.00367e+06	2.00578e+06	3.80071e+06	3.85734e+06	0.52774	0.423153	0.00978687155241228	0.044045600222735
0.626_220.0576	(-)-threo-isodihomocitric acid	C8 H12 O7	220.058	0.626	C16597	S23283356	#N/A	#N/A	#N/A	level4	#N/A	#N/A	#N/A	map01100 Metabolic pathways; map01210 2-Oxocarboxylic acid metabolism;	1.52427e+06	1.74531e+06	1.66396e+06	1.73377e+06	1.60293e+06	1.53947e+06	1.70719e+06	1.52952e+06	1.34716e+06	1.5543e+06	822735	2.37496e+06	1.87665e+06	1.23706e+06	2.58375e+06	1.15968e+06	1.84152e+06	1.79647e+06	1.89427e+06	6.15767e+06	2.068e+06	2.08935e+06	1.55477e+06	3.93256e+06	4.8973e+06	2.70618e+06	2.3318e+06	2.20141e+06	1.67581e+06	2.93734e+06	2.64121e+06	0.570519	0.380163	0.0460728854381472	0.120728142610675
0.626_231.0737	N2-succinyl-l-glutamic acid 5-semialdehyde	C9 H13 N O6	231.074	0.626	C05932	S389690	HMDB0001180	#N/A	#N/A	level4	Organic acids and derivatives	Carboxylic acids and derivatives	Amino acids, peptides, and analogues	map00330 Arginine and proline metabolism; map01100 Metabolic pathways;	3.10718e+06	4.10247e+06	3.74016e+06	3.70224e+06	3.65591e+06	3.81632e+06	3.33058e+06	3.39716e+06	3.31383e+06	3.36353e+06	1.51569e+06	4.98017e+06	2.60071e+06	1.66218e+06	5.2502e+06	2.67902e+06	5.30131e+06	5.40558e+06	3.50919e+06	8.06886e+06	5.53017e+06	6.29923e+06	5.30602e+06	6.23674e+06	6.90938e+06	5.05176e+06	4.36842e+06	6.34266e+06	3.11466e+06	5.7025e+06	5.68572e+06	0.546193	0.446673	0.0200179163760292	0.0692390458046712
0.626_238.0682	3-deoxy-d-manno-octulosonic acid	C8 H14 O8	238.068	0.626	C01187	S106511	#N/A	#N/A	#N/A	level4	Carbohydrates	Monosaccharides	Sugar acids [Fig]	map01100 Metabolic pathways;	3.44377e+06	3.79024e+06	3.72515e+06	4.04647e+06	3.56077e+06	3.27226e+06	3.55825e+06	3.63016e+06	3.39237e+06	3.78066e+06	850162	2.65526e+06	2.18007e+06	2.71887e+06	7.13157e+06	2.29796e+06	3.21278e+06	2.89192e+06	3.21673e+06	8.62274e+06	4.13887e+06	3.7772e+06	2.46949e+06	7.91244e+06	4.92319e+06	1.63176e+07	3.32877e+07	3.92086e+06	2.97232e+06	1.14719e+07	4.31004e+06	0.259096	0.699895	0.0421557409710186	0.11339894321204
0.627_190.0474	3-dehydroquinic acid	C7 H10 O6	190.047	0.627	C00944	S388474	HMDB0012710	#N/A	#N/A	level4	Organic acids and derivatives	Hydroxy acids and derivatives	Alpha hydroxy acids and derivatives	map00400 Phenylalanine, tyrosine and tryptophan biosynthesis; map01100 Metabolic pathways; map01230 Biosynthesis of amino acids;	5.38879e+06	4.11247e+06	4.69303e+06	4.63862e+06	4.4267e+06	4.19679e+06	4.15469e+06	4.24586e+06	4.2738e+06	4.56797e+06	1.06342e+06	4.44864e+06	1.76031e+06	2.07008e+06	8.2722e+06	2.36531e+06	2.18061e+06	1.82223e+06	1.48788e+06	2.22109e+07	3.11546e+06	2.28613e+06	3.12505e+06	4.31617e+07	2.85973e+07	4.6257e+06	5.31057e+06	2.21934e+06	3.32999e+06	1.45066e+07	5.5172e+06	0.22955	0.683026	0.10090502555413	0.205586822554378
0.627_206.0421	2-methylcitric acid	C7 H10 O7	206.042	0.627	#N/A	S500	HMDB0000379	#N/A	#N/A	level4	Organic acids and derivatives	Carboxylic acids and derivatives	Tricarboxylic acids and derivatives	#N/A	3.22352e+06	3.01466e+06	3.08148e+06	2.99646e+06	3.27396e+06	3.05822e+06	3.31299e+06	2.89959e+06	3.15425e+06	2.55268e+06	1.49604e+06	2.89913e+06	4.11495e+06	3.11884e+06	5.05635e+06	2.48418e+06	5.35638e+06	4.87982e+06	5.7149e+06	5.99681e+06	5.32482e+06	1.56495e+07	4.09763e+06	5.9455e+06	8.45229e+06	8.43984e+06	6.40625e+06	6.45903e+06	3.19492e+06	6.63342e+06	7.1537e+06	0.481639	0.482957	0.00488063361361014	0.0287734285987097
0.628_268.0788	2-(alpha-d-mannosyl)-d-glyceric acid	C9 H16 O9	268.079	0.628	C11544	S4573823	#N/A	#N/A	#N/A	level4	#N/A	#N/A	#N/A	map00051 Fructose and mannose metabolism; map01100 Metabolic pathways;	2.11397e+06	1.77608e+06	1.91616e+06	1.73186e+06	1.94818e+06	1.77012e+06	1.651e+06	1.77272e+06	1.40558e+06	1.52678e+06	812876	2.37812e+06	1.82946e+06	2.10208e+06	2.69542e+06	2.05402e+06	2.36936e+06	3.21078e+06	2.13796e+06	4.25294e+06	3.87951e+06	4.3088e+06	2.05837e+06	2.20551e+06	2.59917e+06	2.07638e+06	2.42895e+06	2.67743e+06	1.97866e+06	2.34097e+06	3.35989e+06	0.845232	0.168522	0.259183005443216	0.396401204430811
0.628_289.079	L-2-succinylamino-6-oxoheptanedioic acid	C11 H15 N O8	289.079	0.628	C04462	S389314	HMDB0012266	#N/A	#N/A	level4	Organic acids and derivatives	Carboxylic acids and derivatives	Amino acids, peptides, and analogues	map01100 Metabolic pathways; map01230 Biosynthesis of amino acids;	653687	538806	579963	164343	453593	548142	635444	661136	668926	508731	161708	1.36777e+06	201764	146415	765093	301295	744217	813339	700126	1.33432e+06	1.6443e+06	706491	591475	910728	966879	929613	1.00646e+06	963939	490675	894850	990466	0.548332	0.704627	0.0493015767295914	0.126453887236903
0.629_259.9982	Caffeic acid 3-sulfate	C9 H8 O7 S	259.998	0.629	#N/A	S30777605	HMDB0041706	#N/A	#N/A	level4	Phenylpropanoids and polyketides	Cinnamic acids and derivatives	Hydroxycinnamic acids and derivatives	#N/A	2.53552e+07	2.40367e+07	2.44332e+07	2.02738e+07	2.40712e+07	2.02586e+07	1.82266e+07	1.76186e+07	1.94674e+07	1.78419e+07	3.52801e+07	2.54979e+07	1.69198e+07	2.75386e+07	9.31905e+06	1.2876e+07	4.17878e+07	2.39605e+07	2.83548e+07	2.37304e+07	1.99899e+07	1.0424e+07	2.44469e+07	5.76115e+06	1.58037e+07	4.92312e+06	2.06402e+07	1.50278e+07	2.12386e+07	1.44338e+07	2.47079e+07	1.47145	0.329883	0.222251095581321	0.356229837401794
0.629_338.1015	Trans-5-o-(4-coumaroyl)-d-quinic acid	C16 H18 O8	338.101	0.629	C12208	S4945466	#N/A	#N/A	#N/A	level4	#N/A	#N/A	#N/A	#N/A	855622	999295	830846	746452	924898	804419	767847	706152	778999	683703	303748	277205	999433	423438	1.42825e+06	932587	1.66919e+06	1.35503e+06	929141	362547	857218	1.80304e+06	1.06622e+06	1.16017e+06	1.85235e+06	747336	984997	1.22676e+06	727443	1.17297e+06	1.16269e+06	0.620171	0.514691	0.0810189962350346	0.177641790766849
0.629_82.0534	Fomepizole	C4 H6 N2	82.0534	0.629	C07837	S3289	HMDB0015344	#N/A	#N/A	level4	Organoheterocyclic compounds	Azoles	Pyrazoles	#N/A	6.65692e+07	4.83023e+07	7.56552e+07	4.7618e+07	6.79312e+07	6.31915e+07	5.89826e+07	5.97726e+07	6.65579e+07	5.67114e+07	1.29606e+08	6.91067e+07	5.0635e+07	7.67089e+07	4.07456e+07	4.52806e+07	9.39179e+07	7.51837e+07	6.65896e+07	7.80847e+07	5.30678e+07	4.51136e+07	1.06824e+08	2.03142e+07	5.22109e+07	1.73802e+07	5.69877e+07	4.73677e+07	6.86805e+07	5.01808e+07	6.86595e+07	1.36866	0.273712	0.240838207538866	0.376784932532141
0.63_160.0368	Alpha-ketoadipic acid	C6 H8 O5	160.037	0.63	C00322	S70	HMDB0000225	#N/A	#N/A	level4	Organic acids and derivatives	Keto acids and derivatives	Medium-chain keto acids and derivatives	map00310 Lysine degradation; map00380 Tryptophan metabolism; map01100 Metabolic pathways; map01210 2-Oxocarboxylic acid metabolism; map01230 Biosynthesis of amino acids;	3.51588e+06	3.00858e+06	2.79192e+06	2.90233e+06	2.90372e+06	2.86547e+06	3.5618e+06	2.38581e+06	2.4389e+06	2.19046e+06	1.38602e+06	2.88844e+06	3.24067e+06	3.51081e+06	6.87954e+06	2.75919e+06	5.60915e+06	5.51616e+06	5.88196e+06	1.12721e+07	2.85571e+06	1.61425e+07	4.31485e+06	7.12248e+06	8.42789e+06	6.4298e+06	3.6652e+06	6.86452e+06	3.44411e+06	6.13745e+06	7.87958e+06	0.561163	0.423865	0.0297097399528357	0.0897115283856156
0.63_217.0581	3-(acetamidomethylidene)-2-(hydroxymethyl)succinic acid	C8 H11 N O6	217.058	0.63	C04690	S4444300	#N/A	#N/A	#N/A	level4	#N/A	#N/A	#N/A	map00750 Vitamin B6 metabolism;	9.25517e+06	8.57756e+06	9.13793e+06	9.66864e+06	8.9369e+06	8.39744e+06	8.83652e+06	8.56676e+06	9.06182e+06	8.58156e+06	6.22269e+06	2.861e+06	1.92606e+07	1.72309e+07	2.17705e+07	7.75179e+06	9.98617e+06	5.74349e+06	7.25726e+06	3.67086e+06	3.71764e+06	9.22415e+06	2.26514e+07	2.28387e+07	2.59105e+07	1.68447e+07	6.06735e+06	7.36591e+06	1.25163e+07	1.69464e+07	6.59993e+06	0.738578	0.317214	0.37573862202477	0.513809604410052
0.63_234.0846	Glu-ser	C8 H14 N2 O6	234.085	0.63	#N/A	S5363587	HMDB0028828	#N/A	#N/A	level4	Organic acids and derivatives	Carboxylic acids and derivatives	Amino acids, peptides, and analogues	#N/A	4.36874e+06	4.41582e+06	4.48051e+06	4.15348e+06	3.8923e+06	4.70553e+06	3.46863e+06	4.34059e+06	2.83247e+06	4.03223e+06	5.03602e+06	4.70691e+06	5.42542e+06	1.13785e+07	5.02513e+06	4.05333e+06	1.1731e+07	4.20491e+06	3.09612e+06	4.60204e+06	6.22488e+06	5.4088e+06	3.30034e+06	3.28766e+06	2.46434e+06	7.84789e+06	8.70682e+06	3.43923e+06	5.93755e+06	4.84105e+06	5.87796e+06	1.2265	0.177436	0.343989926471502	0.480728092285764
0.631_129.0096	3-amino-6-chloropyridazine	C4 H4 Cl N3	129.01	0.631	#N/A	S20342	#N/A	#N/A	#N/A	level4	#N/A	#N/A	#N/A	#N/A	3.93785e+08	4.20305e+08	3.93008e+08	3.60114e+08	4.27148e+08	3.98582e+08	3.78794e+08	4.32117e+08	4.15077e+08	3.95062e+08	7.15719e+08	4.34253e+08	3.94414e+08	4.9486e+08	2.34396e+08	3.09556e+08	6.63088e+08	4.48694e+08	4.9216e+08	4.46614e+08	4.2787e+08	2.23999e+08	5.48146e+08	1.24312e+08	3.8593e+08	1.26635e+08	3.86678e+08	3.37471e+08	4.30533e+08	3.18195e+08	4.50404e+08	1.35305	0.226144	0.234832081461012	0.370522622352144
0.632_371.9366	Profenofos	C11 H15 Br Cl O3 P S	371.937	0.632	C18404	S35529	#N/A	#N/A	#N/A	level4	#N/A	#N/A	#N/A	#N/A	1.4611e+06	1.33118e+06	984385	1.1977e+06	1.25526e+06	1.11837e+06	1.24439e+06	1.30671e+06	1.34929e+06	1.10865e+06	3.42629e+06	1.94938e+06	1.79103e+06	1.47513e+06	344533	604070	3.39045e+06	826405	1.8239e+06	1.39304e+06	768384	248666	2.24124e+06	167570	564266	172316	469408	404005	1.5984e+06	669801	1.40847e+06	2.38639	0.798013	0.0722353951656931	0.164353853427985
0.633_233.9963	3-(3,4-dichlorophenyl)-1-hydroxy-1-methylurea	C8 H8 Cl2 N2 O2	233.996	0.633	C15250	S10128431	#N/A	#N/A	#N/A	level4	#N/A	#N/A	#N/A	#N/A	2.48868e+06	2.87127e+06	2.48035e+06	2.48363e+06	2.6276e+06	2.37302e+06	2.82493e+06	2.69899e+06	2.55076e+06	2.62682e+06	5.32575e+06	3.86781e+06	3.53793e+06	3.83743e+06	1.09489e+06	1.4756e+06	4.87082e+06	2.90527e+06	3.70527e+06	3.06996e+06	2.42632e+06	396773	4.07801e+06	150235	1.33264e+06	181506	1.51528e+06	1.49944e+06	3.1899e+06	1.45952e+06	2.89573e+06	2.18558	0.871573	0.0831508387660987	0.180800264892106
0.633_246.0077	Guanoxabenz [usan:inn]	C8 H8 Cl2 N4 O	246.008	0.633	#N/A	S7842543	#N/A	#N/A	#N/A	level4	#N/A	#N/A	#N/A	#N/A	7.71018e+06	7.56771e+06	7.60802e+06	8.15438e+06	9.42984e+06	7.35129e+06	7.31639e+06	8.80289e+06	7.79759e+06	7.88866e+06	1.62328e+07	1.05595e+07	7.57039e+06	1.03853e+07	2.82506e+06	5.77946e+06	2.01895e+07	7.77979e+06	1.00161e+07	7.07767e+06	7.88618e+06	1.90511e+06	1.02106e+07	663706	5.65743e+06	499673	4.53906e+06	4.23997e+06	8.8921e+06	4.30173e+06	9.1424e+06	2.0671	0.713285	0.0977132045123094	0.200954526099474
0.633_413.9474	Flusulfamide	C13 H7 Cl2 F3 N2 O4 S	413.947	0.633	C18521	S77811	#N/A	#N/A	#N/A	level4	#N/A	#N/A	#N/A	#N/A	1.65639e+06	1.81098e+06	1.7141e+06	1.20548e+06	1.54744e+06	1.84376e+06	1.12776e+06	1.09485e+06	1.64383e+06	1.50221e+06	4.35128e+06	2.70068e+06	1.94162e+06	2.73165e+06	247729	831944	3.634e+06	1.15451e+06	2.82574e+06	1.62959e+06	1.61185e+06	176589	3.04791e+06	100623	888787	103473	514292	496648	2.13415e+06	858622	1.83871e+06	2.48555	0.961568	0.0996369048958497	0.203665101952763
0.634_255.0081	Lamotrigine	C9 H7 Cl2 N5	255.008	0.634	#N/A	S3741	HMDB0014695	#N/A	#N/A	level4	Benzenoids	Benzene and substituted derivatives	Halobenzenes	#N/A	6.21379e+06	8.87968e+06	7.6218e+06	6.73874e+06	8.34403e+06	7.02382e+06	7.27148e+06	7.35787e+06	7.19463e+06	7.25619e+06	1.23468e+07	7.53187e+06	6.70095e+06	1.01707e+07	3.17453e+06	4.30393e+06	1.49591e+07	7.75754e+06	9.6535e+06	8.03182e+06	6.79461e+06	1.84e+06	1.00521e+07	530887	5.73217e+06	395366	4.54129e+06	4.29619e+06	7.37146e+06	4.25799e+06	8.17276e+06	1.73121	0.673967	0.142251063556703	0.258850746692377
0.634_382.195	Sumarotene	C24 H30 O2 S	382.195	0.634	#N/A	S4940796	#N/A	#N/A	#N/A	level4	#N/A	#N/A	#N/A	#N/A	1.57404e+06	1.80332e+06	1.85743e+06	1.46809e+06	2.04895e+06	1.76676e+06	1.67454e+06	1.97397e+06	1.78074e+06	1.60414e+06	2.96192e+06	1.75602e+06	1.15489e+06	9.64241e+06	3.43179e+06	1.475e+06	1.10551e+06	327944	2.40203e+06	350188	754346	461871	6.21102e+06	304831	734930	216220	357398	194192	3.40367e+06	1.33643e+06	900313	2.54683	1.1034	0.0320506992511046	0.094788168151531
0.635_174.0333	4-fluorocyclohexadiene-cis,cis-1,2-diol-1-carboxylate	C7 H7 F O4	174.033	0.635	C16480	S7822363	#N/A	#N/A	#N/A	level4	#N/A	#N/A	#N/A	map01100 Metabolic pathways;	5.98584e+06	5.83886e+06	5.99893e+06	6.23961e+06	6.36454e+06	5.41308e+06	5.78471e+06	5.81845e+06	6.2065e+06	4.71891e+06	1.60765e+06	4.58428e+06	4.97735e+06	2.96039e+06	3.65475e+06	2.94284e+06	5.90395e+06	5.21654e+06	5.08394e+06	1.95315e+07	6.1111e+06	6.29697e+06	6.4148e+06	2.7312e+07	3.43563e+07	5.25362e+06	6.99261e+06	4.54189e+06	3.45454e+06	1.41452e+07	8.02401e+06	0.24422	0.681733	0.0249822113181124	0.0799396724375574
0.635_219.085	Ser-asn	C7 H13 N3 O5	219.085	0.635	#N/A	S16568371	#N/A	#N/A	#N/A	level4	#N/A	#N/A	#N/A	#N/A	1.12808e+06	1.13602e+06	967797	1.06548e+06	1.18464e+06	903545	920924	1.1545e+06	983965	894797	770382	1.89997e+06	1.66645e+06	1.98924e+06	1.85287e+06	1.16829e+06	1.3297e+06	1.70063e+06	1.08734e+06	1.42285e+06	2.11786e+06	1.35153e+06	1.04296e+06	1.25334e+06	1.11305e+06	1.29908e+06	1.27896e+06	1.09372e+06	1.55787e+06	1.18019e+06	1.50165e+06	1.32002	0.162537	0.196861862653054	0.327639108516617
0.635_260.1114	Gln-asn	C9 H16 N4 O5	260.111	0.635	#N/A	S16568296	#N/A	#N/A	#N/A	level4	#N/A	#N/A	#N/A	#N/A	614579	299910	453197	412923	379024	374704	619332	666756	347044	498771	657492	623034	1.06681e+06	2.67972e+06	773369	876845	463744	574295	632245	771189	501803	719928	645888	525826	561879	669503	331623	426386	1.11288e+06	526851	610534	2.11232	0.450461	0.0356812135161837	0.101892212694835
0.637_108.0689	Phenylhydrazine	C6 H8 N2	108.069	0.637	C02304	S7235	#N/A	38.8	36.3	level4	#N/A	#N/A	#N/A	#N/A	3.67867e+06	4.0359e+06	3.47455e+06	3.69306e+06	4.51108e+06	4.53511e+06	3.36861e+06	3.93983e+06	4.95262e+06	3.81108e+06	7.0622e+06	1.60555e+06	1.36898e+06	2.55489e+06	4.17797e+06	3.92471e+06	4.75981e+06	6.7738e+06	5.56642e+06	3.75248e+06	8.13974e+06	5.87621e+06	4.5777e+06	1.20667e+07	8.85411e+06	4.79628e+06	8.40669e+06	8.75824e+06	3.44905e+06	7.90995e+06	5.81141e+06	0.436039	0.579713	0.0137294820523973	0.054403650472778
0.637_233.954	4-iodoanisole	C7 H7 I O	233.954	0.637	#N/A	S62877	HMDB0062252	#N/A	#N/A	level4	Benzenoids	Phenol ethers	Anisoles	#N/A	6.29943e+07	5.46631e+07	4.86731e+07	4.73735e+07	5.66476e+07	4.36524e+07	5.08736e+07	4.78175e+07	4.54785e+07	5.03461e+07	1.04491e+08	8.74515e+07	5.27216e+07	5.04957e+07	2.73007e+07	3.79769e+07	8.88282e+07	4.21729e+07	4.95288e+07	4.99692e+07	5.02249e+07	2.16414e+07	6.60876e+07	1.20753e+07	3.72374e+07	4.82159e+06	3.64123e+07	3.32957e+07	6.00729e+07	3.1655e+07	5.03942e+07	1.89774	0.486395	0.0981275213150994	0.201432812919625
0.638_94.0532	4-aminopyridine	C5 H6 N2	94.0532	0.638	C13728	S1664	#N/A	#N/A	#N/A	level4	#N/A	#N/A	#N/A	#N/A	7.74756e+07	6.42259e+07	7.6348e+07	8.32663e+07	9.77863e+07	7.44944e+07	8.3426e+07	9.30113e+07	8.31553e+07	9.5051e+07	2.8869e+08	5.54515e+07	2.70759e+07	3.4172e+07	4.58577e+08	7.0907e+07	4.28752e+07	3.98339e+07	2.48956e+07	9.8589e+07	1.33047e+08	9.21261e+07	2.90018e+07	4.62491e+07	9.25946e+07	1.21081e+07	2.72765e+07	2.99375e+07	1.55812e+08	3.95279e+07	7.18945e+07	3.94182	0.544582	0.105400389199777	0.211632472662807
0.639_253.0531	Sulfamethoxazole	C10 H11 N3 O3 S	253.053	0.639	C07315	S5138	HMDB0015150	#N/A	#N/A	level4	Benzenoids	Benzene and substituted derivatives	Benzenesulfonamides	#N/A	949691	912642	1.05901e+06	1.05191e+06	1.04474e+06	910795	864503	929891	924104	867413	123752	832167	715837	616212	1.11105e+06	311653	832520	1.09559e+06	531673	2.39693e+06	1.31768e+06	665903	2.94078e+06	5.13198e+06	2.78902e+06	6.63978e+06	4.42806e+06	1.65118e+06	618445	3.93013e+06	1.14005e+06	0.15736	1.32815	0.000843198391425145	0.00933899772271377
0.641_204.0273	1-oxo-1,2,4-butanetricarboxylic acid	C7 H8 O7	204.027	0.641	C05533	S389591	#N/A	#N/A	#N/A	level4	#N/A	#N/A	#N/A	map01210 2-Oxocarboxylic acid metabolism;	1.46042e+06	1.37636e+06	1.03604e+06	1.17397e+06	1.14654e+06	937383	1.06506e+06	1.02551e+06	1.00592e+06	893908	396070	848487	3.01225e+06	2.04946e+06	298487	1.48619e+06	1.59356e+06	2.53492e+06	1.46338e+06	1.10085e+06	1.75353e+06	928962	710504	329254	497564	291841	1.24691e+06	868738	1.34849e+06	657469	1.56253e+06	2.05103	0.364245	0.257304110597258	0.394482690322942
0.643_233.1376	Lysinoalanine, (s,r)-	C9 H19 N3 O4	233.138	0.643	#N/A	S382126	HMDB0029447	#N/A	#N/A	level4	Organic acids and derivatives	Carboxylic acids and derivatives	Amino acids, peptides, and analogues	#N/A	3.23391e+06	3.28738e+06	2.87541e+06	2.63221e+06	3.33104e+06	3.36506e+06	2.79274e+06	2.98944e+06	3.28814e+06	2.72281e+06	7.21412e+06	2.26163e+06	3.34406e+06	1.00427e+07	1.36469e+06	5.93669e+06	1.22081e+06	2.65e+06	1.60486e+06	4.62641e+06	4.11979e+06	3.22601e+06	1.22371e+06	818487	496312	1.54832e+06	2.05626e+06	2.29531e+06	5.02732e+06	1.4064e+06	2.90798e+06	3.5746	0.769512	0.0133945649210279	0.0535169305471144
0.645_130.0743	(2s)-2-piperazinecarboxylic acid	C5 H10 N2 O2	130.074	0.645	C19783	S1236875	#N/A	#N/A	#N/A	level4	#N/A	#N/A	#N/A	#N/A	3.28355e+06	2.77199e+06	2.28684e+06	2.37061e+06	3.27904e+06	2.86351e+06	2.76872e+06	2.46792e+06	2.78974e+06	2.73063e+06	6.64721e+06	1.64307e+06	2.07134e+06	7.85373e+06	1.10823e+06	4.59369e+06	1.87467e+06	3.24556e+06	1.51945e+06	3.81525e+06	3.75752e+06	3.83876e+06	856487	946336	356320	2.1436e+06	2.23003e+06	2.80378e+06	3.98621e+06	1.55609e+06	3.00853e+06	2.56168	0.611178	0.0754078422353887	0.16903924634433
0.645_216.0397	2-c-methylerythritol 4-phosphate	C5 H13 O7 P	216.04	0.645	C11434	S391470	#N/A	36.4	#N/A	level4	#N/A	#N/A	#N/A	map00900 Terpenoid backbone biosynthesis; map01100 Metabolic pathways;	2.70017e+07	3.21876e+07	3.31762e+07	2.7206e+07	2.44915e+07	2.50721e+07	3.27096e+07	2.24482e+07	2.35646e+07	2.30843e+07	4.25871e+07	3.34962e+07	2.48387e+07	4.5553e+07	3.28533e+07	1.66056e+07	3.46094e+07	3.76309e+07	3.78688e+07	6.89929e+07	6.38095e+07	2.17294e+07	2.23366e+07	1.48855e+07	1.71777e+07	3.31559e+07	3.228e+07	2.53377e+07	3.26557e+07	2.41956e+07	4.41068e+07	1.34965	0.194491	0.183638443233009	0.311276353377345
0.65_303.1076	(1r,5s,6r,7r,9s,11s,12s,13s,14s)-3-amino-14-methyl-8,10-dioxa-2,4-diazatetracyclo[7.3.1.1~7,11~.0~1,6~]tetradec-2-ene-5,9,12,13,14-pentol	C11 H17 N3 O7	303.108	0.65	C20026	S21258167	#N/A	#N/A	#N/A	level4	Marine biotoxins	Others	Tetrodotoxins	#N/A	1.04166e+06	901817	774158	764666	1.13082e+06	774857	1.45993e+06	1.20565e+06	1.19039e+06	814673	114155	93673.5	286010	2.76091e+07	102578	135792	100372	926458	222523	111426	116241	96452.4	470822	344733	330307	1.87607e+06	6.36302e+06	498927	4.72355e+06	1.64731e+06	262245	2.86743	0.85594	0.38985142088544	0.525951264571953
0.654_214.0562	1-methyl-3-(2-thiazolyl)-1h-indole	C12 H10 N2 S	214.056	0.654	#N/A	S9450932	HMDB0034965	#N/A	#N/A	level4	Organoheterocyclic compounds	Indoles and derivatives	N-alkylindoles	#N/A	1.09725e+07	8.12988e+06	7.87394e+06	1.11347e+07	1.12481e+07	1.04763e+07	1.08622e+07	1.01884e+07	1.04774e+07	9.78984e+06	3.61079e+06	4.8213e+06	2.54589e+07	1.97863e+07	6.62492e+06	2.5539e+07	1.24418e+07	1.55939e+07	1.04514e+07	6.78928e+06	8.40853e+06	1.06095e+07	5.20764e+06	4.53761e+06	5.34692e+06	1.11338e+07	2.4582e+07	9.38863e+06	1.43069e+07	1.00328e+07	1.07157e+07	1.42601	0.19011	0.584483032666492	0.693236048444825
0.654_299.121	Pentiapine	C15 H17 N5 S	299.121	0.654	#N/A	S49448	#N/A	#N/A	#N/A	level4	#N/A	#N/A	#N/A	#N/A	1.11673e+07	1.26303e+07	1.19775e+07	1.24747e+07	1.10414e+07	1.29324e+07	1.12825e+07	1.23518e+07	1.20955e+07	1.18938e+07	1.24836e+07	2.68482e+07	3.70771e+07	4.02855e+07	3.62704e+07	2.35838e+07	1.33062e+07	1.01137e+07	7.52238e+06	2.6162e+07	2.88217e+07	7.21905e+06	8.69965e+06	1.20217e+07	1.35716e+07	2.44098e+07	2.13951e+07	7.80565e+06	2.94248e+07	1.46506e+07	1.55242e+07	2.00844	0.424634	0.0202301512656397	0.0695642345383483
0.655_137.0841	Tyramine	C8 H11 N O	137.084	0.655	C00483	S5408	HMDB0000306	#N/A	#N/A	level4	Benzenoids	Benzene and substituted derivatives	Phenethylamines	map00350 Tyrosine metabolism; map01100 Metabolic pathways; map04080 Neuroactive ligand-receptor interaction; map04974 Protein digestion and absorption;	955304	1.23088e+06	1.3886e+06	832148	1.17197e+06	878725	1.67433e+06	1.06604e+06	761194	1.21926e+06	3.64882e+06	3.94741e+06	1.23777e+07	5.17941e+06	951255	2.10402e+06	773605	469623	1.06101e+06	1.54833e+06	1.29124e+06	271328	571954	185326	389002	266412	399149	381251	4.70143e+06	365516	902523	12.8625	1.57006	0.000555679480238924	0.00712768706600745
0.656_338.9937	2-deoxy-6-o-sulfo-2-(sulfoamino)-d-glucopyranose	C6 H13 N O11 S2	338.994	0.656	C03789	S389118	#N/A	#N/A	#N/A	level4	#N/A	#N/A	#N/A	#N/A	1.90694e+06	1.65665e+06	1.81531e+06	1.7315e+06	1.81062e+06	2.03061e+06	1.80876e+06	1.68892e+06	1.63177e+06	1.80177e+06	1.76012e+06	1.45823e+06	1.98621e+06	1.70377e+06	1.78643e+06	2.83915e+06	1.73488e+06	2.00369e+06	1.52959e+06	3.94541e+06	2.27662e+06	2.08315e+06	2.24955e+06	3.30148e+06	1.76769e+06	3.49035e+06	3.29951e+06	2.41351e+06	1.92232e+06	2.75368e+06	2.26222e+06	0.698091	0.228022	0.0356108357906853	0.101752964785828
0.66_243.0825	4-chloro-[2-(4-pyridinyl)-1-butenyl]phenol	C15 H14 Cl N	243.083	0.66	C15045	S4713770	#N/A	#N/A	32.3	level4	#N/A	#N/A	#N/A	#N/A	5.33374e+06	7.14079e+06	6.60161e+06	7.38576e+06	6.34059e+06	5.66527e+06	5.00675e+06	6.03265e+06	4.85318e+06	5.4679e+06	4.42106e+06	1.5864e+07	7.99366e+06	1.65808e+06	2.25583e+07	1.52125e+07	405902	4.19781e+06	497070	4.42176e+06	1.18342e+07	1.09709e+06	4.0195e+06	1.29396e+07	2.31095e+06	1.60916e+07	1.04863e+07	5.61018e+06	1.12846e+07	8.57636e+06	3.7423e+06	1.31578	0.207741	0.740303359132426	0.815676550758548
0.662_300.07	Î²-d-3-ribofuranosyluric acid	C10 H12 N4 O7	300.07	0.662	C05513	S144595	HMDB0029920	#N/A	39	level4	Organoheterocyclic compounds	Imidazopyrimidines	Purines and purine derivatives	map00230 Purine metabolism; map01100 Metabolic pathways;	1.73453e+06	1.32694e+06	1.62357e+06	1.44031e+06	1.1736e+06	1.69594e+06	1.39762e+06	1.47506e+06	527050	1.35934e+06	1.37266e+06	6.4712e+06	4.43657e+06	2.01053e+06	2.6873e+06	1.69552e+06	3.39891e+06	79750.9	2.65431e+06	2.29007e+06	2.11065e+06	59207.8	142256	34357.9	149747	57421.3	454185	83956.8	3.1123e+06	153654	1.76548e+06	20.2552	2.32943	5.50927124733149e-05	0.00180153402036651
0.663_226.0685	Glucoheptonic acid	C7 H14 O8	226.069	0.663	#N/A	S55750	HMDB0240292	#N/A	69	level4	Organic oxygen compounds	Organooxygen compounds	Carbohydrates and carbohydrate conjugates	#N/A	8.13201e+07	8.44471e+07	8.46106e+07	8.21766e+07	8.12641e+07	9.60745e+07	9.64712e+07	8.54596e+07	9.04548e+07	8.17196e+07	1.40305e+08	1.38187e+08	7.74606e+07	2.39326e+08	1.29267e+08	7.85924e+07	1.20104e+08	4.65928e+07	9.41133e+07	1.47145e+08	1.72554e+08	8.83366e+07	1.00148e+08	5.50968e+07	5.83722e+07	6.10774e+07	1.0228e+08	3.19241e+07	1.33856e+08	6.81498e+07	1.11474e+08	1.96415	0.352898	0.0212453113378307	0.0718995709006744
0.664_317.9546	Mitotane	C14 H10 Cl4	317.955	0.664	#N/A	S4066	HMDB0014786	#N/A	#N/A	level4	Benzenoids	Benzene and substituted derivatives	Diphenylmethanes	#N/A	1.19494e+07	1.17844e+07	1.1322e+07	1.15068e+07	1.12359e+07	1.17344e+07	1.19337e+07	1.15477e+07	1.24461e+07	1.36121e+07	2.1805e+06	2.01535e+06	4.59771e+06	4.31183e+06	1.62036e+06	7.9358e+06	2.79351e+07	4.10965e+07	2.17523e+07	8.58181e+06	2.05835e+07	4.89711e+07	2.54456e+07	1.28908e+07	2.15159e+07	1.36575e+07	6.25023e+06	3.39236e+07	3.77692e+06	1.89473e+07	2.81534e+07	0.199339	0.980525	0.000887267108227102	0.00957983924765845
0.665_212.0891	.alpha.-glucoheptitol	C7 H16 O7	212.089	0.665	C08255	S91934	HMDB0033750	#N/A	#N/A	level4	Organic oxygen compounds	Organooxygen compounds	Carbohydrates and carbohydrate conjugates	#N/A	6.52907e+06	6.37155e+06	4.69353e+06	6.31974e+06	6.11979e+06	5.85587e+06	6.77066e+06	5.45537e+06	6.15863e+06	8.22791e+06	4.02632e+06	2.9605e+06	8.08963e+06	9.26609e+06	7.4113e+06	7.03071e+06	1.16945e+07	9.8944e+06	9.79877e+06	896581	728495	1.32448e+07	1.19251e+07	1.30753e+07	1.18609e+07	7.56836e+06	5.05904e+06	1.14784e+07	6.46409e+06	1.01612e+07	7.70959e+06	0.636155	0.306866	0.0735471319530208	0.166362532101691
0.665_333.9285	Costatol	C10 H14 Br Cl3 O	333.928	0.665	C17103	S10260525	#N/A	#N/A	#N/A	level4	#N/A	#N/A	#N/A	#N/A	1.12666e+07	1.1016e+07	1.17343e+07	1.11893e+07	1.06582e+07	1.07879e+07	1.11777e+07	1.03507e+07	1.08018e+07	1.1505e+07	7.01249e+06	4.98387e+06	5.06116e+06	6.0203e+06	4.36276e+06	7.13257e+06	1.47028e+07	1.58591e+07	1.30554e+07	1.40986e+07	1.30892e+07	1.81868e+07	1.62901e+07	1.23727e+07	1.80126e+07	1.22974e+07	1.0541e+07	1.61069e+07	5.76219e+06	1.42701e+07	1.4832e+07	0.403794	0.541097	1.72557862761283e-05	0.000931271010542996
0.667_153.9751	S-[(1e)-1-propen-1-yl] hydrogen sulfurothioate	C3 H6 O3 S2	153.975	0.667	#N/A	S30777531	HMDB0041079	#N/A	#N/A	level4	Organosulfur compounds	Sulfenyl compounds	#N/A	#N/A	2.00381e+06	1.76053e+06	2.82788e+06	1.76867e+06	1.68745e+06	1.99967e+06	2.30249e+06	2.33242e+06	1.02135e+06	2.38974e+06	1.6284e+06	2.03411e+06	2.45786e+06	2.67257e+06	1.1465e+06	1.42924e+06	6.46507e+06	1.5044e+06	4.44104e+06	2.65114e+06	2.755e+06	638315	668316	263387	972064	1.10718e+06	1.44976e+06	570931	1.89478e+06	838606	3.07583e+06	2.25944	0.619569	0.0129244573210679	0.0523371035173567
0.67_310.0855	6-deoxyjacareubin	C18 H14 O5	310.086	0.67	C10059	S4444948	#N/A	#N/A	#N/A	level4	Polyketides	Pyrones	Xanthenes	#N/A	946301	1.15863e+06	901458	860980	933604	940846	903256	946524	882601	902364	403063	665257	1.31552e+06	966630	118183	809263	2.22372e+06	2.42795e+06	1.65843e+06	1.39287e+06	2.68573e+06	1.6569e+06	741262	99314.6	285576	520408	837485	1.3823e+06	712986	644392	2.0076e+06	1.10645	0.274212	0.767825478266813	0.835828058490235
0.672_220.1052	N-acetyl-beta-d-glucosaminylamine	C8 H16 N2 O5	220.105	0.672	C01239	S388560	HMDB0001104	#N/A	#N/A	level4	Organic oxygen compounds	Organooxygen compounds	Carbohydrates and carbohydrate conjugates	#N/A	3.49211e+06	3.23106e+06	3.48589e+06	3.46367e+06	3.33651e+06	3.56825e+06	2.78342e+06	2.9019e+06	3.39008e+06	3.41656e+06	4.09817e+06	3.05822e+06	4.83082e+06	6.1665e+06	3.9612e+06	3.54709e+06	4.72094e+06	4.52469e+06	4.40343e+06	3.96677e+06	4.90229e+06	4.20824e+06	2.92787e+06	4.58526e+06	2.49392e+06	2.95434e+06	3.34851e+06	4.52666e+06	4.277e+06	3.47276e+06	4.45439e+06	1.23158	0.13097	0.173803188282251	0.299479688447546
0.673_132.0421	Glutaric acid	C5 H8 O4	132.042	0.673	C00489	S723	HMDB0000661	15.6	#N/A	level4	Organic acids and derivatives	Carboxylic acids and derivatives	Dicarboxylic acids and derivatives	map00071 Fatty acid degradation; map00310 Lysine degradation; map01100 Metabolic pathways;	5.73093e+07	4.51096e+07	5.68809e+07	6.42141e+07	6.34853e+07	3.21813e+07	4.41142e+07	5.92536e+07	5.02792e+07	5.31196e+07	1.25485e+08	6.41678e+07	5.46617e+07	1.37043e+08	8.78941e+07	4.37969e+07	7.74974e+07	3.27496e+07	6.84249e+07	1.38821e+08	1.07942e+08	3.482e+07	6.109e+07	5.89663e+07	2.05328e+07	4.40097e+07	6.2525e+07	3.74546e+07	8.5508e+07	4.74297e+07	7.6709e+07	1.80284	0.312077	0.0510594853426288	0.129505672009927
0.674_194.0785	Methyl beta-d-galactoside	C7 H14 O6	194.078	0.674	C03619	S85024	#N/A	#N/A	31.8	level4	#N/A	#N/A	#N/A	map02010 ABC transporters;	2.39421e+06	2.56091e+06	2.4916e+06	2.55283e+06	2.43113e+06	2.78932e+06	2.5348e+06	2.17195e+06	2.53595e+06	2.75487e+06	2.53679e+06	3.00024e+06	2.96067e+06	5.63181e+06	5.44739e+06	3.34351e+06	3.65933e+06	1.71646e+06	3.77781e+06	2.56238e+06	428466	3.58056e+06	2.51295e+06	5.82765e+06	2.91003e+06	2.19545e+06	2.75988e+06	1.84817e+06	3.82007e+06	3.00902e+06	2.62083e+06	1.26954	0.202431	0.244638857110103	0.381336893988679
0.675_402.1366	Setipiprant	C24 H19 F N2 O3	402.137	0.675	#N/A	S29738718	#N/A	#N/A	#N/A	level4	#N/A	#N/A	#N/A	#N/A	841506	898482	998798	915546	753607	953640	886923	740408	930338	895255	286242	359892	81424.2	789386	199902	165202	6.09416e+06	158388	1.63888e+06	415569	629057	250639	2.84708e+06	287949	294429	94725.1	595599	209519	313675	721549	1.53111e+06	0.434724	0.481828	0.469954160412285	0.59481026725359
0.676_300.1381	Chlorcyclizine	C18 H21 Cl N2	300.138	0.676	#N/A	S2609	HMDB0240224	#N/A	#N/A	level4	Benzenoids	Benzene and substituted derivatives	Diphenylmethanes	#N/A	2.77169e+06	3.14973e+06	2.53578e+06	2.1954e+06	2.28152e+06	2.35761e+06	2.47668e+06	3.09841e+06	2.45884e+06	3.20625e+06	1.70457e+06	1.56347e+06	2.01153e+06	2.5707e+06	1.42905e+06	2.17927e+06	5.90378e+06	5.08945e+06	5.35732e+06	2.95812e+06	3.74952e+06	5.85999e+06	4.71873e+06	3.37316e+06	3.4067e+06	4.30821e+06	3.32084e+06	4.40895e+06	1.90976e+06	3.92277e+06	4.8197e+06	0.486841	0.472141	9.72776217786583e-05	0.00260073037805643
0.676_316.1124	Etacelasil	C11 H25 Cl O6 Si	316.112	0.676	C19131	S84143	#N/A	#N/A	#N/A	level4	#N/A	#N/A	#N/A	#N/A	1.66928e+06	1.61372e+06	1.49023e+06	1.45829e+06	1.68162e+06	1.35185e+06	1.66454e+06	1.73889e+06	1.00121e+06	1.4931e+06	3.12147e+06	1.62917e+06	1.28767e+06	1.98448e+06	1.83265e+06	1.03002e+06	2.26353e+06	1.2814e+06	2.05979e+06	2.99001e+06	1.40042e+06	1.43961e+06	1.5945e+06	2.25854e+06	2.06192e+06	2.00003e+06	2.76471e+06	1.36258e+06	1.81424e+06	2.00705e+06	1.90579e+06	0.903936	0.150238	0.481054130848913	0.604931834104784
0.678_158.0438	Allantoin	C4 H6 N4 O3	158.044	0.678	C01551	S199	HMDB0000462	#N/A	#N/A	level4	Organoheterocyclic compounds	Azoles	Imidazoles	#N/A	1.7629e+06	1.7785e+06	1.51637e+06	1.08835e+06	2.01657e+06	1.77758e+06	2.0566e+06	1.0983e+06	1.96081e+06	2.07107e+06	3.19624e+06	104318	505075	1.16676e+07	7.995e+06	349734	104859	92220.4	333688	126973	128624	105162	2.39007e+06	3.87087e+06	1.6685e+07	405941	169117	92224.2	3.96967e+06	3.93554e+06	148588	1.00867	0.434576	0.803563458825028	0.861483712689323
0.678_410.1027	Nicosulfuron [ansi]	C15 H18 N6 O6 S	410.103	0.678	C10949	S66024	#N/A	#N/A	#N/A	level4	#N/A	#N/A	#N/A	#N/A	5.97186e+06	5.39051e+06	5.9506e+06	5.41464e+06	5.62105e+06	6.01534e+06	5.53144e+06	5.14589e+06	5.50719e+06	5.57248e+06	3.59864e+06	1.08827e+07	1.36477e+06	8.89355e+06	2.24722e+06	1.8287e+06	7.59311e+06	2.66165e+06	3.98171e+06	6.96839e+06	2.84285e+07	4.31168e+06	7.25643e+06	1.24387e+06	2.68069e+06	1.23265e+06	853384	2.02761e+06	4.8026e+06	2.5491e+06	8.99084e+06	1.88404	0.428369	0.225577530145833	0.360456966449935
0.68_166.0632	Ethylparaben	C9 H10 O3	166.063	0.68	#N/A	S13846749	HMDB0032573	#N/A	#N/A	level4	Benzenoids	Benzene and substituted derivatives	Benzoic acids and derivatives	#N/A	3.85665e+06	4.03593e+06	4.28994e+06	3.31532e+06	4.03432e+06	3.03075e+06	3.96943e+06	4.41099e+06	3.35727e+06	4.00159e+06	2.17366e+06	2.41425e+06	3.10975e+06	2.93156e+06	2.25905e+06	3.38061e+06	7.30421e+06	6.43983e+06	6.65313e+06	4.01924e+06	6.26559e+06	7.52718e+06	5.30044e+06	4.77776e+06	4.80345e+06	5.50269e+06	4.47054e+06	4.65248e+06	2.71148e+06	4.91789e+06	6.3682e+06	0.55135	0.380644	0.0001643728389565	0.00347632262765579
0.683_251.0997	Muramic acid	C9 H17 N O7	251.1	0.683	C06470	S389857	HMDB0003254	#N/A	#N/A	level4	Carbohydrates	Monosaccharides	Amino sugars [Fig]	#N/A	4.2245e+06	3.24345e+06	3.41459e+06	4.26098e+06	4.12366e+06	4.7428e+06	4.13434e+06	4.0747e+06	3.88219e+06	3.90324e+06	3.94932e+06	5.86871e+06	5.45519e+06	7.92613e+06	6.44936e+06	5.3266e+06	5.58794e+06	2.86926e+06	4.13664e+06	7.39922e+06	6.18213e+06	3.81917e+06	8.60997e+06	4.46354e+06	1.50039e+07	5.064e+06	4.59052e+06	3.65686e+06	5.82922e+06	6.89813e+06	4.99906e+06	0.845044	0.0648024	0.810203537018579	0.866235101184411
0.684_290.0089	3-[3-methoxy-4-(sulfooxy)phenyl]-2-oxopropanoic acid	C10 H10 O8 S	290.009	0.684	#N/A	S74851941	HMDB0126595	#N/A	#N/A	level4	Benzenoids	Benzene and substituted derivatives	Phenylpyruvic acid derivatives	#N/A	1.59579e+06	1.55858e+06	1.53886e+06	1.20987e+06	1.4827e+06	1.35034e+06	1.62837e+06	1.49436e+06	1.49408e+06	1.58376e+06	4.95557e+06	5.30501e+06	2.24877e+06	2.63533e+06	6.87743e+06	1.94411e+06	809837	650565	787261	4.72819e+06	1.87476e+06	302646	418080	1.5345e+06	835351	2.10066e+06	4.14453e+06	745720	3.99437e+06	1.62981e+06	1.52554e+06	2.45083	0.701006	0.0265268246179482	0.0828908243537943
0.685_184.0645	Fuberidazole	C11 H8 N2 O	184.065	0.685	C18737	S18609	#N/A	#N/A	#N/A	level4	#N/A	#N/A	#N/A	#N/A	2.61345e+07	2.7572e+07	2.59426e+07	2.37499e+07	2.5941e+07	2.45403e+07	2.53063e+07	2.68165e+07	2.5223e+07	2.64396e+07	5.22059e+07	6.57545e+07	3.89737e+07	3.43679e+07	7.65047e+07	3.77664e+07	1.85766e+07	1.94272e+07	1.6602e+07	5.80637e+07	4.25536e+07	1.28594e+07	1.26244e+07	2.15096e+07	1.84098e+07	3.973e+07	5.2498e+07	1.71059e+07	5.09289e+07	2.69796e+07	2.80137e+07	1.88768	0.395171	0.0235267226133883	0.0769359428703054
0.685_342.0232	Tilomisole	C17 H11 Cl N2 O2 S	342.023	0.685	#N/A	S38987	#N/A	#N/A	#N/A	level4	#N/A	#N/A	#N/A	#N/A	9.02031e+06	8.88675e+06	9.02617e+06	7.49562e+06	9.2136e+06	7.68662e+06	8.59668e+06	9.39817e+06	8.65338e+06	8.77789e+06	3.86309e+06	8.99479e+06	1.03045e+07	7.43429e+06	9.11235e+06	1.29579e+07	7.75094e+06	1.19429e+07	7.78586e+06	1.22709e+07	1.80002e+07	7.77113e+06	5.36369e+06	8.05703e+06	7.07164e+06	1.79515e+07	1.28966e+07	9.00428e+06	8.77782e+06	1.00575e+07	1.09203e+07	0.872767	0.115737	0.640732056117423	0.737954432869889
0.686_120.0422	D-(−)-threose	C4 H8 O4	120.042	0.686	#N/A	S388736	#N/A	#N/A	#N/A	level4	#N/A	#N/A	#N/A	#N/A	1.23411e+08	1.23976e+08	1.28676e+08	7.66968e+07	1.38036e+08	1.20273e+08	1.26283e+08	1.27889e+08	1.24864e+08	1.21066e+08	1.79832e+08	1.69541e+08	1.44572e+08	2.4065e+08	2.21141e+08	1.52575e+08	1.37563e+08	1.20763e+08	1.51699e+08	2.3534e+08	1.75586e+08	1.19485e+08	1.20445e+08	2.33988e+08	1.99458e+08	1.51462e+08	1.75106e+08	1.00358e+08	1.84718e+08	1.63469e+08	1.56739e+08	1.12999	0.0796389	0.369299649374153	0.506475775507305
0.689_178.0837	6-deoxy-3-o-methyl-beta-d-galactopyranose	C7 H14 O5	178.084	0.689	C08235	S390152	#N/A	#N/A	#N/A	level4	#N/A	#N/A	#N/A	#N/A	1.48887e+06	1.3442e+06	1.64131e+06	1.48931e+06	1.46657e+06	1.40664e+06	1.64122e+06	1.7148e+06	1.54948e+06	1.59975e+06	844615	410642	2.60666e+06	1.98041e+06	4.00115e+06	2.30755e+06	2.49261e+06	2.21979e+06	2.50065e+06	275681	217759	2.66217e+06	2.61038e+06	2.62122e+06	2.04684e+06	1.63366e+06	1.97985e+06	1.62458e+06	2.02517e+06	2.08609e+06	1.72811e+06	0.970799	0.325267	0.509007083750405	0.628581019610449
0.689_233.1257	Hopantenic acid	C10 H19 N O5	233.126	0.689	#N/A	S26309	#N/A	#N/A	#N/A	level4	#N/A	#N/A	#N/A	#N/A	1.36537e+07	1.31663e+07	1.259e+07	1.27236e+07	1.26952e+07	1.31411e+07	1.26725e+07	1.34641e+07	1.33524e+07	1.25977e+07	9.13578e+06	1.60095e+07	5.83862e+06	2.64896e+07	6.20344e+07	9.64643e+06	2.29879e+07	2.72923e+06	1.64911e+07	6.84364e+06	9.62265e+06	4.88752e+06	9.83182e+07	1.59681e+07	1.99508e+07	9.4785e+06	3.64058e+06	2.77762e+06	2.15257e+07	2.50223e+07	1.05937e+07	0.860262	0.21215	0.701657905526068	0.787191275086741
0.691_258.0606	Streptamine 4-phosphate	C6 H15 N2 O7 P	258.061	0.691	C03433	S389027	#N/A	#N/A	#N/A	level4	#N/A	#N/A	#N/A	#N/A	4.40138e+06	4.26904e+06	4.19796e+06	7.33213e+06	8.26988e+06	7.77066e+06	8.08463e+06	8.77762e+06	7.86218e+06	4.4847e+06	4.57526e+06	8.07026e+06	7.99309e+06	1.01892e+07	2.90903e+06	1.00555e+07	1.30628e+07	1.14484e+07	5.08702e+06	5.5552e+06	1.06315e+07	8.47575e+06	8.40417e+06	7.35789e+06	8.14991e+06	9.55274e+06	1.17584e+07	7.5423e+06	7.29871e+06	8.79423e+06	9.04345e+06	0.829943	0.173866	0.267354330178146	0.404486722629179
0.693_302.0412	Quercetin	C15 H10 O7	302.041	0.693	C00389	S4444051	HMDB0005794	#N/A	#N/A	level4	Phenylpropanoids and polyketides	Flavonoids	Flavones	map01100 Metabolic pathways; map04152 AMPK signaling pathway;	1.60009e+06	1.83587e+06	1.51244e+06	1.43733e+06	1.79844e+06	1.57541e+06	1.54918e+06	1.57681e+06	1.57693e+06	1.72103e+06	1.71453e+06	2.06647e+06	2.60162e+06	2.28317e+06	146721	1.53555e+06	2.42609e+06	2.42516e+06	2.31254e+06	4.08154e+06	3.16969e+06	1.42782e+06	1.11479e+06	368277	696858	1.63002e+06	3.4026e+06	1.56695e+06	1.72468e+06	1.46325e+06	2.64047e+06	1.17866	0.389748	0.847116594577343	0.893819169599225
0.693_330.1451	Gibberellin a7	C19 H22 O5	330.145	0.693	C11867	S83756	#N/A	#N/A	#N/A	level4	Terpenoids	Diterpenoids (C20)	Gibberellins	#N/A	4.09137e+06	4.21085e+06	4.02182e+06	3.40729e+06	4.17908e+06	4.05583e+06	4.08871e+06	4.24936e+06	3.63763e+06	4.41858e+06	6.44436e+06	3.24711e+06	4.15851e+06	6.97543e+06	5.27109e+06	3.64246e+06	8.95339e+06	2.94257e+06	7.52372e+06	3.2559e+06	6.597e+06	3.94294e+06	6.46077e+06	2.03794e+06	4.4751e+06	2.07154e+06	2.60477e+06	1.44947e+06	4.95649e+06	3.18326e+06	5.53592e+06	1.55705	0.341045	0.0731331918378445	0.165715764417161
0.693_354.0557	Phenol red	C19 H14 O5 S	354.056	0.693	C12600	S4602	#N/A	#N/A	#N/A	level4	#N/A	#N/A	#N/A	#N/A	1.54428e+06	1.5741e+06	1.43627e+06	1.22725e+06	1.49232e+06	1.33933e+06	1.25799e+06	1.62471e+06	1.38141e+06	1.53108e+06	180509	522797	1.60154e+06	980966	124458	1.47843e+06	3.86328e+06	6.47888e+06	3.76461e+06	1.48885e+06	4.6348e+06	4.82426e+06	1.72287e+06	298254	842444	1.84034e+06	1.45513e+06	3.40939e+06	814783	1.59474e+06	4.17578e+06	0.510919	0.599687	0.171210716165738	0.297023934531126
0.694_156.0534	Pentoxyl	C6 H8 N2 O3	156.053	0.694	#N/A	S8635	HMDB0000544	#N/A	85.2	level4	Organoheterocyclic compounds	Diazines	Pyrimidines and pyrimidine derivatives	#N/A	1.18899e+07	9.41208e+06	9.85415e+06	1.25264e+07	1.17395e+07	1.12946e+07	1.14658e+07	1.22324e+07	1.16397e+07	1.09707e+07	1.57225e+07	2.53048e+07	1.91592e+07	1.08717e+07	8.63252e+06	7.85347e+06	1.27129e+07	1.03214e+07	1.39743e+07	2.71993e+07	2.23685e+07	1.44727e+07	8.47134e+06	4.5439e+06	3.35359e+06	8.63078e+06	1.84569e+07	1.3453e+07	1.45907e+07	9.48493e+06	1.68415e+07	1.5383	0.349157	0.15444340978329	0.275446998126478
0.695_346.1193	9-(3,4-dimethoxyphenyl)-2-methoxy-1h-phenalen-1-one	C22 H18 O4	346.119	0.695	#N/A	S30777060	HMDB0034692	#N/A	#N/A	level4	Benzenoids	Naphthalenes	Phenylnaphthalenes	#N/A	3.00297e+06	2.99687e+06	2.70708e+06	2.53519e+06	2.93248e+06	2.53054e+06	2.18905e+06	2.81498e+06	2.5616e+06	2.89723e+06	1.26606e+07	4.27335e+06	3.10538e+06	6.2129e+06	7.36692e+06	2.29591e+06	3.82102e+06	1.46457e+06	2.94665e+06	3.37767e+06	3.16619e+06	1.01096e+06	2.97755e+06	1.78388e+06	2.75042e+06	1.31187e+06	3.144e+06	955674	5.98585e+06	2.1539e+06	2.63118e+06	2.77908	0.603783	0.0150309989940024	0.0574804449750335
0.695_358.1104	Lactobionic acid	C12 H22 O12	358.11	0.695	#N/A	S7040	#N/A	#N/A	#N/A	level4	#N/A	#N/A	#N/A	#N/A	3.83965e+06	3.33448e+06	3.97696e+06	3.98144e+06	3.74095e+06	3.31217e+06	3.91932e+06	3.71815e+06	3.68815e+06	3.70621e+06	9.2868e+06	9.2263e+06	1.7649e+06	1.03488e+07	2.63813e+06	2.12925e+06	3.26951e+06	765460	2.4413e+06	8.87176e+06	1.36773e+07	1.44284e+06	2.59948e+06	876631	878979	582499	919226	855098	5.89902e+06	1.11865e+06	5.07803e+06	5.27333	1.00226	0.00461041193497923	0.0276654100496045
0.697_325.1365	4-o-(a-d-glucopyranosyl) moranoline	C12 H23 N O9	325.137	0.697	#N/A	S9499763	HMDB0059718	#N/A	#N/A	level4	Organic oxygen compounds	Organooxygen compounds	Carbohydrates and carbohydrate conjugates	#N/A	4.52894e+06	3.93196e+06	4.91664e+06	3.91838e+06	4.68848e+06	4.37336e+06	4.73894e+06	3.80806e+06	5.11133e+06	4.77102e+06	3.03194e+06	1.37122e+06	5.03785e+06	5.09857e+06	1.00281e+07	7.96879e+06	2.52205e+06	3.67414e+06	6.77196e+06	2.16564e+06	2.1707e+06	5.46617e+06	4.31645e+06	4.39527e+06	6.54836e+06	1.01985e+07	1.35541e+07	3.27327e+06	5.42274e+06	7.04765e+06	3.79511e+06	0.769439	0.267194	0.415716065482417	0.548251401669275
0.697_502.1521	Beta-fabatriose	C18 H30 O16	502.152	0.697	C12082	S391765	#N/A	#N/A	#N/A	level4	#N/A	#N/A	#N/A	#N/A	2.22033e+06	2.30565e+06	2.34964e+06	2.16711e+06	2.15699e+06	2.48265e+06	2.29647e+06	2.39972e+06	2.2567e+06	1.98375e+06	2.99088e+06	2.24072e+06	3.42331e+06	2.70762e+06	3.88729e+06	3.62454e+06	3.47348e+06	3.46585e+06	3.34409e+06	589250	2.83466e+06	4.013e+06	3.5727e+06	3.01127e+06	3.10797e+06	2.35404e+06	2.79676e+06	3.57274e+06	3.14573e+06	3.06925e+06	2.95339e+06	1.02492	0.0659805	0.869774757346363	0.909669878257975
0.698_212.0709	Chlortoluron	C10 H13 Cl N2 O	212.071	0.698	C18817	S25472	#N/A	#N/A	#N/A	level4	#N/A	#N/A	#N/A	#N/A	4.20528e+07	4.53107e+07	3.89329e+07	3.43998e+07	3.97308e+07	4.0496e+07	3.95345e+07	4.26377e+07	3.63069e+07	4.08103e+07	8.65681e+07	7.49867e+07	7.59704e+07	7.04997e+07	4.5813e+06	4.24747e+07	5.15943e+07	4.71113e+07	4.68873e+07	1.23874e+08	8.33656e+07	3.14383e+07	2.18601e+07	9.29937e+06	1.45803e+07	3.81242e+07	9.71217e+07	3.09358e+07	5.91801e+07	3.53202e+07	6.40452e+07	1.67553	0.428	0.403374994779067	0.537623949015419
0.698_383.1424	Beta-d-galp-(1->3)-d-galpnac	C14 H25 N O11	383.142	0.698	C07278	S390021	#N/A	#N/A	#N/A	level4	#N/A	#N/A	#N/A	#N/A	649938	653616	781804	775005	773915	796635	682774	793870	992777	858440	800083	810041	1.20425e+06	994461	1.03897e+06	1.20469e+06	1.01143e+06	1.11355e+06	1.08463e+06	353486	956171	977573	1.08813e+06	768539	998766	617676	814084	1.01361e+06	1.00875e+06	883468	916140	1.14181	0.119473	0.258678503022705	0.395880706430229
0.698_666.2219	Alpha-d-glucopyranosyl-(1->4)-alpha-d-glucopyranosyl-(1->4)-alpha-d-glucopyranosyl-(1->4)-d-glucopyranose	C24 H42 O21	666.222	0.698	C02052	S388711	HMDB0001296	#N/A	#N/A	level4	Organic oxygen compounds	Organooxygen compounds	Carbohydrates and carbohydrate conjugates	#N/A	1.02928e+06	816165	1.21446e+06	1.17044e+06	1.27288e+06	1.0057e+06	1.06731e+06	1.08759e+06	1.13458e+06	1.03857e+06	1.76011e+06	2.67221e+06	310820	1.63731e+06	1.37944e+06	687096	2.66505e+06	1.13566e+06	1.80848e+06	418980	2.27415e+06	1.7851e+06	1.82993e+06	473939	279338	215295	319623	579301	1.40783e+06	616237	1.68124e+06	2.28456	0.659606	0.0682120045059149	0.15756035878881
0.7_167.025	Acetyltaurine	C4 H9 N O4 S	167.025	0.7	#N/A	S140553	HMDB0240253	#N/A	32.8	level4	Organic acids and derivatives	Organic sulfonic acids and derivatives	Organosulfonic acids and derivatives	#N/A	1.46832e+07	1.36873e+07	1.36239e+07	1.42962e+07	1.27039e+07	1.39198e+07	1.37698e+07	1.474e+07	1.31347e+07	1.39587e+07	4.78057e+06	1.87842e+07	4.51892e+06	2.12586e+06	1.08725e+07	3.3764e+06	1.31311e+07	1.44357e+07	7.8444e+06	2.5948e+06	6.65715e+06	2.94344e+06	9.6158e+06	3.63039e+07	3.04358e+07	6.28175e+07	1.53607e+08	1.05243e+07	7.40974e+06	5.05508e+07	7.93443e+06	0.14658	1.01576	0.0101826521124116	0.0452856257148584
0.7_265.1154	1-[(3-carboxypropyl)amino]-1-deoxy-beta-d-fructofuranose	C10 H19 N O7	265.115	0.7	#N/A	S30777283	HMDB0038663	#N/A	#N/A	level4	Organic acids and derivatives	Carboxylic acids and derivatives	Amino acids, peptides, and analogues	#N/A	1.90883e+07	1.90426e+07	1.96336e+07	1.75348e+07	1.74104e+07	2.23042e+07	2.17918e+07	1.93862e+07	2.09019e+07	1.82148e+07	9.23389e+06	9.59043e+06	1.68106e+07	2.6531e+07	1.93719e+07	3.67489e+07	1.364e+07	8.77975e+06	2.51215e+07	5.27606e+06	1.04924e+07	6.11353e+06	1.84737e+07	1.80905e+07	1.03243e+07	5.12709e+07	8.72011e+07	8.20941e+06	1.97144e+07	3.22616e+07	1.15705e+07	0.61108	0.142404	0.581456141208894	0.690951605387068
0.7_340.1476	Fortimicin fu-10	C12 H24 N2 O9	340.148	0.7	C17971	S30791545	#N/A	#N/A	#N/A	level4	#N/A	#N/A	#N/A	#N/A	5.37553e+06	6.2766e+06	5.7664e+06	5.99427e+06	5.76384e+06	6.54434e+06	7.11683e+06	7.38516e+06	7.28393e+06	7.24112e+06	5.43018e+06	9.67844e+06	2.74994e+07	1.18656e+07	1.07898e+07	2.65578e+07	3.81724e+06	8.02192e+06	3.23928e+06	6.20706e+06	1.16959e+07	4.15698e+06	3.62236e+06	2.31212e+06	1.52619e+06	1.24872e+07	1.27773e+07	1.14413e+07	1.53035e+07	7.36107e+06	6.18973e+06	2.07898	0.548596	0.0877959327284309	0.18730992672517
0.701_116.0474	Levulinic acid	C5 H8 O3	116.047	0.701	#N/A	S11091	HMDB0000720	#N/A	#N/A	level4	Organic acids and derivatives	Keto acids and derivatives	Gamma-keto acids and derivatives	#N/A	7.80955e+07	8.33524e+07	7.32331e+07	7.84661e+07	6.79621e+07	1.39862e+07	6.29198e+07	7.56891e+07	8.21718e+07	6.47739e+07	9.37937e+07	1.01587e+08	5.89542e+07	1.26832e+08	9.11224e+07	5.53538e+07	1.02421e+08	3.38244e+07	1.04426e+08	1.07517e+08	1.41276e+08	1.00891e+08	7.05214e+07	3.70509e+07	3.92181e+07	6.24971e+07	8.573e+07	3.46138e+07	8.79405e+07	5.49385e+07	9.83924e+07	1.60071	0.26848	0.038598371672046	0.107333607810791
0.701_326.1318	3-(4-fluorophenyl)-2,2,4-trimethyl-2h-chromen-7-yl acetate	C20 H19 F O3	326.132	0.701	C15056	S223802	#N/A	#N/A	#N/A	level4	#N/A	#N/A	#N/A	#N/A	2.30532e+06	2.00363e+06	2.50252e+06	1.67115e+06	1.90745e+06	2.29937e+06	1.93869e+06	1.96889e+06	2.83598e+06	1.61743e+06	2.79206e+06	2.82773e+06	9.56081e+06	4.86909e+06	5.52233e+06	6.81926e+06	1.2913e+06	1.76151e+06	1.48763e+06	3.52706e+06	4.0628e+06	1.15885e+06	880425	1.2111e+06	721801	5.1739e+06	5.11904e+06	2.85458e+06	5.39854e+06	2.66014e+06	2.21486e+06	2.02942	0.603287	0.0580395712145384	0.141090256386491
0.702_310.137	Mannopine	C11 H22 N2 O8	310.137	0.702	C16692	S108717	#N/A	#N/A	#N/A	level4	#N/A	#N/A	#N/A	map02010 ABC transporters;	2.56605e+06	2.8711e+06	3.31263e+06	2.3346e+06	2.65038e+06	2.76184e+06	2.41891e+06	2.82971e+06	2.69505e+06	3.20067e+06	2.5056e+06	2.34697e+06	3.67603e+06	2.41489e+06	3.24512e+06	4.8221e+06	1.08881e+06	3.64459e+06	1.46904e+06	2.36197e+06	2.68632e+06	1.90205e+06	1.13387e+06	1.93214e+06	2.7817e+06	6.01912e+06	4.67633e+06	4.7852e+06	3.16845e+06	3.55473e+06	2.19213e+06	0.891334	0.0804089	0.997839861998578	0.998868899187268
0.702_319.2153	2-hydroxy-3-isobutyl-9,10-dimethoxy-1,2,3,4,6,7-hexahydro-11bh-benzo(a)quinolizine	C19 H29 N O3	319.215	0.702	#N/A	S110379	HMDB0060578	#N/A	#N/A	level4	Organoheterocyclic compounds	Tetrahydroisoquinolines	#N/A	#N/A	548555	541953	560155	436557	638683	600033	734954	750258	704349	810049	649533	2.29523e+06	312062	408685	971711	523264	1.04555e+06	290849	792073	4.76691e+06	974626	334400	2.35236e+06	388747	1.56683e+06	637639	813554	464884	860081	1.03734e+06	1.3674e+06	0.829125	0.203682	0.614847989031319	0.717863639395933
0.703_188.0678	MFCD20640990	C8 H12 O5	188.068	0.703	C16589	S129557	#N/A	#N/A	#N/A	level4	Organic acids	Carboxylic acids [Fig]	2-Oxocarboxylic acids	map01100 Metabolic pathways; map01210 2-Oxocarboxylic acid metabolism;	1.59218e+06	1.35059e+06	1.50022e+06	1.71385e+06	1.46671e+06	1.50358e+06	1.67797e+06	1.77373e+06	1.58313e+06	1.33526e+06	1.36873e+06	2.84178e+06	1.5588e+06	1.1122e+06	3.53174e+06	1.92041e+06	2.21848e+06	2.09236e+06	1.73976e+06	1.80346e+06	1.40742e+06	2.99425e+06	2.91748e+06	1.57683e+06	2.03123e+06	1.39386e+06	1.88206e+06	1.38914e+06	2.05561e+06	1.8651e+06	2.04262e+06	1.10214	0.0654063	0.824095375178752	0.877004403448395
0.703_234.0732	Mfcd00060079	C9 H14 O7	234.073	0.703	#N/A	S7991831	HMDB0032438	#N/A	#N/A	level4	Organic acids and derivatives	Carboxylic acids and derivatives	Tricarboxylic acids and derivatives	#N/A	777031	1.10479e+06	1.2005e+06	983871	985155	922021	1.10638e+06	1.25838e+06	1.30083e+06	970960	919343	1.9243e+06	1.15596e+06	843304	2.39917e+06	1.22244e+06	1.24461e+06	1.05818e+06	1.55157e+06	1.11169e+06	948569	1.9257e+06	1.8295e+06	1.00753e+06	1.58326e+06	860544	1.47898e+06	1.11874e+06	1.41075e+06	1.31309e+06	1.30672e+06	1.07437	0.0509918	0.877499118387262	0.915013201862451
0.703_240.1215	Homocarnosine	C10 H16 N4 O3	240.121	0.703	C00884	S80527	HMDB0000745	#N/A	#N/A	level4	Organic acids and derivatives	Peptidomimetics	Hybrid peptides	map00330 Arginine and proline metabolism; map01100 Metabolic pathways;	790618	717653	643165	884712	1.02363e+06	845498	1.04133e+06	1.63198e+06	1.30753e+06	1.13285e+06	615480	1.35772e+06	538971	321291	741226	582387	556623	592219	632647	5.21974e+06	3.11394e+06	949185	1.54833e+06	1.13461e+06	1.12174e+06	232994	452158	557585	692846	841237	1.84406e+06	0.823603	0.066121	0.77481580053583	0.841083909995346
0.703_328.1	Sulfazamet	C16 H16 N4 O2 S	328.1	0.703	#N/A	S12761	#N/A	#N/A	#N/A	level4	#N/A	#N/A	#N/A	#N/A	1.88795e+06	1.86516e+06	1.53164e+06	1.80282e+06	1.76363e+06	1.77838e+06	1.37606e+06	1.63116e+06	1.81021e+06	2.16604e+06	3.8804e+06	1.83975e+06	1.36329e+06	3.42734e+06	1.80196e+06	1.11144e+06	1.98415e+06	1.63764e+06	3.21417e+06	2.58313e+06	4.31265e+06	1.52645e+06	2.6354e+06	1.62541e+06	2.53089e+06	1.96193e+06	1.87262e+06	1.45209e+06	2.23736e+06	2.01306e+06	2.54303e+06	1.11143	0.145991	0.917913406858784	0.942849086359966
0.703_328.1359	Ly-290411	C17 H20 N4 O S	328.136	0.703	#N/A	S18940859	HMDB0060987	#N/A	#N/A	level4	Benzenoids	Benzene and substituted derivatives	Benzenesulfonamides	#N/A	1.20459e+06	1.48716e+06	1.58471e+06	1.47388e+06	1.20444e+06	1.33189e+06	1.4619e+06	1.23599e+06	1.23143e+06	1.37375e+06	920272	1.61619e+06	986360	1.09268e+06	1.93026e+06	1.28371e+06	1.88902e+06	1.78244e+06	1.49751e+06	863554	739673	2.25757e+06	2.6488e+06	3.09069e+06	2.21046e+06	1.33414e+06	1.28362e+06	1.91666e+06	1.30491e+06	2.08073e+06	1.50496e+06	0.627142	0.300648	0.0386050429799606	0.107333607810791
0.704_282.0944	1,4-d-xylobiose	C10 H18 O9	282.094	0.704	C01630	S388631	HMDB0029894	#N/A	#N/A	level4	Carbohydrates	Oligosaccharides [Fig]	Disaccharides	map02010 ABC transporters;	4.50299e+06	4.82811e+06	3.52e+06	3.91954e+06	3.86544e+06	3.53225e+06	2.71741e+06	4.7295e+06	4.00868e+06	4.23507e+06	6.48208e+06	3.17228e+06	3.35949e+06	7.85146e+06	5.32696e+06	3.7185e+06	3.82252e+06	4.12104e+06	5.8812e+06	4.86231e+06	8.57697e+06	4.00223e+06	5.2631e+06	4.95317e+06	5.48729e+06	5.95348e+06	6.36248e+06	3.02286e+06	4.98513e+06	5.17373e+06	5.21104e+06	0.963546	0.0630474	0.716782556929647	0.797978925563749
0.705_243.121	Pro-gln	C10 H17 N3 O4	243.121	0.705	#N/A	S16209778	HMDB0029015	#N/A	#N/A	level4	Organic acids and derivatives	Carboxylic acids and derivatives	Amino acids, peptides, and analogues	#N/A	1.52475e+06	1.17239e+06	1.46302e+06	1.39258e+06	1.71938e+06	1.68625e+06	1.69305e+06	1.31707e+06	1.89847e+06	1.50571e+06	1.67005e+06	1.97941e+06	3.5619e+06	3.67701e+06	2.87034e+06	2.40107e+06	2.05664e+06	1.26404e+06	1.67762e+06	1.22272e+06	1.63551e+06	1.45229e+06	1.41469e+06	1.58694e+06	2.2738e+06	4.78442e+06	1.6312e+06	1.57315e+06	2.6933e+06	2.2107e+06	1.55147e+06	1.2183	0.205335	0.283108430952147	0.42020236645222
0.705_324.1049	Bis-d-fructose 2',1:2,1'-dianhydride	C12 H20 O10	324.105	0.705	C04333	S9956975	#N/A	#N/A	#N/A	level4	#N/A	#N/A	#N/A	#N/A	3.75896e+06	5.39189e+06	5.37481e+06	4.30694e+06	3.41123e+06	4.33887e+06	3.64828e+06	3.55147e+06	3.7332e+06	3.17752e+06	5.05692e+06	4.2745e+06	8.62542e+06	1.31119e+07	3.22479e+06	6.75713e+06	6.81969e+06	4.03528e+06	5.44208e+06	3.95782e+06	4.47498e+06	7.46902e+06	4.91067e+06	2.40036e+06	3.61236e+06	1.89431e+06	5.07059e+06	3.48795e+06	6.84178e+06	3.56271e+06	5.36648e+06	1.92039	0.370849	0.0450505279080789	0.118843014921424
0.705_326.1206	Neohesperidose	C12 H22 O10	326.121	0.705	C08244	S390159	HMDB0029523	#N/A	#N/A	level4	Organic oxygen compounds	Organooxygen compounds	Carbohydrates and carbohydrate conjugates	#N/A	4.65186e+06	4.34663e+06	4.67593e+06	4.52501e+06	5.66664e+06	5.09085e+06	4.37763e+06	4.07347e+06	4.0374e+06	3.78992e+06	4.70355e+06	3.49359e+06	2.42429e+06	4.36637e+06	4.93568e+06	3.94832e+06	6.87972e+06	4.59592e+06	6.56575e+06	5.65533e+06	4.83672e+06	6.18824e+06	5.87764e+06	9.88263e+06	9.90958e+06	7.02461e+06	5.73681e+06	4.58411e+06	3.97863e+06	7.16923e+06	5.78695e+06	0.55496	0.350937	0.00645464194341039	0.0337801300151244
0.706_214.0448	3,4-difluoro-î³-oxobenzenebutanoic acid	C10 H8 F2 O3	214.045	0.706	#N/A	S2039096	HMDB0060951	#N/A	#N/A	level4	Organic oxygen compounds	Organooxygen compounds	Carbonyl compounds	#N/A	400925	317447	360182	369748	447723	463613	417947	310573	436908	319048	73659.7	76308.5	82410.7	100814	108805	91638.7	250641	164734	156980	78089.3	89574.5	87835.3	83089.1	846232	319128	9.83707e+06	4.65388e+06	101968	88939.5	2.64023e+06	137976	0.0336863	1.49204	0.0512328809920814	0.12974654304849
0.708_127.0268	2,3,6-pyridinetriol	C5 H5 N O3	127.027	0.708	C03458	S389034	#N/A	#N/A	#N/A	level4	#N/A	#N/A	#N/A	map00760 Nicotinate and nicotinamide metabolism;	1.72971e+07	1.76315e+07	1.72736e+07	1.48485e+07	1.8102e+07	1.67701e+07	1.65172e+07	1.82776e+07	1.73777e+07	1.80653e+07	7.95785e+06	1.40361e+07	1.8511e+07	2.05129e+07	1.54782e+07	2.23884e+07	2.68795e+07	3.1637e+07	2.41911e+07	2.43846e+07	2.95962e+07	2.61045e+07	1.99938e+07	1.4349e+07	1.29839e+07	3.65117e+07	2.80666e+07	2.29151e+07	1.64807e+07	2.247e+07	2.71321e+07	0.733455	0.169129	0.209802207275463	0.341999286168827
0.709_175.1114	Debrisoquine	C10 H13 N3	175.111	0.709	C13650	S2860	HMDB0006543	#N/A	#N/A	level4	Organoheterocyclic compounds	Tetrahydroisoquinolines	#N/A	#N/A	3.57126e+06	4.47083e+06	4.76371e+06	3.81569e+06	4.91351e+06	4.38822e+06	4.27689e+06	4.23439e+06	4.26833e+06	3.59214e+06	5.3108e+06	5.0816e+06	1.00381e+07	9.27636e+06	370176	4.56606e+06	8.46878e+06	8.43636e+06	7.95048e+06	1.09471e+07	1.25815e+07	5.06694e+06	2.55988e+06	615649	1.42677e+06	4.09605e+06	7.53194e+06	4.78714e+06	5.77385e+06	3.50291e+06	8.90854e+06	1.6483	0.442333	0.509793982546829	0.629222646260933
0.709_231.1366	Aminophenazone	C13 H17 N3 O	231.137	0.709	C07539	S5787	HMDB0015493	#N/A	#N/A	level4	Organoheterocyclic compounds	Azoles	Pyrazoles	#N/A	5.16606e+06	4.07724e+06	4.78146e+06	4.23255e+06	4.9141e+06	4.15665e+06	4.3962e+06	4.74855e+06	3.96356e+06	5.1451e+06	1.09397e+07	6.35734e+06	1.33063e+07	1.55475e+07	1.76827e+06	8.69606e+06	3.00412e+06	2.1262e+06	3.40275e+06	9.0651e+06	9.9961e+06	2.90108e+06	1.38935e+06	863847	619103	1.34145e+06	1.30958e+06	1.40837e+06	9.43587e+06	1.15528e+06	5.08256e+06	8.16758	1.23142	0.000964881246415174	0.0101246490610771
0.709_340.1407	N(2),n(5)-dibenzoyl-l-ornithine	C19 H20 N2 O4	340.141	0.709	C03712	S160712	#N/A	#N/A	#N/A	level4	#N/A	#N/A	#N/A	#N/A	243916	285332	362264	434365	378173	360961	506822	361931	360938	282212	128183	115642	361402	344497	307918	283134	847455	1.60123e+06	780520	689609	261964	2.73084e+06	1.57819e+06	813673	833978	364098	203380	1.39372e+06	256796	864507	1.15194e+06	0.297043	0.798605	0.0208605527131049	0.0709545172665761
0.71_145.0736	2-morpholinoacetic acid	C6 H11 N O3	145.074	0.71	#N/A	S388152	HMDB0061156	#N/A	#N/A	level4	Organic acids and derivatives	Carboxylic acids and derivatives	Amino acids, peptides, and analogues	#N/A	4.60062e+06	4.677e+06	4.23277e+06	4.40409e+06	4.62219e+06	4.49751e+06	4.74542e+06	5.08992e+06	4.58043e+06	4.76208e+06	2.5245e+06	4.16905e+06	6.73747e+06	6.68201e+06	8.51915e+06	5.14916e+06	6.04227e+06	7.75702e+06	5.80138e+06	3.12811e+06	4.2733e+06	5.53751e+06	5.79178e+06	6.37689e+06	1.04941e+07	9.29254e+06	7.02721e+06	9.12449e+06	5.63022e+06	8.01783e+06	5.42326e+06	0.702213	0.264678	0.0836977152013695	0.181528216682998
0.71_277.1156	1-{[(3s,4s,5r)-2,3,4-trihydroxy-5-(hydroxymethyl)tetrahydro-2-furanyl]methyl}-2-pyrrolidinecarboxylic acid (non-preferred name)	C11 H19 N O7	277.116	0.71	#N/A	S35014586	HMDB0038493	#N/A	#N/A	level4	Organoheterocyclic compounds	Benzodioxanes	Phenylbenzodioxanes	#N/A	3.60305e+06	4.34643e+06	4.01905e+06	3.98634e+06	3.58896e+06	3.7274e+06	2.38576e+06	4.46767e+06	3.69228e+06	2.3845e+06	2.7e+06	2.57573e+06	3.53571e+06	3.41629e+06	1.20999e+07	3.19873e+06	3.58584e+06	2.5875e+06	3.71602e+06	1.50025e+06	2.2501e+06	2.88937e+06	4.12515e+06	4.05556e+06	7.00189e+06	6.26951e+06	6.04974e+06	2.60753e+06	4.58772e+06	5.01823e+06	2.75485e+06	0.91421	0.189936	0.46913111823299	0.594227143813018
0.711_129.0787	Vigabatrin	C6 H11 N O2	129.079	0.711	C07500	S5463	HMDB0015212	#N/A	#N/A	level4	Organic acids and derivatives	Carboxylic acids and derivatives	Amino acids, peptides, and analogues	#N/A	2.69198e+06	3.64131e+06	3.02739e+06	3.72147e+06	2.43643e+06	2.3951e+06	3.50138e+06	3.8099e+06	2.89077e+06	3.92994e+06	2.9475e+06	3.70969e+06	2.49277e+06	2.73693e+06	8.51389e+06	3.91706e+06	2.53583e+06	3.53491e+06	3.50891e+06	2.52128e+06	1.39189e+06	6.74943e+06	2.727e+06	6.60041e+06	4.51217e+06	1.83601e+06	3.33414e+06	1.55381e+06	4.05297e+06	3.42726e+06	3.37371e+06	1.18257	0.205266	0.513607468447622	0.633182442769983
0.711_215.0802	Kinetin	C10 H9 N5 O	215.08	0.711	C08272	S3698	HMDB0012245	#N/A	#N/A	level4	Organoheterocyclic compounds	Imidazopyrimidines	Purines and purine derivatives	#N/A	1.27761e+06	1.47528e+06	1.35537e+06	1.10922e+06	1.29879e+06	976813	1.1551e+06	1.306e+06	1.12402e+06	1.26909e+06	507711	993349	1.26306e+06	1.49147e+06	2.54565e+06	1.62333e+06	872261	474093	1.47233e+06	1.91607e+06	2.12625e+06	292626	1.31638e+06	3.72091e+06	2.58252e+06	2.65815e+06	2.06773e+06	556768	1.4041e+06	2.15041e+06	1.19227e+06	0.652943	0.337468	0.308473491962886	0.445031861297973
0.713_186.1	Ala-pro	C8 H14 N2 O3	186.1	0.713	#N/A	S370068	#N/A	#N/A	#N/A	level4	#N/A	#N/A	#N/A	#N/A	2.56787e+06	2.70727e+06	2.59951e+06	2.76864e+06	2.67972e+06	2.68263e+06	2.25933e+06	2.62675e+06	2.8837e+06	3.25157e+06	3.59267e+06	5.35746e+06	1.45254e+07	8.28241e+06	2.16902e+06	1.97254e+06	1.23149e+06	1.68099e+06	1.77544e+06	7.17143e+06	3.52669e+06	1.69738e+06	869464	945624	1.28368e+06	1.74379e+06	1.72595e+06	1.32756e+06	5.98324e+06	1.31601e+06	2.84724e+06	4.5465	0.823763	0.00790589724237902	0.0384870850760075
0.714_366.163	N-[(3-hydroxy-4,7,7-trimethylbicyclo[2.2.1]hept-2-yl)carbamoyl]-4-methylbenzenesulfonamide	C18 H26 N2 O4 S	366.163	0.714	#N/A	S31034	#N/A	#N/A	#N/A	level4	#N/A	#N/A	#N/A	#N/A	561510	456053	489982	541199	614052	631627	551739	511044	508268	627646	455537	994982	1.45797e+06	1.39366e+06	704800	523831	213016	325022	246059	787911	681941	412396	490458	347129	314495	421874	369447	246777	921796	365030	444391	2.52526	0.608138	0.00630927990577598	0.0333343828916279
0.715_295.0629	N4-acetylsulfamethoxazole	C12 H13 N3 O4 S	295.063	0.715	C13061	S58771	HMDB0013854	#N/A	#N/A	level4	Benzenoids	Benzene and substituted derivatives	Benzenesulfonamides	#N/A	6.21817e+06	6.99088e+06	6.28108e+06	5.00909e+06	6.80052e+06	5.76349e+06	4.98273e+06	6.34903e+06	6.37973e+06	5.99526e+06	982870	314809	1.11256e+06	1.53701e+08	686809	1.32572e+06	756699	1.26307e+06	1.39176e+06	178914	123463	383323	334216	582344	703822	7.44582e+06	3.13754e+07	414924	2.63539e+07	6.80943e+06	682872	3.87021	0.241422	0.859019557724577	0.90213821929469
0.717_151.027	6-imino-5-oxocyclohexa-1,3-dienecarboxylic acid	C7 H5 N O3	151.027	0.717	C04584	S21864799	#N/A	#N/A	#N/A	level4	#N/A	#N/A	#N/A	#N/A	3.21746e+07	3.28597e+07	3.45119e+07	3.22785e+07	3.48403e+07	2.98596e+07	2.93746e+07	3.23807e+07	3.1514e+07	3.13271e+07	1.5637e+07	2.04083e+07	5.69084e+07	5.61032e+07	1.20217e+07	5.82967e+07	6.98609e+07	8.19967e+07	6.76971e+07	2.9672e+07	5.63596e+07	6.29135e+07	3.42526e+07	2.03712e+07	2.08775e+07	1.57586e+07	3.76979e+07	4.17481e+07	3.65625e+07	2.8451e+07	6.14166e+07	1.28511	0.0590474	0.746461477617881	0.820158106170189
0.717_155.0218	4-nitrocatechol	C6 H5 N O4	155.022	0.717	C02235	S2745027	HMDB0002916	#N/A	#N/A	level4	Benzenoids	Phenols	Nitrophenols	#N/A	5.27533e+06	5.46384e+06	5.51781e+06	4.67377e+06	6.24682e+06	4.99135e+06	4.96146e+06	5.20074e+06	5.11969e+06	5.12501e+06	8.8198e+06	3.74945e+06	4.26868e+06	6.74935e+06	2.99902e+06	6.28117e+06	9.97086e+06	1.44047e+07	7.82343e+06	5.86929e+06	8.14775e+06	1.48376e+07	7.35475e+06	2.38867e+06	3.67489e+06	1.13447e+07	9.4866e+06	9.53869e+06	5.47791e+06	7.29806e+06	1.01756e+07	0.750598	0.218299	0.492629856562833	0.614644858141939
0.717_168.0537	Bz7175000	C7 H8 N2 O3	168.054	0.717	C19469	S7167	#N/A	#N/A	#N/A	level4	#N/A	#N/A	#N/A	#N/A	4.0278e+07	4.15621e+07	4.18762e+07	4.01629e+07	4.37939e+07	3.74013e+07	3.67976e+07	4.05831e+07	3.976e+07	3.91981e+07	2.00024e+07	2.16035e+07	7.24588e+07	7.13713e+07	1.12312e+07	7.50816e+07	8.64244e+07	9.95976e+07	8.13871e+07	3.78242e+07	6.83116e+07	7.77939e+07	4.41566e+07	2.25525e+07	2.58358e+07	1.82235e+07	4.69561e+07	5.2189e+07	4.52914e+07	3.49856e+07	7.52231e+07	1.29457	0.0391139	0.835768759333324	0.885178543666638
0.717_264.1083	Bluensidine	C8 H16 N4 O6	264.108	0.717	C17967	S30791547	#N/A	#N/A	61.7	level4	#N/A	#N/A	#N/A	#N/A	7.24159e+07	8.18746e+07	7.4639e+07	6.00493e+07	7.66571e+07	6.01487e+07	6.15465e+07	6.20761e+07	7.23626e+07	6.98817e+07	8.12835e+07	7.42852e+07	1.0604e+08	2.32141e+08	1.17228e+08	6.64712e+07	7.73273e+07	6.78016e+07	9.05337e+07	3.52106e+08	7.79092e+07	2.3433e+07	1.29689e+08	5.43788e+07	1.12143e+08	5.32862e+07	4.99227e+07	4.17247e+07	1.12908e+08	7.35241e+07	1.14852e+08	1.53566	0.226726	0.138606074846744	0.254274926971411
0.717_308.1576	Fructoselysine	C12 H24 N2 O7	308.158	0.717	C16488	S8015298	#N/A	#N/A	#N/A	level4	#N/A	#N/A	#N/A	#N/A	5.11084e+06	6.61652e+06	6.85864e+06	5.77982e+06	6.11664e+06	2.11715e+06	5.73821e+06	5.88767e+06	6.96351e+06	6.62672e+06	1.59684e+07	5.39845e+06	9.89248e+06	1.41245e+07	1.13669e+07	6.02001e+06	7.9781e+06	6.31823e+06	1.23169e+07	2.91067e+06	8.51471e+06	4.80755e+06	1.04811e+07	3.7852e+06	6.52407e+06	3.84104e+06	6.76557e+06	5.50385e+06	1.04618e+07	6.15014e+06	7.14102e+06	1.70106	0.310142	0.0571559365390145	0.13973594975716
0.718_160.0845	Daminozide	C6 H12 N2 O3	160.084	0.718	C10996	S14593	#N/A	#N/A	#N/A	level4	#N/A	#N/A	#N/A	#N/A	3.94801e+06	3.42456e+06	4.18656e+06	3.94364e+06	4.05292e+06	3.56113e+06	3.98531e+06	3.53347e+06	3.86041e+06	3.7286e+06	3.12898e+06	3.82327e+06	3.31525e+06	3.30123e+06	4.58687e+06	4.41088e+06	3.24414e+06	4.82232e+06	4.36666e+06	6.15934e+06	3.76906e+06	5.15867e+06	5.40429e+06	6.48624e+06	4.43755e+06	5.04179e+06	4.55387e+06	8.46477e+06	3.76108e+06	5.73142e+06	4.5867e+06	0.656222	0.249822	0.00859861304125258	0.0405103560950809
0.718_245.1524	Oxolamine	C14 H19 N3 O	245.152	0.718	#N/A	S13143	#N/A	#N/A	#N/A	level4	#N/A	#N/A	#N/A	#N/A	3.40482e+06	3.29141e+06	3.016e+06	2.59306e+06	2.85801e+06	2.83068e+06	3.41768e+06	3.4792e+06	2.63686e+06	3.35654e+06	9.88573e+06	4.39824e+06	9.8113e+06	1.16638e+07	1.69731e+06	4.49246e+06	2.11885e+06	1.78569e+06	2.07233e+06	6.90508e+06	5.5878e+06	2.84956e+06	1.37082e+06	631555	452623	1.02708e+06	1.38796e+06	1.7503e+06	6.99147e+06	1.10339e+06	3.55322e+06	6.33635	1.13494	0.000986751418207241	0.0102306859263761
0.718_281.1102	(2s)-3-hydroxy-2-({[(3s,4s,5r)-2,3,4-trihydroxy-5-(hydroxymethyl)tetrahydro-2-furanyl]methyl}amino)butanoic acid (non-preferred name)	C10 H19 N O8	281.11	0.718	#N/A	S35014480	HMDB0037843	#N/A	#N/A	level4	Organic oxygen compounds	Organooxygen compounds	Carbohydrates and carbohydrate conjugates	#N/A	4.11419e+06	4.49996e+06	4.03915e+06	4.44687e+06	4.25677e+06	4.44598e+06	3.11457e+06	4.58326e+06	4.35835e+06	4.12476e+06	6.83414e+06	4.25787e+06	7.18626e+06	1.41885e+07	1.37091e+07	8.39594e+06	4.12924e+06	3.74894e+06	3.97124e+06	4.96873e+06	7.33751e+06	4.78692e+06	6.62994e+06	9.28747e+06	1.26193e+07	1.39066e+07	6.34986e+06	3.82714e+06	9.09531e+06	8.77005e+06	4.82376e+06	1.03709	0.146054	0.875095110123851	0.913471656288272
0.718_398.1431	Fursultiamine	C17 H26 N4 O3 S2	398.143	0.718	#N/A	S2273321	#N/A	#N/A	#N/A	level4	#N/A	#N/A	#N/A	#N/A	1.53821e+06	1.4441e+06	1.57016e+06	1.64364e+06	1.79548e+06	1.63376e+06	1.31602e+06	1.50038e+06	1.40728e+06	1.39428e+06	164476	806170	3.99798e+06	4.00192e+06	2.91441e+06	2.50667e+06	1.15438e+06	1.72118e+06	1.01843e+06	2.11585e+06	1.34286e+06	5.57611e+06	2.70708e+06	2.37944e+06	1.01226e+06	1.10854e+06	224271	341325	2.3986e+06	1.29549e+06	2.1548e+06	1.85151	0.659932	0.418913741918495	0.551310159374145
0.719_218.0226	Diphenyldisulfide	C12 H10 S2	218.023	0.719	#N/A	S12861	HMDB0031823	#N/A	#N/A	level4	Benzenoids	Benzene and substituted derivatives	#N/A	#N/A	6.39181e+07	6.7446e+07	6.55533e+07	7.13406e+07	6.64105e+07	6.08616e+07	6.30578e+07	6.11232e+07	6.01647e+07	6.2028e+07	2.3097e+08	8.87205e+07	3.39229e+07	1.16689e+08	7.88775e+07	4.26082e+07	1.1188e+08	2.92535e+07	6.3232e+07	1.47869e+08	8.87747e+07	5.69239e+07	7.12169e+07	5.09149e+07	6.00576e+07	6.13076e+07	6.77296e+07	4.22865e+07	9.86313e+07	5.89189e+07	8.29889e+07	1.67402	0.225126	0.310071967828307	0.44679026279515
0.719_301.2409	Trihexyphenidyl	C20 H31 N O	301.241	0.719	C07171	S5371	HMDB0014520	#N/A	#N/A	level4	Organic nitrogen compounds	Organonitrogen compounds	Amines	#N/A	1.32402e+07	1.64011e+07	1.31014e+07	1.18292e+07	1.38339e+07	1.1935e+07	1.18944e+07	1.3042e+07	1.28938e+07	1.31e+07	1.6647e+07	686588	1.10031e+07	1.61713e+07	1.78194e+07	1.53268e+07	2.53946e+07	2.63757e+07	2.37317e+07	4.68692e+07	1.49321e+07	4.21656e+07	4.56557e+07	1.40278e+07	2.31463e+07	1.54073e+07	1.22754e+07	3.29512e+07	1.29424e+07	2.39106e+07	2.99115e+07	0.541282	0.531116	0.175905259282452	0.301941297382732
0.72_141.0426	1,4,5,6-tetrahydro-6-oxonicotinic acid	C6 H7 N O3	141.043	0.72	C04226	S133310	#N/A	#N/A	97.5	level4	#N/A	#N/A	#N/A	map00760 Nicotinate and nicotinamide metabolism;	5.98057e+07	5.58957e+07	5.60904e+07	5.75201e+07	5.60276e+07	7.38755e+07	6.09546e+07	6.13391e+07	6.06659e+07	6.58348e+07	8.61741e+07	5.29031e+07	8.83709e+07	9.84868e+07	1.10104e+08	6.15249e+07	6.32809e+07	4.05518e+07	5.75239e+07	8.5757e+07	3.89468e+07	5.73162e+07	7.31427e+07	9.15028e+07	9.18436e+07	6.6091e+07	1.08096e+08	5.24066e+07	8.29273e+07	8.05138e+07	5.72294e+07	1.02998	0.0278814	0.873218921450477	0.911964076035079
0.72_303.0947	Gynocardin	C12 H17 N O8	303.095	0.72	C08331	S390192	HMDB0029913	#N/A	#N/A	level4	Amino acid related compounds	Cyanogenic glucosides	Cyanogenic glucosides derived from nonprotein amino acid	#N/A	7.81988e+06	5.14471e+06	6.86734e+06	6.87947e+06	7.58466e+06	8.81843e+06	8.57583e+06	8.56402e+06	9.52348e+06	9.61626e+06	7.52456e+06	1.05567e+07	1.0586e+07	2.40766e+07	1.4948e+07	7.02657e+06	1.14538e+07	3.48641e+06	8.18808e+06	1.31576e+07	6.74833e+06	5.38889e+06	8.83505e+06	6.44155e+06	7.07666e+06	3.64643e+06	7.81785e+06	3.88884e+06	1.24531e+07	6.2844e+06	8.07052e+06	1.98159	0.383438	0.0241128533633321	0.0779826426911647
0.72_318.1585	Imiprothrin	C17 H22 N2 O4	318.159	0.72	#N/A	S110211	#N/A	#N/A	#N/A	level4	#N/A	#N/A	#N/A	#N/A	1.40822e+07	1.63982e+07	1.67549e+07	1.58485e+07	1.50973e+07	1.69157e+07	1.00464e+07	1.43658e+07	1.61864e+07	1.6922e+07	1.86844e+07	1.84651e+07	1.57777e+07	2.82696e+07	1.47764e+07	1.32045e+07	2.57967e+07	3.49728e+07	3.13274e+07	9.18529e+06	9.61803e+06	4.33218e+07	2.54645e+07	1.67296e+07	1.80192e+07	1.4108e+07	1.59672e+07	1.93291e+07	1.81963e+07	1.82696e+07	2.57037e+07	0.995987	0.0735089	0.898688481923496	0.929490503933837
0.72_76.0094	Thiourea	C H4 N2 S	76.0094	0.72	C14415	S2005981	HMDB0034155	#N/A	#N/A	level4	Organosulfur compounds	Thioureas	#N/A	#N/A	319537	349052	304532	314514	316832	354995	332828	341710	340601	337189	9.80368e+06	378323	408576	499816	467540	383287	397402	365108	355456	387152	444093	375846	411939	394165	382839	565038	579357	335496	1.9902e+06	444806	387509	4.47432	0.421967	0.390342742791119	0.526439897346854
0.722_213.0548	Deazaflavin	C11 H7 N3 O2	213.055	0.722	C01800	S4525418	#N/A	#N/A	#N/A	level4	#N/A	#N/A	#N/A	#N/A	3.75868e+07	4.04277e+07	3.94699e+07	4.09135e+07	4.55478e+07	3.5223e+07	3.65924e+07	3.59269e+07	3.94942e+07	3.9719e+07	7.70139e+07	8.29906e+07	2.41868e+07	5.63083e+07	1.21319e+08	5.15336e+07	9.01602e+06	1.03758e+07	6.03516e+06	5.26658e+07	3.96036e+07	1.04926e+07	2.06059e+07	5.86067e+07	2.6433e+07	7.53837e+07	6.93357e+07	1.87519e+07	6.8892e+07	4.48528e+07	2.13648e+07	1.53596	0.256286	0.196295348425733	0.326985262814628
0.722_214.0656	Ethyl 3-(furfurylthio)propionate	C10 H14 O3 S	214.066	0.722	#N/A	S484157	HMDB0040055	#N/A	#N/A	level4	Organoheterocyclic compounds	Heteroaromatic compounds	#N/A	#N/A	2.07031e+06	2.85627e+06	2.69876e+06	3.53218e+06	1.6936e+06	2.55813e+06	2.30801e+06	2.54122e+06	2.22785e+06	2.33368e+06	1.20273e+06	5.06029e+06	3.55996e+06	2.31553e+06	1.76226e+06	1.72805e+06	4.9238e+06	1.95526e+06	3.90474e+06	843821	4.28908e+06	733986	1.73075e+06	4.13368e+06	898346	7.44497e+06	7.16362e+06	3.11662e+06	2.6048e+06	4.08133e+06	2.77511e+06	0.638224	0.236636	0.440147216175296	0.570230261041651
0.722_267.131	Voglibose	C10 H21 N O7	267.131	0.722	#N/A	S392046	HMDB0015598	#N/A	#N/A	level4	Organic oxygen compounds	Organooxygen compounds	Alcohols and polyols	#N/A	3.14121e+07	2.62272e+07	2.76966e+07	3.03092e+07	2.68661e+07	2.95904e+07	2.79646e+07	2.83451e+07	2.64815e+07	2.64228e+07	3.37806e+07	4.17282e+07	1.75669e+07	4.8469e+07	1.49476e+08	3.21699e+07	1.09021e+07	8.18997e+06	1.8195e+07	2.71283e+07	1.73401e+07	7.81459e+06	7.0546e+07	6.77561e+07	6.57105e+07	5.55026e+07	1.47665e+07	9.22882e+06	5.38651e+07	4.72517e+07	1.49284e+07	1.13996	0.182522	0.758546006344354	0.829273283209681
0.722_308.1627	Cinnamodial	C17 H24 O5	308.163	0.722	C09638	S390806	#N/A	#N/A	#N/A	level4	Terpenoids	Sesquiterpenoids (C15)	Others	#N/A	1.72943e+07	1.48336e+07	1.30127e+07	1.50551e+07	1.36073e+07	1.11596e+07	1.1528e+07	1.24794e+07	1.20146e+07	1.40165e+07	3.44463e+07	1.64639e+07	1.2078e+07	2.61725e+07	1.66013e+07	8.83309e+06	2.83169e+07	1.65463e+07	2.48597e+07	1.42483e+07	2.038e+07	1.41289e+07	2.09011e+07	8.55584e+06	1.24365e+07	4.48826e+06	8.65852e+06	1.08591e+07	1.90992e+07	1.09832e+07	1.97467e+07	1.73894	0.337193	0.0840425182192095	0.181898921616979
0.724_202.0485	3,5-dioxooctanedioic acid	C8 H10 O6	202.048	0.724	#N/A	S111425	HMDB0240258	#N/A	#N/A	level4	Organic acids and derivatives	Keto acids and derivatives	Medium-chain keto acids and derivatives	#N/A	1.84843e+08	1.97199e+08	1.73499e+08	1.89685e+08	1.94149e+08	1.71537e+08	1.77294e+08	1.98978e+08	1.83354e+08	1.82263e+08	2.10287e+08	1.26739e+08	9.68714e+07	2.43669e+08	8.89588e+07	1.22073e+08	4.22627e+08	1.82028e+08	2.76555e+08	2.77949e+08	3.75902e+08	3.28803e+08	2.76319e+08	1.14328e+08	1.65022e+08	1.315e+08	1.02854e+08	1.74714e+08	1.481e+08	1.6079e+08	3.10644e+08	0.921079	0.114062	0.667678154437345	0.759109989618114
0.724_250.0443	Diflunisal	C13 H8 F2 O3	250.044	0.724	C01691	S2951	HMDB0014999	#N/A	#N/A	level4	Benzenoids	Benzene and substituted derivatives	Biphenyls and derivatives	#N/A	650778	683405	743749	623141	825179	808106	769799	793701	735512	686386	1.09606e+06	887637	197876	107682	1.64308e+06	965383	682816	348659	742243	95887.4	249715	1.29035e+06	2.79821e+06	1.93541e+06	1.92085e+06	1.08535e+06	192977	1.44055e+06	816286	1.56223e+06	568279	0.522515	0.549523	0.227826668191159	0.363024604814132
0.724_306.122	Z-Gly-Pro	C15 H18 N2 O5	306.122	0.724	C01632	S388633	#N/A	#N/A	#N/A	level4	#N/A	#N/A	#N/A	#N/A	2.7131e+06	3.20424e+06	2.98679e+06	3.19735e+06	2.788e+06	2.71194e+06	1.91508e+06	2.40198e+06	3.00602e+06	3.60478e+06	4.50567e+06	1.5574e+06	2.91153e+06	3.84506e+06	3.9871e+06	3.26966e+06	4.48981e+06	5.08684e+06	4.74337e+06	733775	505685	7.55107e+06	5.19537e+06	2.51241e+06	3.04131e+06	1.38743e+06	377106	3.55139e+06	3.34607e+06	2.6775e+06	3.85176e+06	1.2497	0.336745	0.325286565942863	0.463354731190797
0.725_197.0807	N-acetyl-l-histidine	C8 H11 N3 O3	197.081	0.725	C02997	S68142	HMDB0032055	#N/A	87.3	level4	Organic acids and derivatives	Carboxylic acids and derivatives	Amino acids, peptides, and analogues	#N/A	4.6135e+07	5.17317e+07	4.53029e+07	4.72023e+07	5.11512e+07	4.69633e+07	5.00875e+07	5.42345e+07	4.84428e+07	4.60649e+07	3.22794e+07	4.51238e+06	2.1928e+07	5.7005e+06	6.41061e+07	6.63858e+07	1.24687e+07	2.92695e+07	4.72697e+06	4.30407e+07	9.4378e+07	2.43179e+07	3.7222e+07	6.69476e+07	4.3669e+07	8.64756e+07	5.29332e+07	3.49027e+07	3.24854e+07	5.36917e+07	3.47003e+07	0.605035	0.559312	0.120823869389137	0.230882226567632
0.725_260.116	Maculosin	C14 H16 N2 O3	260.116	0.725	C10605	S106647	#N/A	#N/A	#N/A	level4	#N/A	#N/A	#N/A	#N/A	4.72743e+06	5.45352e+06	4.73297e+06	4.68205e+06	6.02403e+06	5.16963e+06	4.62682e+06	5.68636e+06	5.00441e+06	5.48716e+06	7.44773e+06	5.37404e+06	9.00341e+06	1.60938e+07	2.40496e+06	6.27159e+06	6.68744e+06	9.09585e+06	6.06097e+06	8.1839e+06	8.74473e+06	1.42378e+06	2.53196e+06	4.04743e+06	2.00072e+06	2.6134e+06	2.88011e+06	8.49158e+06	7.76591e+06	3.76087e+06	6.69945e+06	2.06493	0.433224	0.0618781830904049	0.148089246008175
0.726_169.0377	2-methoxy-5-nitrophenol	C7 H7 N O4	169.038	0.726	C17385	S62678	#N/A	#N/A	#N/A	level4	#N/A	#N/A	#N/A	#N/A	6.24673e+07	6.32213e+07	4.45249e+07	6.0573e+07	4.76212e+07	4.14515e+07	4.0253e+07	4.5693e+07	5.4108e+07	6.20999e+07	5.49057e+07	3.32298e+07	4.56732e+07	5.63513e+07	3.40777e+07	4.8765e+07	6.51035e+07	9.77588e+07	7.58075e+07	1.15803e+08	7.67179e+07	1.26792e+08	7.20393e+07	9.27958e+07	1.05184e+08	7.77379e+07	5.5045e+07	8.94613e+07	4.55005e+07	8.20438e+07	9.29971e+07	0.554587	0.312975	0.00122525911680973	0.0118326170764013
0.726_204.0641	2-o-ethyl ascorbic acid	C8 H12 O6	204.064	0.726	C18342	S19071365	#N/A	#N/A	#N/A	level4	#N/A	#N/A	#N/A	#N/A	1.36412e+07	1.4847e+07	1.65568e+07	1.60357e+07	1.59515e+07	1.32088e+07	1.25593e+07	1.52099e+07	1.44246e+07	1.35853e+07	7.25472e+06	1.59264e+06	5.10104e+06	1.17474e+07	1.9296e+06	5.26419e+06	3.79369e+07	1.03522e+07	2.98272e+07	4.53256e+06	2.53109e+06	3.5381e+07	2.87089e+07	7.78718e+06	2.03517e+07	5.29524e+06	2.47823e+06	2.07322e+07	5.4816e+06	1.42256e+07	2.00935e+07	0.385334	0.519991	0.117580102413751	0.226637007406184
0.727_161.1076	Nicotine imine	C10 H13 N2	161.108	0.727	#N/A	S418	HMDB0001010	#N/A	58.7	level4	Alkaloids and derivatives	#N/A	#N/A	#N/A	8.8255e+07	9.45736e+07	9.22496e+07	8.29838e+07	9.79601e+07	8.46823e+07	8.93941e+07	9.74446e+07	8.81826e+07	9.90868e+07	3.83613e+07	2.39933e+07	6.43754e+07	7.18415e+07	7.0067e+07	9.89676e+07	9.91166e+07	1.57159e+08	1.6e+08	4.1537e+07	5.58352e+07	1.76147e+08	9.836e+07	2.05122e+08	1.54097e+08	2.53366e+08	2.24619e+08	1.88913e+08	6.12677e+07	1.87413e+08	1.14966e+08	0.326913	0.606311	0.00129870346147643	0.0122763986845387
0.727_256.1208	Ancymidol	C15 H16 N2 O2	256.121	0.727	C18774	S23841	#N/A	#N/A	#N/A	level4	#N/A	#N/A	#N/A	#N/A	2.18557e+06	2.83447e+06	2.58734e+06	2.1841e+06	2.68378e+06	1.95512e+06	2.38524e+06	3.16792e+06	1.86484e+06	2.80876e+06	1.16259e+06	3.58697e+06	3.36333e+06	6.46772e+06	2.05243e+06	2.09239e+06	2.62384e+06	3.14279e+06	2.88011e+06	5.43125e+06	7.40506e+06	4.76179e+06	2.41696e+06	2.30204e+06	1.24439e+06	1.47097e+06	2.11967e+06	2.10419e+06	3.1209e+06	1.94304e+06	4.37414e+06	1.6062	0.226652	0.218333462007876	0.352238531515479
0.727_275.1411	Meturedepa	C11 H22 N3 O3 P	275.141	0.727	#N/A	S14706	#N/A	#N/A	#N/A	level4	#N/A	#N/A	#N/A	#N/A	3.72672e+06	4.08234e+06	3.50443e+06	4.39112e+06	4.13947e+06	3.91052e+06	3.94908e+06	5.03287e+06	4.54452e+06	4.45984e+06	290654	264283	2.44084e+06	1.68274e+06	4.4823e+06	3.46909e+06	3.06541e+06	8.93514e+06	6.27562e+06	335344	256113	1.38494e+07	1.10891e+07	2.27287e+07	1.00548e+07	1.18352e+07	5.92123e+06	1.43701e+07	2.10498e+06	1.26665e+07	5.45284e+06	0.166185	1.438	0.00605716558694183	0.0325070990913711
0.728_203.0938	Indole-3-butyric acid	C12 H13 N O2	203.094	0.728	C11284	S8298	HMDB0002096	#N/A	#N/A	level4	Organoheterocyclic compounds	Indoles and derivatives	Indoles	#N/A	1.04876e+07	1.00835e+07	1.03706e+07	8.69634e+06	1.18911e+07	9.66539e+06	8.70668e+06	9.85076e+06	1.06549e+07	1.03493e+07	1.60956e+07	1.3816e+07	1.79387e+07	3.11121e+07	5.32884e+06	1.1848e+07	7.38483e+06	9.92331e+06	8.42344e+06	2.65946e+07	2.807e+07	1.10141e+07	5.57845e+06	4.90635e+06	3.30793e+06	1.35909e+07	1.0182e+07	6.88094e+06	1.60232e+07	7.40776e+06	1.52351e+07	2.16303	0.454535	0.0387686909059155	0.107450945878156
0.728_215.0593	Robustine	C12 H9 N O3	215.059	0.728	C10736	S144611	#N/A	#N/A	#N/A	level4	Alkaloids	Alkaloids derived from tryptophan and anthranilic acid	Quinoline alkaloids	#N/A	8.82445e+06	9.18768e+06	8.68551e+06	9.24503e+06	9.64997e+06	8.60331e+06	7.69982e+06	8.87966e+06	8.53797e+06	8.74093e+06	2.88666e+06	2.49396e+06	8.05944e+06	7.32153e+07	9.41641e+06	7.95018e+06	9.23474e+06	6.2665e+06	7.82105e+06	1.29853e+06	1.30432e+06	3.94646e+06	5.41079e+06	6.26171e+06	9.21326e+06	2.08664e+07	3.14204e+07	4.17946e+06	1.7337e+07	1.2892e+07	4.9786e+06	1.34479	0.125231	0.787286599337037	0.849583331316164
0.728_233.1047	(2e)-3-(4-hydroxyphenyl)-n-(4-oxobutyl)acrylamide	C13 H15 N O3	233.105	0.728	#N/A	S74854115	#N/A	#N/A	#N/A	level4	#N/A	#N/A	#N/A	#N/A	1.081e+07	1.13203e+07	9.17221e+06	8.63609e+06	1.05721e+07	1.12403e+07	9.48136e+06	1.04825e+07	9.40903e+06	1.11372e+07	1.59561e+07	1.17906e+07	1.78005e+07	2.96532e+07	5.55936e+06	9.88453e+06	1.05175e+07	1.18647e+07	1.11354e+07	2.57191e+07	2.04658e+07	1.41108e+07	6.95112e+06	6.3391e+06	5.78075e+06	6.17627e+06	5.23217e+06	8.68694e+06	1.51074e+07	6.52772e+06	1.56356e+07	2.31434	0.425536	0.0253556099037536	0.0806224475663087
0.728_242.1415	Huperzine	C15 H18 N2 O	242.142	0.728	C09897	S393383	#N/A	#N/A	#N/A	level4	#N/A	#N/A	#N/A	#N/A	7.13625e+06	9.29217e+06	8.20446e+06	7.58841e+06	8.45487e+06	7.76773e+06	8.10886e+06	9.15323e+06	8.54952e+06	9.19871e+06	1.41232e+07	1.37562e+07	9.04072e+06	1.66256e+07	1.42435e+07	1.04422e+07	8.5761e+06	1.06662e+07	8.6332e+06	1.06734e+07	1.15578e+07	1.03825e+07	1.06973e+07	8.21786e+06	8.50301e+06	1.02571e+07	1.15569e+07	6.15744e+06	1.30386e+07	9.2316e+06	1.00815e+07	1.41239	0.203798	0.025541823565186	0.081020852435163
0.729_264.0999	1-(4-Acetoxy-3-methoxyphenyl)-2-propen-1-yl acetate	C14 H16 O5	264.1	0.729	#N/A	S3682061	HMDB0036544	#N/A	78.6	level4	Benzenoids	Phenol esters	#N/A	#N/A	2.56611e+06	2.35341e+06	1.91721e+06	1.75151e+06	1.56904e+06	1.70146e+06	1.65948e+06	1.73785e+06	1.56583e+06	1.91537e+06	730298	2.17527e+06	1.80171e+06	2.4712e+06	978141	1.67283e+06	1.65565e+06	817964	1.73072e+06	1.42062e+07	1.16498e+07	2.04533e+06	2.19596e+06	289795	867348	841494	821534	905304	1.63824e+06	986906	5.35096e+06	1.65998	0.401798	0.105781297035703	0.212125859763822
0.729_287.0716	Sulmazole	C14 H13 N3 O2 S	287.072	0.729	C13749	S5160	#N/A	#N/A	#N/A	level4	#N/A	#N/A	#N/A	#N/A	2.4876e+06	2.01599e+06	2.14948e+06	1.45377e+06	2.27592e+06	2.11556e+06	1.98022e+06	2.22705e+06	2.11907e+06	2.19016e+06	2.14036e+06	5.17844e+06	1.85241e+06	2.55093e+06	2.16797e+06	752467	4.44426e+06	2.0545e+06	4.66713e+06	1.23425e+06	6.01869e+06	1.46319e+06	3.26483e+06	2.13103e+06	1.34788e+06	2.01909e+06	2.77647e+06	2.23914e+06	2.44043e+06	2.29641e+06	3.31367e+06	1.06272	0.231962	0.854845576707985	0.899243970546555
0.73_335.1377	Panadiplon	C18 H17 N5 O2	335.138	0.73	#N/A	S2298411	#N/A	#N/A	#N/A	level4	#N/A	#N/A	#N/A	#N/A	7.03997e+06	6.14609e+06	7.61341e+06	5.89859e+06	6.78194e+06	5.13341e+06	5.35617e+06	5.98436e+06	6.18687e+06	7.43575e+06	8.95875e+06	5.01675e+06	7.86256e+06	2.8215e+07	1.52319e+06	7.35572e+06	9.76761e+06	1.10022e+07	2.07859e+07	6.43521e+06	8.25475e+06	1.14423e+07	8.37491e+06	2.94826e+06	3.33095e+06	3.92919e+06	2.46259e+06	7.06042e+06	9.822e+06	4.68439e+06	1.12813e+07	2.09675	0.328142	0.286831134323502	0.423543778176878
0.731_243.1619	Tcmdc-132026	C16 H21 N O	243.162	0.731	C20643	S144633	#N/A	#N/A	#N/A	level4	#N/A	#N/A	#N/A	#N/A	2.81174e+07	2.72341e+07	2.64369e+07	2.29968e+07	2.80107e+07	2.64057e+07	2.5951e+07	2.72505e+07	2.76144e+07	2.80032e+07	6.65507e+07	4.3578e+07	1.01174e+08	1.01151e+08	2.52996e+07	3.15542e+07	1.06412e+07	1.42657e+07	1.70611e+07	8.80576e+07	4.07043e+07	1.58971e+07	8.12808e+06	3.10964e+06	2.29944e+06	6.25531e+06	9.13275e+06	1.50665e+07	6.15512e+07	7.33196e+06	3.11045e+07	8.39493	1.23831	0.000190264966847166	0.00383585580913505
0.731_258.1365	Cyclo(dehydrophenylalanyl-l-leucyl)	C15 H18 N2 O2	258.137	0.731	C20521	S24725401	#N/A	#N/A	#N/A	level4	#N/A	#N/A	#N/A	#N/A	1.59019e+07	1.40903e+07	1.55209e+07	1.24587e+07	1.51995e+07	1.39111e+07	1.42604e+07	1.42344e+07	1.33488e+07	1.692e+07	3.31829e+07	1.71668e+07	1.78218e+07	2.24364e+07	1.83255e+07	1.53867e+07	1.98603e+07	2.04263e+07	2.04233e+07	2.86802e+07	3.16417e+07	2.62151e+07	1.99072e+07	1.48317e+07	1.35373e+07	1.21465e+07	6.94883e+06	1.90092e+07	2.072e+07	1.43968e+07	2.45412e+07	1.43921	0.219916	0.0767141086158694	0.171396139681635
0.731_356.2474	Dopexamine	C22 H32 N2 O2	356.247	0.731	#N/A	S50102	HMDB0041882	#N/A	#N/A	level4	Benzenoids	Phenols	Benzenediols	#N/A	6.14815e+06	6.73104e+06	5.56122e+06	6.52108e+06	6.67541e+06	5.74809e+06	6.33263e+06	6.70496e+06	6.1808e+06	5.64401e+06	972476	263542	1.13188e+06	326973	346483	581416	303274	527190	7.71992e+06	463376	255395	1.00608e+07	1.16171e+08	4.13724e+07	286800	412746	481618	8.79677e+07	603794	4.11154e+07	3.22166e+06	0.0146854	1.44134	0.107239501883271	0.214098131101615
0.732_219.0776	Uredepa	C7 H14 N3 O3 P	219.078	0.732	#N/A	S8968	#N/A	#N/A	#N/A	level4	#N/A	#N/A	#N/A	#N/A	1.08799e+07	1.34964e+07	1.20627e+07	1.12805e+07	1.15514e+07	1.11726e+07	1.18266e+07	1.37921e+07	1.44189e+07	1.13808e+07	1.63627e+07	1.40993e+07	1.08757e+07	3.57582e+07	2.05612e+07	1.02633e+07	2.13268e+07	1.14834e+07	2.39982e+07	2.43121e+07	1.98936e+07	1.58984e+07	2.05682e+07	1.0325e+07	8.83678e+06	1.74255e+07	1.72897e+07	7.78468e+06	1.79867e+07	1.3705e+07	1.94854e+07	1.31242	0.154982	0.35837655357897	0.495635186393594
0.732_246.0888	Marmesin	C14 H14 O4	246.089	0.732	C09276	S296611	HMDB0030786	#N/A	#N/A	level4	Phenylpropanoids	Coumarins	Furanocoumarins	#N/A	1.01005e+07	1.029e+07	1.03094e+07	9.96475e+06	1.15504e+07	9.75231e+06	9.36768e+06	1.06731e+07	9.76224e+06	1.10678e+07	1.14317e+07	1.04594e+07	2.48617e+06	4.68006e+06	1.44373e+07	8.92839e+06	6.2935e+06	1.42909e+07	5.25845e+06	9.88402e+06	1.61769e+07	1.16909e+07	1.54814e+07	9.17828e+06	1.28478e+07	8.19127e+06	7.10998e+06	1.36932e+07	8.73716e+06	1.10837e+07	1.05991e+07	0.788292	0.214812	0.280556094312603	0.417614872169199
0.732_257.1412	Medifoxamine	C16 H19 N O2	257.141	0.732	#N/A	S33212	#N/A	#N/A	#N/A	level4	#N/A	#N/A	#N/A	#N/A	3.12873e+06	5.73696e+06	4.13325e+06	5.8373e+06	2.89055e+06	5.37484e+06	5.87502e+06	6.18489e+06	6.01274e+06	5.75628e+06	1.15933e+07	7.80925e+06	6.82553e+06	1.36578e+06	6.51908e+06	3.997e+06	7.16291e+06	7.80472e+06	8.82718e+06	1.61773e+07	8.01041e+06	8.10254e+06	3.68328e+06	7.29037e+06	4.52157e+06	6.82348e+06	2.51086e+06	7.01738e+06	6.35165e+06	5.30782e+06	9.34752e+06	1.19666	0.037886	0.851017236826036	0.896434021561549
0.733_180.0906	(4-ethoxyphenyl)urea	C9 H12 N2 O2	180.091	0.733	C19415	S8663	HMDB0032565	#N/A	#N/A	level4	Benzenoids	Benzene and substituted derivatives	N-phenylureas	#N/A	4.02644e+06	4.93173e+06	5.29088e+06	4.15238e+06	4.83452e+06	3.83727e+06	4.51753e+06	4.32548e+06	4.25405e+06	5.88599e+06	7.06741e+06	3.34557e+06	9.27317e+06	6.533e+06	1.01117e+06	6.32111e+06	9.60005e+06	4.32587e+06	4.98149e+06	4.10838e+06	3.30092e+06	7.23531e+06	4.88966e+06	1.61378e+06	1.74991e+06	5.65137e+06	1.54542e+06	3.69545e+06	5.5919e+06	3.19093e+06	5.592e+06	1.75244	0.323879	0.250329126191935	0.387130210758388
0.733_216.078	Nop	C13 H12 O3	216.078	0.733	C11491	S83273	#N/A	#N/A	#N/A	level4	#N/A	#N/A	#N/A	#N/A	9.98474e+06	9.98327e+06	8.05088e+06	7.68218e+06	9.51824e+06	8.81633e+06	8.39125e+06	9.33905e+06	8.33148e+06	9.83109e+06	1.36365e+07	1.06818e+07	1.54495e+07	2.552e+07	5.08006e+06	8.67698e+06	8.9746e+06	1.09131e+07	9.39902e+06	2.23087e+07	1.77814e+07	1.1158e+07	6.23963e+06	5.81004e+06	5.05622e+06	5.59825e+06	4.54369e+06	7.98236e+06	1.31741e+07	5.8717e+06	1.34225e+07	2.24367	0.417435	0.0240861511222377	0.077955006124396
0.733_257.1052	Tolmetin	C15 H15 N O3	257.105	0.733	C07149	S5308	HMDB0014643	#N/A	#N/A	level4	Organic oxygen compounds	Organooxygen compounds	Carbonyl compounds	#N/A	8.20359e+06	6.94263e+06	8.0026e+06	6.96976e+06	7.79899e+06	6.18052e+06	6.0149e+06	6.51617e+06	7.73603e+06	5.3494e+06	1.94063e+07	1.01983e+07	1.96548e+07	3.29875e+07	3.02474e+06	9.08312e+06	4.31272e+06	4.84763e+06	2.95295e+06	1.7404e+07	1.32343e+07	7.68609e+06	5.59532e+06	2.34149e+06	1.45717e+06	1.8986e+06	3.3277e+06	3.22647e+06	1.57258e+07	2.97446e+06	8.40629e+06	5.28694	0.924342	0.00484401681898427	0.0286113038586806
0.733_274.1317	2-(4-isopropyl-4-methyl-5-oxo-4,5-dihydro-1h-imidazol-2-yl)-4-methylbenzoic acid	C15 H18 N2 O3	274.132	0.733	#N/A	S2298855	HMDB0034885	#N/A	#N/A	level4	Organic acids and derivatives	Carboxylic acids and derivatives	Amino acids, peptides, and analogues	#N/A	1.15218e+07	8.26907e+06	9.25444e+06	7.72166e+06	1.13781e+07	7.04344e+06	7.16474e+06	8.33507e+06	1.02566e+07	6.51217e+06	1.99161e+07	1.2048e+07	2.15723e+07	3.69881e+07	4.45464e+06	1.25857e+07	8.07378e+06	9.7463e+06	7.04817e+06	2.11181e+07	1.86233e+07	1.07222e+07	1.18328e+07	4.16658e+06	4.60017e+06	9.10062e+06	4.44474e+06	1.08487e+07	1.79275e+07	7.49894e+06	1.25553e+07	2.39067	0.466029	0.055782323055281	0.13744846154553
0.735_206.0933	DIBEHENIN	C12 H14 O3	206.093	0.735	C10476	S4445096	HMDB0030762	#N/A	#N/A	level4	Phenylpropanoids and polyketides	Cinnamic acids and derivatives	Cinnamic acid esters	#N/A	3.37994e+07	3.62847e+07	3.3263e+07	3.29556e+07	3.7144e+07	3.26636e+07	3.4445e+07	3.84355e+07	3.69417e+07	4.28609e+07	4.50478e+07	3.13348e+07	3.20382e+07	8.66832e+07	3.84819e+07	2.64685e+07	6.09073e+07	4.67278e+07	6.2622e+07	7.85198e+07	4.9366e+07	4.43499e+07	4.3051e+07	3.30155e+07	3.28886e+07	4.61121e+07	4.26089e+07	2.32658e+07	4.33424e+07	3.68236e+07	5.70821e+07	1.17703	0.0816749	0.619079372811328	0.721287683559582
0.735_247.0839	Pc-hsl	C13 H13 N O4	247.084	0.735	C20677	S30790745	#N/A	#N/A	#N/A	level4	#N/A	#N/A	#N/A	#N/A	1.51664e+06	2.45441e+06	2.10825e+06	1.57754e+06	2.62269e+06	1.97502e+06	1.88471e+06	2.35779e+06	1.94029e+06	1.96113e+06	4.87711e+06	980615	4.01544e+06	5.28371e+06	4.22687e+06	3.31567e+06	2.87655e+06	1.73753e+06	3.00812e+06	2.46094e+06	2.42476e+06	3.47632e+06	3.11417e+06	2.31843e+06	2.48807e+06	3.28283e+06	1.86044e+06	1.98454e+06	3.78324e+06	2.50808e+06	2.66404e+06	1.50842	0.221003	0.290891303956691	0.427850128808386
0.736_261.1362	8-methyl-8-azabicyclo[3.2.1]oct-3-yl 3-hydroxybenzoate	C15 H19 N O3	261.136	0.736	C10853	S229695	#N/A	#N/A	#N/A	level4	Alkaloids	Alkaloids derived from ornithine	Tropane alkaloids	#N/A	4.0041e+07	2.77983e+07	3.28506e+07	3.18144e+07	3.04245e+07	2.86739e+07	2.97285e+07	3.02907e+07	3.02968e+07	3.02728e+07	3.35934e+07	2.33562e+07	4.86501e+07	5.14896e+07	2.25782e+07	2.93426e+07	4.99467e+07	5.13725e+07	3.1964e+07	5.88526e+07	2.03744e+07	7.53868e+07	4.83838e+07	2.56368e+07	2.23938e+07	3.23984e+07	1.06363e+07	5.0238e+07	3.4835e+07	3.16145e+07	4.79828e+07	1.10187	0.0942334	0.5633473413205	0.676433518496685
0.736_301.1317	Fenoxycarb	C17 H19 N O4	301.132	0.736	C11078	S46739	#N/A	#N/A	#N/A	level4	#N/A	#N/A	#N/A	#N/A	1.48692e+07	1.62962e+07	2.07701e+07	1.58284e+07	1.57499e+07	1.72089e+07	1.62208e+07	1.7916e+07	1.65306e+07	1.79997e+07	1.93343e+07	1.92867e+07	1.56611e+07	2.93344e+07	1.90073e+07	1.3235e+07	2.52639e+07	3.40595e+07	3.15475e+07	1.81481e+07	1.08831e+07	4.31374e+07	2.43537e+07	1.70334e+07	2.10096e+07	1.47768e+07	1.59814e+07	1.91398e+07	1.93098e+07	1.87158e+07	2.71733e+07	1.03174	0.0499621	0.912609183124458	0.93842438707941
0.737_171.0561	Crimidine	C7 H10 Cl N3	171.056	0.737	C19138	S10356	#N/A	#N/A	#N/A	level4	#N/A	#N/A	#N/A	#N/A	1.62555e+07	1.59713e+07	1.52598e+07	1.37594e+07	1.57087e+07	1.425e+07	1.42926e+07	1.62106e+07	1.47402e+07	1.93519e+07	1.74997e+07	1.44001e+07	1.26926e+07	2.66453e+07	1.09799e+07	8.55502e+06	4.74714e+07	3.23906e+07	3.59614e+07	2.4477e+07	1.55068e+07	2.92472e+07	2.37312e+07	8.66795e+06	1.42524e+07	1.41033e+07	1.28786e+07	1.42849e+07	1.51288e+07	1.46531e+07	3.08424e+07	1.03246	0.129247	0.968092586156032	0.979221282623447
0.738_248.1407	Amiloxate	C15 H20 O3	248.141	0.738	#N/A	S1266578	#N/A	#N/A	#N/A	level4	#N/A	#N/A	#N/A	#N/A	7.48835e+06	7.47737e+06	7.54694e+06	7.0835e+06	7.71529e+06	6.95619e+06	6.19476e+06	6.76709e+06	6.69637e+06	8.25068e+06	1.35507e+07	9.25536e+06	9.21771e+06	1.12711e+07	1.52945e+07	8.04902e+06	7.50109e+06	6.11399e+06	9.42506e+06	1.35413e+07	8.33009e+06	6.80085e+06	1.91364e+07	1.04038e+07	9.52617e+06	7.23503e+06	2.06742e+06	5.56246e+06	1.11064e+07	8.98855e+06	8.61872e+06	1.23562	0.253375	0.273851624204497	0.411279796121445
0.738_272.141	2,2-dimethyl-8-prenylchromene 6-carboxylic acid	C17 H20 O3	272.141	0.738	C09003	S390531	#N/A	#N/A	#N/A	level4	#N/A	#N/A	#N/A	#N/A	6.33103e+06	4.26907e+06	5.60574e+06	5.00552e+06	6.27204e+06	4.86038e+06	5.20517e+06	4.676e+06	5.37229e+06	6.78516e+06	8.95967e+06	6.58631e+06	4.93458e+06	5.56317e+06	7.61575e+06	2.76306e+06	4.98045e+06	6.77548e+06	7.48539e+06	6.35124e+06	5.62288e+06	7.58722e+06	1.07991e+07	5.93617e+06	8.20946e+06	3.51556e+06	7.20306e+06	4.89911e+06	6.07042e+06	6.76042e+06	6.46711e+06	0.897936	0.131993	0.653163548426928	0.747997615945557
0.738_308.1264	Nifenazone	C17 H16 N4 O2	308.126	0.738	#N/A	S4332	#N/A	#N/A	#N/A	level4	#N/A	#N/A	#N/A	#N/A	2.45287e+07	2.27681e+07	2.28374e+07	2.09308e+07	2.11201e+07	2.01131e+07	2.11514e+07	2.13817e+07	2.04424e+07	1.89539e+07	2.30008e+07	2.10989e+07	3.09887e+07	1.13954e+08	2.08338e+07	2.38692e+07	4.89266e+07	1.0815e+07	4.89133e+07	3.49865e+07	4.55389e+07	2.08095e+07	3.28223e+07	8.24302e+06	8.76084e+06	6.80514e+06	1.16052e+07	9.07144e+06	3.89576e+07	1.28847e+07	3.49983e+07	3.02356	0.585227	0.0154246920858607	0.0583695643040106
0.738_320.0727	(2e)-1-(4-methoxyphenyl)-3-phenyl-2-propen-1-yl hydrogen sulfate	C16 H16 O5 S	320.073	0.738	#N/A	S74853899	HMDB0135631	#N/A	#N/A	level4	Phenylpropanoids and polyketides	Linear 1,3-diarylpropanoids	#N/A	#N/A	605209	643518	491932	506358	503167	662752	619788	641502	668391	734707	221771	879977	143681	137941	1.09641e+06	745220	160676	923503	158896	460658	219480	196690	980066	1.74429e+06	2.95118e+06	2.37735e+06	1.61974e+06	773005	537501	1.74094e+06	353317	0.308742	1.00378	0.0134585597685251	0.053691669585027
0.738_364.1035	Methyl (15e,17e)-18-bromo-15,17-octadecadiene-5,7-diynoate	C19 H25 Br O2	364.103	0.738	#N/A	S113368355	#N/A	#N/A	54	level4	#N/A	#N/A	#N/A	#N/A	1.87425e+07	1.66722e+07	1.63772e+07	1.88587e+07	1.60083e+07	1.66817e+07	1.23588e+07	1.63138e+07	1.44057e+07	1.66464e+07	9.88665e+06	1.29455e+07	3.18704e+06	1.61518e+07	4.17493e+06	5.4583e+06	4.56474e+07	1.68769e+07	1.64292e+07	3.84015e+07	6.7979e+07	2.05765e+07	2.47561e+07	4.16879e+06	1.38014e+07	6.07417e+06	3.03496e+06	1.37842e+07	8.63404e+06	1.09366e+07	3.43184e+07	0.789463	0.209664	0.737692428226219	0.814082292104567
0.741_233.0934	Lomustine	C9 H16 Cl N3 O2	233.093	0.741	C07079	S3813	HMDB0015337	#N/A	#N/A	level4	Organic acids and derivatives	Organic carbonic acids and derivatives	Ureas	#N/A	2.84389e+07	2.9134e+07	2.9703e+07	2.43918e+07	3.17993e+07	2.60406e+07	2.56088e+07	2.7163e+07	1.99723e+07	2.8827e+07	3.57601e+07	3.76298e+07	3.84509e+07	7.9966e+07	3.11998e+07	1.84984e+07	4.41584e+07	1.65751e+07	4.92613e+07	7.25472e+07	6.32353e+07	2.22283e+07	3.63315e+07	1.11457e+07	8.91105e+06	3.50829e+07	2.01798e+07	1.67492e+07	4.02508e+07	2.14e+07	4.46676e+07	1.88088	0.385673	0.0532655093371527	0.132881497193771
0.741_252.0889	Phenytoin	C15 H12 N2 O2	252.089	0.741	C07443	S1710	HMDB0014397	#N/A	#N/A	level4	Organoheterocyclic compounds	Azolidines	Imidazolidines	#N/A	1.28719e+07	1.45741e+07	1.12353e+07	1.04027e+07	1.39427e+07	1.10405e+07	1.15989e+07	1.33281e+07	1.66065e+07	1.4115e+07	3.46988e+07	1.9174e+07	1.20173e+07	2.87331e+07	3.02129e+07	8.91321e+06	1.84592e+07	1.36189e+07	1.4086e+07	3.48412e+07	2.41966e+07	1.36513e+07	8.76781e+06	9.45456e+06	1.55557e+07	1.52374e+07	8.65154e+06	9.92508e+06	2.22915e+07	1.12654e+07	1.98089e+07	1.97877	0.341372	0.0465663715743971	0.121513965735296
0.741_278.1153	Zinnolide	C15 H18 O5	278.115	0.741	C09983	S163841	#N/A	#N/A	#N/A	level4	#N/A	#N/A	#N/A	#N/A	2.6705e+07	2.57316e+07	2.87241e+07	2.52767e+07	3.00794e+07	2.41263e+07	2.41193e+07	2.60336e+07	4.14857e+07	4.30213e+07	6.5989e+07	2.19434e+07	8.2203e+07	1.28093e+08	2.32535e+07	7.09927e+07	6.16115e+07	2.80091e+07	3.70384e+07	6.44535e+07	5.18502e+07	2.41499e+07	1.91913e+07	2.12699e+07	1.65349e+07	2.3941e+07	2.8306e+07	1.4667e+07	6.54124e+07	2.06517e+07	4.45188e+07	3.16742	0.536217	0.0179613216384503	0.0643683086334468
0.741_290.1227	2-(n(omega)-l-arginine)succinic acid	C10 H18 N4 O6	290.123	0.741	C03406	S16059	HMDB0000052	#N/A	#N/A	level4	Organic acids and derivatives	Carboxylic acids and derivatives	Amino acids, peptides, and analogues	map00220 Arginine biosynthesis; map00250 Alanine, aspartate and glutamate metabolism; map01100 Metabolic pathways; map01230 Biosynthesis of amino acids;	867708	1.12081e+06	1.04247e+06	1.09631e+06	991498	1.84687e+06	993765	1.42914e+06	1.488e+06	920997	503543	386440	162667	191349	1.36366e+06	724502	2.31205e+06	2.10914e+06	1.90179e+06	645327	1.34534e+06	1.33711e+06	1.79129e+06	3.73811e+06	1.61017e+06	3.53516e+06	3.72136e+07	188713	555359	8.01284e+06	1.60846e+06	0.0693087	1.18504	0.0529846164193139	0.132444360987438
0.741_295.0945	Mebendazole	C16 H13 N3 O3	295.094	0.741	#N/A	S3890	HMDB0014781	#N/A	#N/A	level4	Benzenoids	Benzene and substituted derivatives	Benzophenones	#N/A	1.61133e+06	1.93104e+06	1.35185e+06	1.59899e+06	2.31324e+06	1.99441e+06	1.31262e+06	2.02661e+06	1.82563e+06	1.06809e+06	4.27486e+06	2.07756e+06	2.31952e+06	7.43082e+06	2.55062e+06	1.99343e+06	1.45085e+06	265044	2.29249e+06	3.09898e+06	3.4209e+06	2.75557e+06	2.46706e+06	850732	818883	2.41979e+06	571892	522626	3.44113e+06	1.27517e+06	2.21397e+06	2.69858	0.710337	0.013470120725314	0.0537150303383445
0.741_322.1424	Tetraneurin a	C17 H22 O6	322.142	0.741	C09559	S152488	#N/A	#N/A	#N/A	level4	Terpenoids	Sesquiterpenoids (C15)	Pseudoguaianolide	#N/A	5.93719e+06	5.33655e+06	4.75236e+06	3.63667e+06	5.52011e+06	3.28245e+06	2.82669e+06	4.18566e+06	4.95662e+06	4.77818e+06	7.37503e+06	5.69871e+06	5.22397e+06	7.39413e+06	7.77654e+06	4.74767e+06	6.9311e+06	5.39784e+06	8.9691e+06	6.28954e+06	2.88238e+06	7.54066e+06	8.00721e+06	5.46189e+06	6.20691e+06	8.21715e+06	3.33116e+06	6.1981e+06	6.36934e+06	6.23707e+06	6.3351e+06	1.02121	0.0276375	0.789113073726372	0.85083595844409
0.742_295.1309	4-(8-methyl-8,9-dihydro-7h-[1,3]dioxolo[4,5-h][2,3]benzodiazepin-5-yl)aniline	C17 H17 N3 O2	295.131	0.742	C15094	S3418	#N/A	#N/A	#N/A	level4	#N/A	#N/A	#N/A	#N/A	4.21948e+06	4.02524e+06	3.86928e+06	3.69059e+06	3.99335e+06	3.44928e+06	4.06245e+06	4.12547e+06	4.00834e+06	5.31471e+06	4.45532e+06	2.88722e+06	4.1116e+06	6.48993e+06	4.14138e+06	3.38428e+06	5.92944e+06	3.33829e+06	6.16829e+06	5.20219e+06	3.95701e+06	5.76075e+06	7.25043e+06	3.66276e+06	4.047e+06	2.34533e+06	1.50447e+06	4.04136e+06	4.24495e+06	3.80856e+06	5.05933e+06	1.11458	0.12688	0.462699583389948	0.588490486547389
0.742_320.1267	Mycophenolic acid	C17 H20 O6	320.127	0.742	C20380	S393865	HMDB0015159	#N/A	#N/A	level4	Organoheterocyclic compounds	Isocoumarans	Isobenzofuranones	#N/A	1.72353e+07	1.53226e+07	1.47888e+07	1.31262e+07	1.48213e+07	1.3904e+07	1.34494e+07	1.44365e+07	1.2132e+07	1.24154e+07	1.46275e+07	2.58044e+07	1.04052e+07	1.55984e+07	4.25515e+07	1.59189e+07	1.22255e+07	9.46685e+06	1.71384e+07	1.06581e+07	2.27268e+07	1.42435e+07	2.09939e+07	1.48511e+07	1.2269e+07	1.24328e+07	5.83486e+06	1.11182e+07	2.08177e+07	1.29166e+07	1.44099e+07	1.61169	0.267203	0.135774263688072	0.250453505607993
0.743_234.0887	1'-acetoxychavicol acetate	C13 H14 O4	234.089	0.743	#N/A	S354584	HMDB0041005	#N/A	#N/A	level4	Benzenoids	Phenol esters	#N/A	#N/A	1.88737e+07	1.82683e+07	1.86247e+07	8.89723e+06	1.25039e+07	1.73936e+07	1.75112e+07	2.02593e+07	1.8805e+07	1.98458e+07	2.68514e+07	1.80041e+07	3.0623e+07	4.82109e+07	2.22396e+07	1.36975e+07	1.21317e+07	2.18793e+07	1.24594e+07	3.54592e+07	1.87308e+07	2.69536e+07	1.70001e+07	1.65284e+07	1.02342e+07	3.14141e+07	1.92374e+07	1.24062e+07	2.66044e+07	1.78034e+07	2.1269e+07	1.49435	0.220223	0.137864267320915	0.253266746697837
0.744_254.0941	Ketoprofen	C16 H14 O3	254.094	0.744	C01716	S3693	HMDB0015144	#N/A	#N/A	level4	Benzenoids	Benzene and substituted derivatives	Benzophenones	#N/A	7.01184e+06	9.93915e+06	9.7657e+06	4.44794e+06	1.13697e+07	4.24774e+06	9.19376e+06	9.09227e+06	8.97001e+06	6.63798e+06	1.97684e+07	1.0714e+07	4.42849e+06	1.4955e+07	1.39436e+07	7.32797e+06	1.38569e+07	5.6176e+06	5.28174e+06	2.00608e+07	1.24804e+07	8.44134e+06	1.29514e+07	8.1787e+06	6.33568e+06	8.02131e+06	7.76808e+06	6.76963e+06	1.18563e+07	8.33746e+06	1.09565e+07	1.42205	0.183175	0.30545295810498	0.442300769080035
0.744_274.0794	4-carboxy-2-[(5-oxidanidyl-5-oxidanylidenenorvalyl)amino]butanoate	C10 H14 N2 O7	274.079	0.744	#N/A	S35031913	#N/A	#N/A	#N/A	level4	#N/A	#N/A	#N/A	#N/A	8.82596e+06	8.19872e+06	8.11177e+06	7.37828e+06	7.32213e+06	7.8608e+06	7.30658e+06	7.76877e+06	8.14618e+06	8.83064e+06	2.21898e+06	1.37426e+07	2.51325e+06	4.88769e+06	1.2791e+07	4.84964e+06	2.60531e+06	1.14043e+07	1.69082e+06	4.47583e+06	4.35114e+06	5.62982e+06	1.06037e+07	1.85939e+07	2.94378e+07	3.1229e+07	1.3793e+07	1.03638e+07	6.83385e+06	1.90035e+07	5.02621e+06	0.35961	0.694568	0.0132722270001897	0.0533097343032364
0.744_324.1104	Mycocyclosin	C18 H16 N2 O4	324.11	0.744	C20517	S27444986	#N/A	#N/A	#N/A	level4	#N/A	#N/A	#N/A	#N/A	1.53149e+07	1.37748e+07	1.18257e+07	1.48797e+07	1.35977e+07	1.41423e+07	1.24561e+07	1.26092e+07	1.30498e+07	1.45317e+07	2.21143e+07	2.96539e+07	1.34635e+07	2.97273e+07	1.41853e+07	5.01775e+06	2.48587e+07	5.43771e+06	2.54519e+07	2.30184e+07	2.46422e+07	1.22674e+07	1.78969e+07	3.61245e+06	4.91394e+06	3.40073e+06	3.66237e+06	6.18182e+06	1.9027e+07	6.61137e+06	1.92794e+07	2.87792	0.66654	0.0148176391411772	0.0568956250057844
0.745_220.1092	Precocene ii	C13 H16 O3	220.109	0.745	C09018	S12046	#N/A	#N/A	#N/A	level4	#N/A	#N/A	#N/A	#N/A	2.2216e+07	2.07124e+07	2.26915e+07	3.38641e+07	2.28759e+07	2.62805e+07	1.98429e+07	3.03722e+07	2.76935e+07	3.38235e+07	3.39768e+07	3.32145e+07	6.24152e+07	7.10595e+07	3.21378e+07	2.62343e+07	3.27027e+07	3.45902e+07	4.07822e+07	9.24086e+07	7.36255e+07	5.15776e+07	3.0752e+07	1.01819e+07	1.91256e+07	2.22229e+07	1.38974e+07	2.59121e+07	4.3173e+07	2.03487e+07	5.42811e+07	2.12166	0.412168	0.00985788614121883	0.0442172453642569
0.745_228.1257	Metyrapol	C14 H16 N2 O	228.126	0.745	#N/A	S141615	HMDB0060605	#N/A	#N/A	level4	Organoheterocyclic compounds	Pyridines and derivatives	#N/A	#N/A	1.0662e+07	8.15112e+06	5.56008e+06	7.66752e+06	9.97613e+06	7.9791e+06	8.07204e+06	8.73446e+06	8.54331e+06	7.80245e+06	4.31416e+06	6.38068e+06	1.19454e+07	1.35046e+07	1.09594e+07	3.85929e+06	9.67737e+06	1.30798e+07	9.71257e+06	2.50538e+06	1.88185e+06	1.37629e+07	1.13016e+07	6.86259e+06	1.26054e+07	4.62973e+06	1.31919e+06	9.75854e+06	8.49393e+06	7.74616e+06	8.43665e+06	1.09653	0.185614	0.646039291482245	0.742306557152226
0.745_230.1413	Propyphenazone	C14 H18 N2 O	230.141	0.745	#N/A	S3646	#N/A	#N/A	#N/A	level4	#N/A	#N/A	#N/A	#N/A	1.99954e+07	1.43474e+07	1.5523e+07	1.44747e+07	1.64175e+07	1.16443e+07	9.79885e+06	1.26692e+07	1.2185e+07	1.62203e+07	2.64378e+07	8.82613e+06	1.03727e+07	2.94146e+07	7.56285e+06	1.8014e+07	1.04415e+07	1.08354e+07	1.47542e+07	6.28208e+06	1.34606e+07	7.83111e+06	1.27367e+07	1.02863e+07	1.51914e+07	9.31484e+06	5.09111e+06	9.61347e+06	1.67713e+07	1.03723e+07	1.06008e+07	1.61693	0.226299	0.196739952481026	0.32751361209732
0.745_246.1362	Hypaphorine	C14 H18 N2 O2	246.136	0.745	C09213	S390633	HMDB0061115	#N/A	#N/A	level4	Organic acids and derivatives	Carboxylic acids and derivatives	Amino acids, peptides, and analogues	#N/A	1.4313e+07	1.16898e+07	8.70342e+06	1.1074e+07	1.35528e+07	1.13857e+07	1.11087e+07	1.26266e+07	1.19554e+07	1.47308e+07	9.4947e+06	8.70565e+06	1.61921e+07	1.86899e+07	1.23305e+07	7.31151e+06	1.78611e+07	2.01936e+07	1.79506e+07	4.83233e+06	4.02229e+06	2.24279e+07	1.64463e+07	1.1901e+07	1.56842e+07	7.26328e+06	4.45689e+06	1.5857e+07	1.21207e+07	1.19348e+07	1.4548e+07	1.01558	0.0602412	0.826068215018665	0.878805903322117
0.745_274.1569	(+)-podocarpic acid	C17 H22 O3	274.157	0.745	C09171	S83970	#N/A	#N/A	#N/A	level4	Terpenoids	Diterpenoids (C20)	Podocarpanes	#N/A	2.75317e+06	1.97801e+06	2.13325e+06	2.51328e+06	3.28545e+06	2.10446e+06	2.16843e+06	2.57787e+06	1.92395e+06	3.54663e+06	2.1537e+06	2.48121e+06	3.81294e+06	1.59436e+06	2.90413e+06	1.50056e+06	3.08828e+06	4.7612e+06	4.58021e+06	3.36019e+06	1.80205e+06	4.14555e+06	4.47764e+06	4.62866e+06	1.78231e+06	8.31404e+06	5.90449e+06	2.1698e+06	2.40782e+06	4.54616e+06	3.62291e+06	0.529639	0.35601	0.084000959641221	0.181875864118373
0.745_275.152	Rolipram	C16 H21 N O3	275.152	0.745	#N/A	S4913	#N/A	#N/A	#N/A	level4	#N/A	#N/A	#N/A	#N/A	2.22157e+07	1.85947e+07	1.53746e+07	1.59045e+07	1.77485e+07	1.50018e+07	1.67889e+07	1.81929e+07	1.16035e+07	1.93329e+07	3.28402e+07	2.56304e+07	3.0856e+07	3.95848e+07	2.10024e+07	1.93837e+07	2.29013e+07	3.12503e+07	2.4558e+07	2.76812e+07	2.1794e+07	2.71573e+07	2.41261e+07	3.67931e+07	1.24627e+07	2.04189e+07	1.17644e+07	2.37708e+07	2.82162e+07	2.1556e+07	2.58903e+07	1.30897	0.178259	0.169326097789937	0.294666273808076
0.745_324.1578	3,4-dihydroxy-12,13-epoxytrichothec-9-en-15-yl acetate	C17 H24 O6	324.158	0.745	#N/A	S380266	HMDB0035848	#N/A	#N/A	level4	Alkaloids and derivatives	Ergoline and derivatives	Lysergic acids and derivatives	#N/A	1.01221e+07	8.67214e+06	8.94568e+06	7.28481e+06	8.32295e+06	7.10132e+06	7.51136e+06	6.83993e+06	7.42982e+06	8.70958e+06	9.69564e+06	8.94731e+06	9.4637e+06	9.9392e+06	9.84725e+06	6.143e+06	1.423e+07	1.56897e+07	1.57041e+07	1.35547e+07	5.57205e+06	1.69008e+07	1.30657e+07	1.44296e+07	1.02481e+07	8.9566e+06	4.54098e+06	1.36193e+07	9.00602e+06	1.08101e+07	1.36086e+07	0.833114	0.0735465	0.524281043822556	0.641886349491465
0.746_173.0717	Triethylenephosphoramide	C6 H12 N3 O P	173.072	0.746	C19543	S10550	#N/A	#N/A	#N/A	level4	#N/A	#N/A	#N/A	#N/A	3.85069e+07	3.26325e+07	3.65267e+07	3.32717e+07	3.66443e+07	3.38832e+07	3.36145e+07	3.31636e+07	3.53753e+07	4.37746e+07	4.91132e+07	3.69599e+07	4.66754e+07	4.76844e+07	6.84978e+07	5.23082e+07	2.72348e+07	3.48935e+07	3.82593e+07	8.71474e+07	5.0824e+07	3.97554e+07	2.91439e+07	4.42191e+07	3.83006e+07	6.0789e+07	3.28457e+07	3.1955e+07	5.02065e+07	3.95422e+07	4.63524e+07	1.26969	0.163872	0.0959731599443922	0.198645741332854
0.746_290.1158	5-o-methylvisamminol	C16 H18 O5	290.116	0.746	C09016	S390538	#N/A	#N/A	#N/A	level4	Polyketides	Pyrones	Chromones	#N/A	1.47231e+07	1.71978e+07	1.64919e+07	1.5199e+07	1.75414e+07	1.46977e+07	1.36624e+07	1.77537e+07	1.40626e+07	1.63036e+07	2.60038e+07	3.21868e+07	1.15735e+07	1.38319e+07	6.09621e+07	2.19255e+07	5.09941e+06	4.43613e+06	6.33808e+06	2.11844e+07	2.33218e+07	8.1551e+06	1.07606e+07	2.56873e+07	9.56856e+06	2.69543e+07	4.19061e+06	4.46367e+06	2.77473e+07	1.36042e+07	1.14225e+07	2.03961	0.509163	0.0776485952210821	0.172582984892939
0.746_292.1312	MFCD01748352	C16 H20 O5	292.131	0.746	#N/A	S106412	HMDB0094645	#N/A	#N/A	level4	Benzenoids	Benzene and substituted derivatives	Benzoic acids and derivatives	#N/A	1.08836e+07	8.71678e+06	9.13502e+06	7.52145e+06	9.22531e+06	8.87955e+06	7.40002e+06	7.90266e+06	9.19869e+06	1.22031e+07	1.15394e+07	8.21085e+06	8.48208e+06	9.73276e+06	1.26525e+07	7.17285e+06	1.10048e+07	1.02055e+07	1.46944e+07	1.45434e+07	7.52268e+06	1.53167e+07	8.69553e+06	9.04511e+06	1.06737e+07	1.22106e+07	3.25102e+06	1.10192e+07	9.63174e+06	9.14919e+06	1.22146e+07	1.05274	0.0893635	0.628350656977631	0.728741246051293
0.746_307.1313	Orteronel	C18 H17 N3 O2	307.131	0.746	#N/A	S7972356	#N/A	#N/A	#N/A	level4	#N/A	#N/A	#N/A	#N/A	3.47372e+06	5.38449e+06	4.77367e+06	4.30549e+06	4.29407e+06	3.70102e+06	4.09024e+06	3.45829e+06	3.47822e+06	3.64964e+06	4.11856e+06	6.48851e+06	5.11e+06	5.35385e+06	4.01437e+06	2.02047e+06	8.91696e+06	9.90521e+06	9.1082e+06	1.7367e+06	2.18741e+06	9.85178e+06	7.08847e+06	8.06711e+06	6.15274e+06	4.0189e+06	2.00925e+06	7.34005e+06	4.51763e+06	5.77942e+06	6.95104e+06	0.781675	0.139881	0.460963597450072	0.587673970208859
0.746_307.1424	8-hydroxy-8-azabicyclo[3.2.1]oct-3-yl 3,4-dimethoxybenzoate	C16 H21 N O5	307.142	0.746	C10855	S391304	#N/A	#N/A	#N/A	level4	#N/A	#N/A	#N/A	#N/A	1.33137e+07	1.57164e+07	1.5051e+07	1.40985e+07	1.61791e+07	1.30853e+07	1.2436e+07	1.65863e+07	1.27059e+07	1.47705e+07	2.43393e+07	3.06834e+07	1.00219e+07	9.94177e+06	6.01424e+07	2.07261e+07	2.70224e+06	2.8167e+06	2.94867e+06	1.90665e+07	2.05681e+07	4.43281e+06	9.21224e+06	2.42413e+07	8.70942e+06	2.64065e+07	2.93998e+06	3.08108e+06	2.59758e+07	1.24318e+07	8.75585e+06	2.08947	0.565234	0.0988582663468538	0.202527474901694
0.746_359.1477	Capecitabine	C15 H22 F N3 O6	359.148	0.746	C12650	S54916	HMDB0015233	#N/A	#N/A	level4	Nucleosides, nucleotides, and analogues	5'-deoxyribonucleosides	#N/A	map00983 Drug metabolism - other enzymes;	3.97763e+06	3.41638e+06	3.01857e+06	3.32267e+06	3.01214e+06	2.7961e+06	2.52507e+06	3.46573e+06	2.8117e+06	4.60148e+06	6.15043e+06	4.97109e+06	4.96951e+06	7.33016e+06	3.27438e+06	3.45259e+06	3.69348e+06	3.91255e+06	3.79759e+06	4.35209e+06	4.55748e+06	5.03468e+06	3.10711e+06	1.38264e+06	1.69135e+06	2.70324e+06	411163	3.087e+06	5.02469e+06	2.06375e+06	4.22464e+06	2.43474	0.671503	0.0201343550379372	0.0693868787270054
0.747_204.0777	Maraniol	C12 H12 O3	204.078	0.747	#N/A	S59963	HMDB0035095	#N/A	#N/A	level4	Phenylpropanoids and polyketides	Coumarins and derivatives	#N/A	#N/A	2.0603e+07	2.12361e+07	2.07174e+07	1.96743e+07	2.24851e+07	1.93065e+07	2.02982e+07	2.22917e+07	2.12172e+07	2.5482e+07	2.75929e+07	2.11107e+07	3.04706e+07	4.03344e+07	2.09347e+07	2.63909e+07	2.69672e+07	2.97351e+07	2.90193e+07	6.80524e+07	3.57643e+07	2.93578e+07	2.17456e+07	2.61847e+07	1.70331e+07	3.8179e+07	1.45276e+07	2.44945e+07	2.78057e+07	2.36941e+07	3.64827e+07	1.17353	0.103977	0.31277499659384	0.449790223450589
0.747_217.1094	Glutethimide	C13 H15 N O2	217.109	0.747	C07489	S3367	HMDB0015505	#N/A	#N/A	level4	Organoheterocyclic compounds	Piperidines	Phenylpiperidines	#N/A	1.85513e+07	1.61843e+07	1.73348e+07	1.7452e+07	1.88881e+07	1.66401e+07	1.72139e+07	1.96271e+07	1.78541e+07	2.03471e+07	2.85052e+07	2.09942e+07	2.94748e+07	3.49879e+07	8.89704e+06	2.72472e+07	1.81457e+07	2.00631e+07	1.7878e+07	4.85944e+07	3.15098e+07	2.57634e+07	1.5581e+07	1.21562e+07	2.09058e+07	2.49477e+07	3.3719e+06	2.21623e+07	2.50177e+07	1.65208e+07	2.69924e+07	1.51432	0.291978	0.203263220810807	0.335410964950036
0.747_221.0932	Neptamustine	C8 H16 Cl N3 O2	221.093	0.747	#N/A	S2300883	#N/A	#N/A	78.7	level4	#N/A	#N/A	#N/A	#N/A	1.81865e+08	1.25862e+08	1.48123e+08	1.24743e+08	1.52758e+08	1.23393e+08	1.3629e+08	1.47574e+08	1.57685e+08	1.43415e+08	2.23557e+08	1.45468e+08	2.84819e+08	2.07827e+08	1.49511e+08	2.35976e+08	9.80507e+07	1.28106e+08	1.42659e+08	3.43851e+08	2.18222e+08	1.29581e+08	1.03788e+08	1.24448e+08	1.49587e+08	2.486e+08	4.16335e+07	1.73581e+08	2.0786e+08	1.40273e+08	1.76745e+08	1.48182	0.273271	0.11137693755091	0.219237689115998
0.747_271.1208	7,8-didehydro-4,5-epoxymorphinan-3,6-diol	C16 H17 N O3	271.121	0.747	#N/A	S380506	#N/A	#N/A	#N/A	level4	#N/A	#N/A	#N/A	#N/A	1.09826e+07	1.13843e+07	1.5156e+07	7.60227e+06	1.66793e+07	7.86009e+06	1.41888e+07	1.46847e+07	1.4244e+07	1.1935e+07	2.60308e+07	1.67695e+07	9.85038e+06	2.35053e+07	2.10476e+07	1.12444e+07	1.84847e+07	1.45622e+07	9.35764e+06	2.86323e+07	1.74955e+07	1.63798e+07	1.81611e+07	1.33038e+07	1.18577e+07	1.2449e+07	1.14701e+07	1.06119e+07	1.80747e+07	1.29756e+07	1.74854e+07	1.39297	0.171054	0.1586175826978	0.280869765111865
0.747_294.0995	Rosoxacin	C17 H14 N2 O3	294.099	0.747	#N/A	S253208	HMDB0014955	#N/A	#N/A	level4	Organoheterocyclic compounds	Quinolines and derivatives	Quinoline carboxylic acids	#N/A	4.33717e+06	4.92597e+06	4.02209e+06	5.05347e+06	4.39638e+06	5.36946e+06	3.7897e+06	5.17756e+06	3.79071e+06	3.09007e+06	1.14084e+07	6.97776e+06	3.58372e+06	8.81017e+06	6.69743e+06	3.45825e+06	5.68564e+06	777520	7.24816e+06	1.17342e+07	8.83496e+06	1.55836e+06	3.85511e+06	2.47327e+06	1.09754e+06	1.47723e+06	2.22032e+06	1.32321e+06	6.82262e+06	2.07445e+06	5.97314e+06	3.28889	0.752863	0.00142668675050625	0.0130993266976602
0.747_368.1484	(4r)-4-{[3,6-dideoxy-4-o-(4-hydroxybenzoyl)-alpha-l-arabino-hexopyranosyl]oxy}pentanoic acid	C18 H24 O8	368.148	0.747	#N/A	S113371269	#N/A	#N/A	#N/A	level4	#N/A	#N/A	#N/A	#N/A	8.55776e+06	7.7517e+06	7.63582e+06	6.9244e+06	7.96873e+06	7.21653e+06	7.75147e+06	7.68679e+06	7.82917e+06	6.82733e+06	9.65195e+06	3.95211e+06	1.2323e+07	9.81798e+06	6.13568e+06	1.59921e+07	6.34207e+06	1.1063e+07	8.1503e+06	7.92215e+06	8.14835e+06	1.4965e+07	5.04246e+06	6.7926e+06	9.23979e+06	1.49281e+07	4.31181e+06	1.99539e+07	9.64547e+06	1.00448e+07	9.43181e+06	0.960248	0.112561	0.956447459232159	0.972078744245141
0.748_154.0675	Dimefox	C4 H12 F N2 O P	154.067	0.748	C18980	S7966	#N/A	#N/A	#N/A	level4	#N/A	#N/A	#N/A	#N/A	2.73696e+06	2.41067e+06	2.56845e+06	2.77633e+06	3.3826e+06	2.61051e+06	2.58838e+06	2.705e+06	2.33417e+06	2.73043e+06	2.40151e+06	2.95594e+06	2.15039e+06	2.44509e+06	1.33662e+06	2.43262e+06	3.53355e+06	3.34654e+06	5.04088e+06	5.72907e+06	2.20972e+06	1.1388e+06	5.31468e+06	2.31585e+06	4.05838e+06	3.40843e+06	957664	2.21487e+06	2.28703e+06	3.04498e+06	3.49976e+06	0.751082	0.115351	0.521989770748816	0.640330122684053
0.748_200.0829	Monobenzone	C13 H12 O2	200.083	0.748	C14244	S7356	HMDB0014738	#N/A	#N/A	level4	Benzenoids	Phenols	4-alkoxyphenols	#N/A	2.17171e+07	1.7584e+07	1.93179e+07	1.79382e+07	2.01679e+07	1.66418e+07	1.85663e+07	1.79404e+07	1.87659e+07	2.16362e+07	3.03795e+07	1.9158e+07	2.88661e+07	3.50816e+07	9.50391e+06	2.70506e+07	1.89384e+07	2.23619e+07	2.04568e+07	5.11334e+07	3.27595e+07	2.7764e+07	1.71951e+07	1.20903e+07	2.20317e+07	2.61796e+07	3.72747e+06	2.38011e+07	2.50066e+07	1.75042e+07	2.89023e+07	1.4286	0.257527	0.24753307209802	0.384441031526086
0.748_288.136	Karwinaphthol b	C17 H20 O4	288.136	0.748	C09942	S390947	#N/A	#N/A	#N/A	level4	#N/A	#N/A	#N/A	#N/A	3.97266e+06	3.81493e+06	3.93993e+06	3.80256e+06	4.41654e+06	3.28278e+06	3.48752e+06	3.84079e+06	3.31878e+06	5.16343e+06	6.37132e+06	4.46236e+06	5.75222e+06	6.17669e+06	6.71333e+06	3.3753e+06	4.02583e+06	4.47632e+06	5.88454e+06	6.64812e+06	5.33536e+06	6.50594e+06	5.77903e+06	3.82315e+06	4.81584e+06	4.72676e+06	1.8556e+06	4.78135e+06	5.4752e+06	4.29696e+06	5.47935e+06	1.27421	0.172827	0.202882330272919	0.335052997635421
0.748_334.1534	Tdp-2	C17 H22 N2 O5	334.153	0.748	#N/A	S35014423	HMDB0037499	#N/A	#N/A	level4	Organoheterocyclic compounds	Benzopyrans	1-benzopyrans	#N/A	1.16554e+07	8.02397e+06	7.5784e+06	7.35821e+06	7.78804e+06	8.8404e+06	6.92471e+06	7.77768e+06	7.30649e+06	8.73164e+06	8.94376e+06	8.2202e+06	1.01983e+07	3.09538e+07	9.54389e+06	9.72741e+06	1.26152e+07	1.28626e+07	2.65976e+07	1.0125e+07	7.12598e+06	1.57942e+07	1.41585e+07	5.00127e+06	5.64252e+06	3.0475e+06	4.07439e+06	8.18583e+06	1.29312e+07	6.68501e+06	1.41868e+07	1.93436	0.394548	0.0524094634232094	0.131428834177985
0.748_417.1556	N~2~,n~6~-bis(2,3-dihydroxybenzoyl)-l-lysinamide	C20 H23 N3 O7	417.156	0.748	C06447	S24707094	#N/A	#N/A	#N/A	level4	#N/A	#N/A	#N/A	#N/A	2.39027e+06	1.65968e+06	1.96937e+06	2.57634e+06	1.38744e+06	2.02744e+06	1.58462e+06	1.64679e+06	1.77069e+06	1.67824e+06	2.00988e+07	1.65779e+06	510860	2.82716e+06	1.43853e+06	4.75908e+06	3.72999e+06	1.2909e+06	2.10363e+06	1.96458e+06	2.99116e+06	685007	816408	454417	502241	1.04618e+06	625921	838339	5.21538e+06	713918	2.12755e+06	7.30529	0.884306	0.0449584626450159	0.118733219019025
0.749_195.1103	Meglumine	C7 H17 N O5	195.11	0.749	#N/A	S8249	HMDB0240291	#N/A	#N/A	level4	Organic oxygen compounds	Organooxygen compounds	Carbohydrates and carbohydrate conjugates	#N/A	2.35655e+06	2.1938e+06	2.25797e+06	2.39886e+06	2.47831e+06	2.14133e+06	2.1508e+06	2.00686e+06	2.02538e+06	2.19006e+06	2.53653e+06	1.77641e+06	4.23412e+06	2.48707e+06	8.44709e+06	2.80857e+06	2.24539e+06	1.54011e+06	2.25346e+06	237966	365865	628492	605458	5.18871e+06	941179	8.18895e+06	1.74179e+07	605173	3.71497e+06	5.49123e+06	1.21188e+06	0.676527	0.236789	0.710599202097361	0.793911414233613
0.749_293.1262	Alcyopterosin j	C15 H19 N O5	293.126	0.749	#N/A	S8955356	#N/A	#N/A	#N/A	level4	#N/A	#N/A	#N/A	#N/A	1.97814e+07	1.46576e+07	2.10258e+07	2.06828e+07	1.67603e+07	1.86497e+07	2.05101e+07	1.97133e+07	2.11423e+07	1.66035e+07	4.13007e+07	2.15568e+07	4.26849e+07	6.06665e+07	1.21497e+07	2.27875e+07	2.25276e+07	3.38128e+07	3.19014e+07	3.7036e+07	2.96214e+07	2.56024e+07	2.46441e+07	1.73075e+07	9.90991e+06	1.76745e+07	5.17873e+06	2.27462e+07	3.35244e+07	1.62435e+07	3.00836e+07	2.06387	0.402281	0.062469346259996	0.148723077434364
0.749_335.1326	N4-(beta-n-acetyl-d-glucosaminyl)-l-asparagine	C12 H21 N3 O8	335.133	0.749	C04540	S110370	HMDB0000489	#N/A	#N/A	level4	Organic oxygen compounds	Organooxygen compounds	Carbohydrates and carbohydrate conjugates	#N/A	3.90512e+06	4.53158e+06	4.12317e+06	3.99017e+06	3.78426e+06	3.25224e+06	4.21835e+06	4.22886e+06	4.44131e+06	4.06131e+06	4.22904e+06	1.83263e+06	4.80424e+06	1.03521e+07	5.44271e+06	6.61135e+06	1.0998e+07	7.28724e+06	6.57833e+06	3.01766e+06	2.62346e+06	6.74914e+06	3.62658e+06	4.29067e+06	1.99169e+06	4.36251e+06	6.09096e+06	4.8442e+06	5.54535e+06	4.2011e+06	6.20898e+06	1.31997	0.138562	0.479582829788868	0.60368845619341
0.75_164.0954	N,n-dimethyl-n-phenylurea	C9 H12 N2 O	164.095	0.75	C11224	S7279	#N/A	#N/A	#N/A	level4	#N/A	#N/A	#N/A	#N/A	2.4281e+06	2.75986e+06	2.96538e+06	2.04426e+06	1.70564e+06	2.73209e+06	2.18338e+06	2.7787e+06	2.85393e+06	2.53227e+06	3.21557e+06	4.81321e+06	2.76268e+06	4.63262e+06	1.34856e+06	4.6236e+06	1.91246e+06	2.47729e+06	1.55618e+06	5.98024e+06	4.91333e+06	1.48845e+06	1.23471e+06	1.09981e+06	900690	1.1543e+06	1.13657e+06	2.00245e+06	3.56604e+06	1.25476e+06	3.05466e+06	2.84202	0.644017	0.0026614515437819	0.0199661882746666
0.75_255.1257	6-(1,2,3,4-tetrahydro-6-methoxy-2-naphthyl)-2(1h)-pyridone	C16 H17 N O2	255.126	0.75	C14900	S207513	#N/A	#N/A	#N/A	level4	#N/A	#N/A	#N/A	#N/A	6.26921e+06	7.73369e+06	9.00103e+06	7.80627e+06	9.20437e+06	6.40782e+06	6.59404e+06	8.28286e+06	7.48359e+06	1.05968e+07	1.05419e+07	5.94623e+06	9.39953e+06	8.48904e+06	4.42262e+06	7.16849e+06	8.20803e+06	1.21583e+07	1.11459e+07	1.28957e+07	9.92682e+06	1.38274e+07	5.72069e+06	1.14411e+07	1.1294e+07	5.13167e+06	4.39087e+06	1.20918e+07	7.6613e+06	8.34504e+06	1.13604e+07	0.918066	0.0220602	0.86647052961365	0.907331780259428
0.75_331.138	Flazalone	C19 H19 F2 N O2	331.138	0.75	#N/A	S33682	#N/A	#N/A	#N/A	level4	#N/A	#N/A	#N/A	#N/A	3.54238e+06	3.85889e+06	3.74341e+06	3.82715e+06	3.29502e+06	2.62489e+06	3.0381e+06	4.01624e+06	3.49399e+06	3.60503e+06	5.96782e+06	3.54977e+06	6.51814e+06	1.01695e+07	2.47546e+06	4.87252e+06	3.53444e+06	4.57546e+06	4.02703e+06	4.70138e+06	3.44191e+06	4.63985e+06	2.7341e+06	1.58853e+06	1.14208e+06	527873	3.81805e+06	3.56949e+06	5.59221e+06	2.23002e+06	4.15334e+06	2.50769	0.662429	0.023189697534622	0.0762062835212796
0.75_401.1593	Setoperone	C21 H24 F N3 O2 S	401.159	0.75	#N/A	S61870	#N/A	#N/A	#N/A	level4	#N/A	#N/A	#N/A	#N/A	2.7674e+06	2.83214e+06	2.66181e+06	3.31997e+06	3.02071e+06	2.47034e+06	2.43477e+06	2.81805e+06	2.92933e+06	3.34851e+06	4.43085e+06	2.82186e+06	3.00214e+06	4.76695e+06	2.61289e+06	2.45575e+06	3.34299e+06	2.78392e+06	4.63478e+06	5.65317e+06	6.82566e+06	3.57163e+06	3.05714e+06	1.765e+06	1.90749e+06	2.54786e+06	1.29268e+06	2.96799e+06	3.34841e+06	2.25636e+06	4.46869e+06	1.48399	0.263135	0.0478724478781965	0.123789919465317
0.751_263.1154	(2e)-3-(4-hydroxy-3-methoxyphenyl)-n-(4-oxobutyl)acrylamide	C14 H17 N O4	263.115	0.751	#N/A	S74854116	#N/A	#N/A	#N/A	level4	#N/A	#N/A	#N/A	#N/A	1.1234e+07	1.08961e+07	1.16019e+07	8.76673e+06	1.0102e+07	8.89803e+06	1.01305e+07	1.03017e+07	9.90202e+06	1.22454e+07	1.13586e+07	8.70355e+06	9.12041e+06	1.19501e+07	7.21561e+06	7.93558e+06	1.56504e+07	2.81868e+07	1.63759e+07	1.61047e+07	1.42855e+07	2.46339e+07	1.116e+07	1.34408e+07	9.64757e+06	1.20751e+07	4.15745e+06	3.32178e+07	9.38066e+06	1.39498e+07	1.92062e+07	0.672459	0.132479	0.454202336953109	0.58233132262913
0.751_407.232	Bidisomide	C22 H34 Cl N3 O2	407.232	0.751	#N/A	S53942	#N/A	#N/A	#N/A	level4	#N/A	#N/A	#N/A	#N/A	2.43331e+06	2.36581e+06	2.45901e+06	2.77632e+06	3.13048e+06	2.25589e+06	2.33105e+06	2.50143e+06	1.89366e+06	2.20643e+06	4.80613e+06	5.05205e+06	2.54826e+06	6.82046e+06	3.80265e+06	2.47612e+06	4.86581e+06	1.95369e+06	5.07694e+06	3.60828e+06	3.321e+06	1.78349e+06	6.73305e+06	1.6257e+06	3.14871e+06	1.61728e+06	2.04074e+06	2.11245e+06	4.25094e+06	2.87966e+06	3.43487e+06	1.4762	0.312849	0.123901314801844	0.235140269876912
0.753_254.1417	Elymoclavine	C16 H18 N2 O	254.142	0.753	C06068	S389734	#N/A	#N/A	#N/A	level4	Alkaloids	Alkaloids derived from tryptophan and anthranilic acid	Indole alkaloids	#N/A	1.63184e+07	1.44152e+07	1.69045e+07	1.46258e+07	1.68546e+07	1.28128e+07	1.28962e+07	1.69687e+07	1.22394e+07	1.62587e+07	3.21811e+07	2.48737e+07	6.48624e+07	6.51856e+07	2.02189e+07	1.58794e+07	1.3419e+07	9.37395e+06	1.13417e+07	5.44058e+07	2.98882e+07	1.08439e+07	6.69333e+06	7.69726e+06	5.72029e+06	1.04477e+07	3.56921e+06	1.60574e+07	3.72002e+07	8.36421e+06	2.15454e+07	4.44754	0.833032	0.00115751071501099	0.0113659787884566
0.753_283.132	Amonafide	C16 H17 N3 O2	283.132	0.753	#N/A	S45804	#N/A	#N/A	#N/A	level4	#N/A	#N/A	#N/A	#N/A	1.26855e+06	2.52928e+06	1.67426e+06	1.83546e+06	1.8134e+06	2.17372e+06	2.43998e+06	2.60542e+06	2.20656e+06	1.67494e+06	1.79553e+06	2.10659e+06	1.7337e+06	1.9059e+06	1.79471e+06	1.47023e+06	3.34785e+06	3.08483e+06	2.8178e+06	2.47582e+06	1.72435e+06	4.01573e+06	1.55754e+06	3.76348e+06	2.01056e+06	1.88904e+06	2.57874e+06	2.491e+06	1.80111e+06	2.38173e+06	2.91106e+06	0.75622	0.162689	0.11490883611487	0.223896252487893
0.753_445.1862	(2r)-2,3-bis[(2e,4e)-2,4-hexadienoyloxy]propyl 2-(trimethylammonio)ethyl phosphate	C20 H32 N O8 P	445.186	0.753	#N/A	S24822797	#N/A	#N/A	#N/A	level4	#N/A	#N/A	#N/A	#N/A	1.78958e+06	1.83369e+06	1.68774e+06	2.13059e+06	1.92623e+06	1.4053e+06	1.54278e+06	2.29842e+06	1.57411e+06	1.92088e+06	3.20792e+06	3.37027e+06	1.74842e+06	4.67923e+06	2.11461e+06	1.11562e+06	4.7147e+06	1.81348e+06	3.27197e+06	1.62425e+06	1.83797e+06	1.43096e+06	2.30357e+06	965275	1.56082e+06	1.13331e+06	1.11759e+06	1.19672e+06	2.70601e+06	1.37955e+06	2.44889e+06	1.96152	0.418054	0.0376044187966832	0.105653716195396
0.754_272.116	4-(9h-beta-carbolin-1-yl)-1,2,4-butanetriol	C15 H16 N2 O3	272.116	0.754	#N/A	S35013868	HMDB0035191	#N/A	#N/A	level4	Alkaloids and derivatives	Harmala alkaloids	#N/A	#N/A	1.73493e+07	1.59351e+07	1.69305e+07	1.59443e+07	1.7615e+07	1.52951e+07	1.58308e+07	1.74913e+07	1.76539e+07	1.84231e+07	2.96473e+07	1.4807e+07	2.95867e+07	6.02667e+07	1.62141e+07	2.30171e+07	1.94248e+07	2.52326e+07	2.11507e+07	1.04277e+06	2.23573e+07	2.46072e+07	1.91578e+07	1.56764e+07	1.18652e+07	1.64051e+07	1.75678e+06	2.20928e+07	2.89231e+07	1.44923e+07	1.89692e+07	1.99575	0.484357	0.102702075210386	0.20812312486134
0.754_382.1641	Mfcd00871942	C19 H26 O8	382.164	0.754	#N/A	S143793	#N/A	#N/A	#N/A	level4	#N/A	#N/A	#N/A	#N/A	1.95976e+06	1.57059e+06	1.79475e+06	1.61843e+06	2.27538e+06	1.40148e+06	1.58352e+06	1.52435e+06	1.63118e+06	1.60853e+06	1.85583e+06	1.29359e+06	2.58334e+06	2.53702e+06	1.88351e+06	2.07549e+06	2.28575e+06	1.53213e+06	2.4668e+06	2.42568e+06	1.67126e+06	1.95671e+06	1.96082e+06	1.53553e+06	1.04857e+06	1.65537e+06	755574	2.11323e+06	2.03813e+06	1.51152e+06	2.05639e+06	1.3484	0.235024	0.118564945577187	0.228046774792485
0.755_218.0936	Eupatoriochromene	C13 H14 O3	218.094	0.755	C09006	S91049	#N/A	#N/A	#N/A	level4	#N/A	#N/A	#N/A	#N/A	2.64498e+07	2.13682e+07	2.32104e+07	2.28464e+07	2.54817e+07	2.14937e+07	2.40468e+07	2.31826e+07	2.37253e+07	2.98249e+07	6.85398e+07	3.08489e+07	4.58893e+07	5.0107e+07	2.02692e+07	3.0171e+07	2.84169e+07	3.20481e+07	3.11785e+07	7.08216e+07	3.6055e+07	3.34578e+07	1.64495e+07	1.13245e+07	1.21479e+07	1.94286e+07	2.85822e+06	2.25512e+07	4.09709e+07	1.41267e+07	3.8663e+07	2.90025	0.658096	0.0110478664379301	0.0477793580675755
0.755_260.1046	8-[(3,3-dimethyl-2-oxiranyl)methyl]-7-methoxy-2h-chromen-2-one	C15 H16 O4	260.105	0.755	#N/A	S3045741	HMDB0030853	#N/A	#N/A	level4	Phenylpropanoids and polyketides	Coumarins and derivatives	#N/A	#N/A	8.16844e+06	7.00229e+06	6.0496e+06	6.21071e+06	8.38251e+06	6.18623e+06	6.63274e+06	7.65706e+06	7.84574e+06	8.43779e+06	9.5497e+06	4.41752e+06	8.90256e+06	1.94342e+07	4.20622e+06	9.07118e+06	1.40375e+07	1.37233e+07	1.47498e+07	1.35679e+07	1.23021e+07	1.14237e+07	6.68738e+06	2.88517e+06	4.37519e+06	7.3784e+06	1.26998e+07	6.05268e+06	9.26356e+06	6.67977e+06	1.33007e+07	1.38681	0.200848	0.364988389846584	0.502392644796139
0.755_287.1158	Tetrahydropapaveroline	C16 H17 N O4	287.116	0.755	C06350	S17491	#N/A	#N/A	#N/A	level4	#N/A	#N/A	#N/A	#N/A	6.60479e+06	8.34905e+06	5.35937e+06	7.65434e+06	5.379e+06	6.45138e+06	6.52955e+06	7.69487e+06	6.45787e+06	1.07487e+07	6.28036e+06	8.40161e+06	1.31583e+07	1.85134e+07	7.16553e+06	7.27172e+06	7.14965e+06	8.8835e+06	5.6588e+06	9.52061e+06	1.19399e+07	7.12196e+06	1.066e+07	5.90266e+06	7.47521e+06	7.94919e+06	5.27268e+06	1.14358e+07	1.01318e+07	8.11592e+06	8.37906e+06	1.24839	0.106372	0.416462515593446	0.548928263238456
0.755_292.1676	Gingerdione	C17 H24 O4	292.168	0.755	C10459	S143051	HMDB0039275	#N/A	#N/A	level4	Benzenoids	Phenols	Methoxyphenols	#N/A	8.25703e+06	6.51661e+06	7.2587e+06	7.00172e+06	1.17084e+07	6.11131e+06	6.71063e+06	6.94828e+06	6.65142e+06	8.8124e+06	5.87491e+06	1.3725e+07	6.9104e+06	7.36185e+06	3.04608e+07	1.13369e+07	9.20283e+06	6.98204e+06	9.38735e+06	3.83998e+06	5.02606e+06	8.42946e+06	5.2176e+07	1.00304e+07	5.71033e+06	1.48629e+07	2.54616e+06	5.14034e+06	1.26116e+07	1.50777e+07	7.14462e+06	0.836445	0.176457	0.771338990520271	0.83877992558886
0.755_302.1522	Dl-nordihydroguaiaretic acid	C18 H22 O4	302.152	0.755	C10719	S4375	#N/A	#N/A	#N/A	level4	Phenylpropanoids	Lignans	Lignans	#N/A	8.32931e+06	6.70122e+06	6.23852e+06	9.53365e+06	7.73327e+06	9.27306e+06	5.87697e+06	1.13402e+07	6.88828e+06	1.05154e+07	2.02637e+07	6.84199e+06	9.1789e+06	1.00509e+07	1.42488e+07	1.16357e+07	1.08893e+07	7.88555e+06	1.2417e+07	1.20341e+07	9.43913e+06	1.39962e+07	1.61152e+07	1.00398e+07	1.52661e+07	1.43689e+07	7.17971e+06	1.68236e+07	1.20367e+07	1.32989e+07	1.11102e+07	0.905087	0.0694295	0.581268658928384	0.690951605387068
0.755_380.16	1-{[(1s)-1-carboxy-3-(1h-indol-3-yl)propyl]amino}-1-deoxy-d-fructofuranose	C18 H24 N2 O7	380.16	0.755	#N/A	S35014484	HMDB0037847	#N/A	#N/A	level4	Organoheterocyclic compounds	Indoles and derivatives	Tryptamines and derivatives	#N/A	3.70367e+06	2.84515e+06	3.25077e+06	2.95067e+06	3.69332e+06	3.01171e+06	2.99712e+06	2.69338e+06	4.51655e+06	4.69564e+06	3.84929e+06	2.99379e+06	4.83491e+06	9.67624e+06	3.19474e+06	5.52497e+06	5.74983e+06	4.64665e+06	7.82677e+06	2.68261e+06	3.56241e+06	6.69833e+06	3.55869e+06	4.10372e+06	4.03308e+06	4.13632e+06	2.96648e+06	3.29934e+06	5.01232e+06	3.68294e+06	5.19443e+06	1.36096	0.149872	0.259977812616946	0.397027987711917
0.756_268.1209	2ee5599gqs	C16 H16 N2 O2	268.121	0.756	C19217	S11448	#N/A	#N/A	61.3	level4	#N/A	#N/A	#N/A	#N/A	3.523e+06	4.78371e+06	3.16962e+06	5.2208e+06	6.90454e+06	4.49246e+06	4.91432e+06	5.78847e+06	5.79784e+06	3.13641e+06	4.7668e+06	5.37069e+06	6.07966e+06	3.43958e+06	7.70032e+06	3.69622e+06	5.87606e+06	7.57481e+06	1.03787e+07	3.87305e+06	5.5385e+06	1.07702e+07	6.4084e+06	5.86544e+06	4.76116e+06	6.13685e+06	468200	7.52928e+06	5.17554e+06	5.19489e+06	7.33522e+06	0.996276	0.236523	0.629702186921444	0.730128828801157
0.756_277.12	Arg-cys	C9 H19 N5 O3 S	277.12	0.756	#N/A	S8119125	#N/A	#N/A	#N/A	level4	#N/A	#N/A	#N/A	#N/A	6.67281e+06	5.63608e+06	7.39854e+06	7.97789e+06	6.72192e+06	5.0958e+06	5.5534e+06	5.64112e+06	5.88418e+06	8.4215e+06	1.23608e+07	7.88775e+06	1.00128e+07	2.56007e+07	1.06533e+07	9.97797e+06	8.45415e+06	4.1359e+06	1.81789e+07	8.84274e+06	6.31179e+06	8.1345e+06	1.21222e+07	6.35167e+06	5.59534e+06	6.50004e+06	1.27102e+06	4.11074e+06	1.27489e+07	5.99184e+06	9.00967e+06	2.12771	0.537194	0.0392459315455416	0.108230944786548
0.756_328.1549	1,2-dehydroreticuline	C19 H22 N O4	328.155	0.756	C06167	S389760	#N/A	#N/A	#N/A	level4	#N/A	#N/A	#N/A	map01100 Metabolic pathways;	1.33163e+06	801957	1.1639e+06	933307	1.70659e+06	1.22594e+06	1.18123e+06	1.16239e+06	1.11562e+06	1.39196e+06	5.96665e+06	1.56307e+06	1.35012e+06	4.17836e+06	1.93373e+06	1.14384e+06	1.95524e+06	754059	1.37378e+06	3.11413e+06	1.82947e+06	1.00647e+06	1.60126e+06	1.64766e+06	1.10073e+06	1.18947e+06	1.37179e+06	843695	2.68929e+06	1.29243e+06	1.67219e+06	2.0808	0.384301	0.0978086558251158	0.201019099452841
0.757_215.0938	Atrazine	C8 H14 Cl N5	215.094	0.757	C06551	S2169	HMDB0041830	#N/A	#N/A	level4	Organoheterocyclic compounds	Triazines	1,3,5-triazines	map01100 Metabolic pathways;	1.38963e+07	1.17274e+07	1.67379e+07	1.1268e+07	1.38982e+07	1.06658e+07	1.69221e+07	1.30257e+07	1.604e+07	1.2979e+07	1.63321e+07	2.37333e+07	2.17526e+07	1.78878e+07	1.32728e+07	2.51531e+07	1.92057e+07	1.51975e+07	1.79736e+07	2.17354e+07	2.49854e+07	1.90611e+07	1.50096e+07	9.65768e+06	8.32244e+06	1.42034e+07	4.07025e+06	9.77512e+06	1.96886e+07	1.01731e+07	1.96931e+07	1.93536	0.424422	0.0116566399431357	0.049210674103616
0.757_262.1201	Helenalin	C15 H18 O4	262.12	0.757	C09473	S21713	#N/A	#N/A	#N/A	level4	Terpenoids	Sesquiterpenoids (C15)	Pseudoguaianolide	#N/A	1.80921e+07	2.12269e+07	2.32216e+07	1.33259e+07	1.59896e+07	1.7887e+07	1.27053e+07	2.06965e+07	2.12949e+07	1.87682e+07	3.01683e+07	1.11888e+07	1.83991e+07	2.06458e+07	1.23154e+07	1.33571e+07	2.83299e+07	2.70808e+07	1.98871e+07	3.99052e+07	2.23453e+07	4.30877e+07	3.116e+07	2.47817e+07	1.07377e+07	1.73689e+07	3.28927e+06	3.25621e+07	1.76791e+07	1.99833e+07	3.0106e+07	0.884693	0.0400234	0.896952139682319	0.928612755125251
0.758_132.0441	Pteridine	C6 H4 N4	132.044	0.758	C07581	S1014	#N/A	#N/A	#N/A	level4	#N/A	#N/A	#N/A	#N/A	4.37931e+06	3.66048e+06	4.86851e+06	4.50765e+06	4.14297e+06	3.93416e+06	3.90905e+06	4.17116e+06	3.23075e+06	5.83539e+06	1.37765e+07	4.1369e+06	4.25884e+06	6.41895e+06	3.74031e+06	2.93355e+06	5.95206e+06	4.3626e+06	8.27445e+06	9.09163e+06	5.19063e+06	4.46717e+06	4.82015e+06	3.79262e+06	3.49226e+06	1.89557e+06	2.20117e+06	4.07702e+06	5.87751e+06	3.3798e+06	6.22309e+06	1.73901	0.301964	0.124813316145401	0.236347017600352
0.758_183.0562	Choline o-sulfate	C5 H13 N O4 S	183.056	0.758	C00919	S471	#N/A	#N/A	#N/A	level4	#N/A	#N/A	#N/A	map02010 ABC transporters;	9.64896e+06	7.12517e+06	8.28212e+06	7.18653e+06	7.61778e+06	6.05086e+06	6.95893e+06	6.37038e+06	7.81362e+06	1.09484e+07	1.41388e+07	8.31715e+06	1.22193e+07	1.23135e+07	4.3316e+06	9.9846e+06	6.75062e+06	1.03578e+07	1.11011e+07	1.9988e+07	1.05406e+07	1.27013e+07	7.92389e+06	5.79629e+06	6.59342e+06	9.48934e+06	1.34243e+06	1.01616e+07	1.02175e+07	6.8845e+06	1.19066e+07	1.48413	0.303951	0.198314711723888	0.329648648902708
0.758_319.1424	Proquinolate	C17 H21 N O5	319.142	0.758	#N/A	S14791	#N/A	#N/A	#N/A	level4	#N/A	#N/A	#N/A	#N/A	9.66093e+06	9.01717e+06	1.33237e+07	7.33518e+06	1.00784e+07	9.85639e+06	1.12279e+07	1.10254e+07	1.15234e+07	1.06918e+07	1.14702e+07	1.02641e+07	1.32264e+07	2.11436e+07	2.12483e+07	9.58732e+06	1.96831e+07	1.81052e+07	1.98179e+07	1.86582e+07	7.1475e+06	2.77349e+07	8.79916e+06	9.17564e+06	1.83264e+07	2.23029e+07	5.37153e+06	1.00308e+07	1.449e+07	1.23344e+07	1.85245e+07	1.17476	0.168079	0.413058173624199	0.54597153305584
[truncated: 8,760 more rows]
[truncated: 6 more columns]
