# Supplementary material for: Gut microbiota-modulated glutamic acid rejuvenates the quality of oocytes deteriorated by advanced reproductive age
Source: EMBO Mol Med. 2026 May 8;18(6):2404–35. doi: 10.1038/s44321-026-00443-3 (PMC13270145; doi:10.1038/s44321-026-00443-3)
Supplement: Supplementary file 5 — Dataset EV3 [file 44321_2026_443_MOESM5_ESM.xlsx]

## Sheet: Dataset EV3
Dataset EV3. The metagenomic sequencing data of intestinal digesta from young and young + B.ca mice.

## Sheet: Metagenome-B.ca-1
Tax	Young+B.ca_1	Young+B.ca_2	Young+B.ca_3	Young+B.ca_4	Young+B.ca_5	Young_1	Young_2	Young_3	Young_4	Young_5
Blautia_coccoides	0.0112324	0.0090243	0.0188328	0.00874594	0.00643618	0.027513	0.0216365	0.0300517	0.0323093	0.043693
Blautia_pseudococcoides	0.00198148	0.0013607	0.00372656	0.00122323	0.00106065	0.00595813	0.00300799	0.00423592	0.00441201	0.00703685
Blautia_argi	0.000822558	0.000708425	0.00130581	0.000533836	0.000594883	0.00125463	0.00126212	0.0022197	0.00262793	0.00260792
Blautia_sp_SC05B48	0.000765206	0.00075536	0.00118209	0.000586657	0.000513624	0.00162985	0.00117765	0.00190011	0.00171116	0.00195084
Blautia_wexlerae	0.00137102	0.00125991	0.0016927	0.000934439	0.00093886	0.00221032	0.00206812	0.00246265	0.00267836	0.00275964
Blautia_obeum	0.00113308	0.00106442	0.00154906	0.000967475	0.000921957	0.00206933	0.00193528	0.00257122	0.00217404	0.00262792
Blautia_producta	0.00120077	0.00082681	0.00155546	0.000532384	0.000602622	0.00124615	0.00148403	0.00180868	0.00148502	0.00179837
Blautia_parvula	0.000677887	0.000578935	0.000820773	0.00040133	0.000411795	0.00160174	0.00101794	0.00117501	0.00151875	0.00185951
Blautia_hansenii	0.000803699	0.000797895	0.00103181	0.000638025	0.000617693	0.00134118	0.00119787	0.00133641	0.00161672	0.00226938
Blautia_hydrogenotrophica	0.000512032	0.000636975	0.000590799	0.000379911	0.000310985	0.00090126	0.000816755	0.000878068	0.00102245	0.00104581
Blautia_luti	0.000629319	0.000576211	0.000728537	0.000548175	0.000394281	0.00127203	0.00101615	0.00136195	0.00140728	0.00164665
Blautia_liquoris	0.000153713	0.000176006	0.000251618	0.000128331	0.00018431	0.000570649	0.000322249	0.000374159	0.000573384	0.000973346
Blautia_massiliensis__ex_Durand_et_al_2017_	0	0	0	0	0	0	0.0104489	0	0.0123812	0
Enterocloster_bolteae	0.0185936	0.0118553	0.017951	0.00939667	0.00829293	0.0257979	0.0235331	0.025037	0.0298883	0.0335859
Enterocloster_clostridioformis	0.00230259	0.00233648	0.00321324	0.00169081	0.00150747	0.00476686	0.00420612	0.00464404	0.00655039	0.00859179
Enterocloster_asparagiformis	0.0013364	0.00112476	0.00140665	0.000779789	0.000748848	0.00191763	0.0033648	0.00182899	0.00246764	0.00204557
[Clostridium]_scindens	0.0073635	0.00608688	0.0117774	0.00461266	0.00482525	0.0135796	0.0117824	0.0155173	0.0170255	0.0214797
Lachnoclostridium_phocaeense	0.00184301	0.00238405	0.0024697	0.00166703	0.00117408	0.003854	0.00345336	0.00339791	0.00402879	0.00341294
[Clostridium]_hylemonae	0.000736272	0.000600935	0.000868489	0.000388624	0.000475947	0.000982016	0.000773755	0.000920738	0.00105136	0.00129754
Lachnoclostridium_phytofermentans	0.000277458	0.0001385	0.000241042	0.000160096	0.000176978	0.000332842	0.000396988	0.000359065	0.000571136	0.000666887
Roseburia_intestinalis	0.00262423	0.0032096	0.00399687	0.00264667	0.00256262	0.00458795	0.00633363	0.00571426	0.0109232	0.0202082
Roseburia_hominis	0.00225558	0.00220092	0.00382052	0.00187124	0.00178261	0.00398696	0.00405818	0.00563879	0.00609168	0.00747842
Roseburia_rectibacter	0.000534766	0.00057202	0.00112626	0.000413673	0.000253757	0.00109356	0.000974168	0.000986629	0.00139829	0.00113186
Mediterraneibacter_gnavus	0.00313936	0.00370451	0.00343805	0.00286304	0.00357052	0.00721276	0.00631776	0.00724689	0.00645049	0.0109536
[Ruminococcus]_torques	0.00120826	0.00104661	0.00139731	0.000907757	0.00109425	0.00239235	0.00200542	0.00226933	0.00243648	0.00302156
[Ruminococcus]_lactaris	0.000388287	0.000329802	0.000573336	0.000312387	0.000317909	0.000948554	0.000648848	0.000689683	0.00106389	0.00164778
Coprococcus_comes	0.000962579	0.000707587	0.00131294	0.000679229	0.000767788	0.00213938	0.00115385	0.00540803	0.00577335	0.00187234
Coprococcus_catus	0.000641461	0.000788885	0.000997619	0.000571228	0.000481242	0.00114933	0.00103304	0.00116137	0.00142591	0.0015772
Coprococcus_sp_ART55/1	0.000156555	0.000124671	0.000274001	0.000186779	9.00166e-05	0.000419398	0.000377279	0.000613051	0.000589124	0.000902015
Coprococcus_eutactus	0.000856917	0.000534514	0.00259612	0.000581756	0.00074559	0.0021193	0.00124702	0.000994176	0.00127012	0.0019048
Simiaoa_sunii	0.00183293	0.00309499	0.00416019	0.00198305	0.00199564	0.00546868	0.00408071	0.00474999	0.00699657	0.00756409
Marvinbryantia_formatexigens	0.002679	0.00199914	0.00355512	0.00155123	0.00169871	0.00399544	0.00333587	0.0043079	0.00436575	0.00611823
Claveliimonas_bilis	0.00150742	0.00179841	0.00247363	0.00129874	0.00110525	0.00335652	0.00285033	0.00276831	0.00378948	0.00364693
Dorea_longicatena	0.000953279	0.000793076	0.00139509	0.000686308	0.000787747	0.00235845	0.00148838	0.00199996	0.00213132	0.00307138
Dorea_formicigenerans	0.00062131	0.000703606	0.000799866	0.000583208	0.000465153	0.00184178	0.00112928	0.00144177	0.00150622	0.0024377
Agathobacter_rectalis	0.00100598	0.00165634	0.00130433	0.000862922	0.00075842	0.00186008	0.00223501	0.00189634	0.00324436	0.00610766
Butyrivibrio_crossotus	0.000321893	0.000320792	0.000487741	0.000417848	0.000406907	0.00115602	0.000899173	0.00123452	0.00166265	0.003091
Butyrivibrio_fibrisolvens	0.000185489	0.000199683	0.000274985	0.000161367	0.000183699	0.00039709	0.000382654	0.000419151	0.000591694	0.000757843
Butyrivibrio_proteoclasticus	0.000169988	0.000258981	0.000304746	0.000181697	9.65336e-05	0.00039709	0.000318409	0.000421473	0.000508818	0.000584989
Butyrivibrio_hungatei	0.000117287	0.000294391	0.000325653	0.000195492	9.65336e-05	0.000334626	0.000239831	0.000303042	0.000410203	0.00047252
Anaerocolumna_sp_AGMB13025	0.00016663	0.000208274	0.000248175	0.00014503	0.000139098	0.000295363	0.000283087	0.000273435	0.000463204	0.000448366
Anaerocolumna_sp_MB42-C2	0.000135371	0.000164901	0.000181765	0.000154106	0.000144189	0.000377904	0.000276176	0.000295495	0.000513637	0.000669152
Anaerocolumna_sp_AGMB13020	0.000170505	0.000158406	0.000232187	0.000144849	0.000121176	0.000302056	0.000285391	0.000251084	0.000340176	0.000527245
Anaerocolumna_cellulosilytica	0.000146221	0.000145834	0.000202918	0.000151747	0.000151725	0.000306518	0.000362178	0.000282723	0.000509782	0.00036307
Anaerocolumna_chitinilytica	0.00016353	0.000198426	0.000256783	0.00014612	0.000138691	0.000434122	0.000252117	0.000319588	0.000465453	0.000628768
Anaerocolumna_sedimenticola	0.000175672	0.000149186	0.000289496	0.000155195	0.000167203	0.000326595	0.000322249	0.000358774	0.000445216	0.000490636
Sporofaciens_musculi	0.0015206	0.000818219	0.00288955	0.000670516	0.000623395	0.00308659	0.00200234	0.00329718	0.00270406	0.00369977
Anaerostipes_hadrus	0.000357544	0.000422624	0.000517256	0.000388805	0.000491833	0.00103734	0.000959323	0.000862394	0.00143523	0.00270604
Anaerostipes_rhamnosivorans	0.000304067	0.000302144	0.00034287	0.00024686	0.000214044	0.000585819	0.000490668	0.000476334	0.00067457	0.000854838
Anaerostipes_caccae	0.000274358	0.000329802	0.000397965	0.000263378	0.000172294	0.00054611	0.00059305	0.000533807	0.000479587	0.000663113
Wansuia_hejianensis	0.00087991	0.000734826	0.00132844	0.000584478	0.000524621	0.00133806	0.00130077	0.00140578	0.00195882	0.00153569
Qiania_dongpingensis	0.000852009	0.000817591	0.000862586	0.000557251	0.000480428	0.0009548	0.00116153	0.00100608	0.00180785	0.00232448
Kineothrix_sp_MB12-C1	0.000537608	0.0012574	0.00157145	0.000728238	0.000369027	0.00114487	0.00100002	0.00112161	0.00175484	0.00186328
Lacrimispora_xylanolytica	0.000219848	0.000301934	0.000301057	0.000195855	0.00015091	0.000579573	0.000393404	0.000445855	0.000563747	0.00102392
Lacrimispora_saccharolytica	0.000360902	0.000318278	0.000385421	0.000216184	0.000247647	0.000535848	0.000422071	0.00055848	0.000597797	0.000701232
Lacrimispora_sphenoides	0.000261183	0.000336717	0.000387389	0.000196399	0.000179829	0.000409136	0.000377279	0.00043976	0.000523595	0.000495919
Anaerobutyricum_hallii	0.000754098	0.000764579	0.000858405	0.000634758	0.000654147	0.00113818	0.00101051	0.00123684	0.00148084	0.00173572
Sellimonas_intestinalis	0.000724647	0.000727492	0.00107362	0.000487005	0.0011028	0.00119528	0.00113363	0.00132131	0.00143137	0.00154211
Wujia_chipingensis	0.000355219	0.000217703	0.000358119	0.000337436	0.000224227	0.000514878	0.000820595	0.000521035	0.00135492	0.00300156
Lachnoanaerobaculum_gingivalis	0.000236899	0.00025479	0.000341148	0.000220722	0.000153354	0.000687099	0.000593306	0.00054687	0.000841927	0.00155116
Lachnoanaerobaculum_umeaense	0.000101786	6.18117e-05	0.000110928	7.65993e-05	8.92019e-05	0.000218622	0.000123371	0.000174162	0.000203013	0.000337029
Novisyntrophococcus_fermenticellae	0.000357544	0.000471445	0.000423545	0.000245227	0.000228911	0.000586711	0.000486828	0.000636273	0.00079535	0.000640091
Lachnospira_eligens	0.00031776	0.000414453	0.000393784	0.000392799	0.000276159	0.000481862	0.000447923	0.000548031	0.00069834	0.000713309
Herbinix_luporum	0.000326285	0.000275324	0.000315076	0.000168446	0.000193882	0.000494354	0.000504745	0.000372998	0.000659472	0.00059933
Chordicoccus_furentiruminis	0.000391128	0.000325611	0.000485281	0.00020003	0.000218932	0.000374781	0.000440756	0.000523938	0.000592979	0.000475162
Anaeromicropila_herbilytica	0.000144929	0.00016553	0.000223087	0.000190591	0.000171479	0.000356042	0.000296653	0.000312331	0.000571778	0.000480823
Anaerotignum_propionicum	0.000132012	0.000131586	0.000198245	0.000141582	7.49459e-05	0.000294025	0.000252884	0.000352388	0.000337606	0.000447611
Anaerotignum_sp_MB30-C6	0.00012452	7.85742e-05	0.00011388	9.52954e-05	0.000100403	0.00011645	0.000156901	0.000175323	0.000149048	0.000189083
Stomatobaculum_sp_F0698	0.000223723	0.000183549	0.000273509	0.000126153	0.000117103	0.000216838	0.000245206	0.000230765	0.000408275	0.000307213
Pseudobutyrivibrio_xylanivorans	0.000176964	0.000148767	0.000208821	0.000144304	0.000120972	0.000199883	0.000239575	0.000298108	0.000340176	0.000349861
Chakrabartyella_piscis	0.000122454	6.87262e-05	9.42031e-05	8.15002e-05	9.02202e-05	0.000296702	0.000152294	0.000269952	0.000300665	0.000510261
Anaeropeptidivorans_aminofermentans	7.93107e-05	8.00409e-05	0.000102812	5.66327e-05	4.56192e-05	7.36178e-05	9.06084e-05	0.000105949	0.000151618	0.0001604
Candidatus_Epulopiscium_viviparus	5.58017e-05	6.66309e-05	3.76321e-05	7.49657e-05	6.67996e-05	0.000149913	7.49951e-05	6.61817e-05	0.000133629	6.90664e-05
[Clostridium]_colinum	7.49189e-05	4.48397e-05	4.13215e-05	4.21115e-05	5.62094e-05	6.87099e-05	6.3733e-05	7.75022e-05	0.00010504	0.00011964
Acutalibacter_muris	0.0170146	0.0158592	0.0191919	0.0115758	0.00932058	0.0299214	0.0289176	0.0261693	0.0317822	0.0318117
Flavonifractor_plautii	0.00810933	0.0124602	0.00947418	0.00833045	0.00570017	0.012159	0.012486	0.0110915	0.0137493	0.00885446
Faecalibacterium_sp_HTF-F	0.00015733	0.000216655	0.000243502	0.000166086	0.000137061	0.000431445	0.000313034	0.000276047	0.000747809	0.000544983
Faecalibacterium_sp_I3-3-33	0.00032086	0.000239494	0.000343116	0.000155195	0.000279622	0.000430552	0.000360386	0.000387511	0.000629598	0.000586121
Faecalibacterium_sp_I4-3-84	0.000166372	0.000125509	0.000145117	0.000142671	8.22776e-05	0.000181144	0.000413625	0.000138749	0.000728535	0.001584
Faecalibacterium_sp_I3-3-89	0.000250591	0.000314925	0.00029417	0.00021927	0.000159464	0.00030741	0.000317897	0.000280401	0.000444574	0.000283814
Faecalibacterium_sp_I4-1-79	0.00018368	0.000162596	0.000201196	0.000128694	8.98129e-05	0.000240485	0.000194015	0.00020348	0.000306126	0.000175119
Faecalibacterium_sp_IP-3-29	0.000149063	0.000154215	0.000243748	0.000130328	0.000107735	0.0002503	0.000299468	0.00022496	0.000320581	0.000260414
Faecalibacterium_sp_I2-3-92	0.000233282	0.000143319	0.000124702	0.00012815	0.000110586	0.000194976	0.000260051	0.000428729	0.000272076	0.000297023
Faecalibacterium_sp_IP-1-18	0.000193497	9.49176e-05	0.000193817	7.38766e-05	7.963e-05	0.00026547	0.000167395	0.000145425	0.000197874	0.000130585
Faecalibacterium_prausnitzii	0.00301303	0.00318404	0.00405713	0.00266519	0.00253839	0.00482933	0.00520231	0.00535839	0.00586426	0.00562835
Faecalibacterium_duncaniae	0.00155676	0.00143696	0.00146372	0.00122523	0.00092827	0.00263462	0.00273617	0.00255873	0.00323312	0.0032514
Dysosmobacter_welbionis	0.00820233	0.00868549	0.00844582	0.00512943	0.00492769	0.00892916	0.00834109	0.00683355	0.00987891	0.00622768
Lawsonibacter_asaccharolyticus	0.00382035	0.00857213	0.00474115	0.00473881	0.00370066	0.00687144	0.00618518	0.00534765	0.00698597	0.00524678
Vescimonas_coprocola	0.00206621	0.00286429	0.00258874	0.00180589	0.00123559	0.00292731	0.00273566	0.00231084	0.00352382	0.00206633
Vescimonas_fastidiosa	0.00201739	0.00271217	0.00238361	0.00162274	0.00139363	0.00276134	0.00282627	0.00216164	0.00328001	0.00214106
Ruminococcus_sp_SR1/5	0.00099048	0.000859916	0.00140124	0.000745301	0.000631541	0.00203542	0.00172079	0.00193843	0.00270759	0.0066032
Ruminococcus_gauvreauii	0.000469406	0.000435196	0.000571368	0.00030676	0.000295507	0.000653636	0.000663182	0.000741641	0.000800489	0.000917866
Ruminococcus_champanellensis	0.000366328	0.000260447	0.000327374	0.000244319	0.000197548	0.000321241	0.000331975	0.000301301	0.000462241	0.000286456
Ruminococcus_bicirculans__ex_Wegman_et_al_2014_	0.000120129	9.28223e-05	0.000132327	9.29357e-05	8.00373e-05	0.000124927	0.000116972	0.000101304	0.000210401	0.00020569
Ruminococcus_albus	0.000130979	7.52217e-05	0.000116832	8.74902e-05	7.963e-05	0.000106188	0.000104686	0.000103336	0.000163824	0.0001721
Ruminococcus_bovis	7.46606e-05	7.24978e-05	5.33736e-05	6.57084e-05	5.1729e-05	7.58486e-05	6.3989e-05	9.46282e-05	0.000101507	0.000142284
Oscillibacter_hominis	0.0029407	0.00384092	0.00341271	0.00230179	0.00187548	0.00386516	0.00373081	0.00317875	0.00437474	0.00263622
Pusillibacter_faecalis	0.00311663	0.00327036	0.00308927	0.0020602	0.00208199	0.00367509	0.00348945	0.00280837	0.00392792	0.00261396
Anaerotruncus_colihominis	0.00152525	0.00136551	0.00158448	0.000824986	0.000833366	0.00191942	0.00220813	0.00232536	0.00280942	0.00201085
Subdoligranulum_variabile	0.000697263	0.000940795	0.000876852	0.000593373	0.00050283	0.00111587	0.00102741	0.000946862	0.00117022	0.000995613
Ruthenibacterium_lactatiformans	0.000679954	0.000944776	0.000662373	0.000502252	0.000411184	0.000863336	0.000829809	0.000779376	0.000916451	0.000796339
Caproicibacterium_sp_ZCY20-5	0.000144413	9.95273e-05	0.000143395	7.46027e-05	6.63923e-05	0.000191406	0.000217819	0.000195062	0.000274325	0.00025815
Caproicibacterium_sp_BJN0003	8.75776e-05	0.000106232	8.60864e-05	7.49657e-05	7.27057e-05	0.000174898	0.000108781	0.000106529	0.000194019	0.000251356
Caproicibacterium_amylolyticum	0.000103078	9.65939e-05	0.000115848	7.67809e-05	6.41521e-05	0.000132512	0.000142823	0.000111754	0.000175067	0.000124169
Caproicibacterium_lactatifermentans	7.49189e-05	6.20212e-05	0.000103304	4.46527e-05	4.56192e-05	8.43258e-05	9.80311e-05	9.37574e-05	0.000122707	9.05789e-05
Solibaculum_mannosilyticum	0.000360644	0.000413196	0.00041592	0.000259566	0.000227282	0.000490339	0.000504489	0.000498104	0.000655296	0.000619333
Agathobaculum_sp_NTUH-O15-33	0.000333002	0.000396643	0.00037878	0.000273362	0.000171683	0.000469815	0.000381886	0.000352098	0.000530019	0.000367222
Acetivibrio_clariflavus	4.80514e-05	6.09736e-05	5.80468e-05	6.13521e-05	5.8857e-05	0.000166867	0.00011518	9.9853e-05	0.000211044	0.000415153
Acetivibrio_thermocellus	0.00011212	4.58873e-05	0.00010109	5.391e-05	8.37032e-05	5.44325e-05	8.19059e-05	0.000164003	0.000144229	0.000115865
Acetivibrio_saccincola	4.70181e-05	5.53162e-05	6.29661e-05	6.29857e-05	3.70656e-05	5.75557e-05	7.65308e-05	6.58914e-05	8.38394e-05	9.05789e-05
Caproiciproducens_sp_NJN-50	0.00015268	0.000155891	0.000201196	0.000115988	0.000103865	0.000195422	0.000192223	0.000184902	0.000242845	0.000217389
uncultured_Caproiciproducens_sp_	8.03441e-05	7.96219e-05	0.000107485	6.33487e-05	5.33582e-05	0.000100834	0.000113133	8.73714e-05	0.000144551	0.000118885
Caproicibacter_fermentans	0.000159396	0.000176006	0.000229728	0.000106368	9.73482e-05	0.000302502	0.000286159	0.000229314	0.000327969	0.000215125
Monoglobus_pectinilyticus	0.00034411	0.000213722	0.000185209	0.000165179	0.000235632	0.00018159	0.000179681	0.000209285	0.000293277	0.000217767
Ethanoligenens_harbinense	0.00017283	0.000169092	0.000175616	0.000127968	8.6758e-05	0.000177129	0.000175074	0.000183741	0.000278501	0.000261547
Ruminiclostridium_cellulolyticum	6.35519e-05	3.77156e-05	5.7309e-05	4.15669e-05	3.564e-05	7.36178e-05	0.000100847	0.000105949	0.000118532	0.000141152
Ruminiclostridium_herbifermentans	6.71687e-05	5.19637e-05	5.6817e-05	7.20615e-05	3.95095e-05	7.85256e-05	6.42449e-05	8.85325e-05	0.000106646	0.000157003
Ruminiclostridium_papyrosolvens	2.50591e-05	2.34675e-05	4.30432e-05	4.84645e-05	1.89401e-05	5.26479e-05	5.42627e-05	4.73141e-05	5.30019e-05	9.92594e-05
Pseudoclostridium_thermosuccinogenes	4.44347e-05	5.51067e-05	4.52569e-05	6.97018e-05	3.564e-05	6.33559e-05	8.80489e-05	5.95054e-05	0.000168321	0.00023626
Thermoclostridium_stercorarium	7.93107e-05	6.7469e-05	0.000159629	7.78699e-05	6.31338e-05	9.14645e-05	0.000235479	0.000123075	0.000161897	0.000113224
Petroclostridium_sp_X23	4.90848e-05	3.75061e-05	6.59176e-05	6.0989e-05	8.14629e-05	0.000211484	0.000130026	0.000122784	0.000141338	0.00036307
Paludicola_sp_MB14-C6	9.66196e-05	0.000112937	6.44418e-05	6.93387e-05	6.31338e-05	9.72647e-05	0.000101103	0.000106529	0.000121423	8.41629e-05
Thermocaproicibacter_melissae	8.96443e-05	6.64214e-05	7.6248e-05	5.99e-05	4.78595e-05	8.34335e-05	8.08821e-05	7.4019e-05	0.000117247	7.66146e-05
Mageeibacillus_indolicus	2.86759e-05	2.40961e-05	3.24669e-05	1.48842e-05	1.87365e-05	1.78467e-05	3.66017e-05	9.17255e-05	7.64512e-05	3.17026e-05
Amygdalobacter_indicium	2.42841e-05	3.24773e-05	2.45961e-05	3.21282e-05	2.81047e-05	5.75557e-05	2.66194e-05	2.11897e-05	4.85048e-05	2.30221e-05
Amygdalobacter_nucleatus	1.49838e-05	4.77731e-05	1.15602e-05	2.90424e-05	8.75727e-06	3.79243e-05	2.66194e-05	3.16395e-05	2.1522e-05	6.30278e-05
Fastidiosipila_sanguinis	4.03012e-05	3.52012e-05	2.38582e-05	1.77885e-05	1.89401e-05	2.32007e-05	2.66194e-05	2.29314e-05	3.21224e-05	1.81158e-05
Clostridium_sp_MD294	0.0124962	0.00499837	0.0121702	0.00524705	0.00806646	0.0161687	0.0124947	0.0222649	0.015783	0.0275186
Clostridium_sp_M62/1	0.00152163	0.00111848	0.00181446	0.000840415	0.000798541	0.00207825	0.00204867	0.00244495	0.00253445	0.00298759
Clostridium_sp_SY8519	0.000465272	0.000428701	0.000667785	0.000281348	0.000336442	0.000767409	0.00061455	0.000889098	0.00118499	0.000986932
Clostridium_sp_OS1-26	2.2734e-05	2.20008e-05	1.84471e-05	1.7607e-05	4.09351e-05	0.000107973	4.37685e-05	5.63125e-05	0.00011018	0.00010794
Clostridium_sp_BJN0001	4.72764e-05	7.18692e-05	3.02532e-05	5.82663e-05	6.27265e-05	4.72938e-05	4.91435e-05	9.08547e-05	8.41606e-05	7.17083e-05
Clostridium_sp_C1	6.35519e-05	8.90508e-05	4.69786e-05	5.02797e-05	0.000107938	9.548e-05	0.000108781	6.29887e-05	0.000101507	0.000103411
Clostridium_sp_JN-9	2.84175e-05	8.38125e-05	4.23053e-05	5.68142e-05	2.50499e-05	5.22017e-05	5.52865e-05	7.16968e-05	7.09904e-05	6.75568e-05
Clostridium_sp_MB40-C1	3.46177e-05	4.60969e-05	4.72245e-05	4.8283e-05	4.3379e-05	8.12026e-05	7.37153e-05	5.57319e-05	6.64933e-05	5.54796e-05
Clostridium_sp_JS66	4.3918e-06	2.17912e-05	1.84471e-05	1.198e-05	1.99584e-05	8.03103e-06	1.53574e-05	2.35119e-05	4.72199e-05	1.39642e-05
Clostridium_sp_JN-1	1.83422e-05	4.88208e-05	1.37738e-05	1.52473e-05	1.30341e-05	2.32007e-05	2.63635e-05	2.23508e-05	3.75832e-05	3.39671e-05
Clostridium_sp_AWRP	2.1959e-05	4.48397e-05	2.21365e-05	3.73921e-05	9.5719e-06	4.68477e-05	4.70959e-05	5.51514e-05	5.78203e-05	6.52923e-05
Clostridium_sp_DL-VIII	2.1959e-05	4.75636e-05	3.07451e-05	4.59233e-05	2.93267e-05	6.87099e-05	5.86139e-05	5.71833e-05	3.66195e-05	9.8882e-05
Clostridium_sp_BNL1100	3.2551e-05	5.86687e-05	4.05836e-05	3.88442e-05	1.26268e-05	3.79243e-05	2.84111e-05	2.61243e-05	3.56558e-05	6.64245e-05
Clostridium_sp_LQ25	5.19266e-05	4.46301e-05	8.48566e-05	5.59066e-05	4.03242e-05	7.80794e-05	8.1138e-05	7.14065e-05	0.000293598	0.000164552
Clostridium_sp_001	3.97845e-05	3.45726e-05	5.65711e-06	2.23263e-05	4.74522e-05	2.45393e-05	1.81729e-05	5.05071e-05	5.04321e-05	3.73638e-05
Clostridium_sp_'deep_sea'	1.62755e-05	2.07436e-05	2.01688e-05	1.37951e-05	2.52535e-05	1.78467e-05	2.66194e-05	1.88676e-05	1.89522e-05	2.26447e-05
Clostridium_botulinum	0.000149063	0.000142481	0.000161351	0.000172076	0.00018655	0.000273055	0.000238807	0.000283594	0.000359128	0.000248337
Clostridium_perfringens	0.00039242	0.000396852	0.000376321	0.000406231	0.000573906	0.000713423	0.000669069	0.000361677	0.000565675	0.00125188
Clostridium_estertheticum	7.20772e-05	8.36029e-05	6.86232e-05	7.55102e-05	7.51496e-05	0.000212822	0.000113133	0.00013904	0.000200444	0.000227957
Clostridium_beijerinckii	7.54356e-05	6.80976e-05	8.60864e-05	0.000121797	7.963e-05	0.000447507	0.000230872	0.000244117	0.000300023	0.000392509
Clostridium_cadaveris	0.000116512	0.000121319	0.000129622	7.71439e-05	8.06483e-05	0.000145897	0.000133865	0.000113205	0.00013652	0.000139642
Clostridium_kluyveri	4.3918e-05	7.7317e-05	6.93611e-05	6.08075e-05	5.94679e-05	0.000107973	7.26915e-05	9.05644e-05	0.000115962	0.000132094
Clostridium_bornimense	6.94937e-05	4.56778e-05	6.17363e-05	4.90091e-05	0.000256201	0.000125819	4.91435e-05	5.42806e-05	0.000146799	0.000167571
Clostridium_cellulovorans	2.86759e-05	3.20583e-05	2.97613e-05	3.6303e-05	3.07523e-05	0.000113773	8.1394e-05	8.82422e-05	0.000111786	0.000187196
Clostridium_isatidis	3.77178e-05	8.46506e-05	2.41042e-05	4.39266e-05	3.64547e-05	0.000108865	5.8358e-05	6.61817e-05	0.000118532	0.000158136
Clostridium_gelidum	1.98923e-05	3.45726e-05	2.33663e-05	4.10224e-05	1.69036e-05	5.75557e-05	5.2215e-05	6.87941e-05	9.89369e-05	0.000198519
Clostridium_butyricum	4.18513e-05	8.61173e-05	0.000105763	8.4586e-05	8.12593e-05	0.000102173	0.000136936	0.00027953	0.000270149	0.000469878
Clostridium_baratii	2.01506e-05	6.41165e-05	2.31204e-05	4.68309e-05	5.62094e-05	3.9709e-05	2.86671e-05	4.00573e-05	9.79732e-05	2.00028e-05
Clostridium_saccharobutylicum	4.05595e-05	4.19062e-05	4.94382e-05	3.86627e-05	4.96924e-05	5.88942e-05	5.91258e-05	6.58914e-05	9.09063e-05	0.000116243
Clostridium_pasteurianum	4.05595e-05	6.87262e-05	4.03376e-05	4.8646e-05	5.27473e-05	8.4772e-05	6.24533e-05	8.18563e-05	8.54455e-05	8.41629e-05
Clostridium_saccharoperbutylacetonicum	3.4101e-05	3.39441e-05	5.23897e-05	6.22597e-05	5.21363e-05	0.000100834	0.000103406	9.31768e-05	8.12696e-05	0.000143794
Clostridium_felsineum	2.37674e-05	4.10681e-05	2.65638e-05	2.37785e-05	3.27888e-05	4.774e-05	6.45009e-05	5.97957e-05	8.09484e-05	0.000103411
Clostridium_novyi	3.95262e-05	2.84962e-05	2.11527e-05	4.61048e-05	1.18121e-05	6.87099e-05	4.60721e-05	4.20892e-05	8.38394e-05	8.41629e-05
Clostridium_manihotivorum	1.16253e-05	2.87058e-05	1.9185e-05	2.21448e-05	2.24023e-05	2.00776e-05	4.0697e-05	1.88676e-05	6.42447e-05	3.58541e-05
Clostridium_gasigenes	1.29171e-05	3.85537e-05	1.15602e-05	2.55936e-05	1.99584e-05	2.54316e-05	2.50837e-05	3.74449e-05	6.19962e-05	3.13252e-05
Clostridium_thermarum	4.41763e-05	5.7202e-05	2.97613e-05	4.06594e-05	4.17498e-05	7.98641e-05	6.11735e-05	8.79519e-05	8.67304e-05	0.000108317
Clostridium_fermenticellae	2.29924e-05	2.05341e-05	1.94309e-05	2.52306e-05	1.24231e-05	7.04946e-05	3.35302e-05	5.89249e-05	5.65354e-05	0.000137001
Clostridium_tagluense	3.30677e-05	2.05341e-05	2.63178e-05	1.97851e-05	2.50499e-05	2.49854e-05	2.50837e-05	2.55438e-05	5.71778e-05	5.69892e-05
Clostridium_argentinense	2.97092e-05	4.48397e-05	2.68098e-05	2.995e-05	4.2768e-05	3.92628e-05	2.40599e-05	2.61243e-05	5.42868e-05	4.03831e-05
Clostridium_taeniosporum	7.75023e-06	1.06861e-05	1.64794e-05	2.10557e-05	1.20158e-05	3.39088e-05	3.99291e-05	2.20606e-05	5.55717e-05	4.45346e-05
Clostridium_sporogenes	6.35519e-05	0.00010707	4.64867e-05	9.0213e-05	5.55985e-05	9.14645e-05	8.36976e-05	8.4759e-05	0.000115319	0.000113978
Clostridium_chauvoei	1.57588e-05	3.0382e-05	2.18905e-05	1.7607e-05	1.71072e-05	3.25703e-05	4.73519e-05	1.68357e-05	5.13958e-05	5.05732e-05
Clostridium_formicaceticum	1.60171e-05	2.66105e-05	2.16446e-05	3.28542e-05	2.9734e-05	6.73714e-05	4.6328e-05	5.34098e-05	4.24015e-05	0.000100769
Clostridium_acetobutylicum	2.04089e-05	2.05341e-05	2.01688e-05	1.56103e-05	2.93267e-05	2.94471e-05	2.27801e-05	3.25103e-05	3.69407e-05	3.81186e-05
Clostridium_aceticum	1.57588e-05	1.27814e-05	1.9185e-05	1.57918e-05	2.74937e-05	2.18622e-05	2.12443e-05	2.20606e-05	3.79044e-05	3.92509e-05
Clostridium_tyrobutyricum	2.06673e-05	3.41536e-05	2.36123e-05	2.3597e-05	4.07315e-05	2.67701e-05	2.84111e-05	3.39616e-05	3.75832e-05	3.0193e-05
Clostridium_septicum	3.22926e-05	5.63639e-05	1.40198e-05	3.19466e-05	2.95303e-05	2.40931e-05	2.45718e-05	2.72854e-05	3.56558e-05	1.96254e-05
Clostridium_tetani	3.43594e-05	3.01725e-05	2.28744e-05	3.6666e-05	3.09559e-05	6.29097e-05	4.14649e-05	3.68643e-05	3.27648e-05	9.66175e-05
Clostridium_cochlearium	1.42088e-05	1.90673e-05	6.64095e-06	1.41582e-05	1.71072e-05	1.60621e-05	1.30538e-05	1.65454e-05	2.95526e-05	2.64188e-05
Clostridium_intestinale	2.2734e-05	3.64584e-05	9.34653e-06	2.4686e-05	2.11804e-05	3.9709e-05	3.27624e-05	2.67049e-05	2.63403e-05	2.71737e-05
Clostridium_carboxidivorans	9.81696e-06	1.50862e-05	1.64794e-05	2.84979e-05	1.89401e-05	2.63239e-05	2.02205e-05	1.74162e-05	3.11587e-05	1.62287e-05
Clostridium_drakei	3.22926e-05	3.98109e-05	1.2544e-05	3.0313e-05	5.53948e-05	2.27546e-05	2.12443e-05	3.36714e-05	2.63403e-05	4.83087e-05
Clostridium_scatologenes	1.44671e-05	1.80197e-05	4.91922e-06	1.2343e-05	9.16458e-06	1.02619e-05	3.83934e-05	2.08995e-05	1.73461e-05	2.11351e-05
Clostridium_diolis	0	0	0	0	0	0	0	0	4.04742e-05	0
Hungatella_hathewayi	0.00220287	0.00215608	0.00317019	0.001742	0.00149688	0.00443536	0.00382654	0.00415609	0.00508915	0.00569628
Hungatella_xylanolytica	0.000266866	0.000322678	0.000352216	0.000226712	0.000181051	0.000588496	0.000465584	0.000573865	0.000763549	0.000968439
Caloramator_sp_E03	2.53174e-05	3.58298e-05	2.06607e-05	5.19133e-05	1.95511e-05	0.000115111	5.55424e-05	6.67622e-05	9.82944e-05	0.000170213
Caloramator_sp_Dgby_cultured_2	6.51019e-05	4.14872e-05	5.41115e-05	4.17485e-05	5.1729e-05	5.53249e-05	5.75901e-05	8.53395e-05	0.000111143	0.00012832
Caloramator_sp_mosi_1	2.14423e-05	3.26869e-05	2.26284e-05	3.90257e-05	2.21987e-05	6.33559e-05	4.45363e-05	3.10589e-05	7.0348e-05	5.20829e-05
Crassaminicella_profunda	2.53174e-05	5.92973e-05	4.4519e-05	4.48342e-05	3.23815e-05	4.95247e-05	5.11912e-05	5.77638e-05	6.7457e-05	5.69892e-05
Crassaminicella_indica	3.46177e-05	3.41536e-05	1.79552e-05	2.68642e-05	2.38279e-05	3.56935e-05	2.35479e-05	4.52822e-05	7.93422e-05	7.43502e-05
Crassaminicella_thermophila	2.1959e-05	3.6668e-05	3.00073e-05	2.12373e-05	2.28096e-05	3.03394e-05	2.58516e-05	4.23795e-05	5.91051e-05	3.35897e-05
Candidatus_Arthromitus_sp_SFB-rat-Yit	1.31754e-05	1.78102e-05	3.73861e-05	1.30691e-05	1.34414e-05	2.45393e-05	1.7661e-05	2.06092e-05	5.1717e-05	6.90664e-05
Candidatus_Arthromitus_sp_SFB-mouse	0.000167405	1.84387e-05	0	2.14188e-05	4.94887e-05	0.000940969	0.000103918	0.000165454	8.54455e-05	0.000258905
Candidatus_Arthromitus_sp_SFB-mouse-NL	0.000105661	0	0	0	3.54364e-05	0.00051354	7.5763e-05	6.06665e-05	5.1717e-05	0.000149833
Alkaliphilus_sp_B6464	1.67922e-05	1.73911e-05	2.23825e-05	2.08742e-05	1.40524e-05	3.4355e-05	2.25241e-05	2.26411e-05	6.52084e-05	3.69864e-05
Alkaliphilus_metalliredigens	2.55758e-05	2.07436e-05	2.68098e-05	2.86794e-05	5.98753e-05	3.21241e-05	3.81374e-05	4.06379e-05	5.7499e-05	0.000115111
Alkaliphilus_oremlandii	1.62755e-05	2.43056e-05	1.32819e-05	2.16003e-05	2.38279e-05	1.65082e-05	1.79169e-05	1.53843e-05	2.82677e-05	2.41544e-05
Proteiniclasticum_sp_QWL-01	7.10438e-05	7.33359e-05	7.25586e-05	4.73754e-05	4.29717e-05	8.70028e-05	6.45009e-05	6.87941e-05	0.000117568	7.92565e-05
Geosporobacter_ferrireducens	5.06348e-05	6.53737e-05	6.69014e-05	6.13521e-05	3.70656e-05	7.45101e-05	9.00965e-05	0.000101304	7.74149e-05	0.000120017
Serpentinicella_alkaliphila	1.42088e-05	1.61339e-05	1.72173e-05	1.88776e-05	1.14048e-05	2.00776e-05	3.58338e-05	2.7866e-05	6.45659e-05	3.54767e-05
Caminicella_sporogenes	2.1184e-05	3.58298e-05	3.44346e-05	2.70457e-05	3.40108e-05	4.2386e-05	3.86494e-05	2.32216e-05	5.62141e-05	7.5105e-05
Hathewaya_histolytica	1.34337e-05	3.16392e-05	3.04992e-05	2.74088e-05	4.21571e-05	3.25703e-05	2.81552e-05	2.98979e-05	5.58929e-05	4.71765e-05
Sarcina_sp_JB2	1.86006e-05	2.72391e-05	2.558e-05	3.12206e-05	2.30133e-05	2.81086e-05	3.58338e-05	3.07687e-05	5.10746e-05	4.07605e-05
Oceanirhabdus_sp_W0125-5	1.83422e-05	6.705e-05	2.45961e-05	5.4273e-05	2.1384e-05	7.85256e-05	6.50128e-05	4.41211e-05	4.91472e-05	0.000152474
Paraclostridium_bifermentans	1.91172e-05	3.81347e-05	2.18905e-05	1.92406e-05	3.27888e-05	1.87391e-05	2.63635e-05	1.94481e-05	4.43289e-05	2.90607e-05
Flintibacter_sp_KGMB00164	0.0022827	0.00487223	0.00302852	0.0028271	0.00232088	0.004198	0.00381195	0.00314711	0.00423887	0.00301364
Intestinimonas_butyriciproducens	0.00201454	0.0033064	0.00225694	0.00227838	0.00176571	0.00311559	0.00310039	0.00246614	0.00374707	0.00237883
Massilistercora_timonensis	0.00113179	0.00107469	0.00137812	0.000740218	0.000628894	0.00194172	0.00161687	0.00169779	0.00178857	0.00212219
Aminipila_luticellarii	0.000218298	0.000162387	0.000162334	0.000155377	0.000113844	0.000230223	0.000233944	0.000290851	0.000409881	0.000405718
Aminipila_butyrica	4.83098e-05	6.95644e-05	7.72318e-05	4.2656e-05	3.52327e-05	8.2095e-05	7.37153e-05	8.59201e-05	0.00011821	5.54796e-05
Aminipila_terrae	3.64261e-05	4.73541e-05	5.14059e-05	3.64845e-05	4.399e-05	7.40639e-05	5.52865e-05	5.10876e-05	7.83786e-05	8.1521e-05
Emergencia_timonensis	0.000149321	0.000147719	0.000169221	0.000130146	0.000142764	0.000163298	0.000159717	0.000150941	0.000212008	0.000172855
Mogibacterium_diversum	2.1184e-05	1.94864e-05	1.64794e-05	1.66994e-05	2.99376e-05	2.23084e-05	3.30183e-05	3.28006e-05	6.26386e-05	0.000100392
Mogibacterium_pumilum	1.42088e-05	2.0115e-05	1.40198e-05	1.01648e-05	1.24231e-05	2.05237e-05	1.91967e-05	2.32216e-05	2.7304e-05	1.9248e-05
Mogibacterium_neglectum	2.04089e-05	3.62489e-05	2.85315e-05	2.21448e-05	1.56816e-05	2.45393e-05	3.30183e-05	2.43827e-05	3.0195e-05	3.35897e-05
Proteiniborus_sp_MB09-C3	5.63184e-05	4.06491e-05	4.4273e-05	3.23097e-05	5.35619e-05	0.000118681	8.93286e-05	8.62103e-05	0.00015483	0.00017361
Thermaerobacter_sp_PB12/4term	3.4101e-05	4.84017e-05	4.35351e-05	3.64845e-05	1.26268e-05	6.24636e-05	2.96909e-05	5.74735e-05	7.86998e-05	2.94381e-05
Thermaerobacter_marianensis	4.88265e-05	3.16392e-05	4.89463e-05	3.15836e-05	1.58853e-05	7.00484e-05	3.42981e-05	5.48611e-05	7.38814e-05	4.00057e-05
Carboxydocella_thermautotrophica	2.09256e-05	1.92769e-05	3.39426e-05	1.72439e-05	1.64962e-05	2.32007e-05	2.58516e-05	3.83157e-05	3.69407e-05	2.94381e-05
Fenollaria_sporofastidiosus	2.40257e-05	3.43631e-05	6.39499e-06	2.14188e-05	1.60889e-05	0	1.40776e-05	8.41784e-06	1.06004e-05	2.90607e-05
Clostridioides_difficile	0.00344239	0.00217032	0.0046403	0.00255954	0.00306789	0.00502698	0.00366938	0.00934932	0.00518294	0.00589631
Romboutsia_sp_CE17	1.1367e-05	2.89153e-05	1.82011e-05	2.65012e-05	4.03242e-05	3.34626e-05	3.22505e-05	2.03189e-05	5.81415e-05	3.35897e-05
Romboutsia_sp_13368	1.55005e-05	2.87058e-05	8.8546e-06	1.32506e-05	3.7473e-05	1.11542e-05	1.45895e-05	2.11897e-05	2.85889e-05	1.16998e-05
Romboutsia_hominis	6.20019e-06	9.4289e-06	2.33663e-05	1.45212e-05	2.9734e-05	1.47236e-05	8.95846e-06	1.97384e-05	3.24436e-05	0
Romboutsia_ilealis	4.75348e-05	0.000849859	3.39426e-05	0.000179155	0.00133966	4.99708e-05	0.000347844	0.000110013	2.18432e-05	9.85045e-05
Peptacetobacter_hiranonis	6.25185e-05	6.93548e-05	6.83772e-05	5.68142e-05	0.000135839	9.41415e-05	8.36976e-05	0.000148618	0.000116283	0.000210219
Terrisporobacter_hibernicus	1.36921e-05	1.80197e-05	1.18061e-05	2.52306e-05	1.95511e-05	1.69544e-05	2.48277e-05	2.52535e-05	4.65774e-05	4.67991e-05
Terrisporobacter_petrolearius	1.29171e-05	3.18487e-05	9.34653e-06	3.0313e-05	1.5478e-05	1.24927e-05	1.30538e-05	1.7126e-05	3.24436e-05	1.96254e-05
Terrisporobacter_mayombei	1.29171e-05	2.682e-05	1.59875e-05	6.17151e-06	1.32377e-05	1.0708e-05	2.78992e-05	1.16108e-05	1.31702e-05	2.30221e-05
Filifactor_alocis	2.09256e-05	2.55628e-05	3.64023e-05	3.57585e-05	2.60681e-05	8.78951e-05	0.000126186	7.31482e-05	7.80573e-05	0.00018078
Tepidibacter_sp_8C15b	1.31754e-05	1.11052e-05	1.08223e-05	1.05279e-05	1.4867e-05	3.30164e-05	1.89407e-05	2.26411e-05	3.46922e-05	4.26476e-05
Tepidibacter_hydrothermalis	1.57588e-05	1.90673e-05	1.20521e-05	1.63364e-05	1.79218e-05	1.38312e-05	3.17385e-05	2.93173e-05	3.50134e-05	4.07605e-05
Peptoclostridium_acidaminophilum	5.03765e-05	5.17542e-05	5.26357e-05	3.55769e-05	0.000152947	5.22017e-05	4.93995e-05	8.70811e-05	5.68566e-05	0.000101146
Paeniclostridium_sordellii	4.03012e-05	3.39441e-05	2.92694e-05	3.97518e-05	4.11388e-05	4.72938e-05	5.75901e-05	7.75022e-05	5.23595e-05	9.02015e-05
Peptostreptococcus_sp_CBA3647	1.1367e-05	1.38291e-05	9.59249e-06	6.17151e-06	9.36824e-06	1.69544e-05	1.38216e-05	1.74162e-05	3.43709e-05	1.77384e-05
Acetoanaerobium_sticklandii	1.34337e-05	1.67625e-05	8.8546e-06	1.77885e-05	1.58853e-05	3.16779e-05	1.35657e-05	1.62551e-05	3.40497e-05	2.52866e-05
Eubacterium_ventriosum	0.000364003	0.000293972	0.000574319	0.000351595	0.000370249	0.0013916	0.00048606	0.000814789	0.001114	0.000971081
Eubacterium_sp_MSJ-33	0.000133562	0.000174539	0.000234647	0.000185871	0.000135228	0.000279301	0.000183264	0.000282143	0.000436222	0.000300043
Eubacterium_callanderi	0.000277458	0.000220636	0.000271295	0.000238511	0.000202843	0.000547448	0.00040953	0.000415377	0.000491472	0.000589518
Eubacterium_limosum	0.000126587	0.000139129	0.00010355	0.000103282	8.57397e-05	0.000188729	0.000222426	0.000210736	0.000301629	0.000253243
Eubacterium_maltosivorans	0.000143896	0.000111261	0.000348035	8.02296e-05	9.30714e-05	0.000160174	0.000215003	0.000233958	0.000267579	0.000234373
Intestinibacillus_sp_NTUH-41-i26	0.000318793	0.000346146	0.000343116	0.000282256	0.000193067	0.000427429	0.000377791	0.000369514	0.00053805	0.000418173
Acetobacterium_wieringae	5.27016e-05	5.32209e-05	7.30505e-05	3.44879e-05	2.93267e-05	5.8448e-05	6.16854e-05	5.48611e-05	8.41606e-05	5.73666e-05
Acetobacterium_sp_KB-1	2.14423e-05	2.26294e-05	5.50953e-05	2.30524e-05	1.56816e-05	3.74781e-05	3.27624e-05	6.09568e-05	6.52084e-05	4.56669e-05
uncultured_Acetobacterium_sp_	2.1184e-05	2.09531e-05	4.94382e-05	2.12373e-05	1.89401e-05	3.12318e-05	2.68754e-05	4.78946e-05	5.39656e-05	3.92509e-05
Acetobacterium_woodii	2.94509e-05	2.30484e-05	3.95998e-05	2.14188e-05	1.32377e-05	2.58778e-05	2.43158e-05	1.91578e-05	5.30019e-05	4.56669e-05
Alkalibacter_rhizosphaerae	3.53927e-05	4.73541e-05	5.36195e-05	3.68475e-05	2.32169e-05	4.90785e-05	4.99114e-05	3.42519e-05	6.71357e-05	3.73638e-05
Desulfitobacterium_hafniense	5.81267e-05	6.18117e-05	7.45262e-05	5.75403e-05	4.74522e-05	7.80794e-05	8.29297e-05	7.28579e-05	0.000103755	0.000120772
Desulfitobacterium_metallireducens	1.18837e-05	9.00984e-06	1.67254e-05	9.25727e-06	1.03865e-05	2.23084e-05	2.61075e-05	1.19011e-05	5.23595e-05	1.39642e-05
Desulfitobacterium_dichloroeliminans	1.80839e-05	2.40961e-05	1.32819e-05	2.08742e-05	1.64962e-05	8.43258e-05	4.42804e-05	3.68643e-05	6.19962e-05	0.000146436
Desulfitobacterium_dehalogenans	2.58341e-05	3.75061e-05	3.51725e-05	3.55769e-05	3.09559e-05	0.000103511	4.6584e-05	5.16681e-05	5.20382e-05	4.52894e-05
Syntrophobotulus_glycolicus	6.38102e-05	7.08215e-05	9.27274e-05	7.91405e-05	3.11596e-05	0.00012225	0.000105454	0.000134685	0.000150975	0.000292494
Desulfosporosinus_youngiae	3.66844e-05	2.61914e-05	2.21365e-05	2.14188e-05	4.399e-05	3.12318e-05	3.37862e-05	2.81562e-05	3.40497e-05	2.60414e-05
Desulfosporosinus_acidiphilus	1.47254e-05	1.92769e-05	1.64794e-05	1.74254e-05	8.34995e-06	1.42774e-05	1.33097e-05	2.00287e-05	3.3086e-05	2.00028e-05
Desulfosporosinus_orientis	1.83422e-05	8.59078e-06	2.60719e-05	9.25727e-06	8.55361e-06	1.69544e-05	2.12443e-05	1.79968e-05	2.37705e-05	3.28348e-05
Desulfosporosinus_meridiei	1.34337e-05	3.08011e-05	1.40198e-05	8.71272e-06	1.34414e-05	1.96314e-05	1.86848e-05	2.148e-05	2.12008e-05	9.4353e-06
Dehalobacter_sp_CF	3.61677e-05	5.17542e-05	3.02532e-05	4.06594e-05	2.99376e-05	4.46168e-05	3.71136e-05	2.4673e-05	5.07533e-05	0
Dehalobacter_restrictus	1.60171e-05	1.63434e-05	2.21365e-05	2.06927e-05	1.20158e-05	3.4355e-05	3.42981e-05	4.52822e-05	3.69407e-05	2.64188e-05
Maliibacterium_massiliense	0.000317243	0.000359556	0.000388373	0.000280804	0.0002116	0.000464015	0.000402363	0.000510876	0.000535159	0.000375902
Aristaeella_lactis	0.000142604	0.000170139	0.000178322	0.000122523	8.41105e-05	0.000207914	0.000192479	0.000184612	0.000258585	0.000213993
Aristaeella_hokkaidonensis	0.000142604	0.000117337	0.000162088	9.32987e-05	8.77763e-05	0.00015839	0.000172258	0.000159939	0.000253767	0.000171345
Desulforamulus_ruminis	4.08179e-05	8.36029e-05	5.48493e-05	8.00481e-05	5.35619e-05	0.000142328	7.5507e-05	6.64719e-05	9.15487e-05	6.34052e-05
Desulforamulus_reducens	1.26587e-05	2.74486e-05	1.52496e-05	1.66994e-05	1.05902e-05	1.3385e-05	1.91967e-05	1.74162e-05	3.08375e-05	1.81158e-05
Desulforamulus_ferrireducens	4.05595e-05	3.28964e-05	3.27128e-05	2.83163e-05	1.89401e-05	4.774e-05	3.86494e-05	3.222e-05	3.85468e-05	3.62316e-05
Thermanaerosceptrum_fracticalcis	3.53927e-05	2.30484e-05	3.76321e-05	2.4323e-05	1.69036e-05	6.82637e-05	8.31857e-05	7.69217e-05	8.25545e-05	0.000166061
Candidatus_Formimonas_warabiya	4.70181e-05	4.10681e-05	5.7309e-05	2.63197e-05	2.30133e-05	5.48787e-05	4.53042e-05	6.06665e-05	8.09484e-05	7.69921e-05
Dehalobacterium_formicoaceticum	3.53927e-05	5.13351e-05	3.44346e-05	5.57251e-05	3.80839e-05	4.81862e-05	4.17208e-05	5.13779e-05	5.94264e-05	5.09506e-05
Acididesulfobacillus_acetoxydans	3.38427e-05	2.3258e-05	4.00917e-05	1.68809e-05	1.73109e-05	2.45393e-05	3.60898e-05	3.222e-05	3.37285e-05	4.22701e-05
Desulfofarcimen_acetoxidans	1.60171e-05	2.26294e-05	1.79552e-05	2.23263e-05	3.82876e-05	2.76624e-05	2.20122e-05	2.43827e-05	3.18011e-05	4.18927e-05
Candidatus_Desulforudis_audaxviator	2.17006e-05	1.48767e-05	1.2544e-05	8.53121e-06	1.40524e-05	1.51697e-05	1.63812e-05	9.28865e-06	1.92734e-05	1.69835e-05
Vallitalea_pronyensis	5.37349e-05	7.20787e-05	3.83699e-05	4.71939e-05	5.68204e-05	8.03103e-05	3.78815e-05	0.000104207	0.000101185	0.000122282
Vallitalea_guaymasensis	4.80514e-05	3.22678e-05	8.36268e-05	4.59233e-05	6.17082e-05	7.67409e-05	9.21441e-05	9.25963e-05	9.28336e-05	0.000120394
Petrocella_atlantisensis	2.91925e-05	2.95439e-05	2.23825e-05	2.66827e-05	3.58437e-05	5.39864e-05	3.86494e-05	7.57606e-05	9.05851e-05	6.56697e-05
Cellulosilyticum_sp_WCF-2	3.61677e-05	1.84387e-05	2.45961e-05	2.4323e-05	1.97548e-05	4.19398e-05	4.0697e-05	3.97671e-05	7.51663e-05	5.32151e-05
Cellulosilyticum_lentocellum	2.01506e-05	3.89728e-05	4.99301e-05	4.44712e-05	2.36243e-05	5.80019e-05	5.86139e-05	5.60222e-05	8.83365e-05	6.52923e-05
Heliomicrobium_modesticaldum	0.000106695	0.000143319	0.000109453	7.69624e-05	7.63715e-05	0.000107973	0.000102126	0.000105658	0.000148084	0.000118507
Heliorestis_convoluta	5.6835e-06	9.4289e-06	7.13287e-06	9.98333e-06	1.4256e-05	1.20465e-05	1.25418e-05	6.09568e-06	1.22065e-05	9.81271e-06
Symbiobacterium_thermophilum	4.96015e-05	5.99259e-05	5.26357e-05	4.51972e-05	4.15461e-05	5.44325e-05	3.94172e-05	4.84752e-05	9.02638e-05	3.58541e-05
Caldinitratiruptor_microaerophilus	2.50591e-05	2.66105e-05	2.97613e-05	1.63364e-05	2.21987e-05	2.54316e-05	3.17385e-05	2.64146e-05	4.43289e-05	2.30221e-05
Christensenella_minuta	6.94937e-05	0.000115033	0.000113142	9.34802e-05	0.000200602	8.16488e-05	8.34416e-05	8.1566e-05	0.000116925	8.56725e-05
Syntrophomonas_wolfei	1.60171e-05	2.05341e-05	2.38582e-05	2.86794e-05	1.16085e-05	2.94471e-05	7.26915e-05	3.30908e-05	3.50134e-05	1.54739e-05
Candidatus_Syntrophocurvum_alkaliphilum	8.26691e-06	7.75265e-06	7.37884e-06	1.81515e-05	9.5719e-06	2.45393e-05	1.48454e-05	1.3933e-05	2.37705e-05	2.86833e-05
Syntrophothermus_lipocalidus	6.45853e-06	1.11052e-05	1.30359e-05	7.98666e-06	5.90606e-06	5.80019e-06	9.72633e-06	7.8373e-06	1.8631e-05	1.58513e-05
Alkalicella_caledoniensis	2.63508e-05	1.6553e-05	3.12371e-05	2.52306e-05	2.01621e-05	5.44325e-05	3.66017e-05	5.45708e-05	6.23174e-05	3.09478e-05
Desulfoscipio_gibsoniae	2.55758e-05	2.87058e-05	3.29588e-05	3.0676e-05	2.09767e-05	3.61396e-05	2.76432e-05	3.16395e-05	5.81415e-05	5.62344e-05
Thermincola_potens	1.75672e-05	2.72391e-05	2.43502e-05	2.94054e-05	1.87365e-05	3.03394e-05	5.04233e-05	2.98979e-05	4.0153e-05	5.92537e-05
Desulfotomaculum_nigrificans	4.03012e-05	3.14297e-05	2.65638e-05	1.65179e-05	1.75145e-05	3.07856e-05	2.61075e-05	2.4673e-05	3.91893e-05	2.3777e-05
Thermoanaerobacterium_sp_RBIITD	1.39504e-05	7.16597e-05	2.63178e-05	4.33821e-05	7.84081e-05	2.76624e-05	2.45718e-05	5.10876e-05	7.45239e-05	3.54767e-05
Thermoanaerobacterium_sp_CMT5567-10	1.49838e-05	7.75265e-06	1.69713e-05	1.03464e-05	9.77555e-06	1.69544e-05	1.30538e-05	1.13205e-05	3.24436e-05	0
Thermoanaerobacterium_thermosaccharolyticum	3.15176e-05	4.19062e-05	2.90234e-05	3.97518e-05	3.01413e-05	4.72938e-05	4.0441e-05	7.11163e-05	6.42447e-05	5.73666e-05
Thermoanaerobacterium_xylanolyticum	8.00857e-06	7.96219e-06	9.34653e-06	1.66994e-05	6.72069e-06	2.40931e-05	2.04765e-05	2.17703e-05	1.574e-05	4.90636e-05
Thermoanaerobacter_sp_RKWS2	2.60924e-05	0	0	0	0	0	4.0441e-05	0	4.97897e-05	0.000113978
Thermoanaerobacter_sp_X514	0	0	5.50953e-05	0	0	0	3.481e-05	5.05071e-05	2.95526e-05	0
Thermoanaerobacter_kivui	8.52525e-06	2.89153e-05	8.11672e-06	1.50657e-05	5.29509e-06	3.25703e-05	9.72633e-06	2.00287e-05	2.08795e-05	6.416e-06
Thermoanaerobacter_mathranii	1.0592e-05	0	0	0	0	0	1.91967e-05	1.36427e-05	0	0
Thermoanaerobacter_wiegelii	0	2.03245e-05	0	0	4.2768e-06	0	4.60721e-06	0	1.50975e-05	0
Gelria_sp_Kuro-4	5.34766e-05	4.31634e-05	5.16519e-05	4.193e-05	3.03449e-05	6.60329e-05	7.11558e-05	5.71833e-05	8.51243e-05	5.01958e-05
Caldanaerobacter_subterraneus	2.89342e-05	4.04395e-05	1.8939e-05	2.4686e-05	5.1729e-05	1.96314e-05	2.04765e-05	2.49633e-05	5.07533e-05	1.96254e-05
Thermacetogenium_phaeum	3.72011e-05	4.40016e-05	5.28817e-05	2.32339e-05	3.09559e-05	4.46168e-05	5.60544e-05	2.98979e-05	4.49713e-05	5.39699e-05
Ammonifex_degensii	2.14423e-05	2.84962e-05	3.51725e-05	1.72439e-05	1.14048e-05	3.61396e-05	3.96732e-05	2.67049e-05	4.40076e-05	3.50993e-05
Aceticella_autotrophica	1.62755e-05	2.03245e-05	2.13986e-05	1.7607e-05	3.44181e-05	1.60621e-05	1.56133e-05	3.71546e-05	4.14378e-05	1.13224e-05
Carboxydothermus_hydrogenoformans	1.80839e-05	1.38291e-05	1.79552e-05	1.43397e-05	1.4867e-05	2.05237e-05	1.43335e-05	1.91578e-05	2.31281e-05	2.41544e-05
Mahella_australiensis	5.81267e-05	4.023e-05	4.59947e-05	2.26894e-05	5.78387e-05	3.4355e-05	8.06261e-05	5.95054e-05	0.000100543	0.000133226
Caldicellulosiruptor_naganoensis	9.55862e-06	7.96219e-06	6.39499e-06	1.45212e-05	7.53532e-06	8.4772e-05	2.63635e-05	2.87368e-05	4.75411e-05	0.000108317
Caldicellulosiruptor_acetigenus	9.30028e-06	1.341e-05	6.88691e-06	1.61548e-05	5.90606e-06	1.56159e-05	1.51014e-05	1.74162e-05	3.37285e-05	1.69835e-05
Caldicellulosiruptor_morganii	5.16682e-06	1.17337e-05	4.18134e-06	1.25245e-05	7.94264e-06	1.74006e-05	1.43335e-05	1.45135e-05	2.7304e-05	1.01901e-05
Caldicellulosiruptor_saccharolyticus	0	1.71816e-05	0	0	0	2.49854e-05	0	0	4.94684e-05	0
Caldicellulosiruptor_diazotrophicus	2.71258e-05	7.75265e-06	1.20521e-05	0	1.30341e-05	0	7.67868e-06	5.13779e-05	1.76673e-05	3.13252e-05
Caldicellulosiruptor_obsidiansis	9.55862e-06	2.78676e-05	6.14903e-06	3.6303e-05	9.16458e-06	1.60621e-05	1.89407e-05	1.24816e-05	1.06004e-05	3.28348e-05
Caldicellulosiruptor_danielii	6.71687e-06	2.72391e-06	4.4273e-06	5.44545e-06	5.49875e-06	0	3.07147e-06	1.01595e-05	7.38814e-06	7.54824e-06
Caldicellulosiruptor_changbaiensis	1.08503e-05	0	1.35279e-05	0	0	2.54316e-05	8.44655e-06	1.36427e-05	1.76673e-05	2.03803e-05
Caldicellulosiruptor_hydrothermalis	0	5.44781e-06	5.65711e-06	5.99e-06	4.88778e-06	0	0	2.43827e-05	1.25277e-05	2.64188e-05
Caldicellulosiruptor_bescii	1.65338e-05	1.71816e-05	3.12371e-05	1.8696e-05	1.60889e-05	0	2.45718e-05	2.26411e-05	1.18853e-05	1.50965e-05
Moorella_sp_Hama-1	3.4101e-05	3.18487e-05	3.54184e-05	1.99667e-05	2.56608e-05	4.46168e-05	4.37685e-05	3.33811e-05	5.78203e-05	4.22701e-05
Moorella_glycerini	1.73089e-05	2.76581e-05	2.73017e-05	1.99667e-05	1.60889e-05	2.00776e-05	3.14826e-05	2.43827e-05	3.50134e-05	1.88706e-05
Moorella_thermoacetica	1.96339e-05	1.42481e-05	1.42657e-05	1.37951e-05	1.73109e-05	2.58778e-05	2.43158e-05	2.69952e-05	2.89101e-05	3.13252e-05
Thermanaeromonas_toyohensis	9.04194e-06	9.21937e-06	1.03304e-05	9.07575e-06	3.66583e-06	1.16004e-05	1.04942e-05	1.19011e-05	9.63671e-06	9.05789e-06
Zhaonella_formicivorans	1.49838e-05	4.10681e-05	4.30432e-05	1.92406e-05	1.75145e-05	3.61396e-05	2.3036e-05	2.87368e-05	2.95526e-05	3.17026e-05
Tepidanaerobacter_acetatoxydans	1.44671e-05	1.15242e-05	1.45117e-05	1.08909e-05	1.85328e-05	2.45393e-05	4.81197e-05	3.222e-05	5.01109e-05	0.000109449
Biomaibacter_acetigenes	2.04089e-05	2.91248e-05	3.1483e-05	2.19633e-05	1.81255e-05	2.81086e-05	3.30183e-05	4.06379e-05	3.66195e-05	2.94381e-05
Thermosediminibacter_oceani	2.66091e-05	3.68775e-05	4.50109e-05	2.30524e-05	2.21987e-05	4.19398e-05	5.50305e-05	3.65741e-05	5.20382e-05	3.92509e-05
Halanaerobium_hydrogeniformans	9.04194e-06	1.06861e-05	7.6248e-06	1.48842e-05	1.58853e-05	1.16004e-05	1.7661e-05	1.48038e-05	1.60612e-05	2.11351e-05
Halanaerobium_praevalens	1.31754e-05	1.48767e-05	3.1975e-06	7.98666e-06	1.4256e-05	1.02619e-05	1.20299e-05	1.01595e-05	1.31702e-05	7.92565e-06
Iocasia_fonsfrigidae	4.05595e-05	5.92973e-05	1.9185e-05	1.90591e-05	7.55569e-05	2.09699e-05	2.40599e-05	4.12184e-05	2.82677e-05	5.84989e-05
Halocella_sp_SP3-1	0	0	9.83845e-06	1.52473e-05	0	0	1.38216e-05	8.12757e-06	9.95793e-06	0
Acetohalobium_arabaticum	6.71687e-06	1.42481e-05	3.93538e-06	3.08576e-06	3.86949e-06	6.24636e-06	4.0953e-06	0	1.28489e-05	9.81271e-06
Halobacteroides_halobius	5.94184e-06	1.25719e-05	8.11672e-06	1.88776e-05	1.14048e-05	2.05237e-05	2.53396e-05	8.41784e-06	1.25277e-05	3.24574e-05
Anoxybacter_fermentans	1.98923e-05	2.76581e-05	1.13142e-05	1.45212e-05	1.73109e-05	1.3385e-05	2.81552e-05	1.62551e-05	2.4413e-05	3.05704e-05
Halothermothrix_orenii	9.04194e-06	1.52958e-05	7.13287e-06	8.16818e-06	1.24231e-05	5.35402e-06	9.21441e-06	6.38595e-06	9.63671e-06	7.92565e-06
Natranaerofaba_carboxydovora	1.75672e-05	8.80031e-06	7.37884e-06	1.07094e-05	5.49875e-06	7.18331e-05	3.63457e-05	3.62838e-05	5.81415e-05	0.000135868
Natranaerobius_thermophilus	3.61677e-06	3.77156e-06	5.16519e-06	4.53788e-06	3.31961e-05	6.24636e-06	2.55956e-06	4.9346e-06	8.67304e-06	2.26447e-05
Koleobacter_methoxysyntrophicus	1.29171e-05	1.50862e-05	1.8939e-05	1.797e-05	1.07938e-05	1.74006e-05	3.78815e-05	2.87368e-05	2.34493e-05	2.26447e-05
Lactobacillus_taiwanensis	0.00804526	0.000521733	0.0034073	0.00925327	0.00216427	0.0145411	0.00121221	0.00904889	0.0459234	0.0340252
Lactobacillus_intestinalis	0.00336257	0.000203455	4.23053e-05	0.00711049	0.0013309	0.007534	0.00053674	0.0123269	0.0130969	0.00153758
Lactobacillus_johnsonii	0.0019218	0.000156939	0.000767399	0.00227239	0.00057798	0.00359522	0.000354755	0.00277208	0.0111869	0.00748295
Lactobacillus_isalae	0.000186006	1.13147e-05	8.06753e-05	0.00021201	4.86741e-05	0.00032838	3.32743e-05	0.000200867	0.000982623	0.000729915
Lactobacillus_gasseri	0.000177222	1.6553e-05	8.14132e-05	0.00021691	6.55777e-05	0.000382366	4.50483e-05	0.000210446	0.00100671	0.000810681
Lactobacillus_sp_KimC2	8.7836e-06	1.52958e-05	4.91922e-06	1.28876e-05	1.77182e-05	6.64791e-05	2.17563e-05	2.81562e-05	4.27227e-05	0.000103033
Lactobacillus_sp_IBH004	1.62755e-05	2.05341e-05	5.90307e-06	4.53788e-06	9.97921e-06	7.13869e-06	6.3989e-06	1.30622e-05	2.4413e-05	1.35868e-05
Lactobacillus_sp_PV034	5.94184e-06	1.25719e-05	4.18134e-06	8.53121e-06	7.12801e-06	3.16779e-05	4.0953e-06	1.16108e-05	2.37705e-05	3.05704e-05
Lactobacillus_sp_XA3	6.20019e-06	7.12406e-06	4.18134e-06	6.17151e-06	5.90606e-06	8.4772e-06	8.95846e-06	5.51514e-06	1.28489e-05	1.62287e-05
Lactobacillus_sp_ESL0785	1.2142e-05	1.11052e-05	1.20521e-05	9.25727e-06	9.36824e-06	1.02619e-05	1.43335e-05	1.30622e-05	1.25277e-05	2.00028e-05
Lactobacillus_sp_Kim32-2	3.10009e-06	9.84797e-06	2.45961e-06	7.44212e-06	2.03657e-06	6.24636e-06	2.55956e-06	3.19297e-06	1.06004e-05	3.77412e-06
Lactobacillus_sp_3B_2020_	6.20019e-06	2.87058e-05	4.67326e-06	1.17985e-05	4.68412e-06	7.58486e-06	1.27978e-05	9.57892e-06	1.09216e-05	1.05675e-05
Lactobacillus_sp_CBA3606	7.75023e-06	1.78102e-05	0	0	7.12801e-06	0	0	0	8.99426e-06	0
Lactobacillus_sp_ESL0677	4.3918e-06	0	5.65711e-06	0	0	1.3385e-05	4.86316e-06	0	1.06004e-05	0
Lactobacillus_sp_ESL0681	1.78255e-05	2.45152e-05	0	1.74254e-05	0	0	1.63812e-05	0	2.12008e-05	0
Lactobacillus_sp_PV037	0	0	0	0	0	0	0	2.03189e-05	2.47342e-05	0
Lactobacillus_paragasseri	7.98274e-05	1.0267e-05	4.30432e-05	8.67642e-05	2.17913e-05	0.000168205	1.91967e-05	9.89822e-05	0.000427227	0.000385338
Lactobacillus_acidophilus	3.95262e-05	3.77156e-06	5.90307e-06	4.91906e-05	2.32169e-05	7.45101e-05	1.07502e-05	6.67622e-05	0.000127526	9.35982e-05
Lactobacillus_crispatus	2.84175e-05	6.49547e-06	7.37884e-06	4.35636e-05	1.09975e-05	7.00484e-05	1.02382e-05	6.93746e-05	9.28336e-05	5.28377e-05
Lactobacillus_helveticus	1.86006e-05	5.02875e-06	7.6248e-06	2.52306e-05	1.14048e-05	4.68477e-05	1.7149e-05	3.88962e-05	7.613e-05	5.43473e-05
Lactobacillus_amylolyticus	1.36921e-05	3.14297e-06	4.67326e-06	1.28876e-05	4.48046e-06	2.18622e-05	0	2.35119e-05	5.4608e-05	3.62316e-05
Lactobacillus_delbrueckii	4.23679e-05	5.34305e-05	4.52569e-05	3.04945e-05	2.09767e-05	3.88166e-05	4.58161e-05	2.93173e-05	5.42868e-05	3.77412e-05
Lactobacillus_amylovorus	3.92678e-05	1.36195e-05	1.59875e-05	3.04945e-05	1.40524e-05	6.51406e-05	2.09884e-05	8.06952e-05	6.00688e-05	4.90636e-05
Lactobacillus_jensenii	8.00857e-06	7.75265e-06	3.1975e-06	8.71272e-06	5.29509e-06	2.76624e-05	5.11912e-06	1.01595e-05	2.53767e-05	3.69864e-05
Lactobacillus_ultunensis	0	5.65734e-06	4.18134e-06	7.98666e-06	4.68412e-06	1.0708e-05	4.60721e-06	1.19011e-05	2.34493e-05	1.47191e-05
Lactobacillus_acetotolerans	7.23355e-06	2.51437e-06	0	8.89424e-06	5.90606e-06	1.60621e-05	0	9.57892e-06	2.31281e-05	1.35868e-05
Lactobacillus_iners	9.81696e-06	1.44577e-05	1.69713e-05	1.07094e-05	1.03865e-05	2.94471e-05	1.84288e-05	2.00287e-05	2.53767e-05	2.5664e-05
Lactobacillus_kefiranofaciens	5.42516e-06	6.0764e-06	6.64095e-06	9.98333e-06	8.14629e-06	2.45393e-05	5.88699e-06	1.36427e-05	2.40918e-05	2.75511e-05
Lactobacillus_apis	4.13346e-06	8.17172e-06	5.65711e-06	4.35636e-06	2.03657e-06	8.03103e-06	4.86316e-06	9.57892e-06	1.28489e-05	1.32094e-05
Lactobacillus_terrae	5.6835e-06	1.36195e-05	0	1.07094e-05	6.10972e-06	0	2.55956e-06	0	8.03059e-06	0
Lactobacillus_panisapium	2.84175e-06	6.705e-06	3.93538e-06	5.26394e-06	5.49875e-06	8.92336e-06	4.86316e-06	8.41784e-06	8.67304e-06	6.03859e-06
Lactobacillus_helsingborgensis	4.3918e-06	0	0	0	6.31338e-06	0	0	0	7.06692e-06	0
Ligilactobacillus_murinus	0.0119919	0.00198342	0.00385766	0.000410587	0.0152861	0.00707489	0.0016952	0.00316395	0.0224188	0.0403178
Ligilactobacillus_ruminis	0.00104241	0.000766465	0.00108739	0.000492632	0.000533786	0.00200285	0.00149657	0.00171811	0.00205969	0.00269208
Ligilactobacillus_animalis	6.04518e-05	1.50862e-05	3.24669e-05	6.17151e-06	9.69409e-05	1.82929e-05	3.83934e-06	1.21914e-05	0.00014969	0.000234373
Ligilactobacillus_salivarius	3.35843e-05	2.80772e-05	2.26284e-05	2.26894e-05	5.13217e-05	5.08632e-05	3.81374e-05	6.7633e-05	5.10746e-05	5.05732e-05
Ligilactobacillus_faecis	1.73089e-05	5.23828e-06	9.59249e-06	3.99333e-06	2.58645e-05	8.4772e-06	0	8.70811e-06	3.79044e-05	5.88763e-05
Ligilactobacillus_agilis	1.1367e-05	8.17172e-06	7.37884e-06	1.198e-05	9.16458e-06	1.29389e-05	1.1518e-05	1.13205e-05	3.34073e-05	2.52866e-05
Ligilactobacillus_cholophilus	5.94184e-06	7.33359e-06	0	2.17818e-06	5.70241e-06	0	4.86316e-06	1.30622e-05	1.09216e-05	0
Ligilactobacillus_acidipiscis	3.35843e-06	6.28594e-06	4.91922e-06	3.44879e-06	5.90606e-06	0	4.35125e-06	0	4.49713e-06	8.68048e-06
Ligilactobacillus_saerimneri	0	3.14297e-06	0	0	0	0	5.63103e-06	0	5.13958e-06	6.03859e-06
Limosilactobacillus_reuteri	0.0197809	0.00168694	0.00790864	0.0186316	0.00860065	0.0236884	0.000922209	0.00552704	0.0175934	0.0255746
Limosilactobacillus_oris	2.17006e-05	2.66105e-05	2.60719e-05	2.25079e-05	9.16458e-06	2.23084e-05	1.58693e-05	1.33524e-05	3.34073e-05	2.75511e-05
Limosilactobacillus_fermentum	2.68675e-05	3.72966e-05	3.12371e-05	1.66994e-05	3.50291e-05	3.48011e-05	3.60898e-05	2.75757e-05	3.85468e-05	5.54796e-05
Limosilactobacillus_mucosae	1.36921e-05	1.04766e-05	8.60864e-06	1.12539e-05	6.51704e-06	1.60621e-05	1.20299e-05	1.53843e-05	1.99159e-05	1.69835e-05
Limosilactobacillus_vaginalis	1.1367e-05	1.92769e-05	6.39499e-06	2.90424e-06	2.44389e-06	2.81086e-05	4.86316e-06	1.074e-05	0	1.24546e-05
Limosilactobacillus_pontis	1.86006e-05	2.13722e-05	1.86931e-05	1.10724e-05	6.10972e-06	1.0708e-05	1.94527e-05	8.70811e-06	1.89522e-05	2.22673e-05
Limosilactobacillus_frumenti	3.35843e-06	4.19062e-06	2.95153e-06	0	0	0	0	0	5.13958e-06	9.4353e-06
Limosilactobacillus_panis	1.73089e-05	1.63434e-05	0	9.6203e-06	0	0	0	1.24816e-05	1.79885e-05	0
Limosilactobacillus_portuensis	1.62755e-05	4.3792e-05	8.60864e-06	5.44545e-06	4.88778e-06	3.52473e-05	1.48454e-05	1.62551e-05	5.78203e-06	1.84932e-05
Limosilactobacillus_gastricus	0	0	0	0	4.48046e-06	8.92336e-06	3.07147e-06	0	3.85468e-06	0
Liquorilactobacillus_hordei	1.26587e-05	7.75265e-06	5.65711e-06	1.47027e-05	1.16085e-05	6.20174e-05	3.86494e-05	2.32216e-05	7.80573e-05	0.000109827
Liquorilactobacillus_nagelii	6.20019e-06	6.91453e-06	6.88691e-06	1.68809e-05	1.01829e-05	5.88942e-05	2.35479e-05	2.06092e-05	6.10325e-05	9.35982e-05
Liquorilactobacillus_mali	1.03336e-05	4.60969e-06	1.00844e-05	6.17151e-06	4.88778e-06	0	1.35657e-05	4.06379e-06	2.82677e-05	5.28377e-06
Lacticaseibacillus_paracasei	4.90848e-05	2.17912e-05	4.23053e-05	3.64845e-05	2.17913e-05	6.1125e-05	2.99468e-05	2.87368e-05	6.58508e-05	7.85017e-05
Lacticaseibacillus_rhamnosus	1.91172e-05	8.59078e-06	2.558e-05	2.19633e-05	1.56816e-05	3.21241e-05	2.63635e-05	1.42233e-05	2.92314e-05	4.37798e-05
Lacticaseibacillus_chiayiensis	7.23355e-06	1.63434e-05	5.90307e-06	5.26394e-06	1.64962e-05	1.02619e-05	0	0	1.63824e-05	1.20772e-05
Lacticaseibacillus_pantheris	1.2142e-05	6.0764e-06	1.00844e-05	3.81182e-06	1.14048e-05	1.11542e-05	6.91081e-06	6.67622e-06	1.73461e-05	2.15125e-05
Lacticaseibacillus_sp_KACC_23028	1.26587e-05	1.44577e-05	0	4.90091e-06	6.51704e-06	0	5.88699e-06	0	4.81835e-06	0
Lacticaseibacillus_manihotivorans	8.26691e-06	0	4.91922e-06	0	6.10972e-06	6.69252e-06	6.91081e-06	4.9346e-06	4.81835e-06	1.09449e-05
Weissella_viridescens	3.61677e-06	5.86687e-06	0	6.71606e-06	3.46218e-06	4.55092e-05	1.68931e-05	1.50941e-05	4.56138e-05	6.94438e-05
Weissella_soli	5.42516e-06	1.11052e-05	0	3.26727e-06	3.66583e-06	2.76624e-05	1.45895e-05	8.70811e-06	2.18432e-05	5.92537e-05
Weissella_paramesenteroides	0	0	3.93538e-06	4.90091e-06	4.68412e-06	0	2.02205e-05	7.25676e-06	1.38126e-05	0
Weissella_cibaria	5.94184e-06	0	3.93538e-06	2.3597e-06	0	0	5.11912e-06	5.80541e-06	8.99426e-06	4.52894e-06
Weissella_jogaejeotgali	0	4.19062e-06	0	0	3.25852e-06	5.80019e-06	0	4.64433e-06	8.03059e-06	0
Weissella_koreensis	8.00857e-06	0	0	3.81182e-06	3.66583e-06	6.69252e-06	0	0	8.67304e-06	8.30306e-06
Weissella_coleopterorum	0	2.30484e-06	0	2.17818e-06	0	4.46168e-06	0	0	5.78203e-06	1.2832e-05
Weissella_diestrammenae	3.10009e-06	3.98109e-06	3.1975e-06	3.08576e-06	8.96092e-06	0	3.07147e-06	0	3.85468e-06	0
Weissella_confusa	9.30028e-06	9.4289e-06	2.95153e-06	8.16818e-06	1.12012e-05	0	0	0	3.53346e-06	1.05675e-05
Leuconostoc_carnosum	1.16253e-05	2.30484e-05	2.65638e-05	1.21615e-05	1.69036e-05	7.58486e-05	4.24887e-05	3.97671e-05	5.62141e-05	0.000130962
Leuconostoc_sp_LN180020	0	0	0	2.03297e-05	0	3.7032e-05	2.15003e-05	0	0	5.81215e-05
Leuconostoc_lactis	9.81696e-06	0	9.34653e-06	3.81182e-06	0	0	6.14294e-06	1.13205e-05	1.34914e-05	0
Leuconostoc_pseudomesenteroides	0	0	0	0	0	0	1.27978e-05	0	5.4608e-06	0
Leuconostoc_citreum	0	0	0	0	0	0	0	0	2.31281e-05	0
Lentilactobacillus_kefiri	0	6.49547e-06	7.6248e-06	3.81182e-06	0	1.65082e-05	4.35125e-06	0	2.40918e-05	0
Lentilactobacillus_parabuchneri	0	3.14297e-06	4.67326e-06	7.44212e-06	0	0	0	3.48325e-06	1.28489e-05	4.52894e-06
Lentilactobacillus_laojiaonis	2.58341e-06	8.80031e-06	0	2.17818e-06	3.25852e-06	1.29389e-05	4.86316e-06	8.70811e-06	1.06004e-05	2.07577e-05
Lentilactobacillus_hilgardii	0	3.98109e-06	6.64095e-06	4.53788e-06	6.72069e-06	1.11542e-05	1.22859e-05	6.67622e-06	9.31549e-06	6.03859e-06
Lentilactobacillus_buchneri	6.97521e-06	0	6.14903e-06	3.26727e-06	1.03865e-05	0	5.11912e-06	5.22487e-06	7.06692e-06	8.68048e-06
Companilactobacillus_paralimentarius	3.87512e-06	1.04766e-05	0	8.71272e-06	0	1.29389e-05	6.14294e-06	6.96649e-06	2.4413e-05	7.54824e-06
Companilactobacillus_crustorum	3.61677e-06	5.44781e-06	0	0	3.25852e-06	0	0	0	8.35181e-06	9.4353e-06
Companilactobacillus_zhachilii	1.11087e-05	5.44781e-06	7.13287e-06	5.44545e-06	1.05902e-05	0	2.58516e-05	7.54703e-06	6.7457e-06	1.01901e-05
Companilactobacillus_heilongjiangensis	4.13346e-06	0	0	2.90424e-06	0	0	7.93463e-06	4.35406e-06	6.10325e-06	1.47191e-05
Companilactobacillus_farciminis	1.75672e-05	1.08956e-05	0	8.71272e-06	8.96092e-06	1.11542e-05	1.04942e-05	5.80541e-06	1.12428e-05	1.2832e-05
Companilactobacillus_ginsenosidimutans	4.13346e-06	0	0	6.35303e-06	2.03657e-06	0	2.81552e-06	0	3.53346e-06	7.54824e-06
Companilactobacillus_allii	0	0	3.93538e-06	1.81515e-06	2.44389e-06	4.90785e-06	0	3.77352e-06	3.53346e-06	7.17083e-06
Loigolactobacillus_coryniformis	6.45853e-06	2.26294e-05	7.6248e-06	8.53121e-06	4.88778e-06	1.38312e-05	1.27978e-05	6.38595e-06	2.24857e-05	1.96254e-05
Loigolactobacillus_backii	1.39504e-05	1.36195e-05	9.34653e-06	1.14354e-05	9.5719e-06	2.00776e-05	1.66371e-05	2.35119e-05	2.31281e-05	5.28377e-05
Loigolactobacillus_bifermentans	5.42516e-06	6.49547e-06	6.88691e-06	3.44879e-06	6.10972e-06	0	3.58338e-06	0	8.03059e-06	0
Lactiplantibacillus_plantarum	1.98923e-05	2.38866e-05	2.41042e-05	2.03297e-05	2.11804e-05	3.74781e-05	3.12266e-05	2.38022e-05	2.98738e-05	5.28377e-05
Lactiplantibacillus_pentosus	5.42516e-06	8.80031e-06	8.36268e-06	2.72273e-06	2.24023e-06	1.20465e-05	3.481e-05	2.11897e-05	8.99426e-06	1.24546e-05
Lactiplantibacillus_carotarum	6.20019e-06	3.77156e-06	3.1975e-06	0	8.75727e-06	6.24636e-06	5.11912e-06	1.19011e-05	4.49713e-06	0
Latilactobacillus_curvatus	7.75023e-06	8.59078e-06	6.39499e-06	1.41582e-05	1.30341e-05	2.94471e-05	1.10061e-05	1.3933e-05	2.21644e-05	1.16998e-05
Latilactobacillus_sakei	8.7836e-06	1.00575e-05	7.13287e-06	3.81182e-06	6.10972e-06	1.02619e-05	9.21441e-06	0	1.34914e-05	1.81158e-05
Latilactobacillus_graminis	0	8.80031e-06	0	2.3597e-06	3.05486e-06	0	2.81552e-06	8.41784e-06	6.7457e-06	0
Levilactobacillus_zymae	6.97521e-06	8.38125e-06	8.8546e-06	3.08576e-06	5.09143e-06	6.69252e-06	7.42272e-06	7.8373e-06	1.34914e-05	8.68048e-06
Levilactobacillus_suantsaii	0	6.91453e-06	6.39499e-06	3.6303e-06	0	8.03103e-06	7.67868e-06	6.09568e-06	8.03059e-06	8.30306e-06
Levilactobacillus_brevis	8.7836e-06	5.65734e-06	6.39499e-06	3.99333e-06	6.10972e-06	9.36953e-06	5.63103e-06	8.12757e-06	1.09216e-05	1.39642e-05
Levilactobacillus_namurensis	4.13346e-06	1.21528e-05	0	4.17485e-06	2.8512e-06	0	3.58338e-06	4.9346e-06	4.49713e-06	0
Levilactobacillus_koreensis	2.84175e-06	0	3.1975e-06	0	3.05486e-06	5.80019e-06	3.83934e-06	4.9346e-06	3.21224e-06	0
Pediococcus_acidilactici	1.0592e-05	1.0267e-05	0	6.89757e-06	6.51704e-06	1.51697e-05	0	0	1.63824e-05	0
Pediococcus_pentosaceus	1.00753e-05	8.80031e-06	1.94309e-05	5.62697e-06	9.97921e-06	1.38312e-05	7.93463e-06	1.3933e-05	1.574e-05	2.18899e-05
Pediococcus_damnosus	4.13346e-06	7.12406e-06	0	5.80848e-06	0	0	7.42272e-06	9.28865e-06	8.03059e-06	0
Apilactobacillus_kunkeei	1.0592e-05	2.34675e-05	1.03304e-05	1.68809e-05	5.70241e-06	1.60621e-05	6.65486e-06	0	2.24857e-05	2.11351e-05
Apilactobacillus_bombintestini	0	0	0	0	0	4.90785e-06	2.81552e-06	0	7.70937e-06	0
Apilactobacillus_apisilvae	4.90848e-06	0	0	4.53788e-06	1.09975e-05	0	2.81552e-06	9.57892e-06	4.49713e-06	0
Apilactobacillus_apinorum	3.61677e-06	2.93344e-06	0	0	3.46218e-06	0	0	0	3.53346e-06	0
Fructilactobacillus_sanfranciscensis	0	0	0	3.26727e-06	4.2768e-06	0	8.19059e-06	0	2.47342e-05	0
Fructilactobacillus_hinvesii	2.58341e-06	8.59078e-06	6.14903e-06	5.80848e-06	1.64962e-05	4.90785e-06	5.11912e-06	5.22487e-06	6.7457e-06	0
Fructilactobacillus_lindneri	3.10009e-06	5.44781e-06	0	1.99667e-06	5.49875e-06	0	5.88699e-06	4.9346e-06	3.85468e-06	4.15153e-06
Paucilactobacillus_oligofermentans	4.65014e-06	2.40961e-05	6.39499e-06	3.26727e-06	4.48046e-06	0	1.7405e-05	0	1.83097e-05	1.43417e-05
Paucilactobacillus_hokkaidonensis	4.13346e-06	1.27814e-05	0	7.07909e-06	1.22194e-05	0	7.42272e-06	1.42233e-05	7.70937e-06	8.68048e-06
Paucilactobacillus_nenjiangensis	0	0	0	0	0	1.29389e-05	0	0	3.85468e-06	0
Furfurilactobacillus_rossiae	8.26691e-06	5.23828e-06	6.88691e-06	0	5.09143e-06	0	8.19059e-06	0	1.89522e-05	0
Bombilactobacillus_bombi	2.84175e-06	7.75265e-06	0	2.3597e-06	0	0	0	6.09568e-06	0	0
Bombilactobacillus_folatiphilus	2.84175e-06	2.93344e-06	0	1.99667e-06	2.64755e-06	0	0	0	1.31702e-05	6.79342e-06
Bombilactobacillus_thymidiniphilus	8.7836e-06	6.49547e-06	0	0	8.55361e-06	0	0	0	3.53346e-06	7.54824e-06
Schleiferilactobacillus_harbinensis	1.1367e-05	1.40386e-05	1.79552e-05	1.08909e-05	9.77555e-06	1.65082e-05	1.94527e-05	1.19011e-05	1.50975e-05	1.32094e-05
Oenococcus_kitaharae	8.26691e-06	0	0	0	3.25852e-06	0	0	7.54703e-06	6.7457e-06	1.9248e-05
Oenococcus_oeni	1.03336e-05	9.84797e-06	0	2.90424e-06	0	0	4.60721e-06	1.74162e-05	7.38814e-06	1.05675e-05
Secundilactobacillus_malefermentans	0	0	3.1975e-06	5.99e-06	0	9.36953e-06	9.21441e-06	5.80541e-06	8.03059e-06	2.11351e-05
Secundilactobacillus_paracollinoides	0	9.21937e-06	5.90307e-06	2.72273e-06	3.05486e-06	0	5.88699e-06	6.67622e-06	4.17591e-06	0
Periweissella_cryptocerci	6.45853e-06	8.38125e-06	1.18061e-05	3.44879e-06	7.94264e-06	8.03103e-06	5.88699e-06	5.51514e-06	9.63671e-06	6.03859e-06
Nicoliella_spurrieriana	0	2.72391e-06	4.67326e-06	0	0	0	4.60721e-06	0	5.78203e-06	0
Lapidilactobacillus_dextrinicus	8.52525e-06	1.73911e-05	0	2.72273e-06	9.36824e-06	0	6.91081e-06	4.9346e-06	3.85468e-06	4.52894e-06
Enterococcus_faecalis	0.0041487	0.00232622	0.00391078	0.00195328	0.00246242	0.00646052	0.00795281	0.00780218	0.00919342	0.00575704
Enterococcus_faecium	0.00103853	0.000713454	0.000924322	0.00057504	0.00057187	0.00172399	0.00151526	0.00202028	0.00128811	0.00141869
Enterococcus_thailandicus	6.71687e-06	6.28594e-06	7.6248e-06	1.08909e-05	7.12801e-06	6.02327e-05	3.02028e-05	3.25103e-05	4.81835e-05	0.00011813
Enterococcus_cecorum	2.60924e-05	2.91248e-05	3.88619e-05	1.50657e-05	1.69036e-05	0.000140097	2.86671e-05	8.09855e-05	4.46501e-05	4.18927e-05
Enterococcus_raffinosus	9.04194e-06	1.00575e-05	6.39499e-06	9.6203e-06	7.53532e-06	2.32007e-05	2.17563e-05	1.45135e-05	2.98738e-05	6.15182e-05
Enterococcus_durans	3.97845e-05	1.11052e-05	1.2544e-05	1.27061e-05	1.85328e-05	5.0417e-05	1.84288e-05	3.62838e-05	3.79044e-05	3.208e-05
Enterococcus_wangshanyuanii	8.00857e-06	2.93344e-06	8.60864e-06	3.81182e-06	4.2768e-06	6.69252e-06	5.37508e-06	2.4673e-05	1.79885e-05	1.39642e-05
Enterococcus_gilvus	1.16253e-05	8.17172e-06	3.93538e-06	5.44545e-06	4.07315e-06	9.36953e-06	9.21441e-06	1.074e-05	1.89522e-05	4.15153e-06
uncultured_Enterococcus_sp_	1.08503e-05	6.49547e-06	9.83845e-06	7.80515e-06	1.26268e-05	1.16004e-05	1.81729e-05	1.10303e-05	1.60612e-05	4.00057e-05
Enterococcus_sp_CoE-012-22	4.13346e-06	9.00984e-06	3.1975e-06	3.99333e-06	4.07315e-06	0	8.19059e-06	1.45135e-05	1.54187e-05	4.90636e-06
Enterococcus_saigonensis	4.90848e-06	0	1.59875e-05	5.44545e-06	4.88778e-06	1.87391e-05	6.3989e-06	1.16108e-05	1.99159e-05	2.15125e-05
Enterococcus_avium	9.55862e-06	4.56778e-05	1.03304e-05	2.08742e-05	5.90606e-06	1.60621e-05	1.66371e-05	1.36427e-05	1.76673e-05	2.60414e-05
Enterococcus_dispar	0	4.40016e-06	3.68942e-06	3.6303e-06	0	0	4.86316e-06	6.09568e-06	1.22065e-05	4.90636e-06
Enterococcus_mundtii	7.49189e-06	7.96219e-06	6.88691e-06	7.44212e-06	1.22194e-05	9.8157e-06	1.53574e-05	1.24816e-05	1.02792e-05	1.05675e-05
Enterococcus_gallinarum	0	1.00575e-05	1.15602e-05	6.17151e-06	7.53532e-06	0	0	1.21914e-05	3.21224e-05	2.71737e-05
Enterococcus_innesii	0	0	0	0	0	0	0	1.04497e-05	1.09216e-05	4.15153e-06
Enterococcus_hirae	7.23355e-06	1.19433e-05	8.60864e-06	6.89757e-06	1.89401e-05	9.36953e-06	1.38216e-05	9.57892e-06	7.06692e-06	9.4353e-06
Enterococcus_casseliflavus	7.49189e-06	1.17337e-05	1.20521e-05	6.71606e-06	1.12012e-05	0	1.12621e-05	1.13205e-05	9.95793e-06	1.13224e-05
Enterococcus_rotai	4.3918e-06	3.14297e-06	0	2.54121e-06	0	0	4.35125e-06	8.99838e-06	4.49713e-06	5.28377e-06
Vagococcus_carniphilus	7.49189e-06	2.20008e-05	4.18134e-06	2.17818e-06	3.66583e-06	2.09699e-05	5.11912e-06	6.38595e-06	5.65354e-05	0
Vagococcus_sp_CY52-2	4.13346e-06	0	0	0	7.12801e-06	0	0	0	2.31281e-05	0
Vagococcus_hydrophili	1.31754e-05	4.19062e-06	8.60864e-06	5.44545e-06	5.70241e-06	1.91852e-05	7.93463e-06	9.28865e-06	2.31281e-05	3.54767e-05
Vagococcus_lutrae	1.26587e-05	7.48026e-05	1.42657e-05	3.44879e-05	1.99584e-05	1.3385e-05	1.33097e-05	1.59649e-05	3.14799e-05	2.11351e-05
Vagococcus_fluvialis	5.16682e-06	5.65734e-06	1.59875e-05	1.14354e-05	1.30341e-05	1.51697e-05	1.68931e-05	8.99838e-06	2.50554e-05	1.35868e-05
Vagococcus_xieshaowenii	0	0	6.14903e-06	8.89424e-06	4.48046e-06	9.36953e-06	6.14294e-06	9.8692e-06	1.67036e-05	0
Vagococcus_zengguangii	3.87512e-06	2.93344e-06	0	2.54121e-06	3.05486e-06	6.69252e-06	3.58338e-06	0	1.15641e-05	0
Vagococcus_luciliae	1.16253e-05	2.66105e-05	0	6.53454e-06	1.4867e-05	0	6.65486e-06	1.21914e-05	1.15641e-05	8.68048e-06
Vagococcus_teuberi	1.11087e-05	4.19062e-06	3.68942e-06	9.43878e-06	1.26268e-05	0	3.58338e-06	7.54703e-06	8.99426e-06	0
Vagococcus_coleopterorum	0	0	0	0	0	0	0	0	8.99426e-06	0
Vagococcus_penaei	5.94184e-06	5.65734e-06	3.1975e-06	5.26394e-06	8.34995e-06	0	3.83934e-06	4.64433e-06	6.42447e-06	1.62287e-05
Tetragenococcus_halophilus	1.0592e-05	7.75265e-06	3.44346e-06	8.71272e-06	8.14629e-06	1.02619e-05	1.79169e-05	1.3933e-05	1.60612e-05	6.79342e-06
Tetragenococcus_koreensis	5.16682e-06	2.13722e-05	6.64095e-06	2.54121e-06	7.53532e-06	1.65082e-05	1.10061e-05	1.04497e-05	7.70937e-06	8.68048e-06
Tetragenococcus_osmophilus	0	0	4.18134e-06	2.72273e-06	0	0	2.81552e-06	3.19297e-06	3.53346e-06	0
Melissococcus_plutonius	2.58341e-05	3.08011e-05	9.34653e-06	8.34969e-06	1.64962e-05	1.38312e-05	1.22859e-05	2.23508e-05	1.31702e-05	2.83059e-05
Streptococcus_gallolyticus	0.000217782	0.000249552	0.000376321	0.00027681	0.000151725	0.000640251	0.00100693	0.000635983	0.000898141	0.00157683
Streptococcus_suis	0.000314401	0.000220846	0.000241042	0.000338526	0.000201213	0.000192745	0.000231896	0.000216542	0.000321545	0.000201538
Streptococcus_acidominimus	7.7244e-05	3.81347e-05	7.5756e-05	5.24578e-05	5.74314e-05	0.000131173	8.29297e-05	0.000134685	0.000154187	0.000168326
Streptococcus_pyogenes	4.85681e-05	5.42686e-05	0.000127408	2.90424e-05	2.9734e-05	0.000199437	0.000142823	0.00022554	0.000199801	0.000392509
Streptococcus_dysgalactiae	3.4876e-05	4.023e-05	6.05065e-05	2.396e-05	2.38279e-05	6.15712e-05	7.29475e-05	4.84752e-05	9.12275e-05	8.30306e-05
Streptococcus_equi	1.70505e-05	1.15242e-05	1.62334e-05	2.25079e-05	1.14048e-05	2.72163e-05	4.32566e-05	4.55725e-05	2.50554e-05	2.41544e-05
Streptococcus_intermedius	3.04842e-05	9.21937e-06	2.558e-05	6.71606e-06	9.5719e-06	1.51697e-05	3.30183e-05	4.99265e-05	8.4803e-05	0.000222673
Streptococcus_anginosus	1.73089e-05	1.67625e-05	1.47577e-05	7.98666e-06	2.2606e-05	1.51697e-05	1.07502e-05	9.28865e-06	1.18853e-05	1.66061e-05
Streptococcus_constellatus	1.34337e-05	1.13147e-05	9.59249e-06	7.44212e-06	7.73898e-06	1.96314e-05	1.97086e-05	1.27719e-05	1.12428e-05	1.32094e-05
Streptococcus_parasuis	3.07426e-05	4.79826e-05	5.31276e-05	4.10224e-05	2.52535e-05	0.000148574	6.34771e-05	8.82422e-05	9.44397e-05	3.77412e-05
Streptococcus_oralis	1.11087e-05	1.63434e-05	1.30359e-05	2.65012e-05	1.40524e-05	8.29873e-05	3.45541e-05	2.98979e-05	7.35602e-05	0.000120017
Streptococcus_sp_S5	0	0	0	0	0	0	0	0	1.95946e-05	0
Streptococcus_sp_29887	6.97521e-06	0	7.37884e-06	8.16818e-06	0	0	0	0	1.60612e-05	0
Streptococcus_sp_HN38	1.49838e-05	1.27814e-05	7.13287e-06	7.62363e-06	1.93474e-05	5.88942e-05	2.02205e-05	4.06379e-05	8.99426e-06	2.94381e-05
Streptococcus_sp_29896	3.35843e-06	2.72391e-06	0	3.6303e-06	3.46218e-06	0	7.16677e-06	0	4.17591e-06	2.18899e-05
Streptococcus_sp_116-D4	0	0	2.95153e-06	0	0	0	0	0	4.49713e-06	0
Streptococcus_merionis	1.03336e-05	5.65734e-06	6.88691e-06	1.03464e-05	7.33166e-06	2.00776e-05	1.02382e-05	1.33524e-05	4.11166e-05	4.4912e-05
Streptococcus_troglodytae	4.3918e-06	5.86687e-06	6.64095e-06	6.89757e-06	3.86949e-06	5.35402e-05	1.7661e-05	1.59649e-05	4.04742e-05	0.000105675
Streptococcus_equinus	6.20019e-06	1.25719e-05	1.54956e-05	1.37951e-05	2.38279e-05	3.25703e-05	2.3292e-05	2.69952e-05	4.43289e-05	2.00028e-05
Streptococcus_mutans	1.24004e-05	1.57148e-05	1.10683e-05	1.2343e-05	1.03865e-05	2.32007e-05	1.7661e-05	1.59649e-05	3.88681e-05	3.92509e-05
Streptococcus_thermophilus	1.16253e-05	2.13722e-05	1.74632e-05	1.32506e-05	3.60474e-05	2.23084e-05	1.02382e-05	1.33524e-05	3.88681e-05	1.88706e-05
Streptococcus_salivarius	2.42841e-05	3.58298e-05	2.68098e-05	2.54121e-05	4.25644e-05	3.61396e-05	1.12621e-05	1.68357e-05	3.21224e-05	5.28377e-05
Streptococcus_ruminantium	7.49189e-06	0	8.11672e-06	5.08242e-06	0	2.00776e-05	1.02382e-05	3.13492e-05	4.14378e-05	1.54739e-05
Streptococcus_alactolyticus	1.52421e-05	2.07436e-05	0	8.89424e-06	1.28304e-05	1.69544e-05	5.88699e-06	1.04497e-05	2.85889e-05	3.58541e-05
Streptococcus_cristatus	1.11087e-05	6.705e-06	3.93538e-06	9.80181e-06	3.86949e-06	2.45393e-05	1.53574e-05	1.33524e-05	2.4413e-05	7.85017e-05
Streptococcus_gordonii	5.94184e-06	2.76581e-05	9.34653e-06	1.10724e-05	6.31338e-06	1.16004e-05	1.27978e-05	1.33524e-05	2.02371e-05	9.4353e-06
Streptococcus_iniae	5.6835e-06	2.93344e-06	3.1975e-06	5.80848e-06	5.29509e-06	1.3385e-05	1.22859e-05	7.25676e-06	1.73461e-05	4.52894e-06
Streptococcus_sanguinis	1.00753e-05	1.19433e-05	4.4273e-06	7.07909e-06	7.12801e-06	1.16004e-05	1.51014e-05	1.42233e-05	1.70249e-05	1.09449e-05
Streptococcus_pseudoporcinus	0	1.84387e-05	0	0	0	0	0	5.51514e-06	2.21644e-05	3.54767e-05
Streptococcus_canis	2.06673e-05	1.13147e-05	1.18061e-05	1.27061e-05	7.53532e-06	8.4772e-06	1.63812e-05	1.19011e-05	1.8631e-05	1.47191e-05
Streptococcus_parauberis	6.97521e-06	1.42481e-05	9.34653e-06	1.198e-05	9.36824e-06	6.24636e-06	9.47037e-06	1.10303e-05	1.79885e-05	1.13224e-05
Streptococcus_pneumoniae	1.57588e-05	7.10311e-05	0.000106501	5.95369e-05	1.40524e-05	4.81862e-05	1.58693e-05	2.49633e-05	7.9021e-05	7.28405e-05
Streptococcus_porcinus	9.04194e-06	0.000103927	1.52496e-05	4.61048e-05	1.01829e-05	8.03103e-06	1.30538e-05	1.3933e-05	1.44551e-05	2.03803e-05
Streptococcus_chenjunshii	8.7836e-06	2.72391e-06	7.37884e-06	5.80848e-06	2.03657e-05	8.4772e-06	6.65486e-06	7.54703e-06	1.18853e-05	6.79342e-06
Streptococcus_oriscaviae	4.65014e-06	2.51437e-05	2.23825e-05	1.63364e-05	1.22194e-05	9.36953e-06	8.44655e-06	9.8692e-06	1.09216e-05	4.15153e-06
Streptococcus_ratti	3.87512e-06	9.21937e-06	7.37884e-06	8.89424e-06	1.22194e-05	7.58486e-06	6.3989e-06	6.67622e-06	9.63671e-06	5.28377e-06
Streptococcus_respiraculi	6.45853e-06	2.22103e-05	1.40198e-05	7.33321e-05	2.70864e-05	4.90785e-06	3.07147e-06	7.8373e-06	9.95793e-06	8.68048e-06
Streptococcus_pasteurianus	5.81267e-05	2.82867e-05	0	3.48509e-05	2.66791e-05	3.30164e-05	2.71313e-05	4.12184e-05	4.75411e-05	3.28348e-05
Streptococcus_urinalis	1.03336e-05	1.25719e-05	7.37884e-06	1.01648e-05	1.09975e-05	6.24636e-06	6.91081e-06	1.04497e-05	9.63671e-06	8.68048e-06
Streptococcus_agalactiae	4.15929e-05	7.81551e-05	6.00145e-05	4.01148e-05	8.53324e-05	8.83413e-05	5.70782e-05	6.64719e-05	4.8826e-05	7.39728e-05
Streptococcus_ferus	3.61677e-06	5.02875e-06	2.95153e-06	3.99333e-06	4.2768e-06	8.4772e-06	4.60721e-06	4.06379e-06	8.35181e-06	0
Streptococcus_parasanguinis	4.90848e-06	9.63844e-06	1.18061e-05	8.16818e-06	4.68412e-06	0	1.02382e-05	7.25676e-06	9.31549e-06	0
Streptococcus_halichoeri	0	1.44577e-05	0	0	0	0	0	0	1.12428e-05	0
Streptococcus_sobrinus	9.30028e-06	5.65734e-06	5.65711e-06	4.17485e-06	6.72069e-06	6.24636e-06	7.67868e-06	9.28865e-06	6.7457e-06	6.79342e-06
Streptococcus_marmotae	1.00753e-05	2.51437e-06	0	1.01648e-05	2.8512e-06	0	3.83934e-06	8.99838e-06	7.06692e-06	7.54824e-06
Streptococcus_infantis	3.35843e-06	5.23828e-06	4.4273e-06	5.44545e-06	8.96092e-06	0	6.14294e-06	1.01595e-05	0	7.54824e-06
Streptococcus_halotolerans	0	0	5.65711e-06	0	0	6.24636e-06	3.58338e-06	4.64433e-06	6.42447e-06	1.05675e-05
Streptococcus_australis	0	0	1.54956e-05	0	0	0	0	0	8.35181e-06	5.66118e-06
Streptococcus_ilei	0	0	0	3.26727e-06	0	7.13869e-06	4.0953e-06	0	7.38814e-06	1.09449e-05
Streptococcus_mitis	6.45853e-06	1.27814e-05	3.68942e-06	1.50657e-05	1.52743e-05	0	3.58338e-06	4.35406e-06	6.42447e-06	0
Streptococcus_himalayensis	9.55862e-06	6.705e-06	9.10056e-06	9.6203e-06	8.55361e-06	1.02619e-05	4.86316e-06	4.35406e-06	5.13958e-06	1.13224e-05
Streptococcus_pantholopis	6.71687e-06	2.30484e-06	4.18134e-06	5.26394e-06	2.64755e-06	5.80019e-06	4.0953e-06	4.64433e-06	4.81835e-06	9.4353e-06
Streptococcus_pluranimalium	4.13346e-06	1.11052e-05	3.68942e-06	8.53121e-06	5.90606e-06	7.58486e-06	4.86316e-06	6.09568e-06	6.10325e-06	5.66118e-06
Streptococcus_rubneri	0	0	1.67254e-05	0	0	0	0	0	7.70937e-06	0
Streptococcus_uberis	2.58341e-06	8.38125e-06	4.18134e-06	2.90424e-06	2.8512e-06	0	4.0953e-06	7.54703e-06	3.85468e-06	5.28377e-06
Streptococcus_didelphis	0	2.66105e-05	5.16519e-06	1.37951e-05	4.68412e-06	0	5.37508e-06	6.96649e-06	4.17591e-06	0
Lactococcus_lactis	6.04518e-05	5.28019e-05	5.0422e-05	4.57418e-05	6.29301e-05	6.51406e-05	7.62749e-05	8.67909e-05	0.000119816	0.000144549
Lactococcus_raffinolactis	4.90848e-06	6.49547e-06	1.13142e-05	3.81182e-06	4.68412e-06	1.47236e-05	4.35125e-06	9.8692e-06	2.37705e-05	1.01901e-05
Lactococcus_cremoris	8.52525e-06	1.08956e-05	8.36268e-06	7.80515e-06	9.77555e-06	2.23084e-05	9.98228e-06	1.33524e-05	1.70249e-05	8.68048e-06
Lactococcus_taiwanensis	6.45853e-06	2.51437e-06	0	2.54121e-06	5.09143e-06	0	0	0	1.02792e-05	0
Lactococcus_paracarnosus	4.3918e-06	7.12406e-06	5.41115e-06	6.35303e-06	6.10972e-06	0	0	0	8.03059e-06	1.20772e-05
Lactococcus_garvieae	1.34337e-05	2.61914e-05	1.2544e-05	4.71939e-06	1.4867e-05	1.11542e-05	4.60721e-06	4.9346e-06	8.03059e-06	1.35868e-05
Lactococcus_piscium	6.45853e-06	5.02875e-06	0	0	6.10972e-06	0	0	0	5.78203e-06	0
Lactococcus_formosensis	3.61677e-06	0	2.95153e-06	0	0	7.58486e-06	0	0	5.13958e-06	4.90636e-06
Floricoccus_penangensis	6.71687e-06	9.84797e-06	7.87076e-06	4.17485e-06	8.14629e-06	0	4.86316e-06	8.12757e-06	2.12008e-05	5.66118e-06
Carnobacterium_sp_17-4	6.97521e-06	1.23623e-05	0	3.6303e-06	0	4.28322e-05	2.43158e-05	1.53843e-05	3.0195e-05	9.35982e-05
Carnobacterium_divergens	9.81696e-06	1.341e-05	6.14903e-06	7.2606e-06	5.49875e-06	7.58486e-06	4.60721e-06	2.26411e-05	1.95946e-05	1.62287e-05
Carnobacterium_maltaromaticum	9.55862e-06	1.36195e-05	6.64095e-06	6.17151e-06	1.22194e-05	1.16004e-05	9.47037e-06	1.074e-05	1.44551e-05	1.58513e-05
Carnobacterium_viridans	0	7.54312e-06	1.18061e-05	2.90424e-06	6.72069e-06	0	1.40776e-05	0	1.28489e-05	5.66118e-06
Carnobacterium_inhibens	0	8.38125e-06	1.13142e-05	8.16818e-06	4.2768e-06	0	2.3036e-05	1.36427e-05	1.28489e-05	0
Jeotgalibaca_sp_PTS2502	8.26691e-06	0	0	5.08242e-06	9.5719e-06	0	0	0	1.76673e-05	0
Jeotgalibaca_sp_MA1X17-3	6.20019e-06	8.38125e-06	9.34653e-06	1.61548e-05	7.73898e-06	1.20465e-05	1.84288e-05	1.10303e-05	7.70937e-06	3.0193e-05
Jeotgalibaca_dankookensis	1.26587e-05	1.80197e-05	7.37884e-06	5.26394e-06	5.49875e-06	5.35402e-06	8.44655e-06	5.80541e-06	1.47763e-05	9.81271e-06
Jeotgalibaca_porci	5.16682e-06	8.59078e-06	1.30359e-05	1.34321e-05	2.76974e-05	9.36953e-06	2.07324e-05	1.30622e-05	9.31549e-06	6.03859e-06
Jeotgalibaca_ciconiae	6.45853e-06	1.59244e-05	1.32819e-05	1.99667e-06	4.88778e-06	1.42774e-05	1.02382e-05	1.30622e-05	6.42447e-06	1.88706e-05
Jeotgalibaca_arthritidis	7.23355e-06	1.00575e-05	1.57415e-05	7.62363e-06	5.09143e-06	0	0	0	7.38814e-06	1.05675e-05
uncultured_Trichococcus_sp_	2.04089e-05	2.64009e-05	2.77936e-05	1.28876e-05	1.44597e-05	2.36469e-05	2.48277e-05	2.40924e-05	2.63403e-05	2.33995e-05
Trichococcus_shcherbakoviae	1.08503e-05	3.98109e-06	1.37738e-05	1.01648e-05	7.73898e-06	8.4772e-06	1.07502e-05	1.42233e-05	2.40918e-05	1.81158e-05
Trichococcus_flocculiformis	8.26691e-06	3.01725e-05	5.65711e-06	1.797e-05	3.66583e-06	1.47236e-05	6.3989e-06	1.16108e-05	1.02792e-05	7.54824e-06
Granulicatella_elegans	8.7836e-06	5.51067e-05	1.77092e-05	9.25727e-06	2.9123e-05	2.00776e-05	2.3292e-05	1.30622e-05	2.31281e-05	2.00028e-05
Granulicatella_adiacens	3.87512e-06	1.29909e-05	3.1975e-06	5.80848e-06	1.20158e-05	0	0	7.54703e-06	7.38814e-06	1.01901e-05
Marinilactibacillus_sp_15R	4.90848e-06	4.40016e-06	1.00844e-05	3.81182e-06	8.55361e-06	1.69544e-05	8.7025e-06	7.25676e-06	2.53767e-05	1.20772e-05
Dolosigranulum_pigrum	1.78255e-05	5.84592e-05	1.40198e-05	2.48676e-05	1.66999e-05	8.92336e-06	1.20299e-05	1.30622e-05	2.05583e-05	2.30221e-05
Desemzia_incerta	6.71687e-06	3.45726e-05	6.39499e-06	1.88776e-05	1.14048e-05	0	3.89053e-05	2.61243e-05	2.02371e-05	0
Aerococcus_urinaeequi	1.83422e-05	1.17337e-05	2.38582e-05	2.25079e-05	1.58853e-05	5.44325e-05	4.0953e-05	3.45422e-05	4.3044e-05	0.000104921
Aerococcus_christensenii	1.1367e-05	4.3792e-05	0	1.90591e-05	8.14629e-06	1.42774e-05	1.07502e-05	5.51514e-06	3.72619e-05	1.05675e-05
Aerococcus_viridans	0	0	0	0	0	7.13869e-06	4.35125e-06	0	3.11587e-05	0
Aerococcus_urinaehominis	6.97521e-06	3.14297e-06	8.36268e-06	7.07909e-06	3.46218e-06	1.0708e-05	2.76432e-05	1.8287e-05	1.41338e-05	2.90607e-05
Aerococcus_sanguinicola	4.13346e-06	7.33359e-06	3.93538e-06	3.6303e-06	7.53532e-06	7.58486e-06	6.91081e-06	5.22487e-06	1.22065e-05	8.30306e-06
Aerococcus_sp_Group_1	0	0	0	0	0	0	4.0953e-06	0	6.42447e-06	9.4353e-06
Aerococcus_urinae	0	0	0	0	0	0	0	0	6.10325e-06	0
Globicatella_sp_PHS-GS-PNBC-21-1553	1.16253e-05	1.59244e-05	2.11527e-05	2.45045e-05	5.70241e-06	1.82929e-05	3.37862e-05	1.36427e-05	3.34073e-05	2.86833e-05
Globicatella_sanguinis	9.55862e-06	5.23828e-06	4.18134e-06	4.71939e-06	6.31338e-06	0	5.63103e-06	0	8.99426e-06	0
Fundicoccus_culcitae	8.52525e-06	1.13147e-05	1.05763e-05	8.53121e-06	1.14048e-05	1.3385e-05	2.22682e-05	1.91578e-05	4.24015e-05	6.00085e-05
Facklamia_hominis	0	5.44781e-06	0	0	7.94264e-06	1.0708e-05	1.1518e-05	5.80541e-06	1.34914e-05	9.05789e-06
Abiotrophia_defectiva	6.97521e-06	0	1.67254e-05	0	1.03865e-05	7.58486e-06	2.02205e-05	6.96649e-06	9.63671e-06	1.05675e-05
Suicoccus_acidiformans	1.00753e-05	2.0115e-05	0	0	6.10972e-06	5.80019e-06	5.11912e-06	8.12757e-06	9.63671e-06	0
Ignavigranum_ruoffiae	5.16682e-06	7.54312e-06	4.18134e-06	1.81515e-06	6.31338e-06	5.35402e-06	4.86316e-06	4.9346e-06	8.03059e-06	1.05675e-05
Bacillus_cytotoxicus	1.62755e-05	9.4289e-06	5.0422e-05	1.32506e-05	1.07938e-05	8.12026e-05	3.40421e-05	2.81562e-05	7.48451e-05	0.000130207
Bacillus_cereus	0.00055285	0.00065709	0.000442484	0.000510239	0.000344385	0.00185071	0.000657807	0.000307106	0.00135524	0.000584989
Bacillus_thuringiensis	5.08932e-05	0.000245361	4.27972e-05	4.12039e-05	0.000166184	7.62948e-05	4.96555e-05	8.33076e-05	9.82944e-05	0.000139265
Bacillus_mycoides	4.18513e-05	1.67625e-05	2.11527e-05	3.04945e-05	2.05694e-05	6.20174e-05	5.52865e-05	4.38308e-05	5.33231e-05	0.000112469
Bacillus_pseudomycoides	8.26691e-06	2.0115e-05	5.41115e-06	1.65179e-05	1.03865e-05	8.4772e-06	4.22327e-05	2.75757e-05	1.73461e-05	8.68048e-06
Bacillus_sp_JAS24-2	0	0	8.36268e-06	0	0	1.74006e-05	1.27978e-05	2.11897e-05	1.38126e-05	0
Bacillus_toyonensis	0	0	0	5.44545e-06	5.09143e-06	0	8.7025e-06	7.54703e-06	2.47342e-05	1.81158e-05
Bacillus_wiedmannii	4.90848e-06	1.27814e-05	0	7.62363e-06	5.90606e-06	1.3385e-05	1.20299e-05	1.8287e-05	1.63824e-05	1.39642e-05
Bacillus_paranthracis	0	1.67625e-05	0	0	0	0	0	0	3.14799e-05	0
Bacillus_anthracis	0	1.90673e-05	0	5.28209e-05	0	0	0	0	0	0
Bacillus_tropicus	0	0	9.10056e-06	0	1.62926e-05	0	0	0	1.06004e-05	0
Bacillus_velezensis	0.00017593	0.000136614	0.000109945	0.000102919	8.0241e-05	0.00018516	0.000228313	0.000283594	0.000216505	0.000225315
Bacillus_amyloliquefaciens	4.13346e-05	0	8.78081e-05	5.30024e-05	0	0	0.000141032	0	0.000261797	0
Bacillus_siamensis	0	5.55258e-05	0	1.90591e-05	0	0	0	0	7.70937e-06	1.24546e-05
Bacillus_halotolerans	0	1.17337e-05	8.36268e-06	5.08242e-06	5.29509e-06	2.54316e-05	2.04765e-05	2.40924e-05	4.27227e-05	2.22673e-05
Bacillus_mojavensis	0	1.92769e-05	0	7.80515e-06	6.51704e-06	7.13869e-06	8.7025e-06	5.51514e-06	8.03059e-06	1.50965e-05
Bacillus_subtilis	0.000175414	0.000334202	0.000207345	0.000227438	0.000330943	0.000110204	0.000271825	0.000186354	0.000344352	0.000249847
Bacillus_atrophaeus	1.49838e-05	1.6972e-05	0.000114372	0.000130146	9.06275e-05	1.29389e-05	0.000224217	1.56746e-05	0.00013909	2.26447e-05
Bacillus_paralicheniformis	2.32507e-05	2.45152e-05	1.50036e-05	1.03464e-05	8.96092e-06	3.7032e-05	1.56133e-05	3.45422e-05	1.83097e-05	2.30221e-05
Bacillus_vallismortis	8.26691e-06	6.91453e-06	1.03304e-05	4.17485e-06	4.68412e-06	1.69544e-05	1.10061e-05	1.36427e-05	1.15641e-05	2.86833e-05
Bacillus_inaquosorum	0	0	4.4273e-06	2.72273e-06	3.66583e-06	0	7.93463e-06	1.50941e-05	1.06004e-05	7.17083e-06
Bacillus_tequilensis	3.87512e-06	6.0764e-06	7.13287e-06	0	3.05486e-06	0	0	9.8692e-06	6.42447e-06	0
Bacillus_sp_Y1	1.49838e-05	3.89728e-05	1.20521e-05	1.56103e-05	7.53532e-06	5.35402e-05	2.3036e-05	2.32216e-05	5.94264e-05	9.28434e-05
Bacillus_sp_OxB-1	1.0592e-05	1.25719e-05	1.8939e-05	1.36136e-05	3.46218e-05	1.78467e-05	2.50837e-05	2.35119e-05	2.95526e-05	1.84932e-05
Bacillus_sp_FJAT-18017	5.42516e-06	7.75265e-06	1.99229e-05	5.80848e-06	5.49875e-06	7.13869e-06	6.3989e-06	7.8373e-06	2.63403e-05	5.7744e-05
Bacillus_sp_S3	1.11087e-05	1.29909e-05	1.13142e-05	9.6203e-06	1.12012e-05	1.91852e-05	1.1518e-05	2.32216e-05	2.47342e-05	1.54739e-05
Bacillus_sp_FJAT-42376	7.23355e-06	1.341e-05	1.13142e-05	3.6303e-06	1.09975e-05	9.36953e-06	8.44655e-06	1.3933e-05	2.34493e-05	1.01901e-05
Bacillus_sp_DTU_2020_1000418_1_SI_GHA_SEK_038	9.81696e-06	1.38291e-05	1.72173e-05	1.36136e-05	2.74937e-05	9.8157e-06	1.99646e-05	2.03189e-05	2.18432e-05	1.39642e-05
Bacillus_sp_FJAT-22090	5.42516e-06	6.705e-06	1.67254e-05	6.89757e-06	5.29509e-06	0	6.65486e-06	5.80541e-06	1.60612e-05	4.90636e-06
Bacillus_sp_T3	9.81696e-06	1.15242e-05	5.16519e-06	7.62363e-06	8.96092e-06	7.58486e-06	7.93463e-06	6.67622e-06	1.38126e-05	4.52894e-06
Bacillus_sp_N1-1	1.93756e-05	1.57148e-05	2.18905e-05	9.07575e-06	1.50706e-05	2.94471e-05	8.95846e-06	1.79968e-05	2.53767e-05	3.0193e-05
Bacillus_sp_THAF10	1.0592e-05	7.54312e-06	6.39499e-06	3.99333e-06	9.77555e-06	0	7.93463e-06	6.09568e-06	1.50975e-05	7.17083e-06
Bacillus_sp_1NLA3E	5.6835e-06	1.71816e-05	6.14903e-06	9.6203e-06	1.30341e-05	0	6.14294e-06	6.67622e-06	1.06004e-05	7.17083e-06
Bacillus_sp_KH172YL63	7.23355e-06	8.59078e-06	1.08223e-05	3.99333e-06	0	0	7.67868e-06	6.38595e-06	1.02792e-05	1.16998e-05
Bacillus_sp_DX3_1	5.94184e-06	6.705e-06	3.68942e-06	7.44212e-06	7.94264e-06	1.24927e-05	1.1774e-05	9.8692e-06	8.67304e-06	9.05789e-06
Bacillus_sp_NEB1478	5.94184e-06	3.77156e-06	4.91922e-06	9.25727e-06	5.29509e-06	8.4772e-06	1.43335e-05	4.06379e-06	6.10325e-06	3.6609e-05
Bacillus_sp_ms-22	1.62755e-05	1.08956e-05	1.82011e-05	1.94221e-05	3.84912e-05	0	1.7661e-05	1.10303e-05	1.15641e-05	0
Bacillus_sp_Cs-700	0	0	1.22981e-05	8.89424e-06	2.89193e-05	0	3.17385e-05	2.38022e-05	1.15641e-05	0
Bacillus_pumilus	2.2734e-05	1.55053e-05	1.77092e-05	1.43397e-05	1.52743e-05	2.23084e-05	3.99291e-05	4.12184e-05	5.23595e-05	5.28377e-05
Bacillus_glycinifermentans	2.09256e-05	2.78676e-05	1.86931e-05	3.15836e-05	1.28304e-05	3.21241e-05	5.2471e-05	3.74449e-05	4.36864e-05	8.86918e-05
Bacillus_weihaiensis	1.1367e-05	2.84962e-05	9.10056e-06	4.71939e-06	1.4256e-05	2.00776e-05	1.04942e-05	1.88676e-05	4.5935e-05	3.47219e-05
Bacillus_altitudinis	2.68675e-05	3.68775e-05	2.16446e-05	1.34321e-05	1.64962e-05	3.56935e-05	2.35479e-05	3.25103e-05	3.56558e-05	1.77384e-05
Bacillus_infantis	2.09256e-05	7.54312e-06	2.85315e-05	5.44545e-06	2.05694e-05	1.47236e-05	1.97086e-05	4.32503e-05	2.89101e-05	2.5664e-05
Bacillus_carboniphilus	5.42516e-06	8.80031e-06	1.47577e-05	7.44212e-06	9.97921e-06	4.90785e-06	6.3989e-06	1.56746e-05	1.83097e-05	5.28377e-06
Bacillus_gobiensis	4.13346e-06	6.28594e-06	6.14903e-06	2.72273e-06	2.44389e-06	1.20465e-05	1.35657e-05	5.22487e-06	1.73461e-05	7.17083e-06
Bacillus_badius	6.97521e-06	1.17337e-05	9.59249e-06	4.35636e-06	8.34995e-06	0	6.65486e-06	6.96649e-06	2.12008e-05	6.416e-06
Bacillus_swezeyi	7.23355e-06	4.60969e-06	1.10683e-05	3.6303e-06	1.91438e-05	1.47236e-05	6.14294e-06	9.8692e-06	1.38126e-05	3.92509e-05
Bacillus_smithii	2.71258e-05	9.84797e-06	1.47577e-05	1.03464e-05	2.07731e-05	2.00776e-05	1.66371e-05	1.56746e-05	2.63403e-05	1.05675e-05
Bacillus_shivajii	1.00753e-05	4.81922e-06	9.10056e-06	7.2606e-06	8.96092e-06	1.29389e-05	1.48454e-05	8.41784e-06	1.28489e-05	4.37798e-05
Bacillus_methanolicus	9.55862e-06	1.19433e-05	7.87076e-06	6.71606e-06	0	1.47236e-05	9.72633e-06	1.04497e-05	1.38126e-05	9.05789e-06
Bacillus_aquiflavi	7.75023e-06	2.03245e-05	0	5.80848e-06	6.10972e-06	9.36953e-06	4.0953e-06	6.09568e-06	1.22065e-05	5.66118e-06
Bacillus_rugosus	5.16682e-06	0	0	0	8.14629e-06	0	4.0953e-06	5.22487e-06	9.63671e-06	0
Bacillus_fonticola	4.90848e-06	6.28594e-06	8.11672e-06	3.6303e-06	3.25852e-06	7.58486e-06	2.17563e-05	1.68357e-05	7.06692e-06	9.81271e-06
Bacillus_safensis	9.55862e-06	1.0267e-05	2.68098e-05	7.2606e-06	6.31338e-06	1.16004e-05	3.58338e-05	3.48325e-05	1.09216e-05	1.84932e-05
Bacillus_cabrialesii	0	9.63844e-06	0	4.35636e-06	0	0	6.14294e-06	0	6.42447e-06	0
Neobacillus_sp_PS3-12	1.60171e-05	2.70295e-05	1.72173e-05	2.21448e-05	2.09767e-05	0.000127158	5.47746e-05	6.79233e-05	8.93002e-05	0.000185309
Neobacillus_sp_114	2.58341e-05	1.88578e-05	4.20594e-05	5.13688e-05	3.50291e-05	0.000160174	7.5763e-05	5.10876e-05	4.97897e-05	5.92537e-05
Neobacillus_sp_OS1-32	1.55005e-05	1.46672e-05	2.21365e-05	9.6203e-06	9.77555e-06	1.82929e-05	1.35657e-05	2.58341e-05	4.81835e-05	3.54767e-05
Neobacillus_sp_SuZ13	1.96339e-05	2.72391e-05	2.36123e-05	1.70624e-05	3.76766e-05	6.69252e-06	1.7149e-05	3.88962e-05	4.8826e-05	1.81158e-05
Neobacillus_sp_PS3-34	2.09256e-05	2.26294e-05	1.96769e-05	2.72273e-05	5.96716e-05	1.65082e-05	3.81374e-05	2.7866e-05	3.43709e-05	3.05704e-05
Neobacillus_sp_PS3-40	1.96339e-05	8.59078e-06	2.33663e-05	8.16818e-06	1.05902e-05	1.20465e-05	2.20122e-05	9.8692e-06	2.98738e-05	1.69835e-05
Neobacillus_sp_DY30	1.18837e-05	9.4289e-06	8.11672e-06	7.80515e-06	2.72901e-05	1.11542e-05	1.33097e-05	1.24816e-05	2.98738e-05	2.98156e-05
Neobacillus_sp_PS2-9	1.1367e-05	2.07436e-05	1.22981e-05	6.89757e-06	1.05902e-05	1.56159e-05	1.40776e-05	1.50941e-05	2.69828e-05	1.13224e-05
Neobacillus_sp_Marseille-Q6967	2.60924e-05	4.023e-05	1.9185e-05	1.01648e-05	1.85328e-05	1.51697e-05	1.43335e-05	1.65454e-05	2.21644e-05	4.75539e-05
Neobacillus_sp_OS1-33	0	0	4.18134e-06	3.81182e-06	0	1.42774e-05	3.58338e-06	7.8373e-06	2.12008e-05	1.24546e-05
Neobacillus_sp_WH10	1.11087e-05	4.81922e-06	0	6.53454e-06	1.28304e-05	1.91852e-05	1.1518e-05	1.68357e-05	1.63824e-05	2.18899e-05
Neobacillus_sp_OS1-2	2.17006e-05	1.32005e-05	1.52496e-05	8.16818e-06	1.64962e-05	8.03103e-06	6.3989e-06	8.70811e-06	9.95793e-06	1.9248e-05
Neobacillus_sp_YX16	2.1184e-05	1.36195e-05	1.15602e-05	9.25727e-06	9.5719e-06	7.58486e-06	1.20299e-05	6.38595e-06	9.95793e-06	1.88706e-05
Neobacillus_mesonae	1.29171e-05	1.78102e-05	3.1729e-05	4.12039e-05	3.44181e-05	0.000132066	6.47569e-05	3.48325e-05	3.91893e-05	4.15153e-05
Neobacillus_novalis	8.52525e-06	1.42481e-05	1.67254e-05	7.07909e-06	9.5719e-06	0	7.42272e-06	1.8287e-05	2.4413e-05	1.32094e-05
Neobacillus_drentensis	8.00857e-06	1.17337e-05	1.32819e-05	1.05279e-05	1.01829e-05	0	2.45718e-05	1.36427e-05	2.21644e-05	1.88706e-05
Neobacillus_cucumis	7.75023e-06	3.77156e-06	1.18061e-05	1.61548e-05	3.66583e-06	2.23084e-05	1.79169e-05	1.45135e-05	9.31549e-06	5.05732e-05
Lysinibacillus_sp_2017	5.16682e-06	4.81922e-06	5.16519e-06	8.53121e-06	4.88778e-06	1.20465e-05	5.88699e-06	5.51514e-06	1.79885e-05	1.01901e-05
Lysinibacillus_sp_SGAir0095	1.16253e-05	1.82292e-05	1.62334e-05	1.85145e-05	4.03242e-05	1.24927e-05	1.79169e-05	9.8692e-06	1.47763e-05	9.05789e-06
Lysinibacillus_sp_CD3-6	5.16682e-06	4.23253e-05	7.87076e-06	4.28375e-05	1.22194e-05	4.72938e-05	3.83934e-05	1.56746e-05	1.38126e-05	0.000114733
Lysinibacillus_sp_Ag94	4.65014e-06	5.86687e-06	6.88691e-06	5.08242e-06	9.97921e-06	0	6.3989e-06	8.70811e-06	8.67304e-06	1.05675e-05
Lysinibacillus_sp_OF-1	1.73089e-05	4.60969e-06	8.60864e-06	6.35303e-06	7.12801e-06	0	8.19059e-06	1.01595e-05	9.31549e-06	1.13224e-05
Lysinibacillus_sp_PLM2	9.30028e-06	3.58298e-05	0	1.68809e-05	8.55361e-06	0	1.27978e-05	1.04497e-05	7.06692e-06	8.68048e-06
Lysinibacillus_timonensis	6.71687e-06	6.0764e-06	8.8546e-06	1.45212e-05	6.10972e-06	4.55092e-05	2.63635e-05	2.96076e-05	4.78623e-05	0.000127188
Lysinibacillus_sphaericus	8.26691e-06	1.52958e-05	3.02532e-05	2.59566e-05	3.52327e-05	2.14161e-05	4.37685e-05	3.71546e-05	7.16329e-05	7.69921e-05
Lysinibacillus_varians	0	0	2.01688e-05	3.88442e-05	5.33582e-05	5.48787e-05	5.09352e-05	3.33811e-05	0	5.54796e-05
Lysinibacillus_agricola	4.65014e-06	1.06861e-05	4.91922e-06	5.44545e-06	1.16085e-05	5.80019e-06	7.42272e-06	6.96649e-06	1.31702e-05	6.03859e-06
Lysinibacillus_louembei	0	3.3525e-06	2.95153e-06	6.35303e-06	5.90606e-06	0	3.32743e-06	1.27719e-05	1.22065e-05	1.50965e-05
Lysinibacillus_fusiformis	1.55005e-05	1.57148e-05	3.93538e-06	1.05279e-05	1.46633e-05	7.58486e-06	7.93463e-06	1.10303e-05	1.34914e-05	1.58513e-05
Lysinibacillus_capsici	0	2.26294e-05	2.82855e-05	0	0	0	1.91967e-05	0	6.29598e-05	0
Lysinibacillus_pakistanensis	5.6835e-06	3.98109e-06	0	4.35636e-06	3.66583e-06	8.4772e-06	6.14294e-06	3.48325e-06	7.38814e-06	1.35868e-05
Lysinibacillus_irui	1.2142e-05	0	8.36268e-06	0	5.09143e-06	0	4.0953e-06	2.96076e-05	5.4608e-06	1.84932e-05
Priestia_megaterium	7.59523e-05	6.83072e-05	0.000121751	8.4223e-05	8.61471e-05	0.000181144	0.000134121	0.000101304	0.000176994	0.000184932
Priestia_filamentosa	1.29171e-05	1.0267e-05	6.14903e-06	1.36136e-05	6.92435e-06	2.85548e-05	1.91967e-05	1.8287e-05	2.95526e-05	5.28377e-05
Priestia_koreensis	9.04194e-06	1.08956e-05	1.2544e-05	4.90091e-06	7.94264e-06	8.03103e-06	9.21441e-06	1.62551e-05	1.67036e-05	6.79342e-06
Priestia_aryabhattai	2.84175e-05	4.3373e-05	0	6.35303e-06	2.34206e-05	2.00776e-05	3.14826e-05	2.00287e-05	5.10746e-05	1.47191e-05
Priestia_flexa	9.81696e-06	1.19433e-05	1.10683e-05	2.90424e-06	7.73898e-06	0	2.78992e-05	1.62551e-05	1.28489e-05	1.39642e-05
Peribacillus_asahii	2.76425e-05	2.07436e-05	2.82855e-05	1.70624e-05	3.09559e-05	2.81086e-05	2.40599e-05	2.20606e-05	5.84627e-05	2.64188e-05
Peribacillus_simplex	4.49513e-05	4.29539e-05	3.7878e-05	2.97685e-05	5.72277e-05	3.30164e-05	3.86494e-05	4.44114e-05	0.000108895	7.77469e-05
Peribacillus_frigoritolerans	3.2551e-05	3.93919e-05	2.90234e-05	2.21448e-05	1.91438e-05	0.000100388	5.2471e-05	4.78946e-05	5.65354e-05	7.05761e-05
Peribacillus_muralis	4.3918e-06	4.19062e-06	1.40198e-05	6.17151e-06	6.10972e-06	7.58486e-06	1.12621e-05	2.58341e-05	2.60191e-05	6.03859e-06
Peribacillus_psychrosaccharolyticus	7.23355e-06	1.00575e-05	8.60864e-06	8.16818e-06	5.09143e-06	1.0708e-05	9.72633e-06	7.25676e-06	1.574e-05	2.00028e-05
Virgibacillus_sp_NKC19-16	9.30028e-06	1.46672e-05	8.60864e-06	1.2343e-05	1.22194e-05	1.42774e-05	8.95846e-06	1.3933e-05	4.85048e-05	1.35868e-05
Virgibacillus_sp_Bac330	3.04842e-05	4.60969e-05	8.11672e-06	7.98666e-06	2.05694e-05	0	1.53574e-05	1.79968e-05	3.95105e-05	4.26476e-05
Virgibacillus_sp_SK37	3.28093e-05	9.21937e-06	9.34653e-06	2.45045e-05	2.66791e-05	6.15712e-05	1.27978e-05	5.51514e-05	3.27648e-05	6.75568e-05
Virgibacillus_sp_MSP4-1	5.6835e-06	2.3677e-05	3.44346e-06	1.32506e-05	5.90606e-06	8.4772e-06	6.14294e-06	8.70811e-06	7.38814e-06	1.81158e-05
Virgibacillus_halodenitrificans	1.78255e-05	7.29169e-05	3.12371e-05	5.57251e-05	2.62718e-05	2.32007e-05	1.66371e-05	7.98244e-05	5.87839e-05	3.05704e-05
Virgibacillus_phasianinus	0	4.60969e-06	5.41115e-06	3.08576e-06	0	9.8157e-06	3.83934e-06	0	2.18432e-05	1.01901e-05
Virgibacillus_necropolis	6.20019e-06	1.341e-05	6.14903e-06	6.17151e-06	2.15877e-05	1.20465e-05	5.11912e-06	1.48038e-05	1.38126e-05	1.43417e-05
Virgibacillus_natechei	3.10009e-06	2.51437e-06	2.95153e-06	5.99e-06	4.2768e-06	8.03103e-06	4.86316e-06	4.35406e-06	9.31549e-06	1.01901e-05
Geobacillus_kaustophilus	0	5.19637e-05	0	3.81182e-05	0	0	0	0	0	0
Geobacillus_thermocatenulatus	1.16253e-05	0	2.01688e-05	6.71606e-06	2.28096e-05	0	0	0	1.34914e-05	1.16998e-05
Geobacillus_proteiniphilus	2.89342e-05	0	8.8546e-06	7.2606e-06	1.18121e-05	0	0	1.50941e-05	3.85468e-05	0
Geobacillus_subterraneus	4.21096e-05	1.48767e-05	1.79552e-05	1.36136e-05	1.71072e-05	2.09699e-05	1.79169e-05	2.61243e-05	2.63403e-05	1.84932e-05
Geobacillus_stearothermophilus	1.60171e-05	1.48767e-05	4.89463e-05	9.43878e-06	9.97921e-06	0	1.02382e-05	1.88676e-05	2.7304e-05	2.30221e-05
Geobacillus_genomosp_3	1.34337e-05	9.4289e-06	9.83845e-06	4.90091e-06	5.70241e-06	1.0708e-05	2.25241e-05	1.36427e-05	9.63671e-06	2.94381e-05
Geobacillus_thermodenitrificans	0	0	2.87775e-05	1.2343e-05	0	4.95247e-05	3.5066e-05	0	5.07533e-05	9.09563e-05
Metabacillus_sp_cB07	1.67922e-05	3.10106e-05	1.45117e-05	1.8333e-05	8.55361e-06	1.20465e-05	1.7405e-05	2.52535e-05	2.95526e-05	1.39642e-05
Metabacillus_sp_B2-18	0	1.73911e-05	2.97613e-05	2.19633e-05	2.17913e-05	3.16779e-05	2.58516e-05	3.25103e-05	3.95105e-05	5.51022e-05
Metabacillus_sp_KUDC1714	1.26587e-05	2.43056e-05	4.4273e-06	3.6303e-06	8.75727e-06	0	5.37508e-06	7.8373e-06	2.12008e-05	5.28377e-06
Metabacillus_litoralis	1.08503e-05	3.10106e-05	9.83845e-06	0	2.1384e-05	0	2.12443e-05	1.77065e-05	1.99159e-05	0
Metabacillus_sediminilitoris	5.42516e-06	5.23828e-06	2.95153e-06	7.62363e-06	9.97921e-06	1.02619e-05	3.83934e-06	5.22487e-06	1.34914e-05	9.4353e-06
Metabacillus_dongyingensis	0	0	0	0	0	0	0	0	2.76252e-05	0
Metabacillus_endolithicus	1.31754e-05	0	5.65711e-06	7.07909e-06	0	1.24927e-05	8.7025e-06	9.8692e-06	6.10325e-06	4.64217e-05
Parageobacillus_thermoglucosidasius	4.5468e-05	1.80197e-05	3.54184e-05	1.45212e-05	1.3645e-05	4.72938e-05	3.37862e-05	3.5413e-05	9.09063e-05	3.73638e-05
Parageobacillus_toebii	0	5.38495e-05	3.29588e-05	4.08409e-05	0	0	5.68222e-05	0	0	0.000177006
Parageobacillus_sp_KH3-4	2.53174e-05	9.4289e-06	2.09067e-05	7.80515e-06	8.55361e-06	2.18622e-05	1.53574e-05	1.74162e-05	1.41338e-05	2.83059e-05
Parageobacillus_genomosp_1	1.78255e-05	3.33155e-05	5.16519e-06	9.6203e-06	1.62926e-05	1.51697e-05	7.42272e-06	6.09568e-06	1.79885e-05	3.208e-05
Parageobacillus_caldoxylosilyticus	1.1367e-05	4.19062e-06	8.36268e-06	5.26394e-06	5.09143e-06	9.36953e-06	1.02382e-05	1.59649e-05	1.89522e-05	0
Niallia_sp_RD1	1.39504e-05	3.22678e-05	7.37884e-06	1.52473e-05	1.97548e-05	3.12318e-05	2.63635e-05	3.8606e-05	7.83786e-05	1.50965e-05
Niallia_sp_Man26	1.24004e-05	9.21937e-06	1.13142e-05	1.50657e-05	3.52327e-05	1.91852e-05	1.53574e-05	1.65454e-05	1.28489e-05	3.58541e-05
Niallia_taxi	1.08503e-05	4.50492e-05	2.21365e-05	2.19633e-05	1.52743e-05	1.38312e-05	1.45895e-05	3.30908e-05	3.0195e-05	1.16998e-05
Niallia_circulans	1.11087e-05	2.43056e-05	1.05763e-05	1.99667e-05	1.4256e-05	1.78467e-05	1.7149e-05	1.13205e-05	1.8631e-05	1.62287e-05
Cytobacillus_gottheilii	1.1367e-05	3.52012e-05	6.88691e-06	2.81348e-05	1.09975e-05	8.12026e-05	3.63457e-05	2.75757e-05	5.07533e-05	0.000142662
Cytobacillus_firmus	3.4101e-05	2.80772e-05	2.21365e-05	1.2343e-05	3.72693e-05	2.05237e-05	1.79169e-05	4.52822e-05	3.66195e-05	2.90607e-05
Cytobacillus_pseudoceanisediminis	0	0	2.26284e-05	2.57751e-05	0	4.10475e-05	3.30183e-05	2.55438e-05	0	7.96339e-05
Cytobacillus_solani	8.26691e-06	1.13147e-05	6.64095e-06	1.28876e-05	6.31338e-06	1.0708e-05	1.02382e-05	7.25676e-06	2.1522e-05	1.09449e-05
Cytobacillus_kochii	1.44671e-05	5.53162e-05	7.37884e-06	2.995e-05	1.44597e-05	3.25703e-05	3.25064e-05	1.074e-05	1.28489e-05	3.96283e-05
Cytobacillus_dafuensis	1.31754e-05	1.00575e-05	1.05763e-05	7.2606e-06	1.83292e-05	1.16004e-05	1.48454e-05	2.23508e-05	1.09216e-05	1.01901e-05
Cytobacillus_spongiae	3.35843e-06	4.19062e-06	9.10056e-06	5.99e-06	5.90606e-06	6.24636e-06	7.42272e-06	6.38595e-06	4.49713e-06	8.30306e-06
Mesobacillus_sp_S13	1.67922e-05	1.06861e-05	1.72173e-05	1.17985e-05	2.36243e-05	1.29389e-05	1.22859e-05	8.1566e-05	3.75832e-05	4.37798e-05
Mesobacillus_sp_AQ2	1.60171e-05	1.27814e-05	2.04148e-05	4.71939e-06	6.92435e-06	1.47236e-05	1.10061e-05	2.29314e-05	1.89522e-05	2.26447e-05
Mesobacillus_jeotgali	2.94509e-05	4.08586e-05	3.22209e-05	3.19466e-05	4.2768e-05	7.98641e-05	3.58338e-05	4.06379e-05	3.85468e-05	4.07605e-05
Mesobacillus_foraminis	1.86006e-05	1.13147e-05	8.60864e-06	7.44212e-06	8.14629e-06	1.51697e-05	1.12621e-05	1.04497e-05	1.73461e-05	1.77384e-05
Mesobacillus_subterraneus	0	8.38125e-06	0	5.62697e-06	3.09559e-05	8.03103e-06	8.7025e-06	9.28865e-06	1.92734e-05	0
Heyndrickxia_oleronia	2.14423e-05	4.10681e-05	3.83699e-05	2.57751e-05	4.43973e-05	7.00484e-05	5.8102e-05	3.91865e-05	5.23595e-05	5.20829e-05
Heyndrickxia_coagulans	5.99351e-05	4.96589e-05	3.39426e-05	3.84812e-05	5.55985e-05	4.14936e-05	4.37685e-05	5.31195e-05	6.55296e-05	5.47247e-05
Heyndrickxia_vini	4.13346e-06	5.23828e-06	0	4.53788e-06	4.88778e-06	8.03103e-06	6.14294e-06	6.67622e-06	9.63671e-06	9.4353e-06
Halobacillus_halophilus	4.3918e-06	3.56203e-06	0	5.26394e-06	2.24023e-06	1.74006e-05	3.58338e-06	4.06379e-06	3.11587e-05	4.90636e-06
Halobacillus_amylolyticus	4.65014e-06	5.23828e-06	0	5.44545e-06	4.07315e-06	2.45393e-05	7.16677e-06	1.68357e-05	3.3086e-05	4.15153e-05
Halobacillus_mangrovi	6.45853e-06	9.21937e-06	1.37738e-05	1.48842e-05	3.66583e-06	1.11542e-05	2.43158e-05	1.56746e-05	1.99159e-05	1.77384e-05
Halobacillus_litoralis	1.29171e-05	2.17912e-05	5.90307e-06	6.35303e-06	1.01829e-05	9.8157e-06	9.98228e-06	6.96649e-06	1.76673e-05	9.4353e-06
Halobacillus_salinarum	8.7836e-06	5.65734e-06	1.03304e-05	5.62697e-06	4.2768e-06	1.82929e-05	1.58693e-05	6.38595e-06	7.06692e-06	4.15153e-06
Halobacillus_naozhouensis	6.45853e-06	5.02875e-06	9.10056e-06	1.2343e-05	1.50706e-05	6.69252e-06	4.60721e-06	1.19011e-05	6.10325e-06	4.15153e-06
Alkalihalobacillus_sp_LMS39	1.88589e-05	1.17337e-05	1.96769e-05	1.14354e-05	2.1384e-05	1.69544e-05	1.91967e-05	3.222e-05	5.55717e-05	1.20772e-05
Alkalihalobacillus_sp_AL-G	5.6835e-06	2.72391e-06	6.39499e-06	2.54121e-06	3.05486e-06	6.69252e-06	3.58338e-06	0	3.50134e-05	7.17083e-06
Alkalihalobacillus_sp_LMS6	3.35843e-06	6.91453e-06	7.6248e-06	4.71939e-06	2.64755e-06	0	5.37508e-06	1.42233e-05	1.574e-05	0
Oceanobacillus_jeddahense	8.7836e-06	1.44577e-05	9.83845e-06	7.98666e-06	1.5478e-05	2.14161e-05	1.63812e-05	2.00287e-05	1.95946e-05	3.39671e-05
Oceanobacillus_zhaokaii	6.71687e-06	1.25719e-05	8.8546e-06	1.01648e-05	1.20158e-05	6.69252e-06	1.38216e-05	7.8373e-06	1.83097e-05	4.52894e-06
Oceanobacillus_oncorhynchi	8.00857e-06	7.54312e-06	2.43502e-05	7.44212e-06	7.73898e-06	1.02619e-05	1.61252e-05	1.3933e-05	1.8631e-05	2.33995e-05
Oceanobacillus_kimchii	1.0592e-05	1.19433e-05	7.37884e-06	1.05279e-05	3.27888e-05	6.69252e-06	1.56133e-05	2.49633e-05	1.73461e-05	9.05789e-06
Oceanobacillus_iheyensis	5.16682e-06	8.38125e-06	0	4.35636e-06	1.32377e-05	1.02619e-05	6.3989e-06	8.12757e-06	1.60612e-05	1.96254e-05
Pontibacillus_sp_ALD_SL1	5.6835e-06	4.40016e-06	1.69713e-05	5.62697e-06	8.75727e-06	1.69544e-05	1.97086e-05	8.12757e-06	7.38814e-05	1.7361e-05
Pontibacillus_chungwhensis	2.14423e-05	8.17172e-06	5.16519e-06	1.54288e-05	1.3645e-05	0	1.89407e-05	3.30908e-05	0	0.00012681
Pontibacillus_sp_HMF3514	1.24004e-05	1.29909e-05	1.05763e-05	7.80515e-06	9.77555e-06	9.36953e-06	7.93463e-06	1.01595e-05	1.31702e-05	3.69864e-05
Psychrobacillus_sp_INOP01	7.23355e-06	3.3525e-06	4.18134e-06	8.71272e-06	9.16458e-06	8.12026e-05	3.68577e-05	3.45422e-05	6.039e-05	0.000137755
Psychrobacillus_sp_AK_1817	3.10009e-06	0	4.4273e-06	2.72273e-06	2.8512e-06	6.24636e-06	2.25241e-05	6.96649e-06	7.38814e-06	1.01901e-05
Psychrobacillus_glaciei	9.55862e-06	1.13147e-05	2.36123e-05	3.41248e-05	1.64962e-05	8.25411e-05	4.42804e-05	2.26411e-05	1.574e-05	6.71793e-05
Rossellomorea_marisflavi	2.29924e-05	3.47822e-05	2.41042e-05	1.77885e-05	2.1384e-05	3.30164e-05	3.42981e-05	2.87368e-05	4.36864e-05	3.13252e-05
Rossellomorea_sp_KS-H15a	0	0	0	0	0	0	0	0	2.08795e-05	0
Rossellomorea_vietnamensis	1.78255e-05	4.50492e-05	3.27128e-05	2.59566e-05	1.07938e-05	2.36469e-05	2.58516e-05	1.88676e-05	1.47763e-05	1.39642e-05
Radiobacillus_kanasensis	5.94184e-06	1.0267e-05	1.18061e-05	6.89757e-06	1.24231e-05	2.32007e-05	1.02382e-05	1.36427e-05	5.33231e-05	1.24546e-05
Radiobacillus_deserti	1.08503e-05	2.51437e-05	5.90307e-06	8.71272e-06	1.99584e-05	1.82929e-05	4.60721e-06	1.074e-05	2.28069e-05	2.18899e-05
Evansella_cellulosilytica	1.36921e-05	2.89153e-05	4.91922e-06	1.45212e-05	2.46425e-05	2.85548e-05	2.66194e-05	1.21914e-05	5.55717e-05	5.43473e-05
Evansella_sp_LMS18	8.00857e-06	2.74486e-05	2.09067e-05	2.26894e-05	5.70241e-06	9.8157e-06	1.79169e-05	1.79968e-05	1.47763e-05	2.26447e-05
Shouchella_lehensis	1.18837e-05	1.17337e-05	1.9185e-05	0	2.8512e-06	3.12318e-05	0	0	5.4608e-05	1.7361e-05
Shouchella_clausii	7.75023e-06	1.67625e-05	5.65711e-06	1.1617e-05	5.49875e-06	1.38312e-05	2.63635e-05	2.23508e-05	1.50975e-05	1.09449e-05
Lentibacillus_sp_CBA3610	1.08503e-05	3.05916e-05	1.74632e-05	2.70457e-05	1.89401e-05	6.51406e-05	2.86671e-05	2.43827e-05	2.50554e-05	2.11351e-05
Lentibacillus_daqui	8.00857e-06	1.40386e-05	5.90307e-06	9.43878e-06	5.70241e-06	1.20465e-05	7.16677e-06	7.25676e-06	2.40918e-05	0
Lentibacillus_amyloliquefaciens	1.2142e-05	5.23828e-06	2.95153e-06	4.35636e-06	6.92435e-06	7.58486e-06	2.73873e-05	3.65741e-05	1.12428e-05	1.24546e-05
Mangrovibacillus_cuniculi	1.18837e-05	1.78102e-05	1.8939e-05	9.07575e-06	1.03865e-05	1.02619e-05	8.44655e-06	4.20892e-05	5.42868e-05	1.01901e-05
Aeribacillus_pallidus	0	0	1.96769e-05	1.32506e-05	0	0	2.09884e-05	1.77065e-05	5.23595e-05	0
Paraliobacillus_zengyii	9.04194e-06	3.37345e-05	8.11672e-06	8.71272e-06	1.52743e-05	1.42774e-05	1.53574e-05	9.8692e-06	4.97897e-05	1.05675e-05
Fictibacillus_enclensis	1.1367e-05	1.52958e-05	5.90307e-06	1.01648e-05	1.03865e-05	1.42774e-05	2.84111e-05	3.222e-05	2.05583e-05	1.2832e-05
Fictibacillus_sp_KU28468	1.24004e-05	1.15242e-05	1.32819e-05	1.27061e-05	1.66999e-05	1.47236e-05	1.63812e-05	6.38595e-06	1.34914e-05	1.58513e-05
Fictibacillus_phosphorivorans	5.16682e-06	6.49547e-06	0	8.34969e-06	5.90606e-06	0	6.14294e-06	6.67622e-06	9.63671e-06	1.05675e-05
Fictibacillus_arsenicus	0	5.65734e-06	6.39499e-06	4.35636e-06	6.31338e-06	0	3.32743e-06	5.51514e-06	4.49713e-06	5.28377e-06
Salicibibacter_cibarius	8.00857e-06	1.23623e-05	1.77092e-05	2.83163e-05	2.60681e-05	9.36953e-06	1.1774e-05	5.51514e-06	2.05583e-05	1.7361e-05
Salicibibacter_halophilus	3.61677e-06	0	3.44346e-06	3.81182e-06	2.24023e-06	0	7.93463e-06	6.67622e-06	1.83097e-05	1.35868e-05
Salicibibacter_cibi	8.00857e-06	8.80031e-06	2.45961e-06	5.08242e-06	5.70241e-06	0	1.35657e-05	1.04497e-05	0	9.05789e-06
Salicibibacter_kimchii	8.00857e-06	1.15242e-05	3.93538e-06	2.3597e-06	0	0	5.11912e-06	0	8.67304e-06	0
Terribacillus_sp_DMT04	9.55862e-06	0	1.40198e-05	1.28876e-05	9.36824e-06	1.20465e-05	1.43335e-05	3.39616e-05	4.46501e-05	1.01901e-05
Halalkalibacterium_halodurans	1.42088e-05	7.75265e-06	1.37738e-05	1.21615e-05	1.38487e-05	3.16779e-05	1.68931e-05	2.11897e-05	3.88681e-05	2.33995e-05
Anoxybacillus_flavithermus	5.94184e-06	2.3258e-05	1.13142e-05	1.92406e-05	8.75727e-06	1.60621e-05	8.95846e-06	1.24816e-05	1.63824e-05	8.68048e-06
Anoxybacillus_caldiproteolyticus	4.13346e-06	4.40016e-06	9.10056e-06	1.17985e-05	3.05486e-06	1.24927e-05	1.81729e-05	8.70811e-06	8.99426e-06	1.32094e-05
Anoxybacillus_gonensis	4.90848e-06	1.73911e-05	0	1.25245e-05	5.29509e-06	0	4.0953e-06	4.9346e-06	7.38814e-06	1.13224e-05
Anoxybacillus_amylolyticus	3.10009e-06	0	0	2.72273e-06	5.70241e-06	6.24636e-06	5.37508e-06	4.35406e-06	5.13958e-06	6.79342e-06
Sutcliffiella_horikoshii	2.01506e-05	4.10681e-05	9.83845e-06	2.97685e-05	1.24231e-05	2.85548e-05	9.98228e-06	3.39616e-05	3.72619e-05	2.52866e-05
Salisediminibacterium_selenitireducens	1.03336e-05	8.59078e-06	1.37738e-05	5.80848e-06	5.29509e-06	9.36953e-06	1.43335e-05	2.29314e-05	2.60191e-05	1.50965e-05
Salisediminibacterium_beveridgei	8.52525e-06	5.02875e-06	9.34653e-06	3.6303e-06	4.2768e-06	0	9.98228e-06	3.48325e-06	1.09216e-05	1.24546e-05
Alkalihalophilus_pseudofirmus	8.7836e-06	1.341e-05	5.90307e-06	3.44879e-06	7.53532e-06	1.60621e-05	1.1774e-05	7.54703e-06	3.69407e-05	1.16998e-05
Gracilibacillus_salitolerans	9.04194e-06	8.59078e-06	8.11672e-06	7.07909e-06	6.31338e-06	9.8157e-06	6.91081e-06	8.70811e-06	1.76673e-05	1.43417e-05
Gracilibacillus_caseinilyticus	1.0592e-05	6.28594e-06	2.18905e-05	1.25245e-05	7.73898e-06	1.96314e-05	2.43158e-05	1.97384e-05	1.44551e-05	1.01901e-05
Gracilibacillus_salinarum	3.87512e-06	1.40386e-05	3.1975e-06	6.53454e-06	9.16458e-06	5.35402e-06	4.86316e-06	5.51514e-06	4.17591e-06	8.30306e-06
Caldalkalibacillus_thermarum	1.29171e-05	8.17172e-06	1.67254e-05	1.07094e-05	1.16085e-05	1.82929e-05	1.38216e-05	2.55438e-05	3.11587e-05	2.03803e-05
Pradoshia_sp_D12	1.29171e-05	1.29909e-05	1.03304e-05	4.35636e-06	6.72069e-06	1.0708e-05	1.40776e-05	1.77065e-05	2.69828e-05	1.77384e-05
Siminovitchia_fortis	1.60171e-05	8.38125e-06	2.48421e-05	7.80515e-06	1.4867e-05	8.03103e-06	1.51014e-05	3.36714e-05	2.66616e-05	3.73638e-05
Domibacillus_sp_DTU_2020_1001157_1_SI_ALB_TIR_016	1.44671e-05	2.45152e-05	6.14903e-06	7.62363e-06	8.14629e-06	9.8157e-06	7.16677e-06	1.13205e-05	2.47342e-05	2.5664e-05
Halalkalibacter_krulwichiae	2.04089e-05	2.80772e-05	9.10056e-06	6.17151e-06	1.3645e-05	5.80019e-06	7.42272e-06	4.35406e-06	2.40918e-05	2.26447e-05
Salipaludibacillus_sp_LMS25	8.00857e-06	5.65734e-06	8.36268e-06	5.62697e-06	7.73898e-06	3.16779e-05	1.33097e-05	2.17703e-05	2.37705e-05	4.83087e-05
Salimicrobium_jeotgali	8.52525e-06	1.08956e-05	1.08223e-05	7.07909e-06	9.5719e-06	1.69544e-05	9.72633e-06	1.13205e-05	2.37705e-05	1.43417e-05
Caldibacillus_thermoamylovorans	9.81696e-06	1.88578e-05	2.43502e-05	2.61382e-05	2.2606e-05	3.48011e-05	3.12266e-05	2.29314e-05	2.37705e-05	7.32179e-05
Lederbergia_lenta	1.44671e-05	1.21528e-05	6.88691e-06	5.99e-06	1.05902e-05	1.38312e-05	1.63812e-05	2.72854e-05	2.28069e-05	2.71737e-05
Ectobacillus_sp_JY-23	8.26691e-06	7.54312e-06	2.06607e-05	2.16003e-05	2.07731e-05	6.82637e-05	2.86671e-05	2.38022e-05	2.08795e-05	1.9248e-05
Pseudalkalibacillus_hwajinpoensis	1.08503e-05	1.27814e-05	7.13287e-06	4.17485e-06	7.53532e-06	1.65082e-05	9.72633e-06	1.074e-05	1.8631e-05	1.2832e-05
Gottfriedia_acidiceleris	9.81696e-06	2.55628e-05	1.03304e-05	1.34321e-05	1.18121e-05	4.90785e-06	6.3989e-06	8.99838e-06	1.54187e-05	1.66061e-05
Fervidibacillus_halotolerans	4.90848e-06	1.82292e-05	1.03304e-05	8.71272e-06	8.55361e-06	7.58486e-06	4.0953e-06	8.99838e-06	8.35181e-06	0
Fervidibacillus_albus	6.71687e-06	5.02875e-06	5.65711e-06	4.17485e-06	5.90606e-06	0	0	4.64433e-06	6.42447e-06	1.39642e-05
Anaerobacillus_isosaccharinicus	3.61677e-06	1.90673e-05	0	1.198e-05	6.92435e-06	1.16004e-05	7.93463e-06	7.25676e-06	1.38126e-05	2.60414e-05
Sediminibacillus_dalangtanensis	9.55862e-06	1.21528e-05	6.64095e-06	8.53121e-06	1.66999e-05	1.74006e-05	1.25418e-05	1.33524e-05	1.38126e-05	9.81271e-06
Paenalkalicoccus_suaedae	0	7.75265e-06	0	2.90424e-06	4.68412e-06	1.82929e-05	5.63103e-06	7.54703e-06	1.12428e-05	2.79285e-05
Amphibacillus_xylanus	4.65014e-06	2.11627e-05	2.70557e-06	1.59733e-05	1.77182e-05	1.16004e-05	1.10061e-05	6.09568e-06	1.02792e-05	1.58513e-05
Allobacillus_halotolerans	0	0	0	3.26727e-06	0	0	0	0	3.53346e-06	6.03859e-06
Paenibacillus_sp_sptzw28	3.10009e-05	8.80031e-06	1.94309e-05	1.47027e-05	1.40524e-05	1.91852e-05	1.7149e-05	2.81562e-05	5.13958e-05	8.1521e-05
Paenibacillus_sp_RUD330	2.50591e-05	1.32005e-05	4.20594e-05	1.63364e-05	1.09975e-05	2.27546e-05	2.38039e-05	1.97384e-05	4.94684e-05	2.26447e-05
Paenibacillus_sp_MMS20-IR301	2.40257e-05	3.75061e-05	5.0914e-05	1.41582e-05	2.03657e-05	3.74781e-05	4.12089e-05	3.13492e-05	4.97897e-05	5.43473e-05
Paenibacillus_sp_PK3_47	2.06673e-05	2.59819e-05	2.558e-05	1.52473e-05	1.4256e-05	3.61396e-05	3.19945e-05	3.04784e-05	4.8826e-05	4.22701e-05
Paenibacillus_sp_FSL_H7-0737	1.2142e-05	3.3525e-06	6.14903e-06	1.05279e-05	7.94264e-06	0.000104403	3.17385e-05	3.07687e-05	7.06692e-05	0.000193235
Paenibacillus_sp_RC67	9.30028e-06	7.75265e-06	9.59249e-06	5.80848e-06	8.34995e-06	1.69544e-05	2.17563e-05	2.7866e-05	4.46501e-05	9.81271e-06
Paenibacillus_sp_32O-W	3.10009e-05	1.6972e-05	3.34507e-05	1.47027e-05	1.4867e-05	2.63239e-05	4.01851e-05	3.19297e-05	4.3044e-05	4.60443e-05
Paenibacillus_sp_FSL_R7-0273	1.67922e-05	2.22103e-05	1.82011e-05	1.68809e-05	1.05902e-05	1.96314e-05	2.48277e-05	2.49633e-05	4.52925e-05	3.50993e-05
Paenibacillus_sp_SYP-B4298	2.42841e-05	1.92769e-05	2.45961e-05	1.48842e-05	1.18121e-05	2.36469e-05	2.55956e-05	2.58341e-05	4.0153e-05	2.94381e-05
Paenibacillus_sp_IHB_B_3084	1.39504e-05	9.4289e-06	5.41115e-06	1.37951e-05	9.77555e-06	8.03103e-06	2.68754e-05	1.94481e-05	6.29598e-05	0.000142662
Paenibacillus_sp_H1-7	1.57588e-05	1.46672e-05	2.23825e-05	7.62363e-06	7.33166e-06	1.51697e-05	1.53574e-05	2.4673e-05	3.37285e-05	2.98156e-05
Paenibacillus_sp_FSL_R5-0912	2.71258e-05	2.70295e-05	3.07451e-05	1.63364e-05	1.71072e-05	2.23084e-05	1.94527e-05	4.15087e-05	4.75411e-05	2.07577e-05
Paenibacillus_sp_FSL_R7-0331	2.42841e-05	1.29909e-05	2.41042e-05	1.54288e-05	1.20158e-05	1.65082e-05	1.7661e-05	5.07973e-05	3.40497e-05	2.52866e-05
Paenibacillus_sp_YPG26	1.39504e-05	9.84797e-06	1.82011e-05	1.68809e-05	5.09143e-06	2.00776e-05	1.53574e-05	1.48038e-05	3.56558e-05	2.86833e-05
Paenibacillus_sp_JDR-2	9.81696e-06	7.96219e-06	1.99229e-05	1.08909e-05	1.14048e-05	1.82929e-05	2.15003e-05	1.10303e-05	3.11587e-05	1.35868e-05
Paenibacillus_sp_PAMC21692	1.29171e-05	0	1.13142e-05	1.03464e-05	1.01829e-05	2.14161e-05	1.58693e-05	9.8692e-06	5.04321e-05	9.09563e-05
Paenibacillus_sp_CAA11	1.49838e-05	9.63844e-06	2.26284e-05	8.53121e-06	9.16458e-06	1.47236e-05	2.09884e-05	2.26411e-05	2.95526e-05	2.41544e-05
Paenibacillus_sp_FSL_H7-0357	1.98923e-05	1.341e-05	2.48421e-05	1.48842e-05	2.9734e-05	2.94471e-05	2.58516e-05	3.04784e-05	2.7304e-05	2.52866e-05
Paenibacillus_sp_YPD9-1	1.78255e-05	3.72966e-05	1.67254e-05	1.97851e-05	2.01621e-05	1.87391e-05	2.43158e-05	2.03189e-05	2.50554e-05	3.24574e-05
Paenibacillus_sp_DCT19	2.66091e-05	2.15817e-05	2.60719e-05	2.52306e-05	7.73898e-06	2.36469e-05	2.15003e-05	3.01881e-05	2.50554e-05	5.7744e-05
Paenibacillus_sp_MBLB1832	1.67922e-05	2.24198e-05	1.00844e-05	9.43878e-06	1.60889e-05	1.87391e-05	1.40776e-05	1.79968e-05	2.31281e-05	2.3777e-05
Paenibacillus_sp_19GGS1-52	2.01506e-05	1.55053e-05	1.64794e-05	8.16818e-06	1.73109e-05	1.65082e-05	2.73873e-05	1.33524e-05	2.21644e-05	2.41544e-05
Paenibacillus_sp_HWE-109	1.44671e-05	1.99055e-05	9.34653e-06	1.2343e-05	1.69036e-05	1.65082e-05	1.48454e-05	1.7126e-05	2.18432e-05	1.32094e-05
Paenibacillus_sp_B01	2.89342e-05	7.64789e-05	2.75477e-05	3.12206e-05	2.21987e-05	3.30164e-05	2.58516e-05	3.42519e-05	2.92314e-05	2.60414e-05
Paenibacillus_sp_JZ16	1.93756e-05	6.49547e-06	2.36123e-05	3.08576e-06	1.30341e-05	1.74006e-05	1.40776e-05	2.49633e-05	2.40918e-05	4.64217e-05
Paenibacillus_sp_URB8-2	2.06673e-05	1.59244e-05	1.67254e-05	1.63364e-05	1.64962e-05	2.49854e-05	2.12443e-05	3.07687e-05	2.12008e-05	1.9248e-05
Paenibacillus_sp_JNUCC-31	8.7836e-06	1.04766e-05	1.42657e-05	4.35636e-06	4.07315e-06	7.58486e-06	1.20299e-05	1.42233e-05	2.28069e-05	1.77384e-05
Paenibacillus_sp_FSL_R5-0345	7.23355e-06	3.3525e-06	4.4273e-06	3.6303e-06	3.46218e-06	8.4772e-06	1.38216e-05	9.57892e-06	2.31281e-05	6.416e-06
Paenibacillus_sp_BIHB_4019	1.39504e-05	8.80031e-06	2.5334e-05	1.41582e-05	1.40524e-05	1.60621e-05	1.86848e-05	1.45135e-05	1.67036e-05	2.3777e-05
Paenibacillus_sp_R14_2021_	1.29171e-05	2.24198e-05	2.04148e-05	1.10724e-05	1.05902e-05	1.47236e-05	1.40776e-05	1.79968e-05	1.76673e-05	1.20772e-05
Paenibacillus_sp_FSL_P4-0081	7.23355e-06	7.75265e-06	1.22981e-05	8.53121e-06	4.48046e-06	8.03103e-06	7.42272e-06	1.27719e-05	2.24857e-05	7.92565e-06
Paenibacillus_sp_D2_2	6.71687e-06	5.65734e-06	7.6248e-06	9.07575e-06	3.05486e-06	5.80019e-06	1.07502e-05	1.074e-05	1.44551e-05	2.15125e-05
Paenibacillus_sp_CC-CFT742	0	7.54312e-06	1.20521e-05	8.16818e-06	0	0	0	1.45135e-05	4.56138e-05	0
Paenibacillus_sp_PSB04	1.18837e-05	1.96959e-05	3.32048e-05	1.05279e-05	6.10972e-06	4.46168e-05	1.63812e-05	3.71546e-05	2.28069e-05	1.96254e-05
Paenibacillus_sp_481	1.73089e-05	1.06861e-05	5.41115e-06	5.08242e-06	1.18121e-05	1.24927e-05	1.7149e-05	6.38595e-06	1.09216e-05	0
Paenibacillus_sp_N3/727	1.65338e-05	1.21528e-05	1.13142e-05	1.05279e-05	8.34995e-06	2.32007e-05	1.91967e-05	1.68357e-05	2.05583e-05	1.58513e-05
Paenibacillus_sp_IHBB_10380	1.70505e-05	1.46672e-05	1.30359e-05	8.16818e-06	8.14629e-06	1.65082e-05	1.43335e-05	1.10303e-05	8.03059e-06	2.03803e-05
Paenibacillus_sp_BIC5C1	4.13346e-06	0	7.6248e-06	6.35303e-06	6.31338e-06	0	4.35125e-06	5.80541e-06	1.12428e-05	0
Paenibacillus_sp_G2S3	5.6835e-06	4.60969e-06	9.83845e-06	9.43878e-06	2.8512e-06	7.58486e-06	5.63103e-06	5.51514e-06	9.95793e-06	0
Paenibacillus_sp_Y412MC10	0	0	1.03304e-05	6.53454e-06	0	0	5.40067e-05	4.296e-05	2.24857e-05	0
Paenibacillus_sp_BR1-192	4.80514e-05	4.58873e-05	5.01761e-05	3.70291e-05	0	5.71095e-05	6.24533e-05	6.96649e-05	4.94684e-05	4.11379e-05
Paenibacillus_sp_E222	2.29924e-05	8.17172e-06	7.37884e-06	5.26394e-06	7.33166e-06	1.38312e-05	1.84288e-05	2.00287e-05	9.95793e-06	7.54824e-06
Paenibacillus_sp_PK1-4R	0	8.80031e-06	2.73017e-05	7.80515e-06	0	1.91852e-05	0	2.17703e-05	1.09216e-05	1.01901e-05
Paenibacillus_donghaensis	4.65014e-05	7.89933e-05	0.000105763	8.69457e-05	4.17498e-05	0.000225315	0.000122603	8.59201e-05	0.000128168	0.000101524
Paenibacillus_alvei	2.29924e-05	9.63844e-06	4.13215e-05	2.25079e-05	1.26268e-05	8.2095e-05	4.60721e-05	0.000107981	0.00012078	0.000162287
Paenibacillus_sophorae	4.52097e-05	7.10311e-05	4.13215e-05	4.17485e-05	4.09351e-05	4.14936e-05	7.24355e-05	5.05071e-05	8.96214e-05	5.01958e-05
Paenibacillus_polymyxa	0.000234315	0.000122995	0.000256292	9.54769e-05	9.89775e-05	0.000209699	0.00024367	0.000175033	0.00030709	0.000362316
Paenibacillus_mucilaginosus	3.15176e-05	2.89153e-05	3.02532e-05	2.37785e-05	2.24023e-05	3.88166e-05	4.86316e-05	4.12184e-05	6.93843e-05	5.28377e-05
Paenibacillus_protaetiae	2.97092e-05	2.15817e-05	4.35351e-05	2.12373e-05	2.05694e-05	6.55867e-05	3.55779e-05	5.63125e-05	6.07113e-05	3.28348e-05
Paenibacillus_sonchi	8.00857e-06	8.17172e-06	1.22981e-05	4.53788e-06	0	1.16004e-05	9.98228e-06	1.36427e-05	3.21224e-05	2.60414e-05
Paenibacillus_riograndensis	7.9569e-05	9.63844e-06	5.41115e-06	5.26394e-06	2.17913e-05	1.47236e-05	1.30538e-05	9.28865e-06	1.60612e-05	2.11351e-05
Paenibacillus_tianjinensis	2.79008e-05	3.16392e-05	2.41042e-05	2.52306e-05	1.4256e-05	4.19398e-05	3.89053e-05	3.68643e-05	8.70516e-05	9.4353e-05
Paenibacillus_algicola	1.36921e-05	1.44577e-05	2.5088e-05	1.88776e-05	8.14629e-06	1.69544e-05	2.38039e-05	5.51514e-05	5.36443e-05	2.41544e-05
Paenibacillus_ihbetae	1.34337e-05	2.0115e-05	3.91078e-05	1.47027e-05	9.77555e-06	1.69544e-05	2.48277e-05	3.45422e-05	5.04321e-05	8.71822e-05
Paenibacillus_larvae	6.97521e-06	6.705e-06	1.00844e-05	8.53121e-06	4.48046e-06	2.18622e-05	1.1518e-05	1.36427e-05	5.62141e-05	9.13337e-05
Paenibacillus_macerans	6.30352e-05	2.43056e-05	4.77165e-05	1.37951e-05	2.79011e-05	3.03394e-05	3.22505e-05	3.36714e-05	4.33652e-05	5.7744e-05
Paenibacillus_stellifer	2.06673e-05	1.44577e-05	2.41042e-05	1.17985e-05	1.28304e-05	2.72163e-05	2.3036e-05	2.11897e-05	4.62562e-05	3.35897e-05
Paenibacillus_aurantius	2.45424e-05	1.94864e-05	2.16446e-05	1.01648e-05	1.62926e-05	2.18622e-05	2.55956e-05	2.148e-05	4.11166e-05	7.54824e-05
Paenibacillus_woosongensis	1.34337e-05	1.50862e-05	2.18905e-05	1.36136e-05	1.20158e-05	1.56159e-05	3.55779e-05	3.36714e-05	4.72199e-05	2.22673e-05
Paenibacillus_lycopersici	2.01506e-05	2.64009e-05	3.07451e-05	1.88776e-05	1.52743e-05	2.54316e-05	2.48277e-05	2.00287e-05	3.98317e-05	2.79285e-05
Paenibacillus_chitinolyticus	2.24757e-05	1.04766e-05	2.26284e-05	1.1617e-05	1.3645e-05	2.36469e-05	1.63812e-05	2.49633e-05	3.91893e-05	2.07577e-05
Paenibacillus_azoreducens	2.17006e-05	2.89153e-05	2.11527e-05	1.43397e-05	1.26268e-05	1.82929e-05	2.43158e-05	1.77065e-05	3.72619e-05	2.41544e-05
Paenibacillus_durus	2.55758e-05	2.74486e-05	3.29588e-05	3.12206e-05	2.62718e-05	2.32007e-05	2.38039e-05	2.64146e-05	4.14378e-05	3.77412e-05
Paenibacillus_odorifer	1.98923e-05	2.93344e-05	1.279e-05	1.14354e-05	1.3645e-05	1.3385e-05	1.68931e-05	1.30622e-05	3.98317e-05	3.13252e-05
Paenibacillus_lutimineralis	1.00753e-05	9.84797e-06	1.54956e-05	1.10724e-05	5.90606e-06	2.36469e-05	1.89407e-05	1.48038e-05	3.82256e-05	1.66061e-05
Paenibacillus_antarcticus	1.93756e-05	4.00205e-05	1.40198e-05	1.57918e-05	1.89401e-05	1.42774e-05	2.3292e-05	3.222e-05	3.5977e-05	1.39642e-05
Paenibacillus_baekrokdamisoli	1.91172e-05	3.62489e-05	2.80396e-05	2.21448e-05	1.32377e-05	2.36469e-05	1.94527e-05	1.77065e-05	3.37285e-05	1.96254e-05
Paenibacillus_elgii	3.28093e-05	1.61339e-05	3.91078e-05	1.70624e-05	3.42144e-05	2.09699e-05	3.04588e-05	3.13492e-05	3.46922e-05	2.83059e-05
Paenibacillus_dendritiformis	3.79761e-05	2.80772e-05	3.68942e-05	2.16003e-05	3.05486e-05	3.88166e-05	3.73696e-05	2.52535e-05	4.72199e-05	3.43445e-05
Paenibacillus_konkukensis	1.78255e-05	1.71816e-05	2.70557e-05	1.72439e-05	1.3645e-05	3.52473e-05	4.73519e-05	2.26411e-05	3.40497e-05	9.09563e-05
Paenibacillus_tritici	2.22173e-05	2.682e-05	3.1975e-05	1.2343e-05	2.46425e-05	2.45393e-05	1.94527e-05	3.65741e-05	3.53346e-05	3.32123e-05
Paenibacillus_rhizovicinus	1.39504e-05	1.36195e-05	1.84471e-05	1.03464e-05	1.20158e-05	1.78467e-05	2.3292e-05	2.87368e-05	3.18011e-05	1.77384e-05
Paenibacillus_typhae	1.0592e-05	2.3677e-05	1.54956e-05	1.14354e-05	9.16458e-06	8.03103e-06	2.50837e-05	1.30622e-05	4.8826e-05	3.208e-05
Paenibacillus_barcinonensis	7.49189e-06	2.07436e-05	1.94309e-05	1.198e-05	6.51704e-06	8.92336e-06	8.19059e-06	1.27719e-05	2.95526e-05	1.9248e-05
Paenibacillus_thiaminolyticus	2.81592e-05	1.99055e-05	3.7878e-05	2.50491e-05	1.69036e-05	2.63239e-05	2.66194e-05	3.74449e-05	3.88681e-05	2.49092e-05
Paenibacillus_beijingensis	2.53174e-05	2.26294e-05	2.13986e-05	2.05112e-05	1.66999e-05	5.26479e-05	2.3036e-05	2.7866e-05	2.76252e-05	2.94381e-05
Paenibacillus_cellulosilyticus	1.29171e-05	1.44577e-05	2.87775e-05	8.71272e-06	1.14048e-05	1.69544e-05	1.04942e-05	1.21914e-05	2.53767e-05	1.35868e-05
Paenibacillus_andongensis	1.0592e-05	4.60969e-06	7.37884e-06	5.26394e-06	5.29509e-06	8.92336e-06	2.9179e-05	2.98979e-05	2.50554e-05	1.62287e-05
Paenibacillus_psychroresistens	8.00857e-06	8.38125e-06	1.15602e-05	7.2606e-06	6.92435e-06	6.69252e-06	1.61252e-05	1.42233e-05	2.31281e-05	1.13224e-05
Paenibacillus_physcomitrellae	2.09256e-05	1.86483e-05	2.68098e-05	1.63364e-05	1.46633e-05	3.16779e-05	1.48454e-05	2.20606e-05	2.98738e-05	3.6609e-05
Paenibacillus_lentus	1.11087e-05	1.46672e-05	1.72173e-05	7.44212e-06	7.53532e-06	1.60621e-05	1.56133e-05	1.16108e-05	2.24857e-05	1.2832e-05
Paenibacillus_amylolyticus	3.04842e-05	3.31059e-05	1.35279e-05	1.65179e-05	1.66999e-05	1.78467e-05	1.7661e-05	1.77065e-05	4.49713e-05	3.17026e-05
Paenibacillus_urinalis	2.58341e-05	1.38291e-05	1.32819e-05	1.63364e-05	2.2606e-05	2.18622e-05	4.42804e-05	3.36714e-05	3.08375e-05	3.62316e-05
Paenibacillus_spongiae	1.60171e-05	1.46672e-05	3.1483e-05	1.8333e-05	8.14629e-06	2.49854e-05	3.02028e-05	2.06092e-05	2.02371e-05	2.71737e-05
Paenibacillus_swuensis	1.26587e-05	7.54312e-06	1.03304e-05	5.26394e-06	6.72069e-06	1.47236e-05	1.48454e-05	1.45135e-05	1.99159e-05	3.6609e-05
Paenibacillus_naphthalenovorans	1.26587e-05	1.59244e-05	1.40198e-05	7.80515e-06	1.26268e-05	1.38312e-05	1.68931e-05	2.26411e-05	2.18432e-05	1.69835e-05
Paenibacillus_pabuli	1.36921e-05	4.81922e-06	7.6248e-06	8.71272e-06	8.96092e-06	1.56159e-05	2.22682e-05	2.148e-05	2.63403e-05	3.32123e-05
Paenibacillus_bovis	1.24004e-05	1.08956e-05	1.67254e-05	1.198e-05	7.53532e-06	9.8157e-06	1.20299e-05	2.75757e-05	2.12008e-05	3.28348e-05
Paenibacillus_jilunlii	1.98923e-05	2.26294e-05	1.86931e-05	1.797e-05	1.30341e-05	2.45393e-05	3.17385e-05	1.68357e-05	3.11587e-05	1.20772e-05
Paenibacillus_polygoni	3.35843e-06	4.40016e-06	5.65711e-06	4.90091e-06	2.44389e-06	6.69252e-06	8.7025e-06	1.27719e-05	1.89522e-05	1.69835e-05
Paenibacillus_kribbensis	1.96339e-05	2.47247e-05	1.40198e-05	7.62363e-06	2.1995e-05	2.14161e-05	3.42981e-05	2.148e-05	2.4413e-05	2.30221e-05
Paenibacillus_albicereus	2.04089e-05	1.92769e-05	2.11527e-05	1.2343e-05	1.56816e-05	3.12318e-05	2.61075e-05	2.81562e-05	2.18432e-05	3.73638e-05
Paenibacillus_marchantiae	9.30028e-06	4.40016e-06	0	0	3.86949e-06	1.0708e-05	1.35657e-05	6.38595e-06	3.11587e-05	5.47247e-05
Paenibacillus_albus	1.60171e-05	7.33359e-06	9.10056e-06	7.80515e-06	1.28304e-05	1.0708e-05	3.07147e-05	2.148e-05	1.73461e-05	2.11351e-05
Paenibacillus_agaridevorans	4.41763e-05	4.08586e-05	3.93538e-05	2.57751e-05	2.17913e-05	4.68477e-05	4.58161e-05	5.54417e-05	4.27227e-05	5.7744e-05
Paenibacillus_hunanensis	1.00753e-05	5.44781e-06	1.08223e-05	7.07909e-06	4.2768e-06	1.47236e-05	3.5066e-05	2.75757e-05	1.574e-05	7.17083e-06
Paenibacillus_yonginensis	1.26587e-05	2.05341e-05	4.89463e-05	2.3597e-05	1.14048e-05	2.81086e-05	3.86494e-05	2.61243e-05	2.24857e-05	3.32123e-05
Paenibacillus_sabinae	1.44671e-05	3.68775e-05	9.59249e-06	2.32339e-05	6.92435e-06	1.3385e-05	2.84111e-05	2.29314e-05	1.76673e-05	9.81271e-06
Paenibacillus_uliginis	2.53174e-05	6.49547e-05	3.29588e-05	4.44712e-05	1.18121e-05	1.74006e-05	4.0697e-05	2.35119e-05	2.89101e-05	2.86833e-05
Paenibacillus_borealis	1.2142e-05	2.59819e-05	2.23825e-05	9.98333e-06	7.94264e-06	2.40931e-05	1.66371e-05	1.74162e-05	1.76673e-05	2.22673e-05
Paenibacillus_crassostreae	4.90848e-06	0	1.54956e-05	6.35303e-06	5.70241e-06	7.58486e-06	1.45895e-05	1.13205e-05	1.47763e-05	5.28377e-06
Paenibacillus_guangzhouensis	1.16253e-05	6.705e-06	8.60864e-06	8.71272e-06	5.49875e-06	1.42774e-05	9.21441e-06	5.22487e-06	1.18853e-05	1.13224e-05
Paenibacillus_cellulositrophicus	1.80839e-05	2.38866e-05	2.41042e-05	1.43397e-05	8.34995e-06	2.32007e-05	4.14649e-05	2.72854e-05	2.12008e-05	1.43417e-05
Paenibacillus_brasilensis	4.3918e-06	0	1.82011e-05	0	0	0	6.14294e-06	9.57892e-06	1.67036e-05	1.81158e-05
Paenibacillus_graminis	1.16253e-05	1.55053e-05	1.86931e-05	6.71606e-06	4.68412e-06	1.78467e-05	1.91967e-05	2.49633e-05	1.54187e-05	2.5664e-05
Paenibacillus_lautus	1.11087e-05	7.75265e-06	1.20521e-05	7.44212e-06	9.5719e-06	2.63239e-05	2.63635e-05	1.42233e-05	2.82677e-05	1.13224e-05
Paenibacillus_xylanilyticus	0	0	1.52496e-05	0	0	1.78467e-05	0	0	2.56979e-05	0
Paenibacillus_terrae	1.39504e-05	7.96219e-06	1.10683e-05	9.25727e-06	4.68412e-06	8.4772e-06	7.42272e-06	1.3933e-05	9.63671e-06	2.22673e-05
Paenibacillus_kyungheensis	0	0	0	0	0	0	0	0	1.8631e-05	0
Paenibacillus_xylanexedens	0	1.0267e-05	1.10683e-05	0	0	0	1.25418e-05	0	1.15641e-05	1.81158e-05
Paenibacillus_peoriae	4.03012e-05	3.37345e-05	7.35424e-05	0	1.99584e-05	0	2.84111e-05	0	2.85889e-05	3.6609e-05
Brevibacillus_sp_WF146	8.24108e-05	3.3525e-05	3.56644e-05	3.52139e-05	3.64547e-05	3.52473e-05	4.76078e-05	4.26698e-05	7.67724e-05	6.00085e-05
Brevibacillus_sp_NSP2_1	2.50591e-05	3.7087e-05	2.5088e-05	2.32339e-05	2.79011e-05	0	2.3036e-05	3.07687e-05	7.09904e-05	6.37826e-05
Brevibacillus_sp_DP1_3A	4.65014e-06	2.72391e-06	0	5.44545e-06	0	0	5.11912e-06	4.9346e-06	8.35181e-06	0
Brevibacillus_laterosporus	7.8019e-05	8.42315e-05	6.9607e-05	0.00010546	0.000180237	8.7449e-05	0.000154085	0.000170098	8.25545e-05	0.000100769
Brevibacillus_brevis	3.64261e-05	3.10106e-05	3.49265e-05	2.41415e-05	2.79011e-05	4.32783e-05	4.58161e-05	4.09281e-05	6.16749e-05	4.75539e-05
Brevibacillus_marinus	1.80839e-05	3.18487e-05	3.00073e-05	1.17985e-05	2.2606e-05	2.32007e-05	2.35479e-05	2.00287e-05	4.04742e-05	3.6609e-05
Brevibacillus_ruminantium	2.81592e-05	3.58298e-05	2.28744e-05	2.54121e-05	2.21987e-05	5.0417e-05	3.09707e-05	3.97671e-05	4.17591e-05	3.32123e-05
Brevibacillus_composti	1.26587e-05	1.80197e-05	2.80396e-05	1.21615e-05	1.60889e-05	2.05237e-05	1.89407e-05	2.17703e-05	3.88681e-05	1.7361e-05
Brevibacillus_choshinensis	9.04194e-06	2.49342e-05	9.10056e-06	1.17985e-05	5.09143e-06	1.47236e-05	1.27978e-05	1.19011e-05	1.8631e-05	2.22673e-05
Brevibacillus_borstelensis	1.52421e-05	1.23623e-05	1.20521e-05	1.07094e-05	1.22194e-05	9.36953e-06	1.27978e-05	1.45135e-05	1.73461e-05	1.88706e-05
Brevibacillus_humidisoli	8.52525e-06	7.54312e-06	7.87076e-06	4.71939e-06	6.10972e-06	1.20465e-05	9.21441e-06	1.3933e-05	1.15641e-05	1.47191e-05
Brevibacillus_parabrevis	0	0	1.18061e-05	0	0	2.81086e-05	1.43335e-05	6.09568e-06	2.24857e-05	2.98156e-05
Brevibacillus_agri	2.68675e-05	7.96219e-06	3.56644e-05	2.16003e-05	1.18121e-05	3.30164e-05	2.45718e-05	2.9027e-05	2.92314e-05	4.41572e-05
Brevibacillus_formosus	6.45853e-06	6.0764e-06	8.36268e-06	6.71606e-06	8.34995e-06	0	0	7.25676e-06	7.06692e-06	0
Cohnella_sp_LGH	3.53927e-05	4.12776e-05	6.19822e-05	4.28375e-05	3.17705e-05	3.12318e-05	2.50837e-05	3.48325e-05	4.46501e-05	5.43473e-05
Cohnella_cholangitidis	3.53927e-05	1.86483e-05	2.65638e-05	1.198e-05	2.11804e-05	2.81086e-05	2.50837e-05	1.21914e-05	4.17591e-05	6.15182e-05
Cohnella_candidum	1.65338e-05	4.00205e-05	1.40198e-05	2.86794e-05	1.30341e-05	1.82929e-05	1.84288e-05	1.42233e-05	3.66195e-05	2.45318e-05
Cohnella_herbarum	1.88589e-05	1.55053e-05	2.26284e-05	1.28876e-05	6.31338e-06	2.00776e-05	3.81374e-05	3.01881e-05	2.82677e-05	3.208e-05
Cohnella_abietis	5.94184e-06	6.0764e-06	8.8546e-06	3.44879e-06	2.64755e-06	1.0708e-05	5.88699e-06	5.80541e-06	1.02792e-05	1.47191e-05
Aneurinibacillus_sp_Ricciae_BoGa-3	1.36921e-05	1.27814e-05	2.77936e-05	1.37951e-05	9.16458e-06	8.29873e-05	3.63457e-05	4.6153e-05	6.71357e-05	0.000147946
Aneurinibacillus_sp_B1	1.26587e-05	2.38866e-05	1.20521e-05	1.66994e-05	1.50706e-05	2.45393e-05	6.91081e-06	1.48038e-05	2.12008e-05	0
Aneurinibacillus_soli	1.24004e-05	3.14297e-06	1.40198e-05	3.81182e-06	6.31338e-06	1.74006e-05	1.48454e-05	3.51227e-05	2.40918e-05	2.90607e-05
Thermobacillus_composti	2.99676e-05	2.61914e-05	5.23897e-05	1.66994e-05	2.1995e-05	2.85548e-05	2.53396e-05	2.75757e-05	5.4608e-05	6.30278e-05
Saccharibacillus_brassicae	2.04089e-05	1.61339e-05	4.23053e-05	1.68809e-05	1.93474e-05	2.14161e-05	2.86671e-05	1.48038e-05	1.41338e-05	2.00028e-05
Staphylococcus_aureus	0.000170763	0.00017894	0.000160613	0.000257388	0.000225245	0.000517555	0.000178401	0.000250794	0.000263082	0.00036609
Staphylococcus_sp_IVB6181	1.36921e-05	2.13722e-05	6.88691e-06	1.50657e-05	7.12801e-06	3.16779e-05	1.35657e-05	3.28006e-05	2.1522e-05	3.47219e-05
Staphylococcus_sp_17KM0847	1.86006e-05	0	1.279e-05	4.71939e-06	1.52743e-05	0	8.19059e-06	0	1.8631e-05	1.13224e-05
Staphylococcus_piscifermentans	3.61677e-06	3.3525e-06	0	1.05279e-05	6.92435e-06	4.55092e-05	1.58693e-05	1.65454e-05	4.78623e-05	7.85017e-05
Staphylococcus_epidermidis	2.89342e-05	7.7317e-05	3.93538e-05	3.68475e-05	4.48046e-05	5.35402e-05	2.68754e-05	8.06952e-05	6.13537e-05	4.64217e-05
Staphylococcus_haemolyticus	8.00857e-06	2.22103e-05	3.93538e-06	1.41582e-05	1.34414e-05	7.54024e-05	2.53396e-05	2.00287e-05	5.49292e-05	0.000113224
Staphylococcus_muscae	4.90848e-06	9.63844e-06	0	7.44212e-06	6.51704e-06	5.93404e-05	3.45541e-05	2.81562e-05	3.95105e-05	0.000114356
Staphylococcus_argenteus	0	0	0	3.44879e-06	0	2.09699e-05	1.04942e-05	0	4.43289e-05	3.05704e-05
Staphylococcus_simulans	1.31754e-05	1.6553e-05	7.87076e-06	1.56103e-05	1.75145e-05	1.11542e-05	2.22682e-05	1.62551e-05	2.89101e-05	5.28377e-06
Staphylococcus_gallinarum	6.71687e-06	6.705e-06	8.11672e-06	3.6303e-06	5.90606e-06	8.03103e-06	4.0953e-06	1.53843e-05	2.28069e-05	9.05789e-06
Staphylococcus_hominis	4.65014e-06	5.15447e-05	0	1.94221e-05	5.49875e-06	1.78467e-05	1.04942e-05	3.01881e-05	3.34073e-05	7.17083e-06
Staphylococcus_xylosus	1.34337e-05	1.21528e-05	1.08223e-05	3.77551e-05	6.10972e-06	0.000380135	2.07324e-05	0.000103046	2.18432e-05	2.52866e-05
Staphylococcus_saprophyticus	6.45853e-06	0	0	4.90091e-06	0	1.20465e-05	1.02382e-05	2.23508e-05	0	1.58513e-05
Staphylococcus_felis	0	4.19062e-06	0	0	0	6.24636e-06	3.83934e-06	4.64433e-06	1.70249e-05	0
Staphylococcus_shinii	0	0	0	2.90424e-06	4.07315e-06	2.14161e-05	0	3.25103e-05	1.95946e-05	4.90636e-06
Staphylococcus_ratti	3.56511e-05	0	4.91922e-06	1.30691e-05	1.24231e-05	5.5771e-05	2.71313e-05	7.34384e-05	1.34914e-05	3.43445e-05
Staphylococcus_pseudintermedius	5.42516e-06	5.02875e-06	1.22981e-05	3.81182e-06	7.33166e-06	6.69252e-06	1.84288e-05	9.57892e-06	1.09216e-05	2.15125e-05
Staphylococcus_simiae	9.81696e-06	2.82867e-05	0	9.25727e-06	1.03865e-05	0	0	0	1.31702e-05	9.05789e-06
Staphylococcus_hyicus	1.62755e-05	2.78676e-05	5.16519e-06	1.77885e-05	3.7473e-05	1.87391e-05	1.22859e-05	1.04497e-05	1.54187e-05	3.0193e-05
Staphylococcus_agnetis	6.20019e-06	2.72391e-06	8.8546e-06	5.44545e-06	6.31338e-06	1.74006e-05	1.56133e-05	1.16108e-05	1.38126e-05	3.208e-05
Staphylococcus_lugdunensis	3.10009e-06	1.11052e-05	0	4.71939e-06	6.72069e-06	8.03103e-06	8.44655e-06	6.09568e-06	1.02792e-05	1.35868e-05
Staphylococcus_lloydii	4.90848e-06	5.65734e-06	0	2.17818e-06	4.88778e-06	0	0	3.19297e-06	9.63671e-06	4.15153e-06
Staphylococcus_pasteuri	1.2142e-05	1.21528e-05	6.88691e-06	1.47027e-05	2.2606e-05	9.8157e-06	1.48454e-05	2.49633e-05	1.22065e-05	1.09449e-05
Staphylococcus_coagulans	1.08503e-05	2.17912e-05	0	0	3.25852e-06	0	0	0	8.99426e-06	4.15153e-06
Staphylococcus_arlettae	4.90848e-06	1.32005e-05	1.05763e-05	2.72273e-06	1.69036e-05	1.91852e-05	8.7025e-06	7.8373e-06	1.09216e-05	6.03859e-06
Staphylococcus_debuckii	0	0	0	0	2.8512e-06	0	0	3.77352e-06	8.67304e-06	6.416e-06
Staphylococcus_pettenkoferi	0	4.81922e-06	0	2.3597e-06	3.46218e-06	0	0	7.25676e-06	7.06692e-06	0
Staphylococcus_saccharolyticus	5.42516e-06	5.65734e-06	3.44346e-06	4.35636e-06	4.48046e-06	0	7.42272e-06	6.67622e-06	7.06692e-06	4.90636e-06
Staphylococcus_schweitzeri	4.65014e-06	8.38125e-06	5.41115e-06	2.90424e-06	1.09975e-05	8.92336e-06	0	8.99838e-06	8.03059e-06	0
Staphylococcus_kloosii	4.90848e-06	0	3.1975e-06	2.90424e-06	1.28304e-05	0	0	0	7.06692e-06	0
Staphylococcus_capitis	7.49189e-06	2.80772e-05	1.03304e-05	1.01648e-05	1.5478e-05	1.24927e-05	1.02382e-05	7.8373e-06	9.95793e-06	0
Staphylococcus_condimenti	1.00753e-05	0	1.42657e-05	1.99667e-06	7.12801e-06	4.90785e-06	0	1.91578e-05	6.7457e-06	0
Staphylococcus_edaphicus	6.97521e-06	5.23828e-06	4.67326e-06	4.17485e-06	3.66583e-06	1.69544e-05	0	1.19011e-05	5.78203e-06	6.79342e-06
Staphylococcus_auricularis	0	0	0	4.71939e-06	3.25852e-06	9.8157e-06	7.67868e-06	4.9346e-06	5.13958e-06	1.01901e-05
Staphylococcus_succinus	0	3.3525e-06	0	0	5.49875e-06	0	0	0	6.42447e-06	5.66118e-06
Staphylococcus_warneri	0	4.81922e-06	0	0	0	0	0	8.99838e-06	1.22065e-05	0
Staphylococcus_cohnii	0	6.91453e-06	3.93538e-06	3.81182e-06	6.51704e-06	8.92336e-06	1.48454e-05	1.7126e-05	6.10325e-06	1.16998e-05
Staphylococcus_chromogenes	0	3.3525e-06	0	1.01648e-05	4.2768e-06	0	3.32743e-06	7.25676e-06	5.13958e-06	6.79342e-06
Staphylococcus_pseudoxylosus	0	0	0	4.17485e-06	3.05486e-06	0	0	0	5.13958e-06	0
Staphylococcus_nepalensis	4.90848e-06	0	3.68942e-06	1.21615e-05	0	0.00146165	8.44655e-06	5.89249e-05	4.17591e-06	2.07577e-05
Mammaliicoccus_stepanovicii	1.34337e-05	2.0115e-05	4.18134e-06	9.25727e-06	9.77555e-06	9.2803e-05	3.19945e-05	2.93173e-05	5.84627e-05	0.000145304
Mammaliicoccus_sciuri	2.58341e-05	3.87633e-05	1.57415e-05	2.19633e-05	2.95303e-05	6.29097e-05	3.76255e-05	4.78946e-05	5.13958e-05	6.83116e-05
Mammaliicoccus_vitulinus	1.44671e-05	8.59078e-06	4.67326e-06	7.2606e-06	1.24231e-05	2.81086e-05	9.98228e-06	2.29314e-05	1.63824e-05	3.13252e-05
Mammaliicoccus_lentus	1.78255e-05	1.63434e-05	1.35279e-05	1.54288e-05	1.58853e-05	4.64015e-05	1.45895e-05	0.000110593	1.47763e-05	1.58513e-05
Macrococcus_canis	3.07426e-05	2.03245e-05	6.88691e-06	1.56103e-05	3.91022e-05	2.32007e-05	2.81552e-05	2.26411e-05	5.1717e-05	2.03803e-05
Macrococcus_bovicus	1.0592e-05	9.4289e-06	9.59249e-06	7.44212e-06	3.25852e-06	6.69252e-06	1.07502e-05	1.074e-05	2.79465e-05	1.2832e-05
Macrococcus_caseolyticus	2.63508e-05	7.33359e-05	1.50036e-05	3.55769e-05	1.95511e-05	2.54316e-05	2.43158e-05	2.06092e-05	2.95526e-05	1.69835e-05
Macrococcus_brunensis	0	0	2.70557e-06	0	0	0	5.88699e-06	9.28865e-06	1.47763e-05	0
Macrococcus_armenti	1.26587e-05	3.39441e-05	1.30359e-05	1.12539e-05	7.33166e-06	3.88166e-05	2.25241e-05	1.7126e-05	8.99426e-06	2.49092e-05
Macrococcus_equipercicus	1.11087e-05	5.86687e-06	6.39499e-06	3.08576e-06	4.68412e-06	8.4772e-06	6.3989e-06	5.51514e-06	6.10325e-06	1.2832e-05
Jeotgalicoccus_sp_WY2	1.31754e-05	1.15242e-05	1.62334e-05	6.53454e-06	8.75727e-06	1.0708e-05	5.63103e-06	0	2.79465e-05	7.85017e-05
Jeotgalicoccus_sp_ATCC_8456	0	0	3.68942e-06	9.6203e-06	4.68412e-06	8.03103e-06	1.30538e-05	7.25676e-06	6.7457e-06	2.60414e-05
Salinicoccus_halodurans	1.0592e-05	2.45152e-05	1.79552e-05	1.07094e-05	1.58853e-05	1.16004e-05	1.38216e-05	1.36427e-05	2.24857e-05	2.83059e-05
Nosocomiicoccus_massiliensis	4.90848e-06	7.96219e-06	2.70557e-06	6.35303e-06	4.88778e-06	6.69252e-06	8.7025e-06	4.35406e-06	1.02792e-05	0
Nosocomiicoccus_ampullae	0	0	7.13287e-06	0	6.92435e-06	0	3.32743e-06	0	9.95793e-06	0
Abyssicoccus_albus	0	6.91453e-06	0	6.71606e-06	6.72069e-06	0	4.60721e-06	0	5.4608e-06	8.68048e-06
Planococcus_sp_N056	2.63508e-05	2.26294e-05	3.44346e-05	2.10557e-05	3.25852e-05	1.51697e-05	2.48277e-05	1.16108e-05	3.37285e-05	1.43417e-05
Planococcus_sp_N022	8.7836e-06	3.3525e-06	1.08223e-05	5.08242e-06	3.86949e-06	7.58486e-06	9.21441e-06	1.30622e-05	1.06004e-05	9.81271e-06
Planococcus_sp_N016	5.94184e-06	1.27814e-05	5.41115e-06	7.2606e-06	1.07938e-05	5.80019e-06	3.07147e-06	4.35406e-06	8.67304e-06	9.05789e-06
Planococcus_sp_107-1	5.42516e-06	0	1.279e-05	3.44879e-06	0	1.02619e-05	4.86316e-06	5.51514e-06	4.49713e-06	6.79342e-06
Planococcus_sp_MB-3u-03	0	1.38291e-05	0	3.81182e-06	0	1.20465e-05	1.10061e-05	1.53843e-05	5.78203e-06	2.00028e-05
Planococcus_massiliensis	5.94184e-06	3.3525e-06	5.90307e-06	5.62697e-06	3.86949e-06	1.56159e-05	4.35125e-06	9.8692e-06	3.91893e-05	1.20772e-05
Planococcus_versutus	3.61677e-06	8.80031e-06	0	8.53121e-06	4.2768e-06	4.81862e-05	2.04765e-05	1.97384e-05	2.82677e-05	8.68048e-05
Planococcus_lenghuensis	1.29171e-05	6.49547e-06	2.38582e-05	5.26394e-06	5.49875e-06	2.23084e-05	1.89407e-05	1.53843e-05	2.12008e-05	1.47191e-05
Planococcus_antarcticus	8.52525e-06	1.63434e-05	1.62334e-05	1.59733e-05	3.564e-05	1.91852e-05	1.40776e-05	6.38595e-06	1.50975e-05	1.96254e-05
Planococcus_maritimus	2.01506e-05	2.03245e-05	1.50036e-05	3.81182e-06	4.68412e-06	2.05237e-05	1.43335e-05	3.16395e-05	1.41338e-05	3.69864e-05
Planococcus_plakortidis	1.36921e-05	5.44781e-06	1.37738e-05	5.08242e-06	3.86949e-06	0	5.63103e-06	8.99838e-06	1.44551e-05	7.92565e-06
Planococcus_donghaensis	1.44671e-05	0	8.36268e-06	2.90424e-06	6.51704e-06	0	4.60721e-06	4.06379e-06	1.44551e-05	1.09449e-05
Planococcus_halocryophilus	0	9.4289e-06	5.41115e-06	2.3597e-06	3.05486e-06	0	3.83934e-06	8.70811e-06	1.22065e-05	0
Planococcus_glaciei	1.78255e-05	5.86687e-06	1.00844e-05	8.89424e-06	1.79218e-05	1.29389e-05	1.02382e-05	4.35406e-06	1.25277e-05	1.05675e-05
Planococcus_halotolerans	6.97521e-06	3.14297e-06	5.16519e-06	6.35303e-06	5.29509e-06	8.03103e-06	5.37508e-06	4.64433e-06	8.03059e-06	9.05789e-06
Planococcus_rifietoensis	4.65014e-06	0	0	6.17151e-06	5.49875e-06	0	4.86316e-06	0	7.38814e-06	0
Planococcus_faecalis	1.34337e-05	0	7.37884e-06	1.08909e-05	1.03865e-05	1.78467e-05	1.81729e-05	1.24816e-05	1.38126e-05	1.9248e-05
Sporosarcina_sp_Te-1	4.90848e-06	5.23828e-06	1.00844e-05	5.99e-06	6.31338e-06	6.69252e-06	1.22859e-05	4.03476e-05	2.89101e-05	9.05789e-06
Sporosarcina_sp_0_2-SM1T-5	2.01506e-05	1.67625e-05	2.09067e-05	9.6203e-06	1.01829e-05	9.8157e-06	1.30538e-05	8.12757e-06	2.69828e-05	2.03803e-05
Sporosarcina_sp_Marseille-Q4943	2.24757e-05	1.21528e-05	2.21365e-05	1.27061e-05	1.4867e-05	1.0708e-05	1.27978e-05	9.8692e-06	2.40918e-05	0
Sporosarcina_sp_Marseille-Q4063	6.45853e-06	9.00984e-06	6.39499e-06	6.89757e-06	6.51704e-06	8.03103e-06	9.21441e-06	1.33524e-05	1.41338e-05	9.4353e-06
Sporosarcina_sp_resist	9.81696e-06	1.48767e-05	0	0	6.31338e-06	0	0	8.99838e-06	1.34914e-05	0
Sporosarcina_sp_PTS2304	6.20019e-06	0	0	2.90424e-06	5.90606e-06	0	7.67868e-06	5.51514e-06	5.78203e-06	6.416e-06
Sporosarcina_sp_T2O-4	8.00857e-06	1.06861e-05	3.68942e-06	4.53788e-06	4.2768e-06	0	9.72633e-06	1.36427e-05	4.81835e-06	1.43417e-05
Sporosarcina_sp_P33	0	6.49547e-06	1.15602e-05	0	0	0	0	0	2.53767e-05	0
Sporosarcina_ureae	1.60171e-05	1.59244e-05	3.27128e-05	1.52473e-05	2.34206e-05	4.10475e-05	4.83757e-05	2.84465e-05	2.60191e-05	4.60443e-05
Sporosarcina_thermotolerans	2.22173e-05	8.17172e-06	2.558e-05	1.47027e-05	1.95511e-05	1.82929e-05	2.48277e-05	5.2539e-05	2.47342e-05	5.01958e-05
Sporosarcina_pasteurii	1.29171e-05	2.57723e-05	4.67326e-06	1.17985e-05	4.48046e-06	1.0708e-05	1.61252e-05	5.80541e-06	1.50975e-05	1.54739e-05
Sporosarcina_ureilytica	4.13346e-06	1.46672e-05	1.37738e-05	0	2.8512e-06	0	0	3.48325e-06	6.42447e-06	7.92565e-06
Kurthia_sp_YJT4	0	9.63844e-06	8.38728e-05	0	0	0	1.38216e-05	1.77065e-05	4.24015e-05	8.41629e-05
Kurthia_zopfii	8.00857e-06	9.4289e-06	2.23825e-05	1.36136e-05	2.07731e-05	8.92336e-06	1.56133e-05	1.42233e-05	1.574e-05	4.90636e-06
Solibacillus_sp_R5-41	1.11087e-05	1.48767e-05	2.23825e-05	1.34321e-05	1.28304e-05	1.96314e-05	1.91967e-05	2.43827e-05	2.66616e-05	2.86833e-05
Solibacillus_silvestris	1.31754e-05	9.63844e-06	1.15602e-05	5.99e-06	7.33166e-06	1.20465e-05	1.33097e-05	1.074e-05	1.54187e-05	1.16998e-05
Solibacillus_daqui	3.87512e-06	3.77156e-06	0	7.62363e-06	5.49875e-06	1.16004e-05	5.37508e-06	1.36427e-05	1.12428e-05	0
Paenisporosarcina_cavernae	3.61677e-06	0	0	0	0	1.20465e-05	0	0	2.82677e-05	0
Paenisporosarcina_antarctica	1.16253e-05	1.19433e-05	0	6.71606e-06	6.72069e-06	1.20465e-05	6.14294e-06	9.57892e-06	1.28489e-05	0
Ureibacillus_thermosphaericus	1.1367e-05	1.25719e-05	3.24669e-05	1.41582e-05	2.44389e-05	0	1.81729e-05	2.35119e-05	2.56979e-05	3.35897e-05
Ureibacillus_thermophilus	2.66091e-05	1.76006e-05	1.64794e-05	5.44545e-06	1.58853e-05	1.47236e-05	5.60544e-05	2.52535e-05	1.18853e-05	9.4353e-06
Jeotgalibacillus_malaysiensis	1.00753e-05	1.06861e-05	1.47577e-05	1.03464e-05	7.94264e-06	2.85548e-05	1.66371e-05	1.21914e-05	3.14799e-05	3.43445e-05
Viridibacillus_sp_JNUCC-6	9.04194e-06	7.96219e-06	5.90307e-06	6.89757e-06	1.81255e-05	1.0708e-05	1.07502e-05	1.3933e-05	1.31702e-05	1.7361e-05
Listeria_monocytogenes	4.3918e-05	0.000461178	0.000330326	0.000137588	4.66375e-05	0.000365412	0.000252629	0.000251664	0.000238348	0.00033099
Listeria_weihenstephanensis	8.7836e-06	9.21937e-06	2.13986e-05	7.44212e-06	6.72069e-06	1.91852e-05	1.63812e-05	3.57033e-05	3.3086e-05	2.94381e-05
Listeria_innocua	1.47254e-05	1.36195e-05	1.84471e-05	6.35303e-06	2.76974e-05	2.18622e-05	6.3989e-06	2.29314e-05	3.43709e-05	2.11351e-05
Listeria_ivanovii	1.2142e-05	7.96219e-06	8.11672e-06	8.16818e-06	1.18121e-05	2.18622e-05	1.43335e-05	9.8692e-06	2.24857e-05	1.2832e-05
Listeria_seeligeri	1.31754e-05	7.96219e-06	8.36268e-06	5.99e-06	8.96092e-06	8.03103e-06	9.72633e-06	7.25676e-06	2.08795e-05	6.79342e-06
Listeria_grayi	8.00857e-06	2.24198e-05	2.23825e-05	1.14354e-05	3.6862e-05	1.38312e-05	1.1518e-05	2.148e-05	2.02371e-05	1.09449e-05
Listeria_welshimeri	4.65014e-06	5.02875e-06	1.86931e-05	5.99e-06	1.16085e-05	1.42774e-05	1.12621e-05	2.148e-05	1.44551e-05	4.90636e-06
Listeria_sp_PSOL-1	5.94184e-06	9.21937e-06	1.18061e-05	8.34969e-06	4.48046e-06	7.13869e-06	8.95846e-06	1.074e-05	8.67304e-06	7.92565e-06
Listeria_newyorkensis	4.13346e-06	3.14297e-06	3.44346e-06	0	0	8.92336e-06	2.55956e-06	3.77352e-06	1.12428e-05	5.66118e-06
Brochothrix_thermosphacta	3.35843e-06	3.98109e-06	3.1975e-06	2.90424e-06	0	6.24636e-06	4.60721e-06	0	6.7457e-06	1.01901e-05
Alicyclobacillus_sp_TC	5.6835e-06	2.09531e-06	5.65711e-06	5.62697e-06	0	2.40931e-05	6.14294e-06	9.8692e-06	4.14378e-05	2.60414e-05
Alicyclobacillus_sp_ALC3	1.67922e-05	1.55053e-05	5.65711e-06	1.30691e-05	1.16085e-05	1.42774e-05	2.02205e-05	1.13205e-05	2.4413e-05	2.52866e-05
Alicyclobacillus_sp_SO9	1.08503e-05	8.80031e-06	1.69713e-05	5.26394e-06	6.92435e-06	1.24927e-05	7.42272e-06	1.3933e-05	2.28069e-05	1.43417e-05
Alicyclobacillus_acidocaldarius	3.77178e-05	2.38866e-05	4.03376e-05	2.01482e-05	2.32169e-05	3.61396e-05	3.68577e-05	2.40924e-05	4.78623e-05	2.83059e-05
Alicyclobacillus_fastidiosus	2.60924e-05	1.67625e-05	3.32048e-05	1.32506e-05	2.15877e-05	3.79243e-05	4.55602e-05	2.29314e-05	4.17591e-05	3.88734e-05
Alicyclobacillus_cycloheptanicus	1.75672e-05	1.99055e-05	1.35279e-05	1.30691e-05	1.03865e-05	9.36953e-06	1.66371e-05	2.23508e-05	2.34493e-05	3.24574e-05
Alicyclobacillus_dauci	1.11087e-05	1.78102e-05	1.79552e-05	9.07575e-06	6.51704e-06	1.42774e-05	3.86494e-05	2.32216e-05	2.56979e-05	4.90636e-06
Alicyclobacillus_acidoterrestris	1.03336e-05	6.0764e-06	8.11672e-06	7.07909e-06	8.55361e-06	1.20465e-05	9.72633e-06	1.10303e-05	1.70249e-05	2.22673e-05
Alicyclobacillus_mengziensis	1.44671e-05	1.00575e-05	1.54956e-05	4.17485e-06	8.55361e-06	1.3385e-05	4.60721e-06	1.19011e-05	1.31702e-05	9.4353e-06
Tumebacillus_avium	2.3509e-05	4.46301e-05	1.10683e-05	2.4686e-05	2.21987e-05	5.26479e-05	2.73873e-05	2.23508e-05	4.75411e-05	6.90664e-05
Tumebacillus_algifaecis	2.32507e-05	1.00575e-05	1.40198e-05	7.98666e-06	6.31338e-06	1.42774e-05	1.7149e-05	1.04497e-05	2.08795e-05	7.54824e-06
Kyrpidia_spormannii	8.52525e-06	3.77156e-06	1.05763e-05	7.07909e-06	9.97921e-06	1.29389e-05	1.51014e-05	1.56746e-05	1.89522e-05	1.32094e-05
Kyrpidia_tusciae	5.6835e-06	5.86687e-06	9.59249e-06	7.62363e-06	0	0	6.14294e-06	4.06379e-06	6.42447e-06	9.81271e-06
Effusibacillus_dendaii	9.04194e-06	2.13722e-05	7.13287e-06	1.59733e-05	9.16458e-06	1.24927e-05	2.12443e-05	1.62551e-05	1.54187e-05	9.05789e-06
Kroppenstedtia_eburnea	1.98923e-05	2.91248e-05	2.97613e-05	1.92406e-05	1.28304e-05	3.30164e-05	2.84111e-05	3.13492e-05	5.30019e-05	7.24631e-05
Kroppenstedtia_pulmonis	1.03336e-05	1.04766e-05	1.47577e-05	1.08909e-05	7.73898e-06	1.65082e-05	1.27978e-05	1.16108e-05	1.31702e-05	1.43417e-05
Novibacillus_thermophilus	2.81592e-05	5.32209e-05	1.9185e-05	1.74254e-05	1.77182e-05	1.65082e-05	4.35125e-05	2.93173e-05	5.26807e-05	2.03803e-05
Polycladomyces_abyssicola	1.36921e-05	8.80031e-06	1.94309e-05	9.80181e-06	7.73898e-06	5.35402e-06	1.02382e-05	2.20606e-05	2.1522e-05	1.50965e-05
Staphylospora_marina	1.16253e-05	2.57723e-05	2.38582e-05	1.37951e-05	1.24231e-05	2.49854e-05	1.53574e-05	1.91578e-05	1.60612e-05	1.43417e-05
Thermoactinomyces_vulgaris	8.26691e-06	3.89728e-05	9.10056e-06	1.63364e-05	4.88778e-06	1.3385e-05	1.43335e-05	1.10303e-05	1.34914e-05	1.01901e-05
Laceyella_sacchari	4.90848e-06	3.77156e-06	8.36268e-06	4.90091e-06	4.48046e-06	1.11542e-05	5.11912e-06	7.25676e-06	1.02792e-05	1.05675e-05
Exiguobacterium_sp_Helios	0	5.23828e-06	5.65711e-06	9.98333e-06	0	7.13869e-06	1.35657e-05	1.45135e-05	1.18853e-05	2.03803e-05
Exiguobacterium_sp_PFWT01	0	1.17337e-05	2.28744e-05	5.62697e-06	0	8.4772e-06	0	0	1.89522e-05	0
Exiguobacterium_sp_N4-1P	0	2.93344e-06	0	4.35636e-06	2.8512e-06	8.92336e-06	6.91081e-06	4.06379e-06	5.4608e-06	1.16998e-05
Exiguobacterium_profundum	1.47254e-05	5.65734e-06	0	8.53121e-06	1.91438e-05	2.58778e-05	1.35657e-05	1.01595e-05	3.27648e-05	7.85017e-05
Exiguobacterium_acetylicum	2.58341e-05	2.07436e-05	0	1.198e-05	2.56608e-05	3.92628e-05	1.86848e-05	3.30908e-05	3.82256e-05	6.37826e-05
Exiguobacterium_alkaliphilum	6.97521e-06	4.60969e-06	1.10683e-05	0	5.90606e-06	1.11542e-05	1.12621e-05	9.28865e-06	1.22065e-05	1.39642e-05
Exiguobacterium_sibiricum	5.94184e-06	4.60969e-06	8.8546e-06	2.19633e-05	1.5478e-05	4.90785e-05	1.97086e-05	1.36427e-05	1.06004e-05	1.39642e-05
Exiguobacterium_aurantiacum	0	7.75265e-06	7.13287e-06	4.53788e-06	5.90606e-06	0	0	1.13205e-05	8.99426e-06	0
Exiguobacterium_marinum	0	0	8.60864e-06	0	3.05486e-06	0	1.79169e-05	7.54703e-06	5.78203e-06	6.03859e-06
Exiguobacterium_mexicanum	0	1.17337e-05	5.41115e-06	0	0	0	0	5.80541e-06	5.13958e-06	0
Hydrogenibacillus_sp_N12	1.49838e-05	1.63434e-05	1.64794e-05	1.8696e-05	9.97921e-06	1.20465e-05	1.63812e-05	1.3933e-05	2.40918e-05	1.69835e-05
Gemella_sp_zg-570	1.16253e-05	4.04395e-05	1.62334e-05	2.52306e-05	2.05694e-05	3.34626e-05	2.48277e-05	8.41784e-06	5.33231e-05	7.88791e-05
Gemella_morbillorum	2.71258e-05	5.63639e-05	8.11672e-06	2.94054e-05	1.81255e-05	3.21241e-05	4.24887e-05	1.53843e-05	3.08375e-05	7.05761e-05
Gemella_haemolysans	8.52525e-06	2.07436e-05	7.37884e-06	1.99667e-05	1.44597e-05	8.92336e-06	1.53574e-05	6.38595e-06	1.67036e-05	1.2832e-05
Gemella_sanguinis	1.16253e-05	2.0115e-05	0	1.48842e-05	9.5719e-06	8.92336e-06	0	7.54703e-06	1.73461e-05	6.416e-06
Pullulanibacillus_sp_KACC_23026	5.94184e-06	6.28594e-06	5.65711e-06	6.89757e-06	5.70241e-06	1.24927e-05	1.10061e-05	1.16108e-05	1.34914e-05	0
Sporolactobacillus_terrae	2.17006e-05	2.51437e-05	8.60864e-06	1.54288e-05	2.93267e-05	1.29389e-05	1.30538e-05	7.25676e-06	7.38814e-06	2.00028e-05
[Clostridium]_innocuum	0.00568195	0.00434819	0.00651551	0.00420734	0.00344038	0.0105148	0.0100957	0.0112918	0.0107645	0.0169835
Thomasclavelia_ramosa	5.11515e-05	6.16022e-05	5.85388e-05	8.20448e-05	0.000183699	0.000107527	0.000115436	0.000140201	8.86577e-05	0.000201538
Thomasclavelia_spiroformis	3.4876e-05	4.88208e-05	3.83699e-05	5.06427e-05	0.000123009	3.79243e-05	7.14117e-05	9.75309e-05	6.97055e-05	8.98241e-05
Catenibacterium_mitsuokai	4.90848e-05	5.80401e-05	0.000117078	6.589e-05	3.19742e-05	0.000128943	0.000146663	0.000218283	0.000197553	0.000149455
Catenibacterium_sp_co_0103	2.53174e-05	6.49547e-05	7.6248e-05	3.21282e-05	2.8512e-05	5.75557e-05	3.07147e-05	3.5413e-05	8.89789e-05	4.56669e-05
Faecalibacillus_intestinalis	6.53603e-05	8.29744e-05	3.83699e-05	3.12206e-05	8.77763e-05	0.00010708	8.54893e-05	6.61817e-05	0.000173782	0.000101524
Tannockella_kyphosi	1.96339e-05	2.26294e-05	2.11527e-05	2.06927e-05	3.15669e-05	1.96314e-05	4.96555e-05	5.39903e-05	4.8826e-05	3.73638e-05
Longicatena_caecimuris	0.000486973	0.000827229	0.000910056	0.000463952	0.000315465	0.000476954	0.00045253	0.000362838	0.000645338	0.000452517
Amedibacterium_intestinale	4.18513e-05	6.85167e-05	5.01761e-05	5.30024e-05	0.000148059	0.000138312	9.70073e-05	9.40476e-05	0.00016543	0.000217012
Allocoprobacillus_halotolerans	4.93431e-05	7.0193e-05	4.37811e-05	4.99166e-05	7.2502e-05	0.000197206	0.000120043	0.00011814	0.000165109	0.000306459
Allobaculum_mucilyticum	3.90095e-05	4.16967e-05	4.20594e-05	3.14021e-05	2.93267e-05	6.33559e-05	5.01674e-05	4.67335e-05	8.89789e-05	0.000159645
Allobaculum_sp_Allo2	3.2551e-05	1.6553e-05	4.23053e-05	1.43397e-05	1.28304e-05	3.16779e-05	2.53396e-05	2.93173e-05	4.33652e-05	2.15125e-05
Faecalibaculum_rodentium	7.98274e-05	0.00102482	5.90307e-05	0.00146809	0.00585311	6.82637e-05	0.000169443	7.60509e-05	9.92581e-05	6.52923e-05
Erysipelothrix_sp_HDW6C	0	4.19062e-06	7.37884e-06	6.53454e-06	2.64755e-06	9.36953e-06	4.60721e-06	4.9346e-06	1.50975e-05	1.50965e-05
Erysipelothrix_sp_HDW6A	3.61677e-06	5.65734e-06	0	2.72273e-06	0	4.90785e-06	4.35125e-06	0	9.31549e-06	9.05789e-06
Erysipelothrix_sp_HDW6B	3.35843e-06	0	3.44346e-06	3.81182e-06	2.99376e-05	1.02619e-05	5.63103e-06	1.10303e-05	7.38814e-06	1.24546e-05
Erysipelothrix_larvae	1.93756e-05	3.01725e-05	8.8546e-06	8.34969e-06	2.36243e-05	1.11542e-05	1.58693e-05	2.32216e-05	3.18011e-05	1.32094e-05
Erysipelothrix_inopinata	5.16682e-06	7.96219e-06	4.67326e-06	7.80515e-06	7.12801e-06	1.0708e-05	6.14294e-06	3.48325e-06	9.31549e-06	2.33995e-05
Erysipelothrix_rhusiopathiae	0	9.4289e-06	0	0	4.88778e-06	0	1.79169e-05	0	1.28489e-05	7.92565e-06
Erysipelothrix_piscisicarius	0	7.54312e-06	0	4.90091e-06	4.88778e-06	0	1.02382e-05	0	3.85468e-06	0
Intestinibaculum_porci	1.78255e-05	1.38291e-05	2.04148e-05	1.43397e-05	2.72901e-05	3.03394e-05	2.8923e-05	3.94768e-05	5.26807e-05	6.2273e-05
Bulleidia_sp_zg-1006	8.52525e-06	5.23828e-06	0	5.44545e-06	7.73898e-06	7.58486e-06	7.93463e-06	8.99838e-06	7.38814e-06	8.68048e-06
Turicibacter_sp_TJ11	8.52525e-06	0.0001209	0	1.85145e-05	3.66583e-05	1.87391e-05	2.20122e-05	1.16108e-05	4.94684e-05	1.50965e-05
Turicibacter_bilis	2.32507e-05	0.000308011	2.11527e-05	8.16818e-05	0.000138691	8.96798e-05	7.52511e-05	4.12184e-05	0	0.000179271
Turicibacter_sanguinis	7.49189e-06	8.36029e-05	7.13287e-06	2.26894e-05	4.96924e-05	1.47236e-05	1.56133e-05	1.21914e-05	5.7499e-05	2.41544e-05
Selenomonas_sp_oral_taxon_126	3.04842e-05	2.682e-05	3.73861e-05	1.66994e-05	1.05902e-05	3.79243e-05	2.9179e-05	2.00287e-05	4.91472e-05	4.98184e-05
Selenomonas_sp_oral_taxon_920	2.06673e-05	1.96959e-05	1.05763e-05	1.08909e-05	9.97921e-06	2.49854e-05	2.61075e-05	3.30908e-05	2.08795e-05	2.3777e-05
Selenomonas_sp_oral_taxon_136	3.07426e-05	3.28964e-05	2.68098e-05	1.94221e-05	2.40316e-05	2.76624e-05	4.22327e-05	4.49919e-05	3.75832e-05	2.83059e-05
Selenomonas_sp_oral_taxon_478	2.58341e-05	2.87058e-05	2.87775e-05	2.52306e-05	1.05902e-05	1.51697e-05	2.66194e-05	3.04784e-05	2.21644e-05	2.18899e-05
Selenomonas_sputigena	7.98274e-05	7.79456e-05	0.000157169	5.69957e-05	3.99168e-05	6.51406e-05	7.34594e-05	8.38882e-05	0.000132665	8.00114e-05
Selenomonas_ruminantium	4.15929e-05	4.31634e-05	5.87847e-05	3.14021e-05	2.2606e-05	5.97865e-05	6.57807e-05	6.85038e-05	8.38394e-05	8.86918e-05
Selenomonas_timonae	5.94184e-05	4.71445e-05	5.46034e-05	5.37284e-05	6.41521e-05	4.19398e-05	4.93995e-05	6.47303e-05	9.95793e-05	5.35925e-05
Selenomonas_dianae	5.37349e-05	2.64009e-05	4.03376e-05	2.72273e-05	2.24023e-05	3.39088e-05	3.76255e-05	3.39616e-05	5.42868e-05	4.15153e-05
Megamonas_funiformis	5.03765e-05	6.30689e-05	4.00917e-05	7.27875e-05	8.32959e-05	7.09408e-05	6.29652e-05	5.74735e-05	6.16749e-05	9.51078e-05
Megamonas_hypermegale	2.06673e-05	1.57148e-05	1.94309e-05	1.36136e-05	4.80631e-05	6.02327e-05	2.63635e-05	3.13492e-05	4.62562e-05	0.000111337
Selenobaculum_gbiensis	1.16253e-05	1.86483e-05	1.79552e-05	1.198e-05	1.03865e-05	1.24927e-05	1.48454e-05	1.62551e-05	4.3044e-05	3.47219e-05
Pectinatus_frisingensis	1.16253e-05	1.63434e-05	1.10683e-05	1.01648e-05	2.54572e-05	1.16004e-05	2.02205e-05	1.77065e-05	1.73461e-05	1.39642e-05
Pelosinus_sp_UFO1	1.57588e-05	2.09531e-05	1.35279e-05	2.48676e-05	2.28096e-05	5.80019e-05	3.53219e-05	4.15087e-05	6.68145e-05	0.000113601
Pelosinus_fermentans	1.70505e-05	2.34675e-05	2.33663e-05	2.01482e-05	1.60889e-05	3.83705e-05	4.0953e-05	4.90557e-05	6.26386e-05	2.52866e-05
uncultured_Anaeromusa_sp_	4.10762e-05	3.83442e-05	3.83699e-05	3.15836e-05	2.83084e-05	9.50338e-05	7.78106e-05	7.72119e-05	7.96635e-05	0.000167194
uncultured_Sporomusa_sp_	3.10009e-05	5.86687e-05	3.34507e-05	3.57585e-05	3.09559e-05	3.16779e-05	3.68577e-05	3.88962e-05	4.91472e-05	3.73638e-05
Sporomusa_termitida	1.75672e-05	1.99055e-05	2.09067e-05	1.12539e-05	1.75145e-05	1.24927e-05	2.38039e-05	2.75757e-05	2.76252e-05	2.03803e-05
Methylomusa_anaerophila	3.46177e-05	6.16022e-05	2.60719e-05	2.75903e-05	4.54156e-05	1.69544e-05	3.96732e-05	3.62838e-05	3.05162e-05	5.28377e-05
Megasphaera_elsdenii	4.57264e-05	5.86687e-05	6.39499e-05	4.33821e-05	3.72693e-05	5.75557e-05	4.83757e-05	6.35692e-05	0.000122386	5.32151e-05
Megasphaera_stantonii	4.49513e-05	6.26498e-05	6.59176e-05	3.48509e-05	4.37863e-05	5.97865e-05	7.14117e-05	4.99265e-05	8.15908e-05	6.71793e-05
Megasphaera_hexanoica	2.94509e-05	3.20583e-05	3.98457e-05	2.37785e-05	2.54572e-05	1.96314e-05	3.02028e-05	5.37e-05	6.64933e-05	5.43473e-05
Megasphaera_massiliensis	2.2734e-05	2.51437e-05	2.18905e-05	3.92072e-05	1.28304e-05	2.36469e-05	4.40244e-05	3.83157e-05	2.92314e-05	2.3777e-05
Dialister_succinatiphilus	3.46177e-05	5.364e-05	5.7063e-05	3.61215e-05	4.03242e-05	3.79243e-05	3.94172e-05	4.52822e-05	5.68566e-05	3.09478e-05
Dialister_hominis	1.52421e-05	0	0	0	0	3.79243e-05	0	0	5.7499e-05	0
Dialister_pneumosintes	5.42516e-06	1.08956e-05	3.93538e-06	1.08909e-05	6.72069e-06	5.35402e-06	1.25418e-05	4.64433e-06	8.67304e-06	0
Dialister_massiliensis	0	1.73911e-05	0	0	0	0	1.45895e-05	0	9.31549e-06	2.33995e-05
Veillonella_parvula	7.23355e-06	1.84387e-05	1.05763e-05	2.70457e-05	2.28096e-05	5.22017e-05	3.09707e-05	2.81562e-05	4.20803e-05	0.000108317
Veillonella_rogosae	1.1367e-05	9.84797e-06	1.32819e-05	7.80515e-06	1.64962e-05	1.29389e-05	1.58693e-05	1.42233e-05	1.83097e-05	2.07577e-05
Veillonella_rodentium	5.6835e-06	5.02875e-06	5.16519e-06	2.90424e-06	4.2768e-06	0	6.14294e-06	6.09568e-06	1.47763e-05	4.90636e-06
Veillonella_atypica	0	0	0	1.99667e-06	0	5.35402e-06	0	4.06379e-06	0	0
Veillonella_nakazawae	0	9.4289e-06	0	0	0	0	0	9.57892e-06	0	0
Veillonella_sp_S12025-13	0	0	0	0	0	0	0	8.41784e-06	9.31549e-06	0
Veillonella_dispar	8.7836e-06	1.82292e-05	7.13287e-06	1.01648e-05	1.3645e-05	0	8.7025e-06	0	1.34914e-05	1.09449e-05
Acidaminococcus_fermentans	4.70181e-05	7.87837e-05	6.9853e-05	4.32006e-05	3.27888e-05	8.25411e-05	0.000102382	6.70525e-05	0.000104398	8.49177e-05
Acidaminococcus_intestini	5.16682e-05	6.26498e-05	4.74705e-05	5.10057e-05	6.33374e-05	8.4772e-05	0.000156133	4.9346e-05	8.86577e-05	5.96311e-05
Phascolarctobacterium_sp_Marseille-Q4147	2.94509e-05	4.71445e-05	2.18905e-05	2.32339e-05	2.70864e-05	2.67701e-05	4.24887e-05	3.04784e-05	4.91472e-05	4.71765e-05
Phascolarctobacterium_faecium	3.07426e-05	2.59819e-05	3.61563e-05	2.48676e-05	1.85328e-05	3.61396e-05	2.45718e-05	3.19297e-05	2.98738e-05	4.4912e-05
Phascolarctobacterium_succinatutens	6.63937e-05	4.10681e-05	5.0668e-05	2.83163e-05	2.89193e-05	4.68477e-05	5.42627e-05	4.70238e-05	7.19541e-05	8.03888e-05
Parvimonas_micra	5.03765e-05	0.000164272	3.1483e-05	8.64011e-05	8.28885e-05	0.000194083	0.000106222	9.49184e-05	0.000246057	0.000272869
Anaerococcus_mediterraneensis	3.28093e-05	2.28389e-05	2.87775e-05	2.72273e-05	3.09559e-05	0.000111096	4.86316e-05	4.00573e-05	7.93422e-05	0.000168703
Anaerococcus_sp_Marseille-Q7828	6.45853e-06	2.91248e-05	1.42657e-05	1.54288e-05	8.75727e-06	8.4772e-06	9.98228e-06	8.12757e-06	1.47763e-05	9.4353e-06
Anaerococcus_vaginalis	1.00753e-05	1.59244e-05	0	5.26394e-06	0	0	1.25418e-05	2.148e-05	3.08375e-05	1.62287e-05
Anaerococcus_prevotii	1.26587e-05	1.42481e-05	6.88691e-06	1.07094e-05	8.75727e-06	1.02619e-05	1.45895e-05	8.41784e-06	1.02792e-05	8.68048e-06
Murdochiella_vaginalis	5.14099e-05	8.17172e-05	8.63324e-05	4.06594e-05	4.09351e-05	8.4772e-05	8.93286e-05	8.62103e-05	0.000128168	9.51078e-05
Peptoniphilus_equinus	2.58341e-05	2.22103e-05	2.85315e-05	1.66994e-05	1.79218e-05	3.12318e-05	2.73873e-05	2.7866e-05	4.49713e-05	4.45346e-05
Peptoniphilus_ivorii	3.28093e-05	1.99055e-05	2.60719e-05	2.01482e-05	1.38487e-05	2.72163e-05	2.81552e-05	2.08995e-05	3.05162e-05	4.37798e-05
Peptoniphilus_harei	9.81696e-06	1.40386e-05	2.36123e-05	1.03464e-05	7.33166e-06	1.24927e-05	1.91967e-05	3.19297e-05	3.88681e-05	1.32094e-05
Peptoniphilus_sp_SAHP1	2.29924e-05	2.09531e-05	5.65711e-06	1.17985e-05	1.24231e-05	1.87391e-05	6.3989e-06	9.28865e-06	9.95793e-06	0
Finegoldia_magna	1.93756e-05	3.41536e-05	3.83699e-05	2.23263e-05	2.99376e-05	2.90009e-05	2.71313e-05	2.84465e-05	5.58929e-05	4.45346e-05
Helcococcus_kunzii	1.57588e-05	1.71816e-05	2.06607e-05	2.61382e-05	2.30133e-05	5.0417e-05	3.91613e-05	4.00573e-05	3.69407e-05	9.39756e-05
Miniphocaeibacter_halophilus	1.57588e-05	1.92769e-05	1.42657e-05	1.77885e-05	1.05902e-05	1.11542e-05	9.21441e-06	1.30622e-05	1.92734e-05	1.32094e-05
Tissierella_sp_Yu-01	2.1184e-05	2.0115e-05	2.73017e-05	3.52139e-05	5.47838e-05	8.03103e-05	5.7846e-05	5.74735e-05	8.03059e-05	0.000161155
Tissierella_sp_MB52-C2	1.67922e-05	4.63064e-05	1.86931e-05	3.19466e-05	3.25852e-05	3.65858e-05	4.32566e-05	3.74449e-05	3.79044e-05	5.7744e-05
Gudongella_oleilytica	7.23355e-06	1.73911e-05	1.15602e-05	1.797e-05	6.72069e-06	3.25703e-05	3.12266e-05	1.91578e-05	2.76252e-05	4.90636e-05
Acidilutibacter_cellobiosedens	3.02259e-05	2.24198e-05	4.05836e-05	3.33988e-05	5.23399e-05	6.55867e-05	6.68045e-05	8.04049e-05	8.4803e-05	0.000109072
Schnuerera_ultunensis	1.70505e-05	1.57148e-05	1.96769e-05	9.25727e-06	1.46633e-05	1.96314e-05	1.56133e-05	1.36427e-05	3.40497e-05	2.26447e-05
Keratinibaculum_paraultunense	2.17006e-05	2.57723e-05	7.37884e-06	1.7607e-05	1.24231e-05	2.90009e-05	1.38216e-05	2.9027e-05	3.08375e-05	9.4353e-06
Caloranaerobacter_azorensis	1.08503e-05	4.40016e-05	8.11672e-06	2.396e-05	2.8512e-05	1.87391e-05	1.27978e-05	1.74162e-05	2.28069e-05	2.71737e-05
Gottschalkia_acidurici	1.44671e-05	2.9963e-05	1.62334e-05	2.48676e-05	2.9123e-05	3.30164e-05	2.38039e-05	1.68357e-05	1.47763e-05	5.96311e-05
Sedimentibacter_sp_MB35-C1	4.85681e-05	4.00205e-05	5.46034e-05	2.4323e-05	3.564e-05	3.25703e-05	7.26915e-05	4.9346e-05	8.12696e-05	8.68048e-05
Sedimentibacter_sp_zth1	3.04842e-05	2.24198e-05	1.54956e-05	1.57918e-05	1.97548e-05	1.96314e-05	2.66194e-05	4.09281e-05	3.66195e-05	2.79285e-05
Ezakiella_coagulans	3.66844e-05	2.40961e-05	3.93538e-05	2.14188e-05	3.31961e-05	2.94471e-05	2.71313e-05	5.10876e-05	5.65354e-05	3.13252e-05
Ezakiella_massiliensis	1.60171e-05	1.0267e-05	1.37738e-05	8.16818e-06	1.50706e-05	6.24636e-06	1.02382e-05	1.19011e-05	2.37705e-05	8.30306e-06
Limnochorda_pilosa	2.50591e-05	4.06491e-05	3.04992e-05	2.01482e-05	2.58645e-05	4.68477e-05	6.29652e-05	4.44114e-05	5.33231e-05	3.24574e-05
Ndongobacter_massiliensis	1.83422e-05	5.09161e-05	2.92694e-05	2.08742e-05	1.64962e-05	2.05237e-05	2.76432e-05	2.75757e-05	4.14378e-05	3.17026e-05
endosymbiont_'TC1'_of_Trimyema_compressum	1.98923e-05	5.02875e-06	1.18061e-05	7.2606e-06	9.36824e-06	1.51697e-05	7.93463e-06	4.35406e-06	4.0153e-05	9.05789e-06
Candidatus_Contubernalis_alkalaceticus	1.78255e-05	3.10106e-05	1.59875e-05	1.90591e-05	2.38279e-05	1.56159e-05	9.21441e-06	9.28865e-06	2.98738e-05	1.13224e-05
Curtobacterium_flaccumfaciens	0.00131599	0.000273019	0.00100918	0.000425834	0.000669625	0.00280952	0.000683658	0.000988951	0.00107642	0.00388546
Curtobacterium_sp_MCLR17_032	4.90848e-06	1.76006e-05	1.05763e-05	0	4.68412e-06	0	0	0	0	0
Curtobacterium_sp_MCPF17_052	0	5.02875e-06	0	0	0	0	0	0	0	0
Curtobacterium_sp_MCSS17_005	0	0	0	0	1.62926e-05	0	0	0	0	0
Curtobacterium_sp_MCLR17_054	1.78255e-05	0	0	0	0	0	0	0	0	0
Curtobacterium_sp_MR_MD2014	0	0	0	0	0	0	8.44655e-06	0	1.12428e-05	0
Curtobacterium_sp_MCSS17_007	0	0	0	9.80181e-06	0	0	1.12621e-05	1.16108e-05	7.06692e-06	0
Curtobacterium_sp_TXMA1	0	0	0	0	0	0	0	0	1.02792e-05	0
Microbacterium_sp_zg-B185	4.65014e-06	0	1.2544e-05	5.26394e-06	6.51704e-06	1.29389e-05	6.91081e-06	9.8692e-06	1.60612e-05	0
Microbacterium_sp_A18JL241	3.61677e-06	5.65734e-06	1.279e-05	0	0	0	0	0	1.25277e-05	2.15125e-05
Microbacterium_sp_4R-513	0	0	4.18134e-06	0	6.31338e-06	0	0	0	7.70937e-06	0
Microbacterium_sp_YJN-G	3.87512e-06	4.81922e-06	3.44346e-06	3.44879e-06	8.96092e-06	1.16004e-05	1.02382e-05	6.09568e-06	8.35181e-06	0
Microbacterium_sp_H1-D42	0	6.705e-06	0	3.6303e-06	3.66583e-06	1.16004e-05	0	8.70811e-06	6.42447e-06	5.66118e-06
Microbacterium_sp_zg-Y1090	6.97521e-06	1.0267e-05	1.47577e-05	5.44545e-06	8.55361e-06	1.20465e-05	8.95846e-06	7.8373e-06	7.38814e-06	1.24546e-05
Microbacterium_sp_zg-B96	0	4.81922e-06	1.35279e-05	3.99333e-06	0	0	6.3989e-06	3.77352e-06	6.42447e-06	8.30306e-06
Microbacterium_sp_zg-Y818	6.97521e-06	2.22103e-05	7.87076e-06	1.88776e-05	0	1.24927e-05	7.93463e-06	7.8373e-06	7.38814e-06	0
Microbacterium_sp_KUDC0406	0	0	0	0	0	0	0	0	5.78203e-06	0
Microbacterium_sp_cx-55	6.71687e-06	4.60969e-06	7.13287e-06	5.44545e-06	7.12801e-06	8.03103e-06	5.63103e-06	4.9346e-06	5.13958e-06	0
Microbacterium_sp_SGAir0570	0	0	0	0	0	0	1.97086e-05	0	0	0
Microbacterium_sp_PM5	3.10009e-06	0	0	0	3.05486e-06	0	0	0	4.81835e-06	0
Microbacterium_sp_BDGP8	0	0	4.4273e-06	0	0	0	0	0	5.4608e-06	0
Microbacterium_sp_1S1	0	1.55053e-05	1.64794e-05	5.99e-06	8.55361e-06	0	0	9.57892e-06	6.10325e-06	0
Microbacterium_sp_NIBRBAC000506063	0	1.59244e-05	0	3.81182e-06	0	0	0	0	4.81835e-06	0
Microbacterium_sp_BH-3-3-3	5.94184e-06	0	7.13287e-06	4.53788e-06	1.01829e-05	0	0	0	9.95793e-06	5.28377e-06
Microbacterium_sp_F6_8S_P_2B	2.60924e-05	0	0	0	0	0	0	0	2.7304e-05	0
Microbacterium_oxydans	9.04194e-06	1.61339e-05	1.9185e-05	1.34321e-05	6.72069e-06	2.76624e-05	1.1518e-05	5.39903e-05	5.23595e-05	1.32094e-05
Microbacterium_protaetiae	1.2142e-05	1.55053e-05	9.34653e-06	4.17485e-06	4.07315e-06	5.80019e-06	6.3989e-06	6.38595e-06	1.76673e-05	4.90636e-06
Microbacterium_foliorum	1.16253e-05	1.0267e-05	2.09067e-05	1.32506e-05	1.34414e-05	0	1.38216e-05	1.10303e-05	1.99159e-05	3.88734e-05
Microbacterium_resistens	5.16682e-06	8.59078e-06	4.18134e-06	3.44879e-06	3.66583e-06	0	0	0	8.67304e-06	4.90636e-06
Microbacterium_esteraromaticum	4.13346e-06	0	8.11672e-06	2.54121e-06	0	0	5.11912e-06	0	8.35181e-06	4.52894e-06
Microbacterium_testaceum	6.97521e-06	3.77156e-06	5.16519e-06	4.71939e-06	4.88778e-06	0	6.14294e-06	0	1.12428e-05	5.28377e-06
Microbacterium_hominis	5.37349e-05	6.72595e-05	6.39499e-05	1.7607e-05	5.47838e-05	0	2.15003e-05	0	2.95526e-05	2.03803e-05
Microbacterium_oryzae	0	2.72391e-06	3.1975e-06	2.17818e-06	3.86949e-06	0	3.83934e-06	0	8.03059e-06	0
Microbacterium_terricola	4.3918e-06	2.51437e-06	3.93538e-06	3.99333e-06	6.92435e-06	5.80019e-06	3.32743e-06	5.22487e-06	7.38814e-06	0
Microbacterium_luteolum	3.10009e-06	1.57148e-05	4.67326e-06	2.72273e-06	4.48046e-06	1.51697e-05	6.65486e-06	6.38595e-06	6.42447e-06	0
Microbacterium_amylolyticum	5.6835e-06	0	3.93538e-06	0	0	0	0	0	5.13958e-06	1.62287e-05
Microbacterium_oleivorans	3.10009e-06	4.81922e-06	4.4273e-06	2.54121e-06	2.64755e-06	8.92336e-06	7.42272e-06	4.9346e-06	5.13958e-06	4.90636e-06
Microbacterium_hydrocarbonoxydans	0	2.93344e-06	0	2.17818e-06	0	7.13869e-06	5.37508e-06	0	4.81835e-06	6.416e-06
Microbacterium_proteolyticum	5.42516e-06	5.02875e-06	0	3.26727e-06	0	0	5.63103e-06	0	5.4608e-06	0
Microbacterium_chocolatum	5.42516e-06	5.02875e-06	4.67326e-06	3.26727e-06	4.07315e-06	0	0	0	0	0
Microbacterium_binotii	0	0	0	0	0	0	0	0	6.42447e-06	0
Microbacterium_suwonense	0	5.23828e-06	3.1975e-06	5.99e-06	0	5.80019e-06	0	0	4.17591e-06	0
Microbacterium_lushaniae	5.42516e-06	5.02875e-06	0	3.26727e-06	3.25852e-06	0	0	0	0	0
Microbacterium_galbinum	0	4.19062e-06	4.18134e-06	0	0	0	0	0	0	0
Microbacterium_lemovicicum	4.90848e-06	3.77156e-06	4.91922e-06	0	0	0	0	0	0	0
Microbacterium_luteum	3.87512e-06	0	0	0	0	1.11542e-05	0	0	5.13958e-06	0
Microbacterium_caowuchunii	0	0	0	0	0	0	0	0	3.53346e-06	0
Microterricola_viridarii	2.29924e-05	4.3373e-05	4.62407e-05	2.84979e-05	1.73109e-05	3.16779e-05	3.32743e-05	2.69952e-05	6.45659e-05	2.60414e-05
Leucobacter_sp_CX169	6.71687e-06	7.75265e-06	1.42657e-05	4.90091e-06	8.55361e-06	0	5.88699e-06	7.25676e-06	2.34493e-05	0
Leucobacter_sp_Psy1	0	4.40016e-06	8.11672e-06	2.72273e-06	0	4.90785e-06	0	6.38595e-06	9.95793e-06	0
Leucobacter_denitrificans	0	0	0	0	5.29509e-06	1.24927e-05	9.72633e-06	3.77352e-06	8.03059e-06	1.32094e-05
Leucobacter_muris	0	0	0	3.44879e-06	0	0	6.65486e-06	4.06379e-06	8.67304e-06	0
Leucobacter_triazinivorans	5.6835e-06	6.28594e-06	1.03304e-05	5.08242e-06	0	6.24636e-06	4.60721e-06	5.80541e-06	6.7457e-06	7.17083e-06
Rathayibacter_rathayi	7.23355e-06	5.23828e-06	6.88691e-06	3.44879e-06	6.31338e-06	3.16779e-05	1.53574e-05	1.53843e-05	3.3086e-05	1.9248e-05
Rathayibacter_sp_VKM_Ac-2760	8.26691e-06	1.73911e-05	1.67254e-05	7.44212e-06	7.12801e-06	1.78467e-05	2.04765e-05	1.48038e-05	1.38126e-05	9.81271e-06
Rathayibacter_sp_VKM_Ac-2804	7.75023e-06	0	0	0	0	0	0	0	0	0
Rathayibacter_oskolensis	0	0	0	0	0	0	0	0	0	9.81271e-06
Rathayibacter_sp_VKM_Ac-2803	0	0	0	3.44879e-06	0	0	0	0	0	0
Rathayibacter_tritici	0	0	0	0	0	0	0	0	5.13958e-06	0
Agromyces_protaetiae	1.29171e-05	7.12406e-06	3.44346e-06	4.71939e-06	5.29509e-06	8.03103e-06	1.22859e-05	4.35406e-06	8.35181e-06	1.16998e-05
Agromyces_mangrovi	1.08503e-05	1.78102e-05	1.30359e-05	2.17818e-06	5.70241e-06	0	4.60721e-06	0	9.95793e-06	6.03859e-06
Agromyces_laixinhei	0	0	7.37884e-06	0	0	0	3.83934e-06	3.19297e-06	6.42447e-06	1.35868e-05
Agromyces_sp_LHK192	0	7.54312e-06	1.10683e-05	6.71606e-06	7.33166e-06	6.69252e-06	0	0	5.13958e-06	0
Agromyces_larvae	5.94184e-06	1.63434e-05	1.2544e-05	3.99333e-06	6.31338e-06	8.4772e-06	5.11912e-06	0	6.42447e-06	0
Agromyces_soli	4.3918e-06	1.55053e-05	6.88691e-06	2.54121e-06	0	5.35402e-06	6.3989e-06	0	5.4608e-06	5.66118e-06
Agromyces_intestinalis	8.52525e-06	0	0	0	0	0	0	0	4.49713e-06	0
Agromyces_archimandritae	0	0	0	0	0	0	0	0	3.53346e-06	0
Cryobacterium_sp_LW097	0	1.0267e-05	6.64095e-06	4.17485e-06	7.73898e-06	1.60621e-05	7.16677e-06	1.33524e-05	1.50975e-05	7.54824e-06
Cryobacterium_sp_10S3	0	1.11052e-05	1.10683e-05	4.71939e-06	0	0	3.83934e-06	0	5.13958e-06	0
Cryobacterium_soli	5.42516e-06	6.705e-06	4.18134e-06	0	5.09143e-06	0	0	0	7.06692e-06	5.66118e-06
Cryobacterium_arcticum	1.55005e-05	0	2.26284e-05	0	0	0	1.1518e-05	0	8.03059e-06	1.58513e-05
Agrococcus_sp_SCSIO52902	8.52525e-06	1.36195e-05	1.52496e-05	4.90091e-06	8.75727e-06	0	5.63103e-06	0	8.35181e-06	4.52894e-06
Agrococcus_sp_REN33	4.13346e-06	5.44781e-06	5.90307e-06	5.08242e-06	0	0	0	4.06379e-06	6.10325e-06	0
Agrococcus_jejuensis	0	0	7.6248e-06	3.26727e-06	4.48046e-06	0	0	0	1.09216e-05	0
Agrococcus_carbonis	7.49189e-06	0	0	3.26727e-06	1.05902e-05	0	6.3989e-06	0	9.31549e-06	5.66118e-06
Mycetocola_spongiae	9.30028e-06	8.38125e-06	1.13142e-05	5.08242e-06	4.68412e-06	8.4772e-06	5.37508e-06	4.64433e-06	1.54187e-05	1.66061e-05
Mycetocola_zhujimingii	6.45853e-06	7.54312e-06	9.34653e-06	0	2.64755e-06	5.80019e-06	4.0953e-06	3.19297e-06	1.38126e-05	4.90636e-06
Mycetocola_sp_JXN-3	5.16682e-06	7.12406e-06	6.14903e-06	4.17485e-06	3.66583e-06	0	6.65486e-06	8.99838e-06	5.78203e-06	4.52894e-06
Leifsonia_sp_21MFCrub1_1	1.00753e-05	1.38291e-05	1.13142e-05	0	7.33166e-06	0	5.37508e-06	6.96649e-06	0	0
Leifsonia_sp_PS1209	7.75023e-06	7.12406e-06	0	4.17485e-06	0	0	5.11912e-06	0	7.70937e-06	6.79342e-06
Leifsonia_xyli	7.75023e-06	2.72391e-06	5.90307e-06	7.44212e-06	2.64755e-06	0	3.58338e-06	0	5.78203e-06	8.68048e-06
Leifsonia_shinshuensis	6.20019e-06	5.23828e-06	6.39499e-06	2.17818e-06	0	0	8.44655e-06	4.06379e-06	8.03059e-06	1.16998e-05
Aquiluna_sp_KACHI24	2.58341e-06	2.51437e-06	7.87076e-06	0	2.64755e-06	0	0	0	1.38126e-05	0
Rhodoluna_lacicola	0	0	1.00844e-05	0	4.88778e-06	0	0	0	0	0
Candidatus_Aquiluna_sp_UB-MaderosW2red	0	2.09531e-06	0	3.6303e-06	0	0	7.16677e-06	7.54703e-06	3.21224e-06	0
Aquiluna_borgnonia	0	0	0	0	0	0	0	0	3.21224e-06	0
Clavibacter_michiganensis	2.86759e-05	1.78102e-05	1.69713e-05	2.59566e-05	2.50499e-05	0	5.06793e-05	7.89536e-05	0	0.000133981
Clavibacter_nebraskensis	0	5.86687e-06	1.13142e-05	0	0	0	0	0	0	0
Clavibacter_phaseoli	0	0	1.279e-05	1.54288e-05	4.88778e-05	0	0	0	0	0
Clavibacter_capsici	1.0592e-05	0	2.01688e-05	0	0	0	0	0	1.92734e-05	0
Frondihabitans_sp_PAMC_28766	2.84175e-06	4.81922e-06	5.90307e-06	1.21615e-05	9.36824e-06	3.12318e-05	1.10061e-05	9.28865e-06	1.18853e-05	8.68048e-06
Frondihabitans_sucicola	1.44671e-05	1.63434e-05	3.93538e-06	1.08909e-05	2.05694e-05	0	0	0	0	4.90636e-06
Aurantimicrobium_photophilum	0	0	0	0	0	5.80019e-06	2.81552e-06	0	0	1.16998e-05
Aurantimicrobium_sp_MWH-Uga1	0	3.14297e-06	0	0	0	0	3.07147e-06	0	0	0
Antiquaquibacter_oligotrophicus	0	2.93344e-06	0	2.72273e-06	0	0	3.58338e-06	0	0	0
Subtercola_sp_PAMC28395	4.3918e-06	0	0	2.3597e-06	5.70241e-06	0	0	0	0	0
Aurantimicrobium_minutum	0	0	2.70557e-06	0	0	0	0	0	0	0
Homoserinibacter_sp_YIM_151385	0	0	1.10683e-05	0	0	0	0	0	0	0
Herbiconiux_sp_SALV-R1	0	4.40016e-06	7.13287e-06	0	0	8.4772e-06	2.81552e-06	3.77352e-06	7.06692e-06	0
Herbiconiux_sp_L3-i23	0	0	3.44346e-06	0	0	0	3.58338e-06	0	3.53346e-06	0
Microcella_alkaliphila	4.65014e-06	4.40016e-06	9.34653e-06	2.90424e-06	2.64755e-06	8.4772e-06	0	0	9.95793e-06	1.16998e-05
Frigoribacterium_sp_NBH87	8.52525e-06	3.14297e-06	5.41115e-06	9.80181e-06	4.2768e-06	0	3.07147e-06	0	8.99426e-06	0
Glaciihabitans_sp_INWT7	0	5.23828e-06	0	2.72273e-06	0	0	0	0	8.99426e-06	0
Gryllotalpicola_protaetiae	0	4.40016e-06	5.41115e-06	8.34969e-06	5.29509e-06	0	0	0	7.70937e-06	1.13224e-05
Cnuibacter_physcomitrellae	4.3918e-06	4.40016e-06	5.16519e-06	2.3597e-06	4.88778e-06	6.69252e-06	3.58338e-06	4.9346e-06	7.38814e-06	7.17083e-06
Humibacter_ginsenosidimutans	3.87512e-06	0	1.13142e-05	0	0	6.69252e-06	0	3.48325e-06	7.38814e-06	4.90636e-06
Gulosibacter_molinativorax	5.42516e-06	1.21528e-05	6.64095e-06	7.07909e-06	5.90606e-06	6.69252e-06	3.58338e-06	4.06379e-06	6.7457e-06	0
Gulosibacter_sediminis	3.61677e-06	0	1.13142e-05	6.17151e-06	7.12801e-06	0	0	3.48325e-06	0	0
Pseudoclavibacter_sp_Marseille-Q3772	6.20019e-06	0	6.39499e-06	0	0	4.90785e-06	3.07147e-06	6.09568e-06	3.85468e-06	0
Salinibacterium_sp_dk2585	0	0	0	3.08576e-06	0	0	0	0	0	5.28377e-06
Salinibacterium_sp_ZJ70	9.81696e-06	1.36195e-05	8.36268e-06	5.26394e-06	3.66583e-06	0	3.32743e-06	0	0	6.416e-06
Salinibacterium_sp_UTAS2018	2.58341e-06	5.23828e-06	0	3.26727e-06	2.44389e-06	0	0	0	0	0
Salinibacterium_sp_M195	0	4.81922e-06	2.95153e-06	0	0	0	3.83934e-06	4.9346e-06	0	0
Salinibacterium_sp_ZJ450	3.35843e-06	0	0	0	5.90606e-06	0	0	0	0	0
Salinibacterium_hongtaonis	3.10009e-06	2.72391e-06	0	0	0	4.46168e-06	0	4.64433e-06	3.85468e-06	0
Protaetiibacter_sp_SSC-01	5.94184e-06	4.19062e-06	1.05763e-05	3.99333e-06	6.31338e-06	0	0	0	0	0
Protaetiibacter_intestinalis	5.94184e-06	6.0764e-06	5.65711e-06	2.90424e-06	0	0	0	5.22487e-06	3.85468e-06	0
Naasia_aerilata	0	0	0	0	0	0	3.32743e-06	0	3.53346e-06	0
Agreia_sp_COWG	0	0	0	0	0	4.46168e-06	0	0	3.21224e-06	0
Glaciibacter_superstes	3.87512e-06	2.51437e-06	3.44346e-06	1.81515e-06	2.8512e-06	4.46168e-06	0	4.64433e-06	3.21224e-06	0
Arthrobacter_sp_ERGS1:01	7.75023e-06	1.78102e-05	1.03304e-05	3.6303e-06	4.2768e-06	1.3385e-05	8.44655e-06	6.38595e-06	1.574e-05	8.30306e-06
Arthrobacter_sp_FW305-BF8	9.30028e-06	1.341e-05	7.87076e-06	4.53788e-06	6.72069e-06	1.11542e-05	7.42272e-06	7.25676e-06	1.12428e-05	7.92565e-06
Arthrobacter_sp_Helios	6.45853e-06	1.08956e-05	5.65711e-06	8.53121e-06	3.05486e-06	1.20465e-05	4.35125e-06	9.8692e-06	9.95793e-06	6.79342e-06
Arthrobacter_sp_StoSoilB5	1.11087e-05	1.19433e-05	2.21365e-05	1.52473e-05	3.44181e-05	2.14161e-05	2.68754e-05	7.8373e-06	1.12428e-05	3.17026e-05
Arthrobacter_sp_FB24	1.24004e-05	1.90673e-05	9.83845e-06	1.21615e-05	1.28304e-05	1.87391e-05	9.21441e-06	1.68357e-05	1.15641e-05	9.4353e-06
Arthrobacter_sp_zg-Y820	8.00857e-06	5.23828e-06	4.4273e-06	5.26394e-06	1.18121e-05	1.51697e-05	1.1518e-05	6.96649e-06	1.02792e-05	9.05789e-06
Arthrobacter_sp_24S4-2	0	1.90673e-05	3.68942e-06	5.44545e-06	2.44389e-06	7.58486e-06	4.0953e-06	8.12757e-06	8.99426e-06	0
Arthrobacter_sp_CDRTa11	8.00857e-06	5.86687e-06	1.08223e-05	6.89757e-06	7.73898e-06	7.58486e-06	4.86316e-06	3.77352e-06	8.03059e-06	9.05789e-06
Arthrobacter_sp_QXT-31	3.35843e-06	7.12406e-06	7.13287e-06	4.90091e-06	3.86949e-06	0	5.88699e-06	6.09568e-06	8.35181e-06	0
Arthrobacter_sp_zg-Y20	9.55862e-06	5.44781e-06	5.16519e-06	2.90424e-06	3.05486e-06	1.02619e-05	1.07502e-05	7.54703e-06	8.35181e-06	7.92565e-06
Arthrobacter_sp_CJ23	8.00857e-06	5.23828e-06	7.6248e-06	4.71939e-06	4.48046e-06	0	7.16677e-06	0	7.38814e-06	0
Arthrobacter_sp_DNA4	0	0	1.08223e-05	6.35303e-06	0	2.40931e-05	1.04942e-05	0	1.18853e-05	0
Arthrobacter_sp_U41	7.75023e-06	0	0	3.81182e-06	0	0	5.88699e-06	6.96649e-06	5.78203e-06	9.81271e-06
Arthrobacter_sp_ATA002	7.23355e-06	8.59078e-06	4.91922e-06	4.53788e-06	2.64755e-06	0	5.11912e-06	0	5.13958e-06	8.68048e-06
Arthrobacter_sp_NicSoilC5	1.2142e-05	0	1.00844e-05	5.62697e-06	1.77182e-05	0	1.1774e-05	2.11897e-05	8.35181e-06	1.88706e-05
Arthrobacter_sp_Rue61a	1.62755e-05	0	2.82855e-05	0	0	0	0	0	2.60191e-05	0
Arthrobacter_sp_NicSoilB8	0	0	3.68942e-06	0	0	0	4.60721e-06	0	4.81835e-06	9.4353e-06
Arthrobacter_sp_KBS0702	0	0	0	0	0	0	1.04942e-05	0	5.78203e-06	0
Arthrobacter_sp_YC-RL1	0	0	0	0	0	0	3.83934e-06	0	5.13958e-06	0
Arthrobacter_sp_PM3	0	3.3525e-06	0	2.3597e-06	0	0	0	0	4.17591e-06	0
Arthrobacter_sp_StoSoilB13	0	0	0	0	0	0	0	0	2.4413e-05	0
Arthrobacter_sp_FW306-2-2C-D06B	0	0	0	0	0	0	0	0	4.17591e-06	0
Arthrobacter_sp_NEB_688	1.03336e-05	1.6553e-05	7.6248e-06	2.72273e-06	0	0	0	0	4.49713e-06	4.90636e-06
Arthrobacter_sp_PAMC25284	0	5.86687e-06	0	0	0	0	0	0	3.85468e-06	0
Arthrobacter_sp_PGP41	6.20019e-06	4.81922e-06	4.91922e-06	4.17485e-06	0	0	6.3989e-06	0	4.49713e-06	1.58513e-05
Arthrobacter_sp_PAMC_25486	5.94184e-06	2.93344e-06	2.70557e-06	2.72273e-06	0	0	3.58338e-06	0	0	0
Arthrobacter_sp_UKPF54-2	0	0	5.41115e-06	0	0	0	0	0	0	0
Arthrobacter_sp_NicSoilB4	0	0	0	0	0	0	0	0	4.17591e-06	0
Arthrobacter_sp_zg-Y919	0	0	0	0	0	0	0	4.35406e-06	4.17591e-06	0
Arthrobacter_sp_StoSoilB22	5.6835e-06	1.90673e-05	0	5.08242e-06	4.07315e-06	1.0708e-05	1.33097e-05	7.8373e-06	5.4608e-06	8.30306e-06
Arthrobacter_caoxuetaonis	1.91172e-05	6.91453e-06	2.31204e-05	7.2606e-06	9.36824e-06	1.56159e-05	2.27801e-05	2.08995e-05	5.26807e-05	7.85017e-05
Arthrobacter_antioxidans	1.67922e-05	5.65734e-06	4.67326e-06	2.72273e-06	7.94264e-06	9.36953e-06	5.63103e-06	5.51514e-06	1.67036e-05	0
Arthrobacter_zhangbolii	5.16682e-06	7.75265e-06	1.64794e-05	4.71939e-06	0	8.4772e-06	5.63103e-06	0	1.67036e-05	0
Arthrobacter_jinronghuae	0	0	1.15602e-05	0	0	0	0	2.08995e-05	1.99159e-05	0
Arthrobacter_zhaoxinii	5.16682e-06	9.4289e-06	1.52496e-05	0	3.05486e-06	6.69252e-06	8.19059e-06	5.80541e-06	1.47763e-05	0
Arthrobacter_dokdonellae	6.97521e-06	7.12406e-06	7.37884e-06	9.80181e-06	0	1.24927e-05	1.56133e-05	1.04497e-05	1.09216e-05	1.09449e-05
Arthrobacter_crystallopoietes	1.65338e-05	1.04766e-05	1.40198e-05	7.98666e-06	1.16085e-05	1.20465e-05	1.48454e-05	1.01595e-05	9.95793e-06	1.20772e-05
Arthrobacter_jiangjiafuii	3.87512e-06	4.19062e-06	3.68942e-06	0	5.29509e-06	0	0	5.22487e-06	9.95793e-06	0
Arthrobacter_citreus	4.90848e-06	1.00575e-05	9.10056e-06	1.12539e-05	3.46218e-06	0	4.86316e-06	4.9346e-06	9.63671e-06	1.47191e-05
Arthrobacter_agilis	0	4.81922e-06	5.65711e-06	2.72273e-06	0	0	9.47037e-06	0	7.06692e-06	0
Arthrobacter_sunyaminii	5.16682e-06	3.3525e-06	0	0	7.12801e-06	0	4.35125e-06	4.35406e-06	8.03059e-06	0
Arthrobacter_sulfonylureivorans	0	3.56203e-06	0	0	0	0	3.58338e-06	0	6.10325e-06	4.15153e-06
Arthrobacter_alpinus	2.50591e-05	1.52958e-05	1.18061e-05	2.3597e-05	1.77182e-05	2.23084e-05	2.50837e-05	2.11897e-05	1.70249e-05	3.81186e-05
Arthrobacter_koreensis	1.47254e-05	6.28594e-06	7.87076e-06	4.90091e-06	7.33166e-06	1.69544e-05	8.95846e-06	8.70811e-06	6.7457e-06	7.54824e-06
Arthrobacter_oryzae	0	3.77156e-06	4.67326e-06	3.08576e-06	0	0	3.83934e-06	0	5.4608e-06	0
Micrococcus_lylae	6.45853e-06	1.0267e-05	3.44346e-06	3.6303e-06	0	8.4772e-06	4.60721e-06	4.06379e-06	1.76673e-05	1.32094e-05
Micrococcus_luteus	0.000514099	2.45152e-05	0.000145855	1.92406e-05	0.000115677	3.12318e-05	2.17563e-05	0.000276337	0.000317048	0
Micrococcus_terreus	5.16682e-06	5.86687e-06	5.16519e-06	2.54121e-06	3.86949e-06	1.3385e-05	1.02382e-05	7.54703e-06	9.95793e-06	1.39642e-05
Micrococcus_porci	0	0	9.34653e-06	4.90091e-06	0	1.20465e-05	7.42272e-06	0	8.99426e-06	0
Kocuria_rosea	1.57588e-05	1.50862e-05	1.42657e-05	1.01648e-05	5.49875e-06	1.69544e-05	1.30538e-05	1.36427e-05	2.53767e-05	1.20772e-05
Kocuria_rhizophila	2.24757e-05	2.97534e-05	2.48421e-05	1.57918e-05	1.89401e-05	2.85548e-05	2.43158e-05	2.20606e-05	3.46922e-05	3.43445e-05
Kocuria_palustris	4.3918e-06	1.71816e-05	9.59249e-06	0	0	1.24927e-05	6.65486e-06	1.16108e-05	7.70937e-06	0
Kocuria_flava	4.65014e-06	2.09531e-05	6.14903e-06	1.08909e-05	7.73898e-06	1.56159e-05	1.02382e-05	1.56746e-05	7.70937e-06	0
Kocuria_varians	0	1.6553e-05	0	6.35303e-06	5.70241e-06	0	7.67868e-06	6.67622e-06	8.67304e-06	0
Kocuria_turfanensis	3.35843e-06	5.02875e-06	5.41115e-06	5.08242e-06	5.70241e-06	0	4.86316e-06	7.25676e-06	6.10325e-06	0
Rothia_sp_ZJ932	1.0592e-05	1.08956e-05	8.60864e-06	3.26727e-06	4.2768e-06	0	5.63103e-06	7.54703e-06	1.89522e-05	0
Rothia_sp_SD9660Na	0	3.77156e-06	3.68942e-06	0	0	0	7.42272e-06	6.67622e-06	1.22065e-05	7.92565e-06
Rothia_mucilaginosa	7.23355e-06	1.06861e-05	8.60864e-06	7.80515e-06	2.15877e-05	1.3385e-05	1.48454e-05	1.42233e-05	1.22065e-05	7.92565e-06
Rothia_kristinae	8.00857e-06	7.12406e-06	9.83845e-06	7.2606e-06	5.49875e-06	1.29389e-05	1.61252e-05	1.13205e-05	1.25277e-05	9.81271e-06
Rothia_amarae	0	0	1.18061e-05	4.53788e-06	0	0	5.88699e-06	1.19011e-05	1.25277e-05	0
Rothia_dentocariosa	5.6835e-06	0	4.67326e-06	9.80181e-06	0	0	6.3989e-06	4.9346e-06	8.35181e-06	5.28377e-06
Rothia_nasimurium	1.08503e-05	0	0	3.81182e-06	0	0	0	5.51514e-06	6.42447e-06	0
Pseudarthrobacter_sp_BIM_B-2242	1.08503e-05	6.28594e-06	1.13142e-05	3.99333e-06	5.70241e-06	8.92336e-06	7.42272e-06	6.96649e-06	8.67304e-06	0
Pseudarthrobacter_sp_IC2-21	5.16682e-06	0	6.39499e-06	3.81182e-06	2.44389e-06	7.13869e-06	5.37508e-06	3.77352e-06	8.35181e-06	0
Pseudarthrobacter_sp_NIBRBAC000502772	0	1.00575e-05	6.88691e-06	1.17985e-05	0	0	6.91081e-06	5.22487e-06	1.06004e-05	1.24546e-05
Pseudarthrobacter_sp_NS4	6.20019e-06	7.33359e-06	6.88691e-06	2.17818e-06	4.48046e-06	0	7.67868e-06	6.67622e-06	7.70937e-06	6.03859e-06
Pseudarthrobacter_sp_MM222	0	5.02875e-06	6.14903e-06	7.62363e-06	0	0	0	0	7.06692e-06	0
Pseudarthrobacter_sp_SSS035	1.49838e-05	9.84797e-06	0	4.53788e-06	5.70241e-06	1.38312e-05	7.16677e-06	1.85773e-05	0	0
Pseudarthrobacter_sp_NBSH8	0	0	0	0	0	0	3.58338e-06	0	0	0
Pseudarthrobacter_sp_L1SW	0	5.44781e-06	0	0	0	0	0	0	0	0
Pseudarthrobacter_defluvii	4.90848e-06	0	5.41115e-06	0	0	0	0	0	1.70249e-05	0
Pseudarthrobacter_equi	3.87512e-06	1.84387e-05	7.37884e-06	6.53454e-06	0	0	4.86316e-06	5.22487e-06	7.70937e-06	0
Pseudarthrobacter_sulfonivorans	0	0	0	0	1.20158e-05	0	0	0	9.63671e-06	0
Paenarthrobacter_sp_JL_01a	0	4.81922e-06	1.40198e-05	6.53454e-06	0	1.47236e-05	9.47037e-06	1.27719e-05	1.44551e-05	0
Paenarthrobacter_sp_OM7	2.68675e-05	3.54108e-05	3.95998e-05	2.68642e-05	3.01413e-05	0	2.3292e-05	0	2.60191e-05	0
Paenarthrobacter_sp_YJN-5	0	0	7.13287e-06	0	0	0	0	0	0	0
Paenarthrobacter_sp_GOM3	0	0	0	0	0	0	0	0	5.13958e-06	0
Citricoccus_sp_I39-566	1.08503e-05	1.08956e-05	6.88691e-06	5.08242e-06	0	1.42774e-05	1.10061e-05	1.01595e-05	1.22065e-05	1.01901e-05
Citricoccus_sp_SGAir0253	0	7.33359e-06	0	8.71272e-06	0	0	8.19059e-06	4.9346e-06	6.7457e-06	0
Auritidibacter_ignavus	0	1.52958e-05	0	7.80515e-06	0	0	0	0	0	0
Neomicrococcus_aestuarii	3.61677e-06	0	0	3.26727e-06	0	0	0	0	0	0
Citricoccus_sp_NR2	0	0	0	0	0	0	0	0	9.31549e-06	0
Glutamicibacter_sp_M10	0	3.77156e-06	0	6.17151e-06	6.10972e-06	0	0	0	6.7457e-06	0
Glutamicibacter_arilaitensis	9.30028e-06	8.38125e-06	3.68942e-06	4.53788e-06	4.2768e-06	0	6.65486e-06	0	8.03059e-06	3.62316e-05
Glutamicibacter_creatinolyticus	0	3.3525e-06	2.70557e-06	0	2.24023e-06	7.58486e-06	7.42272e-06	3.19297e-06	5.13958e-06	4.52894e-06
Glutamicibacter_protophormiae	6.97521e-06	2.64009e-05	0	5.80848e-06	0	2.27546e-05	1.1518e-05	6.09568e-06	6.10325e-06	9.81271e-06
Paeniglutamicibacter_sp_Y32M11	5.94184e-06	2.93344e-06	6.39499e-06	7.07909e-06	3.25852e-06	0	4.0953e-06	5.80541e-06	9.31549e-06	4.90636e-06
Paeniglutamicibacter_sp_ZC-3	3.10009e-06	2.72391e-06	3.44346e-06	3.26727e-06	0	7.13869e-06	5.11912e-06	3.19297e-06	4.81835e-06	0
Sinomonas_sp_R1AF57	4.65014e-06	3.3525e-06	7.13287e-06	2.17818e-06	0	1.0708e-05	1.12621e-05	8.70811e-06	7.06692e-06	0
Sinomonas_atrocyanea	1.80839e-05	3.10106e-05	8.11672e-06	1.99667e-05	3.52327e-05	0	0	0	4.81835e-06	0
Pseudoglutamicibacter_albus	0	0	0	0	0	0	0	6.96649e-06	7.06692e-06	0
Renibacterium_salmoninarum	0	0	4.4273e-06	0	0	0	2.81552e-06	0	4.49713e-06	1.20772e-05
Cellulomonas_sp_Y8	1.70505e-05	1.36195e-05	2.63178e-05	9.43878e-06	1.99584e-05	1.60621e-05	1.51014e-05	6.38595e-06	2.1522e-05	1.62287e-05
Cellulomonas_sp_ATA003	0	0	9.83845e-06	0	0	5.80019e-06	5.37508e-06	4.64433e-06	1.28489e-05	0
Cellulomonas_sp_C5510	1.26587e-05	1.23623e-05	1.03304e-05	1.63364e-05	7.33166e-06	1.24927e-05	1.84288e-05	1.13205e-05	1.63824e-05	1.13224e-05
Cellulomonas_sp_H30R-01	1.2142e-05	7.75265e-06	7.37884e-06	0	0	0	4.35125e-06	4.06379e-06	7.70937e-06	0
Cellulomonas_iranensis	1.93756e-05	2.47247e-05	1.69713e-05	5.44545e-06	3.86949e-06	0	4.0953e-06	0	0	0
Cellulomonas_sp_S1-8	1.0592e-05	1.0267e-05	5.41115e-06	4.71939e-06	6.31338e-06	0	3.58338e-06	5.51514e-06	5.4608e-06	5.66118e-06
Cellulomonas_taurus	7.75023e-06	7.75265e-06	2.73017e-05	4.35636e-06	5.49875e-06	2.00776e-05	1.86848e-05	1.65454e-05	3.34073e-05	1.50965e-05
Cellulomonas_fengjieae	1.29171e-05	1.67625e-05	1.03304e-05	4.90091e-06	7.33166e-06	0	6.65486e-06	4.64433e-06	1.15641e-05	0
Cellulomonas_xiejunii	7.49189e-06	4.81922e-06	0	2.72273e-06	1.01829e-05	7.58486e-06	4.60721e-06	7.54703e-06	5.13958e-06	6.03859e-06
Paraoerskovia_sediminicola	0	0	7.87076e-06	2.3597e-06	0	0	5.88699e-06	0	1.31702e-05	0
Paraoerskovia_marina	3.10009e-06	0	1.10683e-05	2.3597e-06	3.46218e-06	7.13869e-06	3.83934e-06	0	1.15641e-05	0
Actinotalea_sp_JY-7876	5.94184e-06	0	8.36268e-06	3.81182e-06	6.10972e-06	0	6.3989e-06	0	7.06692e-06	0
Pseudactinotalea_sp_HY158	6.20019e-06	8.80031e-06	4.67326e-06	3.44879e-06	3.86949e-06	0	0	0	5.4608e-06	0
Brachybacterium_sp_GU-2	1.39504e-05	4.42111e-05	2.26284e-05	1.70624e-05	1.3645e-05	0	1.04942e-05	6.38595e-06	1.574e-05	8.30306e-06
Brachybacterium_sp_P6-10-X1	3.87512e-06	5.02875e-06	4.67326e-06	2.17818e-06	2.44389e-06	6.69252e-06	4.60721e-06	3.19297e-06	7.06692e-06	4.52894e-06
Brachybacterium_sp_SGAir0954	2.29924e-05	2.78676e-05	2.04148e-05	0	1.26268e-05	0	5.63103e-06	0	7.70937e-06	0
Brachybacterium_sp_NBEC-018	8.7836e-06	3.14297e-06	7.87076e-06	3.08576e-06	1.09975e-05	8.4772e-06	0	0	5.78203e-06	0
Brachybacterium_vulturis	8.52525e-06	1.06861e-05	8.8546e-06	7.98666e-06	1.03865e-05	1.02619e-05	1.99646e-05	7.8373e-06	1.34914e-05	1.13224e-05
Brachybacterium_saurashtrense	3.61677e-06	3.14297e-06	8.60864e-06	4.71939e-06	4.48046e-06	6.69252e-06	6.65486e-06	7.25676e-06	1.22065e-05	0
Brachybacterium_ginsengisoli	6.45853e-06	7.12406e-06	6.39499e-06	5.44545e-06	6.92435e-06	6.24636e-06	5.88699e-06	0	9.31549e-06	0
Brachybacterium_kimchii	8.00857e-06	5.44781e-06	1.35279e-05	8.53121e-06	8.14629e-06	0	8.44655e-06	8.99838e-06	1.15641e-05	9.4353e-06
Brachybacterium_huguangmaarense	1.11087e-05	1.46672e-05	1.35279e-05	1.52473e-05	8.55361e-06	1.51697e-05	2.3292e-05	4.9346e-06	9.31549e-06	3.13252e-05
Brachybacterium_avium	9.04194e-06	7.75265e-06	5.65711e-06	0	0	0	1.56133e-05	1.56746e-05	6.10325e-06	0
Dermabacter_vaginalis	1.80839e-05	7.75265e-06	1.67254e-05	7.07909e-06	8.75727e-06	1.56159e-05	1.86848e-05	1.3933e-05	4.17591e-05	0
Dermabacter_jinjuensis	2.50591e-05	4.75636e-05	1.62334e-05	0	8.14629e-06	0	6.91081e-06	0	7.38814e-06	9.4353e-06
Brevibacterium_sp_SMBL_HHYL_HB1	0	2.51437e-06	5.90307e-06	3.6303e-06	0	7.58486e-06	6.3989e-06	3.19297e-06	7.70937e-06	9.4353e-06
Brevibacterium_sp_CS2	0	5.23828e-06	5.16519e-06	2.90424e-06	0	7.58486e-06	7.16677e-06	6.09568e-06	6.7457e-06	5.28377e-06
Brevibacterium_luteolum	1.08503e-05	9.63844e-06	1.74632e-05	7.2606e-06	7.33166e-06	1.42774e-05	9.47037e-06	4.9346e-06	1.574e-05	1.88706e-05
Brevibacterium_linens	5.42516e-06	0	9.34653e-06	4.17485e-06	1.07938e-05	6.69252e-06	0	4.64433e-06	1.41338e-05	1.09449e-05
Brevibacterium_aurantiacum	0	1.04766e-05	0	6.89757e-06	0	1.78467e-05	1.35657e-05	9.28865e-06	2.53767e-05	1.96254e-05
Brevibacterium_casei	2.09256e-05	2.89153e-05	2.60719e-05	1.97851e-05	1.75145e-05	0	5.37508e-06	8.99838e-06	1.31702e-05	0
Brevibacterium_zhoupengii	0	0	0	0	0	0	4.35125e-06	3.19297e-06	5.78203e-06	5.28377e-06
Brevibacterium_siliguriense	3.10009e-06	7.12406e-06	6.64095e-06	3.08576e-06	4.88778e-06	7.13869e-06	6.91081e-06	6.09568e-06	4.49713e-06	0
Brevibacterium_atlanticum	4.13346e-06	7.12406e-06	3.93538e-06	2.3597e-06	3.46218e-06	4.90785e-06	4.60721e-06	4.06379e-06	3.53346e-06	0
Brevibacterium_spongiae	6.97521e-06	0	0	0	2.8512e-06	0	0	0	0	0
Brevibacterium_oceani	0	0	4.4273e-06	0	0	0	4.0953e-06	0	6.10325e-06	0
Ornithinimicrobium_avium	1.73089e-05	9.4289e-06	7.37884e-06	6.35303e-06	8.55361e-06	1.3385e-05	1.43335e-05	5.51514e-06	1.34914e-05	1.43417e-05
Ornithinimicrobium_sp_HY006	3.87512e-06	4.19062e-06	7.6248e-06	5.80848e-06	4.07315e-06	0	4.35125e-06	5.22487e-06	6.42447e-06	5.28377e-06
Ornithinimicrobium_sp_HY1793	3.87512e-06	6.705e-06	3.68942e-06	5.26394e-06	2.24023e-06	0	5.63103e-06	8.12757e-06	3.53346e-06	0
Ornithinimicrobium_pratense	6.45853e-06	6.91453e-06	7.87076e-06	6.35303e-06	2.8512e-06	9.36953e-06	7.42272e-06	5.80541e-06	8.67304e-06	0
Ornithinimicrobium_flavum	7.23355e-06	7.54312e-06	5.90307e-06	4.90091e-06	0	0	7.42272e-06	6.96649e-06	6.7457e-06	0
Ornithinimicrobium_cryptoxanthini	9.55862e-06	7.12406e-06	5.16519e-06	1.34321e-05	1.09975e-05	0	0	0	3.85468e-06	0
Serinicoccus_chungangensis	1.65338e-05	2.09531e-05	1.18061e-05	7.07909e-06	1.4256e-05	0	5.63103e-06	6.96649e-06	1.02792e-05	0
Serinicoccus_marinus	0	1.08956e-05	1.03304e-05	4.17485e-06	0	0	4.60721e-06	6.67622e-06	0	0
Serinicoccus_profundi	0	4.40016e-06	0	0	0	0	3.83934e-06	6.67622e-06	8.67304e-06	1.77384e-05
Serinicoccus_hydrothermalis	9.30028e-06	8.38125e-06	0	3.99333e-06	0	1.02619e-05	8.19059e-06	6.67622e-06	7.70937e-06	0
Tetrasphaera_sp_HKS02	6.20019e-06	3.98109e-06	7.87076e-06	0	0	7.58486e-06	0	0	1.8631e-05	1.16998e-05
Janibacter_limosus	3.61677e-06	6.91453e-06	4.91922e-06	5.44545e-06	0	1.47236e-05	1.7405e-05	1.01595e-05	1.67036e-05	1.58513e-05
Arsenicicoccus_sp_oral_taxon_190	7.75023e-06	6.705e-06	5.90307e-06	5.62697e-06	0	6.24636e-06	8.7025e-06	7.25676e-06	7.70937e-06	4.90636e-06
Intrasporangium_calvum	6.71687e-06	4.19062e-06	0	0	2.8512e-06	0	1.10061e-05	0	7.06692e-06	6.79342e-06
Phycicoccus_endophyticus	4.65014e-06	4.40016e-06	3.93538e-06	2.3597e-06	0	9.36953e-06	8.19059e-06	0	5.4608e-06	0
Pedococcus_dokdonensis	3.35843e-06	9.63844e-06	9.34653e-06	6.17151e-06	6.51704e-06	0	5.11912e-06	4.06379e-06	5.13958e-06	7.17083e-06
Georgenia_sp_TF02-10	1.1367e-05	2.26294e-05	1.96769e-05	1.198e-05	9.5719e-06	1.38312e-05	2.40599e-05	1.65454e-05	2.37705e-05	1.43417e-05
Georgenia_wutianyii	1.00753e-05	2.43056e-05	1.22981e-05	7.2606e-06	7.12801e-06	6.69252e-06	8.7025e-06	9.57892e-06	9.63671e-06	4.90636e-06
Georgenia_faecalis	5.42516e-06	1.27814e-05	9.10056e-06	5.80848e-06	6.51704e-06	0	1.12621e-05	4.35406e-06	1.02792e-05	0
Georgenia_yuyongxinii	5.94184e-06	1.92769e-05	7.6248e-06	3.6303e-06	2.64755e-06	0	6.14294e-06	9.57892e-06	5.4608e-06	4.52894e-06
Ruania_alkalisoli	6.71687e-06	3.14297e-06	9.10056e-06	2.90424e-06	2.24023e-06	9.36953e-06	7.16677e-06	5.80541e-06	1.76673e-05	9.81271e-06
Ruania_suaedae	0	3.56203e-06	5.65711e-06	0	2.8512e-06	6.69252e-06	4.35125e-06	6.67622e-06	1.18853e-05	0
Ruania_halotolerans	5.16682e-06	5.02875e-06	4.67326e-06	3.08576e-06	4.07315e-06	0	4.60721e-06	3.77352e-06	4.49713e-06	0
Ruania_zhangjianzhongii	0	1.00575e-05	7.6248e-06	9.25727e-06	5.49875e-06	9.8157e-06	3.83934e-06	0	5.13958e-06	0
Occultella_kanbiaonis	5.94184e-06	7.75265e-06	4.91922e-06	4.35636e-06	2.24023e-06	4.90785e-06	3.58338e-06	7.25676e-06	8.99426e-06	5.28377e-06
Isoptericola_sp_AK164	5.6835e-06	1.25719e-05	5.90307e-06	3.6303e-06	7.73898e-06	9.36953e-06	8.7025e-06	0	8.99426e-06	7.17083e-06
Isoptericola_dokdonensis	0	3.98109e-06	0	0	0	0	8.19059e-06	5.80541e-06	4.17591e-06	0
Isoptericola_variabilis	1.03336e-05	2.0115e-05	7.6248e-06	4.17485e-06	4.68412e-06	0	0	0	4.81835e-06	0
Xylanimonas_protaetiae	1.62755e-05	1.48767e-05	1.20521e-05	4.53788e-06	1.85328e-05	8.4772e-06	0	7.25676e-06	9.95793e-06	0
Xylanimonas_allomyrinae	4.65014e-06	0	3.93538e-06	2.72273e-06	3.66583e-06	0	1.02382e-05	6.96649e-06	6.7457e-06	9.4353e-06
Cellulosimicrobium_cellulans	1.29171e-05	8.17172e-06	1.15602e-05	9.25727e-06	1.73109e-05	0	7.67868e-06	7.25676e-06	1.18853e-05	8.68048e-06
Barrientosiimonas_endolithica	0	6.705e-06	6.88691e-06	0	0	0	5.11912e-06	6.67622e-06	1.18853e-05	0
Luteipulveratus_mongoliensis	8.52525e-06	1.76006e-05	1.30359e-05	6.89757e-06	1.16085e-05	7.58486e-06	4.86316e-06	3.77352e-06	8.35181e-06	9.81271e-06
Dermacoccus_nishinomiyaensis	1.75672e-05	1.59244e-05	1.18061e-05	7.07909e-06	9.77555e-06	7.58486e-06	1.04942e-05	6.67622e-06	0	7.92565e-06
Dermacoccus_sp_PAMC28757	0	0	0	2.54121e-06	0	0	3.83934e-06	6.38595e-06	0	0
Yimella_sp_cx-51	4.13346e-06	4.81922e-06	9.10056e-06	3.08576e-06	2.8512e-06	0	0	3.48325e-06	3.85468e-06	1.05675e-05
Gephyromycinifex_aptenodytis	5.42516e-06	1.25719e-05	7.6248e-06	9.80181e-06	5.29509e-06	6.69252e-06	7.42272e-06	5.80541e-06	8.03059e-06	4.15153e-06
Dermatophilus_congolensis	0	4.81922e-06	0	2.90424e-06	0	0	2.55956e-06	0	5.78203e-06	0
Austwickia_chelonae	5.42516e-06	2.72391e-06	4.4273e-06	1.81515e-06	0	0	3.83934e-06	4.9346e-06	3.21224e-06	4.52894e-06
Demequina_sp_TMPB413	1.00753e-05	0	1.54956e-05	0	2.03657e-06	5.35402e-06	4.35125e-06	8.99838e-06	1.54187e-05	1.35868e-05
Kytococcus_sedentarius	1.55005e-05	5.44781e-06	9.83845e-06	5.44545e-06	4.48046e-06	8.4772e-06	6.65486e-06	8.12757e-06	7.70937e-06	5.66118e-06
Pengzhenrongella_sicca	6.97521e-06	5.44781e-06	8.11672e-06	3.08576e-06	2.8512e-06	1.0708e-05	3.83934e-06	3.48325e-06	6.7457e-06	0
Sanguibacter_sp_4_1	3.35843e-06	7.54312e-06	3.68942e-06	2.54121e-06	0	5.35402e-06	4.60721e-06	3.48325e-06	0	0
Sanguibacter_sp_HDW7	4.90848e-06	7.75265e-06	9.59249e-06	0	4.68412e-06	0	0	0	0	0
Sanguibacter_keddieii	4.13346e-06	3.56203e-06	7.87076e-06	2.3597e-06	3.05486e-06	0	7.93463e-06	0	4.81835e-06	4.90636e-06
Streptomyces_sp_AM_4-1-1	5.16682e-06	0	7.87076e-06	3.08576e-06	4.2768e-06	0	7.16677e-06	5.80541e-06	1.70249e-05	0
Streptomyces_sp_W1SF4	9.55862e-06	1.55053e-05	1.40198e-05	7.44212e-06	6.51704e-06	9.8157e-06	1.04942e-05	1.65454e-05	1.92734e-05	1.47191e-05
Streptomyces_sp_NA02950	1.00753e-05	6.28594e-06	1.05763e-05	2.54121e-06	7.12801e-06	0	7.42272e-06	4.35406e-06	1.60612e-05	1.24546e-05
Streptomyces_sp_SCSIO_ZS0520	4.65014e-06	1.0267e-05	1.45117e-05	3.81182e-06	3.05486e-06	1.47236e-05	6.91081e-06	4.35406e-06	1.67036e-05	7.17083e-06
Streptomyces_sp_Alt3	0	5.02875e-06	6.39499e-06	4.71939e-06	5.29509e-06	0	7.16677e-06	9.28865e-06	1.99159e-05	0
Streptomyces_sp_KMM_9044	6.20019e-06	7.12406e-06	1.37738e-05	4.35636e-06	2.8512e-06	1.47236e-05	7.67868e-06	8.70811e-06	1.63824e-05	1.16998e-05
Streptomyces_sp_T12	1.42088e-05	1.38291e-05	5.65711e-06	1.7607e-05	1.12012e-05	2.58778e-05	2.50837e-05	1.91578e-05	1.76673e-05	3.09478e-05
Streptomyces_sp_XD-27	4.65014e-06	4.19062e-06	4.91922e-06	6.71606e-06	3.86949e-06	0	4.60721e-06	6.09568e-06	1.50975e-05	0
Streptomyces_sp_PBH53	1.52421e-05	3.14297e-05	1.99229e-05	0	0	3.03394e-05	3.32743e-05	1.74162e-05	4.56138e-05	3.69864e-05
Streptomyces_sp_WZ-12	5.42516e-06	9.4289e-06	1.15602e-05	3.08576e-06	5.29509e-06	7.58486e-06	8.44655e-06	4.06379e-06	1.28489e-05	1.24546e-05
Streptomyces_sp_HUAS_14-6	5.6835e-06	1.46672e-05	8.60864e-06	1.05279e-05	5.90606e-06	1.78467e-05	8.19059e-06	1.68357e-05	1.44551e-05	0
Streptomyces_sp_FZ201	4.3918e-06	7.33359e-06	0	6.35303e-06	3.25852e-06	0	8.44655e-06	6.67622e-06	1.44551e-05	0
Streptomyces_sp_HSG2	6.71687e-06	2.07436e-05	9.59249e-06	2.90424e-06	4.68412e-06	0	7.42272e-06	8.99838e-06	1.06004e-05	8.68048e-06
Streptomyces_sp_So13_3	3.87512e-06	3.98109e-06	9.59249e-06	4.90091e-06	3.25852e-06	7.58486e-06	7.93463e-06	1.10303e-05	1.02792e-05	1.16998e-05
Streptomyces_sp_RerS4	8.7836e-06	7.33359e-06	9.83845e-06	5.08242e-06	0	1.02619e-05	8.7025e-06	0	1.574e-05	6.416e-06
Streptomyces_sp_SM18	0	0	0	0	0	8.03103e-06	5.37508e-06	0	1.15641e-05	0
Streptomyces_sp_CCM_MD2014	9.81696e-06	1.06861e-05	1.62334e-05	1.34321e-05	4.88778e-06	5.62172e-05	1.33097e-05	3.97671e-05	2.24857e-05	2.64188e-05
Streptomyces_sp_SCUT-3	9.81696e-06	9.21937e-06	9.83845e-06	8.34969e-06	8.14629e-06	8.4772e-06	0	7.8373e-06	1.09216e-05	6.03859e-06
Streptomyces_sp_SN-593	6.20019e-06	5.86687e-06	6.14903e-06	3.08576e-06	5.29509e-06	0	6.65486e-06	8.12757e-06	9.31549e-06	7.54824e-06
Streptomyces_sp_MA3_2_13	4.3918e-06	8.17172e-06	7.87076e-06	3.99333e-06	4.48046e-06	8.4772e-06	7.93463e-06	1.04497e-05	7.70937e-06	9.4353e-06
Streptomyces_sp_SS52	0	0	0	0	0	0	0	5.83444e-05	0.000100543	0
Streptomyces_sp_AM2-3-1	3.87512e-06	6.28594e-06	4.4273e-06	3.99333e-06	0	1.74006e-05	9.98228e-06	1.30622e-05	8.35181e-06	1.35868e-05
Streptomyces_sp_HM190	0	7.33359e-06	7.87076e-06	0	4.48046e-06	0	0	0	1.02792e-05	0
Streptomyces_sp_NHF165	4.65014e-06	5.23828e-06	4.67326e-06	5.26394e-06	3.05486e-06	6.24636e-06	7.16677e-06	7.54703e-06	8.03059e-06	6.79342e-06
Streptomyces_sp_TLI_053	3.61677e-06	8.38125e-06	7.87076e-06	8.71272e-06	3.86949e-06	1.0708e-05	1.04942e-05	6.96649e-06	8.35181e-06	0
Streptomyces_sp_BHT-5-2	0	2.93344e-06	6.88691e-06	2.72273e-06	4.48046e-06	0	7.93463e-06	0	8.99426e-06	0
Streptomyces_sp_EAS-AB2608	0	9.63844e-06	0	2.52306e-05	0	0	0	0	0	0
Streptomyces_sp_XC_2026	1.24004e-05	4.60969e-06	0	0	0	0	0	0	0	0
Streptomyces_sp_TN58	0	3.77156e-06	0	0	0	1.20465e-05	6.3989e-06	5.80541e-06	0	0
Streptomyces_sp_Je_1-369	0	0	0	0	0	0	5.11912e-06	6.67622e-06	0	0
Streptomyces_sp_VNUA24	5.16682e-06	0	5.16519e-06	0	0	0	0	0	1.34914e-05	9.4353e-06
Streptomyces_sp_SCA4-21	0	1.80197e-05	2.73017e-05	7.62363e-06	0	6.42482e-05	3.35302e-05	1.56746e-05	2.37705e-05	0
Streptomyces_sp_NEAU-sy36	1.1367e-05	1.36195e-05	9.59249e-06	8.71272e-06	5.70241e-06	9.8157e-06	1.10061e-05	5.22487e-06	1.02792e-05	1.13224e-05
Streptomyces_sp_YIM_121038	1.2142e-05	6.91453e-06	8.36268e-06	1.85145e-05	4.48046e-06	1.02619e-05	8.7025e-06	5.22487e-06	8.35181e-06	1.62287e-05
Streptomyces_sp_NBC_00162	4.3918e-06	3.3525e-06	7.37884e-06	4.90091e-06	2.8512e-06	1.11542e-05	5.63103e-06	6.96649e-06	8.67304e-06	6.416e-06
Streptomyces_sp_CMB-StM0423	7.23355e-06	7.12406e-06	9.59249e-06	4.35636e-06	4.88778e-06	0	0	4.9346e-06	1.15641e-05	0
Streptomyces_sp_ITFR-21	4.90848e-06	1.08956e-05	4.67326e-06	5.08242e-06	4.48046e-06	8.03103e-06	6.14294e-06	6.67622e-06	7.06692e-06	9.05789e-06
Streptomyces_sp_HUAS_CB01	5.42516e-06	5.02875e-06	5.90307e-06	3.81182e-06	3.05486e-06	0	4.86316e-06	0	7.70937e-06	8.68048e-06
Streptomyces_sp_QHH-9511	6.45853e-06	1.11052e-05	1.30359e-05	3.44879e-06	7.12801e-06	0	0	4.64433e-06	8.03059e-06	0
Streptomyces_sp_N50	4.3918e-06	8.80031e-06	5.65711e-06	6.89757e-06	7.33166e-06	7.13869e-06	4.0953e-06	4.06379e-06	7.06692e-06	8.30306e-06
Streptomyces_sp_CB01881	0	9.84797e-06	3.68942e-06	6.35303e-06	4.68412e-06	9.8157e-06	4.35125e-06	5.80541e-06	7.70937e-06	0
Streptomyces_sp_GQFP	1.08503e-05	1.13147e-05	3.44346e-06	1.03464e-05	9.16458e-06	8.4772e-06	5.88699e-06	8.12757e-06	6.7457e-06	7.54824e-06
Streptomyces_sp_CA-210063	4.90848e-06	5.02875e-06	7.37884e-06	0	3.25852e-06	0	8.44655e-06	7.54703e-06	8.99426e-06	1.13224e-05
Streptomyces_sp_Go40/10	0	9.00984e-06	8.60864e-06	6.17151e-06	0	0	5.88699e-06	6.38595e-06	9.31549e-06	0
Streptomyces_sp_SAT1	9.55862e-06	1.0267e-05	9.83845e-06	1.08909e-05	5.29509e-06	1.24927e-05	1.40776e-05	1.36427e-05	8.03059e-06	7.92565e-06
Streptomyces_sp_GMY02	9.55862e-06	7.96219e-06	4.91922e-06	5.44545e-06	3.25852e-06	8.03103e-06	1.1774e-05	4.64433e-06	6.10325e-06	4.90636e-06
Streptomyces_sp_WAC_01438	4.90848e-06	3.77156e-06	7.13287e-06	5.80848e-06	8.96092e-06	0	7.93463e-06	8.12757e-06	9.95793e-06	1.32094e-05
Streptomyces_sp_3214_6	6.20019e-06	0	4.91922e-06	5.80848e-06	7.53532e-06	1.16004e-05	1.07502e-05	5.51514e-06	8.03059e-06	0
Streptomyces_sp_MBT27	4.90848e-06	1.40386e-05	1.05763e-05	5.80848e-06	6.51704e-06	1.16004e-05	1.1518e-05	1.36427e-05	6.7457e-06	0
Streptomyces_sp_CdTB01	0	8.59078e-06	4.18134e-06	1.01648e-05	0	0	4.60721e-06	0	7.38814e-06	6.03859e-06
Streptomyces_sp_Z423-1	1.18837e-05	1.17337e-05	1.13142e-05	3.26727e-06	6.10972e-06	9.36953e-06	5.63103e-06	7.54703e-06	7.70937e-06	7.92565e-06
Streptomyces_sp_NA04227	9.55862e-06	6.0764e-06	7.37884e-06	5.44545e-06	8.75727e-06	8.4772e-06	4.35125e-06	3.77352e-06	6.10325e-06	4.90636e-06
Streptomyces_sp_A2-16	6.97521e-06	6.0764e-06	4.91922e-06	4.71939e-06	7.33166e-06	1.0708e-05	6.91081e-06	1.24816e-05	8.03059e-06	8.68048e-06
Streptomyces_sp_CGMCC_4_7035	4.65014e-06	3.56203e-06	0	5.44545e-06	3.66583e-06	9.8157e-06	6.3989e-06	7.8373e-06	7.38814e-06	1.2832e-05
Streptomyces_sp_MMBL_11-1	4.90848e-06	7.33359e-06	6.88691e-06	4.17485e-06	0	0	0	7.25676e-06	9.31549e-06	0
Streptomyces_sp_FIT100	0	0	6.39499e-06	0	4.88778e-06	0	5.11912e-06	7.25676e-06	7.70937e-06	0
Streptomyces_sp_Mut1	6.97521e-06	1.23623e-05	6.88691e-06	5.99e-06	4.2768e-06	9.8157e-06	9.72633e-06	0	7.06692e-06	1.01901e-05
Streptomyces_sp_WA6-1-16	0	0	1.08223e-05	0	0	0	9.47037e-06	0	1.50975e-05	0
Streptomyces_sp_S1D4-11	0	0	0	0	0	0	0	0	1.15641e-05	2.15125e-05
Streptomyces_sp_891-h	3.87512e-06	6.49547e-06	3.68942e-06	5.08242e-06	0	0	1.43335e-05	1.16108e-05	5.4608e-06	4.90636e-06
Streptomyces_sp_JB150	5.6835e-06	6.705e-06	1.08223e-05	4.53788e-06	3.86949e-06	1.38312e-05	6.91081e-06	7.8373e-06	8.03059e-06	9.81271e-06
Streptomyces_sp_HL-66	8.00857e-06	7.75265e-06	7.87076e-06	9.25727e-06	4.2768e-06	0	6.14294e-06	1.13205e-05	6.7457e-06	9.81271e-06
Streptomyces_sp_RTd22	5.42516e-06	1.84387e-05	1.40198e-05	8.53121e-06	9.16458e-06	1.69544e-05	1.7661e-05	6.38595e-06	7.70937e-06	1.39642e-05
Streptomyces_sp_GS7	5.16682e-06	8.59078e-06	3.93538e-06	4.71939e-06	6.51704e-06	0	5.11912e-06	0	6.42447e-06	0
Streptomyces_sp_ST1015	4.90848e-06	1.13147e-05	0	7.44212e-06	0	7.13869e-06	4.60721e-06	7.54703e-06	6.10325e-06	0
Streptomyces_sp_WMMC500	0	9.84797e-06	4.91922e-06	1.45212e-05	3.46218e-06	1.11542e-05	0	4.35406e-06	6.10325e-06	0
Streptomyces_sp_LBUM_1480	0.000101528	0.0001385	0.000101582	0	0	0	0	0	0	0
Streptomyces_sp_C8S0	4.13346e-06	9.00984e-06	1.47577e-05	5.08242e-06	2.8512e-06	7.58486e-06	5.63103e-06	7.8373e-06	5.78203e-06	9.81271e-06
Streptomyces_sp_MST-110588	0	8.59078e-06	5.65711e-06	7.2606e-06	4.07315e-06	0	5.37508e-06	7.25676e-06	5.4608e-06	5.28377e-06
Streptomyces_sp_11x1	5.42516e-06	5.65734e-06	1.00844e-05	0	0	0	0	0	7.70937e-06	0
Streptomyces_sp_MOE7	1.34337e-05	1.42481e-05	1.22981e-05	1.01648e-05	1.09975e-05	0	0	1.42233e-05	1.41338e-05	0
Streptomyces_sp_DSM_40750	5.6835e-06	9.4289e-06	0	5.26394e-06	7.12801e-06	8.92336e-06	7.42272e-06	0	7.06692e-06	0
Streptomyces_sp_Tu_2975	5.16682e-06	8.17172e-06	0	3.26727e-06	0	0	0	0	0	0
Streptomyces_sp_AM_2-1-1	9.30028e-06	9.00984e-06	1.03304e-05	4.71939e-06	2.64755e-06	0	0	4.64433e-06	0	0
Streptomyces_sp_S465	0	0	0	8.89424e-06	0	0	0	0	0	0
Streptomyces_sp_FXY-T5	0	0	0	0	3.86949e-06	0	0	0	7.38814e-06	0
Streptomyces_sp_BPTC-684	4.65014e-06	3.77156e-06	0	0	0	7.13869e-06	4.60721e-06	6.67622e-06	5.4608e-06	0
Streptomyces_sp_DSM_40868	5.16682e-06	5.23828e-06	0	4.35636e-06	0	0	5.88699e-06	0	6.42447e-06	0
Streptomyces_sp_M92	8.52525e-06	6.91453e-06	5.41115e-06	0	7.12801e-06	0	6.14294e-06	6.09568e-06	7.38814e-06	0
Streptomyces_sp_HUAS_2-6	6.97521e-06	1.21528e-05	7.37884e-06	7.07909e-06	0	1.38312e-05	9.47037e-06	0	8.35181e-06	0
Streptomyces_sp_HUAS_YS2	4.3918e-06	7.75265e-06	5.90307e-06	4.71939e-06	3.25852e-06	0	0	5.22487e-06	5.13958e-06	0
Streptomyces_sp_CNQ-509	0	0	0	0	0	0	0	0	1.09216e-05	0
Streptomyces_sp_LX-29	5.16682e-06	0	6.88691e-06	3.08576e-06	3.66583e-06	0	4.86316e-06	0	4.81835e-06	0
Streptomyces_sp_S584	5.16682e-06	3.77156e-06	5.65711e-06	6.17151e-06	5.29509e-06	8.92336e-06	6.65486e-06	1.01595e-05	5.4608e-06	0
Streptomyces_sp_SirexAA-E	9.30028e-06	9.63844e-06	7.6248e-06	5.62697e-06	4.88778e-06	0	5.11912e-06	0	4.81835e-06	0
Streptomyces_sp_VNUA116	3.61677e-06	0	0	4.53788e-06	3.25852e-06	0	3.83934e-06	0	4.49713e-06	6.03859e-06
Streptomyces_sp_Li-HN-5-11	5.42516e-06	5.44781e-06	4.67326e-06	2.90424e-06	3.25852e-06	8.03103e-06	6.65486e-06	0	5.13958e-06	6.416e-06
Streptomyces_sp_RPA4-2	9.30028e-06	7.54312e-06	9.34653e-06	3.6303e-06	5.29509e-06	0	6.14294e-06	4.64433e-06	4.81835e-06	0
Streptomyces_sp_S063	0	0	6.14903e-06	6.35303e-06	0	0	0	0	0	0
Streptomyces_sp_Rer75	0	0	0	0	0	0	0	0	5.78203e-06	0
Streptomyces_sp_MRC013	0	9.00984e-06	4.67326e-06	6.53454e-06	0	0	0	6.96649e-06	5.4608e-06	0
Streptomyces_sp_FXJ1_172	0	5.65734e-06	7.87076e-06	0	0	0	8.44655e-06	0	5.13958e-06	0
Streptomyces_phaeoluteigriseus	8.7836e-06	4.40016e-06	4.18134e-06	7.07909e-06	6.72069e-06	0	9.72633e-06	9.8692e-06	1.67036e-05	1.43417e-05
Streptomyces_cadmiisoli	8.7836e-06	1.23623e-05	1.2544e-05	7.98666e-06	7.53532e-06	1.78467e-05	2.3292e-05	1.01595e-05	1.22065e-05	1.81158e-05
Streptomyces_aurantiacus	9.81696e-06	9.00984e-06	9.59249e-06	7.07909e-06	1.09975e-05	9.8157e-06	1.38216e-05	1.19011e-05	1.22065e-05	1.20772e-05
Streptomyces_koyangensis	8.26691e-06	1.67625e-05	2.16446e-05	6.89757e-06	7.73898e-06	0	1.04942e-05	1.04497e-05	1.47763e-05	0
Streptomyces_qaidamensis	1.1367e-05	6.28594e-06	0	5.62697e-06	5.70241e-06	0	1.58693e-05	9.28865e-06	8.99426e-06	1.32094e-05
Streptomyces_microflavus	3.51344e-05	1.40386e-05	1.42657e-05	1.1617e-05	1.34414e-05	0	0	0	2.37705e-05	0
Streptomyces_anulatus	9.81696e-06	6.49547e-06	1.15602e-05	1.34321e-05	7.12801e-06	0	1.7149e-05	0	1.73461e-05	2.71737e-05
Streptomyces_sp_M54	2.37674e-05	3.33155e-05	1.64794e-05	0	0	0	0	0	0	0
Streptomyces_griseus	6.45853e-06	6.91453e-06	6.64095e-06	4.90091e-06	6.10972e-06	0	0	0	6.7457e-06	7.92565e-06
Streptomyces_graminofaciens	6.20019e-06	5.23828e-06	0	4.53788e-06	8.96092e-06	0	0	0	4.81835e-06	0
Streptomyces_cyaneofuscatus	1.47254e-05	1.19433e-05	1.2544e-05	9.98333e-06	7.94264e-06	0	1.35657e-05	1.42233e-05	8.99426e-06	0
Streptomyces_malaysiensis	3.87512e-05	4.90303e-05	3.24669e-05	0	0	0	0	0	0	0
Streptomyces_violaceusniger	6.71687e-06	0	0	0	7.53532e-06	1.96314e-05	5.63103e-06	0	1.18853e-05	2.11351e-05
Streptomyces_rapamycinicus	5.16682e-06	5.02875e-06	1.00844e-05	7.44212e-06	3.66583e-06	0	7.67868e-06	6.67622e-06	8.35181e-06	0
Streptomyces_hygroscopicus	0	8.38125e-06	0	9.43878e-06	1.14048e-05	0	1.27978e-05	0	1.38126e-05	0
Streptomyces_yatensis	0	4.19062e-06	0	0	0	0	1.04942e-05	8.41784e-06	8.67304e-06	0
Streptomyces_rochei	2.73842e-05	1.80197e-05	0	3.10391e-05	2.2606e-05	0	0	0	3.46922e-05	0
Streptomyces_tanashiensis	1.39504e-05	1.42481e-05	1.30359e-05	2.74088e-05	7.94264e-06	4.68477e-05	4.40244e-05	3.83157e-05	3.98317e-05	2.71737e-05
Streptomyces_venezuelae	8.49942e-05	0.000123204	9.05137e-05	2.23263e-05	2.05694e-05	3.52473e-05	9.95669e-05	0.000101595	0.000107931	0.000223428
Streptomyces_vietnamensis	9.55862e-06	8.38125e-06	1.2544e-05	6.71606e-06	0	1.3385e-05	1.1774e-05	1.04497e-05	3.05162e-05	1.05675e-05
Streptomyces_collinus	2.22173e-05	2.89153e-05	1.57415e-05	2.97685e-05	2.24023e-05	3.88166e-05	3.14826e-05	2.7866e-05	2.89101e-05	2.67963e-05
Streptomyces_olivoreticuli	2.2734e-05	3.31059e-05	2.13986e-05	1.27061e-05	1.03865e-05	2.05237e-05	1.51014e-05	1.97384e-05	1.95946e-05	1.77384e-05
Streptomyces_mobaraensis	4.13346e-06	6.91453e-06	1.08223e-05	4.71939e-06	2.30133e-05	0	6.91081e-06	0	2.34493e-05	6.416e-06
Streptomyces_nigrescens	2.14423e-05	1.67625e-05	2.82855e-05	2.10557e-05	1.93474e-05	3.25703e-05	3.04588e-05	2.72854e-05	5.4608e-05	2.45318e-05
Streptomyces_clavuligerus	9.81696e-06	7.96219e-06	1.08223e-05	4.90091e-06	4.48046e-06	1.38312e-05	6.65486e-06	9.57892e-06	1.89522e-05	7.92565e-06
Streptomyces_fodineus	1.08503e-05	7.75265e-06	1.20521e-05	5.44545e-06	7.73898e-06	0	6.65486e-06	1.13205e-05	2.1522e-05	3.6609e-05
Streptomyces_inhibens	1.26587e-05	1.27814e-05	1.67254e-05	9.80181e-06	8.55361e-06	2.49854e-05	2.20122e-05	2.26411e-05	1.92734e-05	1.81158e-05
Streptomyces_niveus	1.57588e-05	1.82292e-05	1.40198e-05	9.43878e-06	8.75727e-06	8.92336e-06	1.27978e-05	8.41784e-06	1.70249e-05	1.47191e-05
Streptomyces_avermitilis	0	4.81922e-06	5.65711e-06	0	0	0	0	6.38595e-06	1.83097e-05	9.4353e-06
Streptomyces_katrae	4.90848e-06	6.91453e-06	8.8546e-06	8.34969e-06	6.31338e-06	0	1.12621e-05	1.01595e-05	1.92734e-05	9.81271e-06
Streptomyces_aureoverticillatus	1.2142e-05	1.82292e-05	1.15602e-05	6.35303e-06	8.75727e-06	0	7.42272e-06	5.51514e-06	1.76673e-05	0
Streptomyces_coralus	6.20019e-06	1.341e-05	2.28744e-05	7.62363e-06	1.20158e-05	1.69544e-05	3.07147e-05	1.50941e-05	2.21644e-05	1.77384e-05
Streptomyces_chartreusis	1.31754e-05	1.44577e-05	7.87076e-06	7.98666e-06	4.88778e-06	2.63239e-05	1.84288e-05	1.59649e-05	2.56979e-05	2.11351e-05
Streptomyces_nodosus	1.55005e-05	1.84387e-05	2.70557e-05	5.08242e-06	1.4256e-05	1.69544e-05	9.47037e-06	6.38595e-06	1.54187e-05	8.30306e-06
Streptomyces_griseorubiginosus	8.52525e-06	3.77156e-06	1.05763e-05	5.44545e-06	6.72069e-06	1.51697e-05	1.99646e-05	1.24816e-05	2.08795e-05	2.3777e-05
Streptomyces_alboflavus	6.20019e-06	1.06861e-05	6.88691e-06	6.17151e-06	3.46218e-06	1.11542e-05	2.17563e-05	1.27719e-05	1.73461e-05	1.20772e-05
Streptomyces_formicae	1.26587e-05	1.15242e-05	1.62334e-05	8.89424e-06	5.70241e-06	1.24927e-05	1.51014e-05	1.24816e-05	1.67036e-05	1.43417e-05
Streptomyces_ficellus	1.47254e-05	1.36195e-05	1.35279e-05	3.6303e-06	9.77555e-06	0	7.16677e-06	5.80541e-06	1.54187e-05	0
Streptomyces_coeruleorubidus	1.70505e-05	1.21528e-05	2.558e-05	1.54288e-05	2.60681e-05	2.09699e-05	1.94527e-05	1.19011e-05	2.05583e-05	4.18927e-05
Streptomyces_spectabilis	1.0592e-05	2.11627e-05	1.82011e-05	1.56103e-05	6.10972e-06	1.16004e-05	1.1518e-05	8.99838e-06	1.54187e-05	9.81271e-06
Streptomyces_xanthophaeus	1.60171e-05	1.67625e-05	9.83845e-06	1.43397e-05	1.30341e-05	0	1.20299e-05	9.8692e-06	1.70249e-05	1.43417e-05
Streptomyces_seoulensis	9.81696e-06	2.57723e-05	1.37738e-05	1.47027e-05	1.05902e-05	2.00776e-05	1.02382e-05	9.28865e-06	1.54187e-05	1.05675e-05
Streptomyces_calvus	8.26691e-06	5.44781e-06	1.18061e-05	7.98666e-06	3.86949e-06	0	5.37508e-06	7.54703e-06	1.76673e-05	1.09449e-05
Streptomyces_noursei	1.55005e-05	1.11052e-05	1.50036e-05	1.32506e-05	1.32377e-05	2.58778e-05	2.25241e-05	1.7126e-05	1.99159e-05	2.67963e-05
Streptomyces_roseirectus	7.75023e-06	2.93344e-06	7.6248e-06	5.99e-06	0	2.09699e-05	9.47037e-06	1.24816e-05	1.34914e-05	7.54824e-06
Streptomyces_roseicoloratus	4.90848e-06	1.13147e-05	2.04148e-05	4.90091e-06	1.16085e-05	1.78467e-05	1.30538e-05	5.80541e-06	1.47763e-05	2.18899e-05
Streptomyces_gilvosporeus	1.03336e-05	7.12406e-06	1.50036e-05	6.35303e-06	6.72069e-06	1.02619e-05	1.94527e-05	1.30622e-05	1.18853e-05	1.09449e-05
Streptomyces_lydicus	1.44671e-05	1.88578e-05	8.8546e-06	9.80181e-06	6.31338e-06	0	1.51014e-05	1.7126e-05	2.24857e-05	1.96254e-05
Streptomyces_rimosus	7.49189e-06	9.00984e-06	9.10056e-06	1.07094e-05	8.34995e-06	1.38312e-05	1.40776e-05	1.27719e-05	1.06004e-05	7.17083e-06
Streptomyces_incarnatus	5.6835e-06	1.06861e-05	1.32819e-05	9.6203e-06	4.68412e-06	0	0	0	1.25277e-05	6.416e-06
Streptomyces_auratus	0	0	1.18061e-05	0	0	1.60621e-05	1.07502e-05	0	1.70249e-05	0
Streptomyces_buecherae	1.2142e-05	7.12406e-06	1.15602e-05	5.80848e-06	5.29509e-06	1.47236e-05	1.63812e-05	1.19011e-05	1.25277e-05	1.09449e-05
Streptomyces_griseochromogenes	8.26691e-06	9.63844e-06	1.37738e-05	4.35636e-06	5.09143e-06	0	5.88699e-06	1.01595e-05	1.15641e-05	0
Streptomyces_harbinensis	5.42516e-06	7.33359e-06	6.39499e-06	4.90091e-06	5.90606e-06	0	8.44655e-06	4.64433e-06	9.95793e-06	1.13224e-05
Streptomyces_xinghaiensis	5.42516e-06	1.17337e-05	6.39499e-06	6.89757e-06	8.55361e-06	0	8.95846e-06	5.22487e-06	1.02792e-05	6.416e-06
Streptomyces_marincola	9.04194e-06	5.65734e-06	3.68942e-06	3.81182e-06	3.66583e-06	8.03103e-06	5.88699e-06	5.22487e-06	8.99426e-06	7.17083e-06
Streptomyces_sudanensis	6.20019e-06	0	4.91922e-06	0	3.46218e-06	0	7.42272e-06	6.67622e-06	1.22065e-05	0
Streptomyces_pluripotens	0	0	4.18134e-06	3.08576e-06	2.8512e-06	0	4.0953e-06	0	8.99426e-06	0
Streptomyces_armeniacus	0	3.77156e-06	3.68942e-06	0	3.46218e-06	0	5.37508e-06	6.96649e-06	8.35181e-06	7.92565e-06
Streptomyces_bathyalis	4.13346e-06	5.23828e-06	8.36268e-06	3.81182e-06	6.10972e-06	7.58486e-06	4.60721e-06	5.80541e-06	7.70937e-06	8.68048e-06
Streptomyces_spongiicola	1.08503e-05	5.86687e-06	1.30359e-05	5.80848e-06	4.2768e-06	0	5.88699e-06	8.99838e-06	9.63671e-06	0
Streptomyces_vilmorinianum	7.23355e-06	0	4.4273e-06	0	0	8.92336e-06	0	0	9.63671e-06	0
Streptomyces_flavofungini	1.55005e-05	1.90673e-05	1.59875e-05	3.26727e-06	7.12801e-06	0	5.37508e-06	5.51514e-06	1.06004e-05	0
Streptomyces_goshikiensis	0	0	3.24669e-05	0	0	0	3.02028e-05	0	0	0
Streptomyces_deccanensis	5.6835e-06	5.23828e-06	0	7.80515e-06	0	0	0	7.8373e-06	1.25277e-05	8.68048e-06
Streptomyces_ambofaciens	0	1.17337e-05	5.90307e-06	6.71606e-06	4.88778e-06	1.96314e-05	1.68931e-05	1.7126e-05	1.38126e-05	0
Streptomyces_halobius	4.3918e-06	0	6.14903e-06	2.90424e-06	0	7.13869e-06	5.11912e-06	8.41784e-06	7.38814e-06	1.13224e-05
Streptomyces_aquilus	6.45853e-06	3.56203e-06	6.39499e-06	0	3.46218e-06	1.0708e-05	6.65486e-06	4.9346e-06	9.31549e-06	6.03859e-06
Streptomyces_galilaeus	7.23355e-06	0	6.14903e-06	6.53454e-06	8.34995e-06	2.81086e-05	1.33097e-05	1.01595e-05	1.06004e-05	1.47191e-05
Streptomyces_alfalfae	5.16682e-06	6.705e-06	7.13287e-06	2.72273e-06	4.48046e-06	7.58486e-06	7.16677e-06	7.54703e-06	8.99426e-06	0
Streptomyces_peucetius	5.16682e-06	6.0764e-06	4.18134e-06	3.26727e-06	3.66583e-06	0	6.91081e-06	4.06379e-06	8.03059e-06	5.66118e-06
Streptomyces_atratus	4.3918e-06	6.91453e-06	1.8939e-05	3.08576e-06	5.29509e-06	0	1.10061e-05	4.64433e-06	7.38814e-06	5.66118e-06
Streptomyces_longhuiensis	8.7836e-06	1.04766e-05	7.6248e-06	2.90424e-06	8.14629e-06	1.11542e-05	7.93463e-06	4.64433e-06	7.38814e-06	7.17083e-06
Streptomyces_liliifuscus	9.04194e-06	8.17172e-06	7.37884e-06	9.80181e-06	5.09143e-06	1.29389e-05	7.42272e-06	8.99838e-06	8.03059e-06	8.68048e-06
Streptomyces_albus	4.90848e-06	6.91453e-06	4.91922e-06	3.44879e-06	3.86949e-06	7.13869e-06	3.83934e-06	0	7.06692e-06	4.90636e-06
Streptomyces_genisteinicus	5.6835e-06	6.28594e-06	5.16519e-06	5.26394e-06	6.31338e-06	0	7.16677e-06	4.64433e-06	7.70937e-06	8.30306e-06
Streptomyces_tsukubensis	7.75023e-06	1.00575e-05	1.18061e-05	8.16818e-06	1.60889e-05	0	6.91081e-06	9.8692e-06	6.7457e-06	8.30306e-06
Streptomyces_luteoverticillatus	0	1.96959e-05	3.44346e-06	1.74254e-05	0	8.03103e-06	8.44655e-06	6.67622e-06	7.70937e-06	6.416e-06
Streptomyces_cynarae	5.6835e-06	3.14297e-06	1.32819e-05	2.54121e-06	4.2768e-06	1.11542e-05	6.65486e-06	0	7.70937e-06	0
Streptomyces_asoensis	5.16682e-06	3.77156e-06	4.67326e-06	2.72273e-06	4.2768e-06	0	0	5.80541e-06	8.03059e-06	0
Streptomyces_lusitanus	6.97521e-06	5.23828e-06	8.11672e-06	0	0	0	6.14294e-06	0	0	0
Streptomyces_prasinus	0	4.19062e-06	4.67326e-06	0	0	0	0	0	8.67304e-06	8.68048e-06
Streptomyces_antibioticus	6.45853e-06	1.11052e-05	5.90307e-06	3.81182e-06	3.46218e-06	0	8.7025e-06	8.70811e-06	8.03059e-06	0
Streptomyces_liangshanensis	5.6835e-06	5.02875e-06	1.22981e-05	3.08576e-06	0	0	7.16677e-06	7.25676e-06	6.7457e-06	0
Streptomyces_qinzhouensis	0	0	3.1975e-06	2.54121e-06	6.10972e-06	0	5.11912e-06	0	6.7457e-06	9.05789e-06
Streptomyces_murinus	1.67922e-05	0	0	1.17985e-05	1.71072e-05	6.87099e-05	1.48454e-05	0	0	0
Streptomyces_yangpuensis	0	0	0	0	0	0	4.60721e-06	0	0	0
Streptomyces_vinaceus	4.13346e-06	9.00984e-06	9.10056e-06	4.17485e-06	3.05486e-06	0	7.42272e-06	0	8.67304e-06	0
Streptomyces_parvus	0	5.86687e-06	0	6.53454e-06	0	0	0	8.70811e-06	1.15641e-05	0
Streptomyces_decoyicus	1.00753e-05	1.40386e-05	7.13287e-06	0	0	0	0	0	1.02792e-05	0
Streptomyces_kanamyceticus	3.61677e-06	5.23828e-06	1.67254e-05	7.80515e-06	8.55361e-06	2.32007e-05	7.42272e-06	6.09568e-06	7.38814e-06	8.68048e-06
Streptomyces_capitiformicae	0	0	3.68942e-06	3.26727e-06	6.51704e-06	0	0	0	6.7457e-06	0
Streptomyces_paludis	7.75023e-06	1.23623e-05	1.45117e-05	4.90091e-06	2.64755e-06	1.0708e-05	6.3989e-06	3.77352e-06	6.10325e-06	0
Streptomyces_tubbatahanensis	4.65014e-06	1.08956e-05	9.10056e-06	4.35636e-06	0	6.69252e-06	1.35657e-05	7.8373e-06	5.78203e-06	8.68048e-06
Streptomyces_finlayi	9.81696e-06	9.4289e-06	4.67326e-06	3.26727e-06	4.68412e-06	0	7.16677e-06	6.09568e-06	6.10325e-06	5.66118e-06
Streptomyces_lincolnensis	0	0	0	5.62697e-06	4.68412e-06	0	0	0	8.35181e-06	0
Streptomyces_caniscabiei	0	0	6.64095e-06	0	0	0	0	1.16108e-05	1.31702e-05	0
Streptomyces_tuirus	0	0	0	0	0	0	0	0	1.06004e-05	0
Streptomyces_lavendulae	7.23355e-06	1.341e-05	2.06607e-05	6.17151e-06	6.92435e-06	1.16004e-05	1.07502e-05	1.13205e-05	6.7457e-06	0
Streptomyces_akebiae	4.13346e-06	5.65734e-06	8.60864e-06	4.35636e-06	0	1.74006e-05	1.45895e-05	1.04497e-05	8.03059e-06	0
Streptomyces_gardneri	5.6835e-06	4.60969e-06	7.87076e-06	0	1.4256e-05	0	0	0	7.38814e-06	7.92565e-06
Streptomyces_angustmyceticus	1.26587e-05	9.00984e-06	4.67326e-06	6.53454e-06	5.29509e-06	0	7.16677e-06	8.41784e-06	7.38814e-06	7.17083e-06
Streptomyces_fagopyri	4.65014e-06	3.77156e-06	0	4.35636e-06	0	0	0	0	6.7457e-06	0
Streptomyces_actuosus	6.45853e-06	6.0764e-06	8.36268e-06	4.17485e-06	2.07731e-05	1.3385e-05	8.44655e-06	8.41784e-06	7.06692e-06	1.39642e-05
Streptomyces_endophytica	0	4.60969e-06	8.8546e-06	5.99e-06	0	0	0	0	1.06004e-05	0
Streptomyces_davaonensis	6.20019e-06	6.0764e-06	5.16519e-06	4.53788e-06	0	0	4.60721e-06	6.67622e-06	7.06692e-06	0
Streptomyces_laculatispora	5.42516e-06	0	0	2.90424e-06	0	0	4.35125e-06	5.51514e-06	6.10325e-06	1.01901e-05
Streptomyces_ferrugineus	4.3918e-06	4.81922e-06	0	3.08576e-06	5.09143e-06	0	0	0	7.38814e-06	0
Streptomyces_viridosporus	6.45853e-06	0	5.16519e-06	5.99e-06	0	0	0	0	6.7457e-06	7.54824e-06
Streptomyces_nojiriensis	6.20019e-06	0	0	4.17485e-06	5.09143e-06	0	6.91081e-06	7.25676e-06	0	9.05789e-06
Streptomyces_gobiensis	0	0	8.8546e-06	0	3.86949e-06	0	5.37508e-06	5.22487e-06	4.49713e-06	7.54824e-06
Streptomyces_phaeolivaceus	6.45853e-06	6.49547e-06	0	5.80848e-06	5.29509e-06	0	5.88699e-06	0	5.78203e-06	0
Streptomyces_nitrosporeus	0	3.77156e-06	4.67326e-06	5.80848e-06	0	0	3.58338e-06	0	8.03059e-06	0
Streptomyces_griseoviridis	7.75023e-06	5.86687e-06	0	2.90424e-06	0	0	4.35125e-06	6.09568e-06	5.78203e-06	5.66118e-06
Streptomyces_dangxiongensis	4.65014e-06	0	0	0	3.46218e-06	9.36953e-06	7.16677e-06	6.09568e-06	0	6.03859e-06
Streptomyces_lienomycini	0	0	0	0	0	0	0	0	7.38814e-06	3.09478e-05
Streptomyces_pratensis	5.42516e-06	7.96219e-06	4.18134e-06	4.53788e-06	0	0	4.60721e-06	4.06379e-06	4.81835e-06	1.01901e-05
Streptomyces_cyanogenus	5.16682e-06	5.02875e-06	1.10683e-05	9.6203e-06	1.34414e-05	0	8.44655e-06	6.67622e-06	6.42447e-06	7.92565e-06
Streptomyces_xiamenensis	7.75023e-06	1.76006e-05	0	0	0	0	0	8.12757e-06	8.99426e-06	0
Streptomyces_cinnabarinus	0	3.3525e-06	5.16519e-06	4.53788e-06	0	0	4.60721e-06	6.38595e-06	6.10325e-06	8.68048e-06
Streptomyces_broussonetiae	4.3918e-06	4.60969e-06	5.65711e-06	0	0	0	6.14294e-06	0	5.4608e-06	9.05789e-06
Streptomyces_dengpaensis	0	0	4.4273e-06	0	0	0	0	0	4.49713e-06	0
Streptomyces_lunaelactis	9.30028e-06	7.33359e-06	4.4273e-06	0	2.8512e-06	0	4.35125e-06	4.9346e-06	3.85468e-06	5.28377e-06
Streptomyces_nigra	0	5.86687e-06	7.6248e-06	7.98666e-06	0	0	0	0	5.13958e-06	0
Streptomyces_drozdowiczii	4.3918e-06	5.02875e-06	6.88691e-06	0	0	0	6.14294e-06	0	4.81835e-06	0
Streptomyces_cyaneochromogenes	0	3.98109e-06	0	0	0	0	0	0	5.13958e-06	1.16998e-05
Streptomyces_xanthii	5.16682e-06	4.60969e-06	4.67326e-06	3.6303e-06	4.48046e-06	0	0	5.22487e-06	4.49713e-06	1.09449e-05
Streptomyces_pristinaespiralis	5.6835e-06	3.3525e-06	4.67326e-06	4.53788e-06	7.12801e-06	0	6.91081e-06	7.8373e-06	0	1.16998e-05
Streptomyces_glaucescens	6.20019e-06	0	4.18134e-06	0	0	0	5.63103e-06	7.25676e-06	5.4608e-06	0
Kitasatospora_sp_CM_4170	2.1184e-05	2.20008e-05	9.10056e-06	7.62363e-06	1.34414e-05	9.36953e-06	7.93463e-06	8.70811e-06	1.8631e-05	1.16998e-05
Kitasatospora_sp_HUAS_3-15	6.71687e-06	1.61339e-05	1.05763e-05	4.17485e-06	6.51704e-06	0	6.14294e-06	4.35406e-06	1.15641e-05	1.35868e-05
Kitasatospora_sp_NA04385	0	1.23623e-05	1.2544e-05	5.62697e-06	3.66583e-06	0	6.91081e-06	6.38595e-06	1.06004e-05	9.05789e-06
Kitasatospora_sp_MMS16-BH015	8.7836e-06	9.63844e-06	1.05763e-05	7.98666e-06	1.01829e-05	1.11542e-05	1.20299e-05	9.28865e-06	8.35181e-06	9.81271e-06
Kitasatospora_aureofaciens	0	1.32005e-05	2.70557e-05	1.72439e-05	0	1.56159e-05	2.12443e-05	4.296e-05	4.97897e-05	0
Kitasatospora_fiedleri	9.04194e-06	1.06861e-05	6.39499e-06	7.80515e-06	7.73898e-06	1.11542e-05	8.7025e-06	4.64433e-06	7.06692e-06	9.81271e-06
Streptacidiphilus_sp_PB12-B1b	1.1367e-05	1.73911e-05	1.22981e-05	5.08242e-06	3.66583e-06	1.20465e-05	1.45895e-05	9.57892e-06	2.40918e-05	9.05789e-06
Streptacidiphilus_sp_P02-A3a	1.16253e-05	9.63844e-06	6.14903e-06	8.71272e-06	4.2768e-06	1.24927e-05	8.7025e-06	5.80541e-06	1.8631e-05	9.05789e-06
Streptantibioticus_cattleyicolor	9.81696e-06	3.98109e-06	6.88691e-06	3.26727e-06	3.86949e-06	8.03103e-06	8.95846e-06	8.41784e-06	1.06004e-05	7.54824e-06
Peterkaempfera_bronchialis	9.55862e-06	1.11052e-05	3.68942e-06	1.54288e-05	6.31338e-06	1.0708e-05	1.07502e-05	8.99838e-06	9.95793e-06	7.17083e-06
Actinacidiphila_bryophytorum	7.75023e-06	5.86687e-06	1.05763e-05	6.71606e-06	3.46218e-06	1.0708e-05	7.16677e-06	4.64433e-06	9.63671e-06	5.28377e-06
Yinghuangia_sp_ASG_101	4.90848e-06	6.0764e-06	0	6.17151e-06	4.07315e-06	0	4.60721e-06	5.51514e-06	7.38814e-06	1.62287e-05
Corynebacterium_sp_NML98-0116	6.17435e-05	2.89153e-05	5.7063e-05	0	4.43973e-05	0.000109757	4.6584e-05	5.57319e-05	0.000142302	4.4912e-05
Corynebacterium_sp_P3-F1	0	1.23623e-05	4.67326e-06	0	0	0	0	0	1.38126e-05	0
Corynebacterium_kutscheri	0	0	9.34653e-06	8.53121e-06	0	0	1.7149e-05	2.06092e-05	4.11166e-05	9.73723e-05
Corynebacterium_marinum	0	0	0	0	0	1.96314e-05	7.16677e-06	4.06379e-06	3.5977e-05	0
Corynebacterium_matruchotii	1.60171e-05	1.61339e-05	2.04148e-05	1.05279e-05	1.3645e-05	1.20465e-05	1.86848e-05	1.10303e-05	2.34493e-05	1.7361e-05
Corynebacterium_poyangense	1.1367e-05	9.84797e-06	8.36268e-06	7.62363e-06	4.88778e-06	1.74006e-05	1.02382e-05	1.19011e-05	2.12008e-05	1.32094e-05
Corynebacterium_lizhenjunii	4.65014e-06	4.19062e-06	1.00844e-05	5.08242e-06	0	0	5.11912e-06	1.74162e-05	1.8631e-05	0
Corynebacterium_anserum	6.20019e-06	2.51437e-06	0	2.54121e-06	4.2768e-06	9.8157e-06	7.42272e-06	4.06379e-06	1.44551e-05	1.20772e-05
Corynebacterium_bovis	1.11087e-05	6.91453e-06	7.13287e-06	2.54121e-06	4.07315e-06	5.35402e-06	8.19059e-06	4.64433e-06	1.60612e-05	1.7361e-05
Corynebacterium_phocae	6.20019e-06	0	5.16519e-06	1.99667e-06	5.29509e-06	0	6.14294e-06	5.51514e-06	1.54187e-05	1.13224e-05
Corynebacterium_tuberculostearicum	1.1367e-05	1.96959e-05	1.96769e-05	1.07094e-05	1.69036e-05	1.56159e-05	1.84288e-05	2.43827e-05	2.08795e-05	3.32123e-05
Corynebacterium_yudongzhengii	9.04194e-06	2.78676e-05	2.01688e-05	1.48842e-05	2.8512e-06	2.05237e-05	1.43335e-05	1.77065e-05	1.44551e-05	6.79342e-06
Corynebacterium_glutamicum	0	0	0	7.02463e-05	0	0	0	7.48898e-05	0	9.8882e-05
Corynebacterium_caspium	5.16682e-06	2.51437e-06	3.93538e-06	0	3.46218e-06	6.69252e-06	5.37508e-06	6.96649e-06	1.31702e-05	7.54824e-06
Corynebacterium_endometrii	6.45853e-06	7.12406e-06	0	4.71939e-06	4.2768e-06	5.35402e-06	7.93463e-06	3.77352e-06	1.22065e-05	4.52894e-06
Corynebacterium_coyleae	5.94184e-06	4.19062e-06	1.30359e-05	3.81182e-06	0	0	1.10061e-05	5.51514e-06	1.34914e-05	6.416e-06
Corynebacterium_ciconiae	3.87512e-06	4.60969e-06	4.91922e-06	2.90424e-06	2.44389e-06	7.58486e-06	4.86316e-06	4.64433e-06	9.95793e-06	7.54824e-06
Corynebacterium_zhongnanshanii	1.44671e-05	1.92769e-05	1.9185e-05	1.27061e-05	7.53532e-06	1.0708e-05	1.07502e-05	6.38595e-06	1.18853e-05	1.2832e-05
Corynebacterium_jeikeium	2.22173e-05	2.3258e-05	2.75477e-05	2.12373e-05	2.48462e-05	3.21241e-05	1.43335e-05	0	2.21644e-05	1.13224e-05
Corynebacterium_urogenitale	0	0	0	0	0	0	0	0	9.95793e-06	2.67963e-05
Corynebacterium_occultum	3.10009e-06	6.91453e-06	4.91922e-06	3.44879e-06	2.64755e-06	0	3.83934e-06	4.06379e-06	9.63671e-06	0
Corynebacterium_pseudopelargi	0	7.54312e-06	0	7.07909e-06	0	0	5.63103e-06	4.35406e-06	0	0
Corynebacterium_atrinae	0	0	0	3.81182e-06	0	7.13869e-06	0	0	1.09216e-05	0
Corynebacterium_uterequi	5.94184e-06	4.81922e-06	0	4.35636e-06	7.33166e-06	1.16004e-05	1.04942e-05	6.09568e-06	9.63671e-06	0
Corynebacterium_sphenisci	1.03336e-05	1.27814e-05	5.65711e-06	9.98333e-06	5.90606e-06	1.60621e-05	8.44655e-06	9.8692e-06	1.18853e-05	1.16998e-05
Corynebacterium_lactis	9.04194e-06	4.60969e-06	1.08223e-05	3.26727e-06	0	0	8.95846e-06	3.19297e-06	8.67304e-06	0
Corynebacterium_xerosis	5.6835e-06	3.3525e-06	5.65711e-06	5.26394e-06	3.46218e-06	0	5.88699e-06	0	1.15641e-05	0
Corynebacterium_ulcerans	2.42841e-05	7.12406e-06	0	0	1.40524e-05	0	1.89407e-05	0	1.70249e-05	4.07605e-05
Corynebacterium_stationis	0	3.14297e-06	0	4.71939e-06	0	0	7.42272e-06	4.64433e-05	0	0
Corynebacterium_kroppenstedtii	4.13346e-06	0	3.1975e-06	2.90424e-06	0	1.29389e-05	6.91081e-06	1.04497e-05	7.38814e-06	7.54824e-06
Corynebacterium_jeddahense	1.93756e-05	7.54312e-06	1.59875e-05	6.53454e-06	6.31338e-06	0	8.95846e-06	1.42233e-05	1.25277e-05	8.68048e-06
Corynebacterium_massiliense	5.42516e-06	7.96219e-06	4.18134e-06	4.17485e-06	8.34995e-06	8.03103e-06	5.37508e-06	6.38595e-06	9.31549e-06	0
Corynebacterium_imitans	4.13346e-06	5.23828e-06	1.03304e-05	0	0	1.20465e-05	5.37508e-06	0	8.99426e-06	1.96254e-05
Corynebacterium_simulans	6.71687e-06	3.98109e-06	8.8546e-06	4.71939e-06	0	1.74006e-05	7.93463e-06	8.12757e-06	1.09216e-05	2.41544e-05
Corynebacterium_falsenii	0	5.02875e-06	3.68942e-06	3.6303e-06	0	0	0	5.80541e-06	8.99426e-06	0
Corynebacterium_halotolerans	3.10009e-06	3.98109e-06	6.88691e-06	5.44545e-06	6.10972e-06	0	3.83934e-06	5.22487e-06	7.38814e-06	0
Corynebacterium_vitaeruminis	9.30028e-06	8.80031e-06	3.68942e-06	1.01648e-05	5.09143e-06	1.11542e-05	6.91081e-06	7.8373e-06	7.38814e-06	4.52894e-06
Corynebacterium_glucuronolyticum	9.81696e-06	6.705e-06	4.91922e-06	2.3597e-06	4.48046e-06	0	4.60721e-06	5.22487e-06	1.09216e-05	0
Corynebacterium_propinquum	4.13346e-06	0	0	4.35636e-06	4.07315e-06	1.24927e-05	0	5.80541e-06	8.99426e-06	1.2832e-05
Corynebacterium_choanae	0	7.54312e-06	0	1.81515e-06	0	0	0	0	0	7.17083e-06
Corynebacterium_kefirresidentii	0	0	0	2.90424e-06	0	0	5.37508e-06	4.64433e-06	0	0
Corynebacterium_nuruki	0	0	0	0	0	5.35402e-06	0	0	6.7457e-06	0
Corynebacterium_hindlerae	3.35843e-06	9.4289e-06	4.67326e-06	2.72273e-06	2.03657e-06	0	0	2.9027e-06	6.10325e-06	0
Corynebacterium_heidelbergense	4.65014e-06	1.46672e-05	4.18134e-06	3.99333e-06	9.36824e-06	0	7.42272e-06	0	5.78203e-06	6.03859e-06
Corynebacterium_riegelii	4.13346e-06	3.77156e-06	1.45117e-05	5.80848e-06	6.92435e-06	0	9.21441e-06	8.12757e-06	7.38814e-06	8.68048e-06
Corynebacterium_rouxii	5.16682e-06	0	0	0	0	0	0	1.42233e-05	0	9.81271e-06
Corynebacterium_faecale	0	3.77156e-06	5.41115e-06	2.3597e-06	8.14629e-06	0	7.93463e-06	6.09568e-06	7.70937e-06	6.03859e-06
Corynebacterium_incognita	6.20019e-06	0	0	0	7.12801e-06	0	0	0	0	0
Corynebacterium_appendicis	0	3.14297e-06	7.37884e-06	5.08242e-06	0	8.92336e-06	4.86316e-06	0	0	7.54824e-06
Corynebacterium_pelargi	0	5.02875e-06	0	0	0	0	5.37508e-06	0	8.99426e-06	8.68048e-06
Corynebacterium_accolens	0	9.84797e-06	1.42657e-05	0	6.72069e-06	3.52473e-05	1.97086e-05	1.53843e-05	1.92734e-05	4.18927e-05
Corynebacterium_ureicelerivorans	0	0	5.41115e-06	0	3.05486e-06	1.16004e-05	7.93463e-06	5.80541e-06	8.35181e-06	6.03859e-06
Corynebacterium_diphtheriae	0	3.3525e-06	3.93538e-06	3.08576e-06	0	1.0708e-05	0	0	1.15641e-05	1.54739e-05
Corynebacterium_urealyticum	4.3918e-06	5.86687e-06	1.15602e-05	4.35636e-06	3.86949e-06	1.47236e-05	1.38216e-05	4.9346e-06	9.63671e-06	7.54824e-06
Corynebacterium_aquilae	2.58341e-06	2.51437e-06	0	5.26394e-06	0	0	0	0	5.4608e-06	0
Corynebacterium_canis	3.35843e-06	4.40016e-06	4.67326e-06	2.54121e-06	0	0	3.32743e-06	0	5.4608e-06	0
Corynebacterium_efficiens	3.61677e-06	1.06861e-05	4.4273e-06	3.99333e-06	7.53532e-06	0	3.83934e-06	0	5.78203e-06	0
Corynebacterium_comes	7.75023e-06	1.17337e-05	8.60864e-06	5.08242e-06	1.01829e-05	8.92336e-06	6.65486e-06	4.64433e-06	5.78203e-06	6.416e-06
Corynebacterium_uberis	5.6835e-06	1.23623e-05	6.39499e-06	1.99667e-06	5.29509e-06	0	6.65486e-06	0	5.13958e-06	0
Corynebacterium_argentoratense	2.84175e-06	8.17172e-06	3.68942e-06	4.17485e-06	5.09143e-06	0	3.58338e-06	4.35406e-06	5.13958e-06	4.52894e-06
Corynebacterium_macginleyi	0	4.40016e-06	0	2.3597e-06	0	0	3.58338e-06	0	6.42447e-06	0
Corynebacterium_crudilactis	5.6835e-06	6.705e-06	8.36268e-06	3.26727e-06	0	0	4.35125e-06	0	7.38814e-06	7.54824e-06
Corynebacterium_freneyi	6.97521e-06	8.17172e-06	1.10683e-05	2.54121e-06	6.10972e-06	0	5.88699e-06	0	6.42447e-06	0
Corynebacterium_confusum	0	3.98109e-06	8.11672e-06	0	4.48046e-06	0	5.63103e-06	0	6.42447e-06	0
Corynebacterium_pyruviciproducens	1.08503e-05	2.70295e-05	1.2544e-05	0	0	0	9.72633e-06	8.99838e-06	1.06004e-05	1.43417e-05
Corynebacterium_callunae	0	0	0	0	2.64755e-06	0	8.7025e-06	0	4.81835e-06	0
Corynebacterium_flavescens	0	0	2.95153e-06	0	0	5.35402e-06	0	0	4.49713e-06	0
Corynebacterium_freiburgense	1.18837e-05	3.3525e-06	0	3.44879e-06	5.70241e-06	0	0	0	5.78203e-06	0
Corynebacterium_deserti	0	0	0	0	2.64755e-06	0	0	0	4.49713e-06	1.24546e-05
Corynebacterium_timonense	0	0	0	0	0	0	5.88699e-06	6.67622e-06	5.13958e-06	7.54824e-06
Corynebacterium_kalinowskii	3.10009e-06	0	3.44346e-06	2.90424e-06	3.66583e-06	6.69252e-06	3.58338e-06	3.19297e-06	3.53346e-06	5.28377e-06
Corynebacterium_amycolatum	6.20019e-05	8.29744e-05	4.23053e-05	1.25245e-05	3.29925e-05	0	1.7405e-05	0	1.99159e-05	0
Corynebacterium_minutissimum	0	3.77156e-06	7.13287e-06	0	4.48046e-06	1.65082e-05	0	8.12757e-06	7.70937e-06	1.01901e-05
Corynebacterium_auriscanis	5.6835e-06	2.30484e-06	0	0	5.90606e-06	0	3.83934e-06	0	6.10325e-06	7.17083e-06
Corynebacterium_felinum	6.97521e-06	7.12406e-06	5.16519e-06	4.90091e-06	3.05486e-06	8.03103e-06	5.63103e-06	0	3.21224e-06	9.4353e-06
Corynebacterium_striatum	9.55862e-06	1.21528e-05	0	4.71939e-06	8.96092e-06	0	6.3989e-06	4.9346e-06	0	0
Corynebacterium_genitalium	3.35843e-06	2.51437e-06	6.88691e-06	0	6.10972e-06	0	5.37508e-06	0	3.85468e-06	0
Corynebacterium_camporealensis	6.20019e-06	1.38291e-05	7.6248e-06	5.26394e-06	0	0	4.60721e-06	4.9346e-06	3.53346e-06	8.30306e-06
Corynebacterium_ammoniagenes	1.52421e-05	0	0	0	4.88778e-06	0	5.63103e-06	0	5.13958e-06	0
Corynebacterium_aurimucosum	7.23355e-06	1.08956e-05	6.88691e-06	1.48842e-05	3.46218e-06	0	1.22859e-05	0	5.78203e-06	1.58513e-05
Corynebacterium_fournieri	3.61677e-06	3.77156e-06	0	0	0	0	0	5.22487e-06	4.49713e-06	0
Corynebacterium_cyclohexanicum	3.87512e-06	3.14297e-06	5.65711e-06	3.26727e-06	5.29509e-06	0	0	0	4.49713e-06	0
Corynebacterium_glyciniphilum	0	0	0	0	0	0	0	0	3.21224e-06	0
Corynebacterium_mustelae	0	2.30484e-06	0	0	0	0	3.32743e-06	0	3.21224e-06	6.79342e-06
Mycobacterium_canettii	0	5.86687e-06	1.62334e-05	9.80181e-06	1.09975e-05	0	0	1.13205e-05	4.33652e-05	0
Mycobacterium_tuberculosis	5.58017e-05	5.32209e-05	0.000100352	5.37284e-05	0	0	6.73164e-05	4.84752e-05	6.93843e-05	5.28377e-05
Mycobacterium_sp_ELW1	0	3.98109e-06	9.83845e-06	4.53788e-06	0	0	5.37508e-06	0	1.41338e-05	0
Mycobacterium_sp_ITM-2016-00316	0	5.44781e-06	6.64095e-06	0	0	0	0	0	1.02792e-05	0
Mycobacterium_sp_SMC-4	1.08503e-05	7.12406e-06	7.87076e-06	5.80848e-06	1.05902e-05	0	4.86316e-06	1.33524e-05	8.99426e-06	0
Mycobacterium_sp_SMC-2	4.90848e-06	3.3525e-06	4.67326e-06	1.99667e-06	0	0	6.3989e-06	1.19011e-05	6.42447e-06	5.66118e-06
Mycobacterium_sp_MS1601	0	8.80031e-06	1.10683e-05	2.72273e-06	4.07315e-06	6.69252e-06	0	4.35406e-06	6.10325e-06	5.28377e-06
Mycobacterium_sp_DL440	0	7.33359e-06	0	2.72273e-06	0	0	0	0	0	0
Mycobacterium_sp_SMC-8	5.94184e-06	8.38125e-06	5.90307e-06	4.71939e-06	6.31338e-06	0	5.37508e-06	0	0	0
Mycobacterium_sp_Z3061	3.61677e-06	0	0	0	0	0	3.07147e-06	3.48325e-06	0	0
Mycobacterium_sp_ITM-2016-00318	0	0	0	0	0	0	0	0	4.17591e-06	0
Mycobacterium_sp_DL592	5.42516e-06	8.38125e-06	5.65711e-06	3.81182e-06	6.72069e-06	6.24636e-06	5.88699e-06	9.8692e-06	4.17591e-06	0
Mycobacterium_sp_JS623	3.61677e-06	4.19062e-06	4.67326e-06	0	0	0	0	0	3.53346e-06	0
Mycobacterium_sp_Aquia_216	1.03336e-05	9.84797e-06	8.60864e-06	3.99333e-06	2.64755e-06	0	3.83934e-06	7.8373e-06	3.85468e-06	0
Mycobacterium_heidelbergense	1.11087e-05	1.42481e-05	2.41042e-05	9.80181e-06	1.56816e-05	2.58778e-05	8.44655e-06	0	1.67036e-05	9.05789e-06
Mycobacterium_saskatchewanense	4.3918e-06	5.44781e-06	5.65711e-06	5.44545e-06	7.53532e-06	8.03103e-06	0	5.51514e-06	6.7457e-06	0
Mycobacterium_kubicae	0	3.98109e-06	0	0	4.2768e-06	1.20465e-05	0	0	0	0
Mycobacterium_stomatepiae	0	0	0	0	3.05486e-06	0	0	0	0	0
Mycobacterium_parmense	0	0	0	0	0	0	5.37508e-06	3.48325e-06	5.13958e-06	0
Mycobacterium_avium	1.24004e-05	1.92769e-05	2.68098e-05	1.10724e-05	1.26268e-05	3.4355e-05	2.25241e-05	9.8692e-06	2.31281e-05	2.71737e-05
Mycobacterium_mantenii	4.65014e-06	3.3525e-06	4.91922e-06	2.90424e-06	7.12801e-06	0	0	3.77352e-06	3.85468e-06	4.52894e-06
Candidatus_Mycobacterium_methanotrophicum	5.16682e-06	4.19062e-06	8.11672e-06	3.44879e-06	0	8.03103e-06	7.16677e-06	7.25676e-06	1.92734e-05	0
Mycobacterium_dioxanotrophicus	8.26691e-06	1.50862e-05	8.11672e-06	0	3.86949e-06	0	4.0953e-06	0	1.41338e-05	7.17083e-06
Mycobacterium_noviomagense	5.6835e-06	4.19062e-06	3.1975e-06	2.54121e-06	0	9.8157e-06	6.14294e-06	6.38595e-06	8.35181e-06	5.28377e-06
Mycobacterium_xenopi	3.61677e-06	3.3525e-06	0	3.26727e-06	4.68412e-06	0	4.35125e-06	6.38595e-06	8.03059e-06	8.68048e-06
Mycobacterium_gordonae	8.00857e-06	5.65734e-06	7.87076e-06	7.44212e-06	2.64755e-06	0	1.02382e-05	5.80541e-06	8.35181e-06	0
Mycobacterium_grossiae	0	4.19062e-06	5.16519e-06	0	0	0	0	4.06379e-06	9.31549e-06	0
Mycobacterium_adipatum	5.42516e-06	7.96219e-06	8.60864e-06	5.44545e-06	0	0	6.65486e-06	8.41784e-06	1.02792e-05	1.2832e-05
Candidatus_Mycobacterium_wuenschmannii	3.35843e-06	2.93344e-06	5.65711e-06	4.35636e-06	2.44389e-06	0	5.63103e-06	4.35406e-06	7.06692e-06	6.79342e-06
Mycobacterium_riyadhense	0	0	0	0	0	7.13869e-06	2.55956e-06	2.9027e-06	3.85468e-06	0
Mycobacterium_ostraviense	0	0	4.67326e-06	0	4.68412e-06	0	0	0	6.42447e-06	0
Mycobacterium_lacus	0	4.19062e-06	6.14903e-06	3.26727e-06	4.88778e-06	0	0	0	3.85468e-06	0
Mycobacterium_cookii	4.3918e-06	7.75265e-06	9.10056e-06	3.08576e-06	0	0	0	4.64433e-06	3.85468e-06	5.66118e-06
Mycobacterium_seoulense	9.04194e-06	0	8.8546e-06	0	0	0	0	0	4.49713e-06	0
Mycobacterium_shinjukuense	0	0	0	0	0	0	0	0	5.78203e-06	0
Mycobacterium_paragordonae	0	3.3525e-06	0	2.54121e-06	0	0	0	0	3.85468e-06	4.90636e-06
Mycobacterium_branderi	0	2.93344e-06	0	0	0	0	0	4.06379e-06	3.53346e-06	0
Mycolicibacterium_sp_TUM20985	9.04194e-06	4.40016e-06	8.11672e-06	3.08576e-06	3.05486e-06	1.24927e-05	8.44655e-06	1.56746e-05	1.89522e-05	2.03803e-05
Mycolicibacterium_diernhoferi	3.61677e-06	1.15242e-05	8.60864e-06	4.53788e-06	0	1.60621e-05	8.44655e-06	1.01595e-05	1.54187e-05	8.30306e-06
Mycolicibacterium_mageritense	7.49189e-06	9.63844e-06	5.41115e-06	5.44545e-06	6.51704e-06	9.8157e-06	1.1774e-05	7.54703e-06	1.47763e-05	1.01901e-05
Mycolicibacterium_fortuitum	1.39504e-05	7.54312e-06	6.14903e-06	1.03464e-05	5.90606e-06	0	4.0953e-06	6.96649e-06	1.47763e-05	1.05675e-05
Mycolicibacterium_hassiacum	7.49189e-06	1.23623e-05	1.84471e-05	4.53788e-06	6.92435e-06	1.74006e-05	1.04942e-05	1.19011e-05	1.41338e-05	8.68048e-06
Mycolicibacterium_neoaurum	8.00857e-06	5.02875e-06	3.68942e-06	4.53788e-06	9.77555e-06	8.03103e-06	4.35125e-06	6.96649e-06	1.12428e-05	6.79342e-06
Mycolicibacterium_celeriflavum	0	2.72391e-06	5.16519e-06	3.08576e-06	2.64755e-06	1.69544e-05	8.44655e-06	4.64433e-06	1.12428e-05	1.16998e-05
Mycolicibacterium_litorale	9.55862e-06	2.93344e-06	7.6248e-06	6.17151e-06	5.29509e-06	9.36953e-06	5.37508e-06	5.22487e-06	1.22065e-05	9.4353e-06
Mycolicibacterium_poriferae	0	4.19062e-06	0	5.08242e-06	0	0	0	5.51514e-06	1.12428e-05	0
Mycolicibacterium_nivoides	5.16682e-06	0	1.57415e-05	3.26727e-06	0	7.13869e-06	0	0	1.44551e-05	3.17026e-05
Mycolicibacterium_thermoresistibile	5.42516e-06	4.60969e-06	7.87076e-06	6.17151e-06	7.73898e-06	0	7.93463e-06	1.10303e-05	9.95793e-06	1.35868e-05
Mycolicibacterium_tokaiense	4.65014e-06	8.17172e-06	9.83845e-06	6.71606e-06	9.5719e-06	5.35402e-06	7.93463e-06	5.80541e-06	8.35181e-06	7.92565e-06
Mycolicibacterium_aurum	3.10009e-06	7.75265e-06	0	2.3597e-06	0	5.80019e-06	3.07147e-06	1.074e-05	7.70937e-06	0
Mycolicibacterium_rutilum	0	9.21937e-06	5.65711e-06	3.99333e-06	4.88778e-06	0	3.83934e-06	0	8.35181e-06	0
Mycolicibacterium_crocinum	0	0	0	0	0	0	0	4.35406e-06	1.12428e-05	0
Mycolicibacterium_rhodesiae	4.65014e-06	9.00984e-06	1.08223e-05	5.80848e-06	3.86949e-06	0	5.63103e-06	5.22487e-06	7.38814e-06	7.54824e-06
Mycolicibacterium_chitae	0	6.0764e-06	5.65711e-06	4.35636e-06	0	1.0708e-05	1.02382e-05	8.12757e-06	1.06004e-05	1.32094e-05
Mycolicibacterium_fallax	0	6.49547e-06	5.41115e-06	0	0	0	4.60721e-06	0	8.99426e-06	9.05789e-06
Mycolicibacterium_duvalii	1.03336e-05	1.13147e-05	1.2544e-05	5.99e-06	5.90606e-06	0	4.86316e-06	3.48325e-06	6.7457e-06	5.28377e-06
Mycolicibacterium_smegmatis	5.16682e-06	4.60969e-06	0	2.90424e-06	0	0	4.86316e-06	0	7.38814e-06	0
Mycolicibacterium_brumae	1.00753e-05	9.00984e-06	9.83845e-06	3.81182e-06	0	7.58486e-06	0	7.54703e-06	7.38814e-06	1.09449e-05
Mycolicibacterium_rufum	0	0	5.65711e-06	2.54121e-06	0	8.92336e-06	5.63103e-06	0	7.70937e-06	0
Mycolicibacterium_sarraceniae	1.0592e-05	5.86687e-06	1.15602e-05	1.10724e-05	4.2768e-06	0	2.81552e-06	3.19297e-06	5.13958e-06	0
Mycolicibacterium_parafortuitum	4.13346e-06	5.02875e-06	0	3.6303e-06	0	0	3.83934e-06	0	5.4608e-06	4.52894e-06
Mycolicibacterium_helvum	0	2.72391e-06	3.93538e-06	2.17818e-06	2.24023e-06	0	4.60721e-06	0	4.81835e-06	0
Mycolicibacterium_sediminis	0	3.77156e-06	4.18134e-06	0	3.86949e-06	0	0	3.77352e-06	5.13958e-06	0
Mycolicibacterium_boenickei	8.52525e-06	4.60969e-06	0	2.3597e-06	0	0	7.93463e-06	0	6.42447e-06	0
Mycolicibacterium_madagascariense	0	2.51437e-06	4.67326e-06	0	3.46218e-06	0	0	0	6.10325e-06	0
Mycolicibacterium_goodii	4.65014e-06	0	5.65711e-06	5.08242e-06	4.07315e-06	5.80019e-06	0	4.06379e-06	5.13958e-06	0
Mycolicibacterium_phlei	0	5.44781e-06	8.8546e-06	2.3597e-06	0	0	3.58338e-06	6.38595e-06	5.4608e-06	4.90636e-06
Mycolicibacterium_confluentis	0	4.40016e-06	2.95153e-06	4.35636e-06	2.8512e-06	0	0	7.25676e-06	0	0
Mycolicibacterium_mengxianglii	3.35843e-06	0	3.44346e-06	0	0	0	0	0	4.17591e-06	0
Mycolicibacterium_pallens	0	0	0	0	0	0	0	0	7.06692e-06	7.17083e-06
Mycolicibacterium_chubuense	6.97521e-06	5.86687e-06	6.14903e-06	0	4.88778e-06	9.36953e-06	1.38216e-05	5.22487e-06	6.10325e-06	0
Mycolicibacterium_austroafricanum	2.2734e-05	5.11256e-05	0	4.57418e-05	3.09559e-05	4.01551e-05	3.86494e-05	3.97671e-05	3.14799e-05	5.66118e-05
Mycolicibacterium_insubricum	0	6.28594e-06	4.67326e-06	7.2606e-06	0	0	5.11912e-06	0	4.81835e-06	6.416e-06
Mycolicibacterium_aubagnense	5.94184e-06	0	4.91922e-06	2.17818e-06	3.46218e-06	0	0	0	0	5.66118e-06
Mycolicibacterium_vaccae	0	0	0	0	3.66583e-06	0	0	0	0	6.03859e-06
Mycolicibacterium_monacense	5.94184e-06	0	0	0	0	0	0	0	4.49713e-06	0
Mycolicibacterium_fluoranthenivorans	0	1.00575e-05	4.91922e-06	3.08576e-06	0	0	0	3.19297e-06	3.53346e-06	0
Mycobacteroides_chelonae	9.30028e-06	1.38291e-05	1.86931e-05	1.01648e-05	4.68412e-06	1.87391e-05	1.07502e-05	1.27719e-05	2.34493e-05	8.30306e-06
Mycobacteroides_saopaulense	1.36921e-05	3.77156e-06	6.39499e-06	1.99667e-06	2.24023e-06	6.69252e-06	4.60721e-06	8.99838e-06	8.03059e-06	5.28377e-06
Mycobacteroides_immunogenum	0	6.705e-06	0	0	0	0	0	0	5.13958e-06	0
Mycobacteroides_abscessus	7.75023e-06	2.15817e-05	1.64794e-05	9.07575e-06	1.12012e-05	1.38312e-05	8.19059e-06	1.16108e-05	8.99426e-06	1.16998e-05
Mycolicibacter_sp_MU0102	9.81696e-06	0	4.4273e-06	6.53454e-06	0	0	0	0	0	1.13224e-05
Mycolicibacter_sp_MYC098	0	0	7.87076e-06	0	0	0	0	0	8.35181e-06	0
Mycolicibacter_sp_MU0083	0	0	0	0	0	0	0	0	4.49713e-06	0
Mycolicibacter_terrae	6.20019e-06	2.72391e-06	4.91922e-06	5.26394e-06	6.72069e-06	0	3.58338e-06	1.13205e-05	5.78203e-06	9.05789e-06
Mycolicibacter_minnesotensis	0	4.40016e-06	0	5.08242e-06	0	0	0	0	0	5.28377e-06
Mycolicibacter_heraklionensis	0	4.81922e-06	3.93538e-06	0	0	0	6.65486e-06	5.22487e-06	0	0
Mycolicibacter_virginiensis	0	3.77156e-06	0	0	0	0	0	5.22487e-06	0	0
Mycolicibacter_hiberniae	0	0	0	0	0	0	0	0	4.81835e-06	0
Mycolicibacillus_parakoreensis	4.65014e-06	9.21937e-06	1.08223e-05	2.90424e-06	4.48046e-06	0	1.02382e-05	0	8.35181e-06	8.68048e-06
Nocardia_terpenica	1.75672e-05	1.67625e-05	1.35279e-05	1.25245e-05	1.30341e-05	2.32007e-05	1.68931e-05	2.00287e-05	2.60191e-05	1.66061e-05
Nocardia_asteroides	2.79008e-05	4.12776e-05	2.48421e-05	1.52473e-05	1.46633e-05	1.82929e-05	1.45895e-05	1.04497e-05	2.66616e-05	1.66061e-05
Nocardia_huaxiensis	1.62755e-05	9.21937e-06	2.06607e-05	9.6203e-06	9.77555e-06	1.87391e-05	1.12621e-05	1.3933e-05	2.28069e-05	1.16998e-05
Nocardia_sp_PE-7	3.10009e-06	0	7.6248e-06	4.35636e-06	0	0	0	6.09568e-06	1.06004e-05	2.22673e-05
Nocardia_sp_CS682	0	4.40016e-06	0	0	0	8.4772e-06	8.7025e-06	0	6.7457e-06	0
Nocardia_cyriacigeorgica	1.34337e-05	2.15817e-05	1.279e-05	1.12539e-05	1.09975e-05	1.82929e-05	2.07324e-05	1.7126e-05	2.21644e-05	1.43417e-05
Nocardia_farcinica	9.04194e-06	1.59244e-05	2.41042e-05	1.43397e-05	3.66583e-06	2.49854e-05	1.66371e-05	1.3933e-05	1.99159e-05	1.05675e-05
Nocardia_otitidiscaviarum	6.97521e-06	7.75265e-06	1.10683e-05	4.71939e-06	2.64755e-06	0	8.95846e-06	8.12757e-06	1.38126e-05	9.81271e-06
Nocardia_brasiliensis	1.0592e-05	1.57148e-05	1.30359e-05	1.21615e-05	9.36824e-06	0	1.45895e-05	1.074e-05	1.15641e-05	8.68048e-06
Nocardia_gipuzkoensis	6.20019e-06	8.17172e-06	3.93538e-06	5.80848e-06	4.07315e-06	0	1.84288e-05	9.57892e-06	1.15641e-05	0
Nocardia_wallacei	8.7836e-06	6.0764e-06	9.10056e-06	5.44545e-06	7.53532e-06	1.56159e-05	1.20299e-05	1.04497e-05	1.22065e-05	9.4353e-06
Nocardia_tengchongensis	8.00857e-06	1.15242e-05	9.59249e-06	5.26394e-06	3.46218e-06	1.24927e-05	6.3989e-06	6.09568e-06	9.63671e-06	4.90636e-06
Nocardia_mangyaensis	7.49189e-06	1.15242e-05	6.14903e-06	5.26394e-06	5.90606e-06	0	3.32743e-06	4.06379e-06	7.06692e-06	0
Nocardia_arthritidis	0	5.02875e-06	4.4273e-06	3.6303e-06	3.46218e-06	1.11542e-05	7.93463e-06	7.25676e-06	6.10325e-06	8.68048e-06
Nocardia_iowensis	4.90848e-06	8.80031e-06	4.67326e-06	5.08242e-06	3.05486e-06	0	6.14294e-06	5.80541e-06	6.42447e-06	7.54824e-06
Nocardia_nova	4.65014e-06	9.21937e-06	8.36268e-06	6.17151e-06	8.75727e-06	0	1.33097e-05	8.41784e-06	5.4608e-06	6.416e-06
Nocardia_sputorum	0	0	4.67326e-06	4.71939e-06	3.25852e-06	0	0	0	5.4608e-06	6.79342e-06
Nocardia_yamanashiensis	5.6835e-06	6.49547e-06	3.44346e-06	3.44879e-06	3.46218e-06	8.4772e-06	5.88699e-06	4.35406e-06	6.42447e-06	0
Rhodococcus_sp_MTM3W5_2	7.23355e-06	5.44781e-06	4.18134e-06	3.81182e-06	0	0	6.91081e-06	5.80541e-06	1.41338e-05	0
Rhodococcus_sp_X156	1.24004e-05	9.63844e-06	2.01688e-05	8.34969e-06	1.75145e-05	1.69544e-05	7.42272e-06	8.70811e-06	1.38126e-05	1.20772e-05
Rhodococcus_sp_Z13	0	3.56203e-06	5.16519e-06	0	0	8.92336e-06	4.86316e-06	0	9.31549e-06	0
Rhodococcus_sp_SGAir0479	5.42516e-06	7.12406e-06	0	0	0	1.11542e-05	0	8.41784e-06	9.95793e-06	8.30306e-06
Rhodococcus_sp_B7740	5.42516e-06	0	0	0	0	1.0708e-05	4.0953e-06	0	6.42447e-06	9.4353e-06
Rhodococcus_sp_W8901	9.04194e-06	5.86687e-06	1.03304e-05	6.35303e-06	0	1.02619e-05	1.1518e-05	0	8.99426e-06	1.13224e-05
Rhodococcus_sp_ABRD24	3.87512e-06	4.40016e-06	4.18134e-06	3.26727e-06	0	8.92336e-06	5.11912e-06	7.8373e-06	6.7457e-06	1.20772e-05
Rhodococcus_sp_WMMA185	0	3.14297e-06	0	0	0	0	4.86316e-06	3.19297e-06	3.85468e-06	0
Rhodococcus_erythropolis	0	0	0	1.50657e-05	0	0	0	0	2.37705e-05	7.28405e-05
Rhodococcus_fascians	7.75023e-06	1.50862e-05	1.79552e-05	1.01648e-05	8.96092e-06	1.24927e-05	1.89407e-05	1.97384e-05	1.76673e-05	1.16998e-05
Rhodococcus_opacus	1.70505e-05	1.48767e-05	2.26284e-05	1.65179e-05	1.18121e-05	2.05237e-05	2.02205e-05	2.06092e-05	2.02371e-05	1.88706e-05
Rhodococcus_coprophilus	0	0	0	0	0	0	0	3.48325e-06	1.09216e-05	0
Rhodococcus_triatomae	0	0	5.41115e-06	0	0	1.02619e-05	8.7025e-06	1.10303e-05	7.38814e-06	0
Rhodococcus_antarcticus	0	7.75265e-06	0	5.80848e-06	0	6.69252e-06	0	7.25676e-06	6.42447e-06	6.03859e-06
Rhodococcus_pseudokoreensis	0	9.63844e-06	6.39499e-06	4.17485e-06	5.09143e-06	0	0	0	7.70937e-06	0
Rhodococcus_globerulus	2.84175e-06	3.77156e-06	0	4.17485e-06	2.44389e-06	8.4772e-06	1.30538e-05	8.12757e-06	4.49713e-06	0
Rhodococcus_pyridinivorans	0	1.42481e-05	0	0	0	5.53249e-05	1.94527e-05	0	2.18432e-05	0
Rhodococcus_ruber	6.20019e-05	2.82867e-05	0	3.17651e-05	2.81047e-05	0	0	3.59935e-05	3.18011e-05	0
Prescottella_equi	1.49838e-05	2.11627e-05	1.67254e-05	1.25245e-05	7.94264e-06	1.91852e-05	1.68931e-05	1.50941e-05	1.67036e-05	1.13224e-05
Gordonia_sp_SL306	7.23355e-06	3.14297e-06	9.59249e-06	3.26727e-06	3.86949e-06	0	8.95846e-06	0	4.65774e-05	0.000114356
Gordonia_sp_X0973	4.3918e-06	6.91453e-06	0	5.62697e-06	7.12801e-06	0	7.16677e-06	6.09568e-06	9.63671e-06	0
Gordonia_sp_PDNC005	4.65014e-06	4.81922e-06	4.4273e-06	8.89424e-06	3.25852e-06	0	0	3.48325e-06	3.85468e-06	0
Gordonia_polyisoprenivorans	1.2142e-05	1.55053e-05	2.45961e-05	1.61548e-05	1.91438e-05	0	2.73873e-05	9.28865e-06	4.04742e-05	0
Gordonia_otitidis	7.75023e-06	0	9.59249e-06	2.90424e-06	4.2768e-06	4.01551e-05	4.60721e-06	3.48325e-06	9.63671e-06	2.15125e-05
Gordonia_pseudamarae	3.61677e-06	6.91453e-06	5.65711e-06	0	0	0	4.35125e-06	3.48325e-06	7.06692e-06	7.92565e-06
Gordonia_terrae	9.30028e-06	1.25719e-05	9.83845e-06	7.98666e-06	6.51704e-06	0	7.93463e-06	8.99838e-06	1.28489e-05	0
Gordonia_mangrovi	0	3.14297e-06	6.64095e-06	3.26727e-06	4.88778e-06	0	0	0	4.81835e-06	0
Gordonia_jinghuaiqii	4.3918e-06	5.65734e-06	4.18134e-06	4.53788e-06	6.72069e-06	3.88166e-05	7.42272e-06	4.9346e-06	5.4608e-06	0
Skermania_piniformis	7.23355e-06	9.84797e-06	4.4273e-06	2.17818e-06	2.44389e-06	0	5.88699e-06	4.64433e-06	8.67304e-06	0
Dietzia_sp_B32	9.55862e-06	1.6972e-05	8.11672e-06	4.17485e-06	8.96092e-06	1.16004e-05	1.22859e-05	1.01595e-05	1.76673e-05	1.35868e-05
Dietzia_sp_oral_taxon_368	0	8.38125e-06	8.36268e-06	4.35636e-06	0	0	0	6.67622e-06	6.42447e-06	0
Dietzia_kunjamensis	2.29924e-05	0	6.88691e-06	8.71272e-06	0	0	0	0	0	0
Dietzia_lutea	6.71687e-06	0	5.16519e-06	4.71939e-06	1.03865e-05	0	4.60721e-06	0	0	0
Dietzia_psychralcaliphila	6.20019e-06	0	5.90307e-06	0	0	0	5.37508e-06	0	5.78203e-06	6.03859e-06
Tsukamurella_sp_PLM1	0	0	0	0	0	0	0	0	8.67304e-06	5.66118e-06
Tsukamurella_paurometabola	1.00753e-05	6.705e-06	4.67326e-06	2.90424e-06	1.14048e-05	0	5.37508e-06	1.04497e-05	6.7457e-06	8.30306e-06
Tsukamurella_tyrosinosolvens	0	1.59244e-05	5.16519e-06	8.53121e-06	1.12012e-05	0	1.04942e-05	0	5.78203e-06	1.16998e-05
Segniliparus_rotundus	6.71687e-06	3.98109e-06	1.52496e-05	4.71939e-06	2.24023e-06	5.80019e-06	8.44655e-06	6.09568e-06	1.18853e-05	4.15153e-06
Tomitella_gaofuii	1.31754e-05	5.44781e-06	1.13142e-05	6.53454e-06	9.97921e-06	1.0708e-05	4.86316e-06	1.074e-05	9.63671e-06	6.03859e-06
Lawsonella_clevelandensis	1.29171e-05	1.06861e-05	9.10056e-06	3.6303e-06	4.07315e-06	0	0	0	3.85468e-06	0
Cutibacterium_avidum	1.73089e-05	1.46672e-05	1.67254e-05	8.34969e-06	7.73898e-06	1.65082e-05	1.7405e-05	1.85773e-05	2.60191e-05	3.05704e-05
Cutibacterium_granulosum	1.42088e-05	1.23623e-05	1.64794e-05	9.43878e-06	9.97921e-06	1.74006e-05	1.40776e-05	8.12757e-06	1.47763e-05	1.32094e-05
Cutibacterium_modestum	3.61677e-06	4.19062e-06	1.18061e-05	3.44879e-06	0	1.0708e-05	9.98228e-06	1.16108e-05	1.54187e-05	8.68048e-06
Cutibacterium_acnes	1.18837e-05	2.22103e-05	2.45961e-05	9.98333e-06	1.73109e-05	0	1.22859e-05	8.41784e-06	2.76252e-05	1.39642e-05
Propionibacterium_australiense	6.45853e-06	9.4289e-06	8.8546e-06	1.08909e-05	1.20158e-05	8.03103e-06	1.20299e-05	1.24816e-05	2.89101e-05	2.3777e-05
Propionibacterium_freudenreichii	5.24432e-05	3.41536e-05	3.34507e-05	1.59733e-05	2.34206e-05	1.11542e-05	1.97086e-05	1.45135e-05	4.46501e-05	1.96254e-05
Propionibacterium_acidifaciens	6.71687e-06	1.04766e-05	8.11672e-06	5.99e-06	6.51704e-06	1.24927e-05	7.67868e-06	4.06379e-06	6.42447e-06	5.66118e-06
Tessaracoccus_aquimaris	6.97521e-06	6.28594e-06	1.62334e-05	5.44545e-06	4.88778e-06	1.51697e-05	1.1774e-05	8.70811e-06	1.63824e-05	1.09449e-05
Tessaracoccus_defluvii	1.08503e-05	1.88578e-05	1.18061e-05	1.01648e-05	4.07315e-06	8.92336e-06	1.10061e-05	1.53843e-05	1.47763e-05	9.05789e-06
Tessaracoccus_sp_MC1865	3.10009e-06	9.84797e-06	8.60864e-06	5.80848e-06	0	0	7.42272e-06	8.99838e-06	9.63671e-06	9.81271e-06
Tessaracoccus_flavus	7.23355e-06	1.00575e-05	8.36268e-06	5.08242e-06	4.2768e-06	8.4772e-06	5.63103e-06	5.80541e-06	7.38814e-06	7.17083e-06
Tessaracoccus_timonensis	1.11087e-05	9.84797e-06	1.42657e-05	1.10724e-05	4.48046e-06	9.8157e-06	8.44655e-06	8.70811e-06	7.06692e-06	1.20772e-05
Tessaracoccus_flavescens	1.39504e-05	7.96219e-06	8.36268e-06	1.47027e-05	6.10972e-06	0	9.21441e-06	7.25676e-06	6.7457e-06	8.68048e-06
Tessaracoccus_palaemonis	7.75023e-06	9.84797e-06	7.87076e-06	0	0	0	8.19059e-06	0	7.70937e-06	1.01901e-05
Acidipropionibacterium_acidipropionici	2.14423e-05	5.13351e-05	2.60719e-05	2.61382e-05	1.12012e-05	3.74781e-05	3.42981e-05	3.48325e-05	3.05162e-05	2.03803e-05
Acidipropionibacterium_jensenii	1.65338e-05	2.34675e-05	1.74632e-05	1.68809e-05	1.4867e-05	1.38312e-05	1.66371e-05	2.03189e-05	2.92314e-05	2.33995e-05
Acidipropionibacterium_virtanenii	5.16682e-06	4.40016e-06	4.4273e-06	5.26394e-06	2.8512e-06	0	3.07147e-06	4.06379e-06	3.53346e-06	7.92565e-06
Arachnia_propionica	1.73089e-05	2.97534e-05	3.1483e-05	1.90591e-05	1.79218e-05	1.74006e-05	2.07324e-05	3.39616e-05	3.53346e-05	2.15125e-05
Arachnia_rubra	9.30028e-06	6.0764e-06	6.14903e-06	4.17485e-06	9.16458e-06	1.0708e-05	4.86316e-06	1.04497e-05	1.92734e-05	4.90636e-06
Vaginimicrobium_propionicum	1.57588e-05	9.4289e-06	2.80396e-05	1.37951e-05	1.09975e-05	3.25703e-05	2.48277e-05	3.74449e-05	3.72619e-05	6.03859e-05
Microlunatus_soli	1.03336e-05	1.17337e-05	7.13287e-06	5.26394e-06	4.68412e-06	1.24927e-05	1.07502e-05	4.06379e-06	1.02792e-05	1.01901e-05
Microlunatus_sp_Gsoil_973	5.42516e-06	9.00984e-06	6.64095e-06	1.03464e-05	2.8512e-06	0	4.86316e-06	4.06379e-06	8.35181e-06	9.81271e-06
Microlunatus_phosphovorus	3.10009e-06	3.77156e-06	0	0	0	0	4.35125e-06	3.19297e-06	7.06692e-06	0
Microlunatus_elymi	6.71687e-06	9.00984e-06	6.14903e-06	4.90091e-06	5.09143e-06	8.92336e-06	7.16677e-06	4.64433e-06	6.7457e-06	6.79342e-06
Propioniciclava_sp_MC1595	1.70505e-05	1.96959e-05	2.77936e-05	5.80848e-06	1.14048e-05	4.32783e-05	1.45895e-05	1.074e-05	1.38126e-05	1.16998e-05
Propioniciclava_coleopterorum	1.36921e-05	1.52958e-05	2.80396e-05	1.01648e-05	1.3645e-05	1.56159e-05	1.04942e-05	7.25676e-06	1.8631e-05	1.09449e-05
Raineyella_sp_LH-20	1.18837e-05	6.28594e-06	5.65711e-06	4.90091e-06	6.51704e-06	1.74006e-05	5.88699e-06	8.12757e-06	1.15641e-05	7.17083e-06
Raineyella_sp_W15-4	8.52525e-06	7.54312e-06	8.11672e-06	7.44212e-06	8.14629e-06	0	9.47037e-06	6.09568e-06	1.02792e-05	6.79342e-06
Raineyella_fluvialis	5.16682e-06	4.60969e-06	6.39499e-06	3.99333e-06	5.29509e-06	7.13869e-06	0	4.35406e-06	4.81835e-06	6.03859e-06
Auraticoccus_monumenti	5.6835e-06	2.05341e-05	6.88691e-06	7.62363e-06	1.09975e-05	1.47236e-05	1.35657e-05	6.96649e-06	1.25277e-05	9.05789e-06
Propionimicrobium_sp_PCR01-08-3	1.1367e-05	7.96219e-06	1.74632e-05	3.99333e-06	1.09975e-05	8.4772e-06	6.91081e-06	1.01595e-05	1.09216e-05	6.79342e-06
Brooklawnia_sp_SH051	5.42516e-06	9.21937e-06	1.05763e-05	9.6203e-06	5.49875e-06	0	7.16677e-06	9.57892e-06	9.63671e-06	5.28377e-06
Nocardioides_sp_S-1144	3.35843e-06	4.81922e-06	1.45117e-05	5.44545e-06	4.88778e-06	0	5.63103e-06	5.28292e-05	3.79044e-05	1.24546e-05
Nocardioides_sp_Arc9_136	1.11087e-05	9.63844e-06	1.279e-05	5.44545e-06	1.03865e-05	9.8157e-06	8.19059e-06	9.28865e-06	2.37705e-05	1.13224e-05
Nocardioides_sp_JS614	2.63508e-05	3.39441e-05	3.1483e-05	7.44212e-06	1.28304e-05	0	1.38216e-05	0	1.99159e-05	1.2832e-05
Nocardioides_sp_S-34	8.7836e-06	8.80031e-06	1.00844e-05	6.17151e-06	5.70241e-06	1.78467e-05	1.84288e-05	9.28865e-06	1.09216e-05	6.79342e-06
Nocardioides_sp_W7	5.6835e-06	5.23828e-06	4.67326e-06	4.35636e-06	7.12801e-06	6.24636e-06	4.0953e-06	0	8.35181e-06	0
Nocardioides_sp_WS12	8.00857e-06	8.80031e-06	0	3.44879e-06	3.05486e-06	5.35402e-06	5.11912e-06	4.06379e-06	7.38814e-06	0
Nocardioides_sp_HDW12B	7.23355e-06	1.23623e-05	6.39499e-06	4.17485e-06	4.48046e-06	0	5.88699e-06	4.35406e-06	7.06692e-06	9.4353e-06
Nocardioides_sp_dk884	9.55862e-06	1.55053e-05	9.34653e-06	0	6.31338e-06	0	0	0	1.06004e-05	9.05789e-06
Nocardioides_sp_JQ2195	4.90848e-06	5.65734e-06	4.18134e-06	4.35636e-06	4.48046e-06	0	5.88699e-06	3.48325e-06	5.78203e-06	0
Nocardioides_sp_cx-173	5.42516e-06	0	4.4273e-06	0	0	6.69252e-06	3.83934e-06	0	5.13958e-06	6.416e-06
Nocardioides_sp_CF8	0	4.60969e-06	5.90307e-06	2.90424e-06	0	9.36953e-06	6.91081e-06	7.25676e-06	0	8.68048e-06
Nocardioides_sp_Kera_G14	0	0	0	0	0	5.35402e-06	3.83934e-06	3.48325e-06	4.49713e-06	0
Nocardioides_sp_QY071	0	0	4.67326e-06	2.72273e-06	0	9.8157e-06	0	4.35406e-06	5.78203e-06	0
Nocardioides_sp_BP30	6.97521e-06	1.13147e-05	1.18061e-05	9.25727e-06	0	9.36953e-06	1.04942e-05	1.45135e-05	4.49713e-06	5.66118e-06
Nocardioides_sp_zg-1228	0	3.3525e-06	6.14903e-06	4.17485e-06	0	0	3.83934e-06	5.22487e-06	4.49713e-06	0
Nocardioides_aromaticivorans	1.34337e-05	1.76006e-05	1.54956e-05	1.198e-05	1.69036e-05	1.29389e-05	8.19059e-06	5.80541e-06	1.67036e-05	8.30306e-06
Nocardioides_houyundeii	5.94184e-06	1.04766e-05	4.4273e-06	6.71606e-06	4.07315e-06	0	1.25418e-05	4.35406e-06	1.47763e-05	1.2832e-05
Nocardioides_faecalis	1.03336e-05	2.3258e-05	1.67254e-05	7.80515e-06	1.56816e-05	1.60621e-05	1.89407e-05	1.01595e-05	1.67036e-05	2.00028e-05
Nocardioides_euryhalodurans	1.60171e-05	1.63434e-05	1.40198e-05	4.17485e-06	5.29509e-06	1.20465e-05	1.04942e-05	7.25676e-06	1.70249e-05	1.2832e-05
Nocardioides_humi	6.45853e-06	1.40386e-05	2.18905e-05	7.62363e-06	5.70241e-06	1.29389e-05	8.95846e-06	6.09568e-06	1.34914e-05	1.13224e-05
Nocardioides_sambongensis	5.6835e-06	5.65734e-06	5.90307e-06	2.54121e-06	6.10972e-06	8.03103e-06	3.58338e-06	7.54703e-06	1.09216e-05	6.79342e-06
Nocardioides_mesophilus	5.6835e-06	3.14297e-06	3.1975e-06	3.08576e-06	2.64755e-06	0	7.42272e-06	0	1.06004e-05	7.17083e-06
Nocardioides_aquaticus	8.7836e-06	8.59078e-06	7.13287e-06	5.80848e-06	5.90606e-06	6.24636e-06	8.7025e-06	5.51514e-06	1.02792e-05	7.17083e-06
Nocardioides_anomalus	1.60171e-05	1.0267e-05	1.82011e-05	1.05279e-05	1.62926e-05	1.65082e-05	1.35657e-05	8.99838e-06	9.95793e-06	1.43417e-05
Nocardioides_daphniae	1.0592e-05	1.13147e-05	9.59249e-06	5.62697e-06	1.16085e-05	0	6.14294e-06	7.54703e-06	9.95793e-06	9.81271e-06
Nocardioides_rotundus	4.65014e-06	5.65734e-06	4.18134e-06	3.44879e-06	5.29509e-06	1.42774e-05	7.42272e-06	8.41784e-06	8.67304e-06	6.416e-06
Nocardioides_seonyuensis	5.6835e-06	3.14297e-06	0	4.17485e-06	3.05486e-06	0	0	4.64433e-06	0	5.28377e-06
Nocardioides_marinisabuli	0	1.86483e-05	8.36268e-06	1.05279e-05	0	0	1.07502e-05	8.70811e-06	0	6.03859e-06
Nocardioides_coralli	0	3.14297e-06	2.33663e-05	0	0	7.58486e-06	7.93463e-06	6.38595e-06	0	0
Nocardioides_pantholopis	5.16682e-06	3.77156e-06	4.4273e-06	3.26727e-06	0	0	0	6.38595e-06	0	0
Nocardioides_marmotae	0	9.00984e-06	0	0	0	0	0	0	1.06004e-05	0
Nocardioides_yefusunii	6.20019e-06	0	0	0	0	0	0	0	7.38814e-06	1.66061e-05
Nocardioides_piscis	6.71687e-06	5.23828e-06	7.13287e-06	2.72273e-06	0	1.0708e-05	7.42272e-06	8.12757e-06	8.35181e-06	7.92565e-06
[truncated: 6,007 more rows]

## Sheet: Metagenome-B.ca-2
Tax	pvalue	mean_Young+B.ca	mean_Young	median_Young+B.ca	median_Young
Blautia_coccoides	0.00793651	1.08543	3.10407	0.0090243	0.0300517
Blautia_pseudococcoides	0.015873	0.187052	0.493018	0.0013607	0.00441201
Blautia_argi	0.031746	0.0793102	0.199446	0.000708425	0.0022197
Blautia_sp_SC05B48	0.015873	0.0760587	0.167392	0.00075536	0.00171116
Blautia_wexlerae	0.00793651	0.123939	0.243582	0.00125991	0.00246265
Blautia_obeum	0.00793651	0.11272	0.227556	0.00106442	0.00217404
Blautia_producta	0.0555556	0.0943609	0.156445	0.00082681	0.00148502
Blautia_parvula	0.00793651	0.0578144	0.143459	0.000578935	0.00151875
Blautia_hansenii	0.00793651	0.0777824	0.155231	0.000797895	0.00134118
Blautia_hydrogenotrophica	0.00793651	0.048614	0.0932869	0.000512032	0.00090126
Blautia_luti	0.00793651	0.0575305	0.134081	0.000576211	0.00136195
Blautia_liquoris	0.00793651	0.0178796	0.0562757	0.000176006	0.000570649
Blautia_massiliensis__ex_Durand_et_al_2017_	0.179712	0	0.456603	0	0
Enterocloster_bolteae	0.00793651	1.32179	2.75684	0.0118553	0.0257979
Enterocloster_clostridioformis	0.00793651	0.221012	0.575184	0.00230259	0.00476686
Enterocloster_asparagiformis	0.00793651	0.107929	0.232493	0.00112476	0.00204557
[Clostridium]_scindens	0.00793651	0.693313	1.58769	0.00608688	0.0155173
Lachnoclostridium_phocaeense	0.00793651	0.190757	0.36294	0.00184301	0.00345336
[Clostridium]_hylemonae	0.015873	0.0614054	0.100508	0.000600935	0.000982016
Lachnoclostridium_phytofermentans	0.00793651	0.0198815	0.0465383	0.000176978	0.000396988
Roseburia_intestinalis	0.00793651	0.3008	0.955344	0.00264667	0.00633363
Roseburia_hominis	0.00793651	0.238617	0.545081	0.00220092	0.00563879
Roseburia_rectibacter	0.0555556	0.0580095	0.11169	0.000534766	0.00109356
Mediterraneibacter_gnavus	0.00793651	0.33431	0.763631	0.00343805	0.00721276
[Ruminococcus]_torques	0.00793651	0.113084	0.242503	0.00109425	0.00239235
[Ruminococcus]_lactaris	0.00793651	0.0384344	0.0999752	0.000329802	0.000948554
Coprococcus_comes	0.015873	0.0886025	0.326939	0.000767788	0.00213938
Coprococcus_catus	0.00793651	0.0696087	0.126937	0.000641461	0.00116137
Coprococcus_sp_ART55/1	0.00793651	0.0166404	0.0580174	0.000156555	0.000589124
Coprococcus_eutactus	0.150794	0.106298	0.150708	0.00074559	0.00127012
Simiaoa_sunii	0.015873	0.261336	0.577201	0.00199564	0.00546868
Marvinbryantia_formatexigens	0.015873	0.229664	0.442464	0.00199914	0.0043079
Claveliimonas_bilis	0.00793651	0.163669	0.328231	0.00150742	0.00335652
Dorea_longicatena	0.00793651	0.09231	0.22099	0.000793076	0.00213132
Dorea_formicigenerans	0.00793651	0.0634629	0.167135	0.00062131	0.00150622
Agathobacter_rectalis	0.00793651	0.11176	0.306869	0.00100598	0.00223501
Butyrivibrio_crossotus	0.00793651	0.0391036	0.160867	0.000406907	0.00123452
Butyrivibrio_fibrisolvens	0.00793651	0.0201045	0.0509686	0.000185489	0.000419151
Butyrivibrio_proteoclasticus	0.00793651	0.0202389	0.0446156	0.000181697	0.000421473
Butyrivibrio_hungatei	0.0555556	0.0205871	0.0352044	0.000195492	0.000334626
Anaerocolumna_sp_AGMB13025	0.00793651	0.0181441	0.0352691	0.00016663	0.000295363
Anaerocolumna_sp_MB42-C2	0.00793651	0.0156067	0.0426473	0.000154106	0.000377904
Anaerocolumna_sp_AGMB13020	0.00793651	0.0165425	0.034119	0.000158406	0.000302056
Anaerocolumna_cellulosilytica	0.00793651	0.0159689	0.0364854	0.000151725	0.000362178
Anaerocolumna_chitinilytica	0.015873	0.018071	0.042001	0.00016353	0.000434122
Anaerocolumna_sedimenticola	0.00793651	0.0187351	0.0388694	0.000167203	0.000358774
Sporofaciens_musculi	0.031746	0.130446	0.295799	0.000818219	0.00308659
Anaerostipes_hadrus	0.00793651	0.0435613	0.140007	0.000422624	0.00103734
Anaerostipes_rhamnosivorans	0.00793651	0.0281997	0.0616446	0.000302144	0.000585819
Anaerostipes_caccae	0.00793651	0.028756	0.0563133	0.000274358	0.00054611
Wansuia_hejianensis	0.015873	0.0810454	0.150782	0.000734826	0.00140578
Qiania_dongpingensis	0.00793651	0.0713973	0.145095	0.000817591	0.00116153
Kineothrix_sp_MB12-C1	0.222222	0.0892743	0.137692	0.000728238	0.00114487
Lacrimispora_xylanolytica	0.00793651	0.0233921	0.06013	0.000219848	0.000563747
Lacrimispora_saccharolytica	0.00793651	0.0305687	0.0563086	0.000318278	0.00055848
Lacrimispora_sphenoides	0.015873	0.0272303	0.0449138	0.000261183	0.00043976
Anaerobutyricum_hallii	0.00793651	0.0733198	0.132042	0.000754098	0.00123684
Sellimonas_intestinalis	0.00793651	0.0823114	0.132474	0.000727492	0.00132131
Wujia_chipingensis	0.00793651	0.0298541	0.12426	0.000337436	0.000820595
Lachnoanaerobaculum_gingivalis	0.00793651	0.0241383	0.0844073	0.000236899	0.000687099
Lachnoanaerobaculum_umeaense	0.00793651	0.00880656	0.021124	8.92019e-05	0.000203013
Novisyntrophococcus_fermenticellae	0.00793651	0.0345334	0.0629051	0.000357544	0.000636273
Lachnospira_eligens	0.00793651	0.0358991	0.0577893	0.000392799	0.000548031
Herbinix_luporum	0.00793651	0.0255803	0.052618	0.000275324	0.000504745
Chordicoccus_furentiruminis	0.0952381	0.0324197	0.0481523	0.000325611	0.000475162
Anaeromicropila_herbilytica	0.00793651	0.0179123	0.0403525	0.000171479	0.000356042
Anaerotignum_propionicum	0.00793651	0.0135674	0.0336903	0.000132012	0.000337606
Anaerotignum_sp_MB30-C6	0.015873	0.0102535	0.0157361	0.000100403	0.000156901
Stomatobaculum_sp_F0698	0.0952381	0.0184808	0.0281659	0.000183549	0.000245206
Pseudobutyrivibrio_xylanivorans	0.015873	0.0159966	0.0285521	0.000148767	0.000298108
Chakrabartyella_piscis	0.00793651	0.00914207	0.0305975	9.02202e-05	0.000296702
Anaeropeptidivorans_aminofermentans	0.0952381	0.00728831	0.0116439	7.93107e-05	0.000105949
Candidatus_Epulopiscium_viviparus	0.0952381	0.0060366	0.00987569	6.66309e-05	7.49951e-05
[Clostridium]_colinum	0.031746	0.00518802	0.0086925	4.48397e-05	7.75022e-05
Acutalibacter_muris	0.00793651	1.45924	2.97204	0.0158592	0.0299214
Flavonifractor_plautii	0.0952381	0.881486	1.16681	0.00833045	0.012159
Faecalibacterium_sp_HTF-F	0.00793651	0.0184127	0.0462663	0.000166086	0.000431445
Faecalibacterium_sp_I3-3-33	0.00793651	0.0267657	0.0478834	0.000279622	0.000430552
Faecalibacterium_sp_I4-3-84	0.0555556	0.0132389	0.060921	0.000142671	0.000413625
Faecalibacterium_sp_I3-3-89	0.150794	0.0247684	0.0326819	0.000250591	0.00030741
Faecalibacterium_sp_I4-1-79	0.0555556	0.0153196	0.0223845	0.000162596	0.00020348
Faecalibacterium_sp_IP-3-29	0.015873	0.0157018	0.0271145	0.000149063	0.000260414
Faecalibacterium_sp_I2-3-92	0.015873	0.0148008	0.0290571	0.00012815	0.000272076
Faecalibacterium_sp_IP-1-18	0.222222	0.0127148	0.018135	9.49176e-05	0.000167395
Faecalibacterium_prausnitzii	0.00793651	0.309155	0.537652	0.00301303	0.00535839
Faecalibacterium_duncaniae	0.00793651	0.132219	0.288281	0.00143696	0.00273617
Dysosmobacter_welbionis	0.420635	0.707815	0.804208	0.00820233	0.00834109
Lawsonibacter_asaccharolyticus	0.150794	0.511462	0.61274	0.00473881	0.00618518
Vescimonas_coprocola	0.150794	0.211215	0.271279	0.00206621	0.00273566
Vescimonas_fastidiosa	0.0952381	0.202591	0.263406	0.00201739	0.00276134
Ruminococcus_sp_SR1/5	0.00793651	0.0925696	0.300109	0.000859916	0.00203542
Ruminococcus_gauvreauii	0.00793651	0.0415647	0.0755363	0.000435196	0.000741641
Ruminococcus_champanellensis	0.309524	0.0279203	0.0340643	0.000260447	0.000321241
Ruminococcus_bicirculans__ex_Wegman_et_al_2014_	0.150794	0.010365	0.0151859	9.29357e-05	0.000124927
Ruminococcus_albus	0.222222	0.00980305	0.0130027	8.74902e-05	0.000106188
Ruminococcus_bovis	0.0555556	0.00635939	0.00956514	6.57084e-05	9.46282e-05
Oscillibacter_hominis	0.222222	0.287432	0.355714	0.0029407	0.00373081
Pusillibacter_faecalis	0.222222	0.272369	0.330296	0.00308927	0.00348945
Anaerotruncus_colihominis	0.00793651	0.122672	0.225464	0.00136551	0.00220813
Subdoligranulum_variabile	0.00793651	0.0722222	0.105119	0.000697263	0.00102741
Ruthenibacterium_lactatiformans	0.150794	0.0640108	0.0837062	0.000662373	0.000829809
Caproicibacterium_sp_ZCY20-5	0.00793651	0.0105666	0.0227352	9.95273e-05	0.000217819
Caproicibacterium_sp_BJN0003	0.00793651	0.00855135	0.0167117	8.60864e-05	0.000174898
Caproicibacterium_amylolyticum	0.015873	0.00912905	0.0137265	9.65939e-05	0.000132512
Caproicibacterium_lactatifermentans	0.0952381	0.00661032	0.00978801	6.20212e-05	9.37574e-05
Solibaculum_mannosilyticum	0.00793651	0.0335322	0.0553512	0.000360644	0.000504489
Agathobaculum_sp_NTUH-O15-33	0.150794	0.0310694	0.0420208	0.000333002	0.000381886
Acetivibrio_clariflavus	0.00793651	0.00574562	0.0201619	5.8857e-05	0.000166867
Acetivibrio_thermocellus	0.222222	0.00793421	0.0112087	8.37032e-05	0.000115865
Acetivibrio_saccincola	0.031746	0.00530703	0.00748792	5.53162e-05	7.65308e-05
Caproiciproducens_sp_NJN-50	0.0555556	0.0145924	0.0206556	0.00015268	0.000195422
uncultured_Caproiciproducens_sp_	0.031746	0.00768316	0.0112955	7.96219e-05	0.000113133
Caproicibacter_fermentans	0.031746	0.0153769	0.0272214	0.000159396	0.000286159
Monoglobus_pectinilyticus	0.84127	0.022877	0.021632	0.000213722	0.000209285
Ethanoligenens_harbinense	0.015873	0.0146453	0.0215198	0.000169092	0.000183741
Ruminiclostridium_cellulolyticum	0.00793651	0.00471567	0.0108019	4.15669e-05	0.000105949
Ruminiclostridium_herbifermentans	0.031746	0.00575041	0.00989906	5.6817e-05	8.85325e-05
Ruminiclostridium_papyrosolvens	0.015873	0.00317949	0.00612972	2.50591e-05	5.30019e-05
Pseudoclostridium_thermosuccinogenes	0.031746	0.0050028	0.0123098	4.52569e-05	8.80489e-05
Thermoclostridium_stercorarium	0.0555556	0.00894825	0.0145028	7.78699e-05	0.000123075
Petroclostridium_sp_X23	0.00793651	0.00589921	0.0193741	6.0989e-05	0.000141338
Paludicola_sp_MB14-C6	0.150794	0.00812942	0.0102096	6.93387e-05	0.000101103
Thermocaproicibacter_melissae	0.150794	0.00680146	0.00864392	6.64214e-05	8.08821e-05
Mageeibacillus_indolicus	0.150794	0.00237719	0.00508655	2.40961e-05	3.66017e-05
Amygdalobacter_indicium	1	0.00283181	0.00353784	2.81047e-05	2.66194e-05
Amygdalobacter_nucleatus	0.222222	0.00224233	0.00361466	1.49838e-05	3.16395e-05
Fastidiosipila_sanguinis	0.84127	0.00272179	0.00245979	2.38582e-05	2.32007e-05
Clostridium_sp_MD294	0.015873	0.859565	1.8846	0.00806646	0.0161687
Clostridium_sp_M62/1	0.00793651	0.12187	0.241878	0.00111848	0.00244495
Clostridium_sp_SY8519	0.015873	0.043591	0.0888597	0.000428701	0.000889098
Clostridium_sp_OS1-26	0.00793651	0.00243448	0.00852346	2.20008e-05	0.00010794
Clostridium_sp_BJN0001	0.309524	0.00540783	0.00686322	5.82663e-05	7.17083e-05
Clostridium_sp_C1	0.222222	0.00715599	0.00944335	6.35519e-05	0.000101507
Clostridium_sp_JN-9	0.309524	0.00472799	0.00635464	4.23053e-05	6.75568e-05
Clostridium_sp_MB40-C1	0.00793651	0.00439202	0.00665245	4.60969e-05	6.64933e-05
Clostridium_sp_JS66	0.690476	0.00153137	0.00216169	1.84471e-05	1.53574e-05
Clostridium_sp_JN-1	0.150794	0.00218436	0.00286931	1.52473e-05	2.63635e-05
Clostridium_sp_AWRP	0.00793651	0.00271798	0.00544415	2.21365e-05	5.51514e-05
Clostridium_sp_DL-VIII	0.031746	0.00351035	0.00640017	3.07451e-05	5.86139e-05
Clostridium_sp_BNL1100	0.84127	0.00366549	0.0038908	3.88442e-05	3.56558e-05
Clostridium_sp_LQ25	0.0555556	0.00555288	0.0137755	5.19266e-05	8.1138e-05
Clostridium_sp_001	0.547619	0.00299586	0.0036203	3.45726e-05	3.73638e-05
Clostridium_sp_'deep_sea'	0.690476	0.00192473	0.00209861	2.01688e-05	1.89522e-05
Clostridium_botulinum	0.00793651	0.0162304	0.0280584	0.000161351	0.000273055
Clostridium_perfringens	0.222222	0.0429146	0.0712344	0.000396852	0.000669069
Clostridium_estertheticum	0.00793651	0.00749926	0.0178679	7.51496e-05	0.000200444
Clostridium_beijerinckii	0.00793651	0.00862092	0.0323006	7.963e-05	0.000300023
Clostridium_cadaveris	0.0555556	0.0105049	0.0133826	0.000116512	0.00013652
Clostridium_kluyveri	0.015873	0.00621743	0.0103857	6.08075e-05	0.000107973
Clostridium_bornimense	0.547619	0.00964236	0.0108723	6.17363e-05	0.000125819
Clostridium_cellulovorans	0.00793651	0.00315101	0.0116478	3.07523e-05	0.000111786
Clostridium_isatidis	0.031746	0.00453708	0.0102014	3.77178e-05	0.000108865
Clostridium_gelidum	0.00793651	0.00271514	0.00952041	2.33663e-05	6.87941e-05
Clostridium_butyricum	0.015873	0.00799154	0.0251733	8.4586e-05	0.000270149
Clostridium_baratii	0.84127	0.00420856	0.00452819	4.68309e-05	3.9709e-05
Clostridium_saccharobutylicum	0.00793651	0.00440518	0.00782121	4.19062e-05	6.58914e-05
Clostridium_pasteurianum	0.015873	0.00502033	0.0079738	4.8646e-05	8.41629e-05
Clostridium_saccharoperbutylacetonicum	0.00793651	0.00469662	0.0104496	5.21363e-05	0.000100834
Clostridium_felsineum	0.00793651	0.00295933	0.00712792	2.65638e-05	6.45009e-05
Clostridium_novyi	0.031746	0.00294184	0.00649747	2.84962e-05	6.87099e-05
Clostridium_manihotivorum	0.309524	0.00208127	0.00359482	2.21448e-05	3.58541e-05
Clostridium_gasigenes	0.222222	0.00217166	0.00362563	1.99584e-05	3.13252e-05
Clostridium_thermarum	0.00793651	0.00427098	0.00848074	4.17498e-05	8.67304e-05
Clostridium_fermenticellae	0.00793651	0.00201222	0.00712971	2.05341e-05	5.89249e-05
Clostridium_tagluense	0.309524	0.00249509	0.0037956	2.50499e-05	2.55438e-05
Clostridium_argentinense	0.84127	0.00348153	0.00368234	2.995e-05	3.92628e-05
Clostridium_taeniosporum	0.00793651	0.00135975	0.0039201	1.20158e-05	3.99291e-05
Clostridium_sporogenes	0.150794	0.00725841	0.00978438	6.35519e-05	9.14645e-05
Clostridium_chauvoei	0.0952381	0.00205491	0.00397454	1.7607e-05	4.73519e-05
Clostridium_formicaceticum	0.00793651	0.00253721	0.00620559	2.66105e-05	5.34098e-05
Clostridium_acetobutylicum	0.015873	0.00212098	0.00319594	2.04089e-05	3.25103e-05
Clostridium_aceticum	0.0555556	0.00182021	0.00284645	1.57918e-05	2.20606e-05
Clostridium_tyrobutyricum	0.547619	0.00285523	0.00313838	2.36123e-05	3.0193e-05
Clostridium_septicum	0.420635	0.00328307	0.00262463	3.19466e-05	2.45718e-05
Clostridium_tetani	0.031746	0.00310056	0.00541243	3.09559e-05	4.14649e-05
Clostridium_cochlearium	0.420635	0.00142365	0.00203265	1.42088e-05	1.65454e-05
Clostridium_intestinale	0.0952381	0.00228811	0.0030538	2.2734e-05	2.71737e-05
Clostridium_carboxidivorans	0.309524	0.00177641	0.00222696	1.64794e-05	2.02205e-05
Clostridium_drakei	0.690476	0.00340711	0.00304639	3.22926e-05	2.63403e-05
Clostridium_scatologenes	0.0952381	0.00117827	0.00216072	1.2343e-05	2.08995e-05
Clostridium_diolis	0.423711	0	0.000809484	0	0
Hungatella_hathewayi	0.00793651	0.215361	0.464068	0.00215608	0.00443536
Hungatella_xylanolytica	0.00793651	0.0269905	0.0671986	0.000266866	0.000588496
Caloramator_sp_E03	0.00793651	0.00306545	0.0101185	2.53174e-05	9.82944e-05
Caloramator_sp_Dgby_cultured_2	0.031746	0.00508356	0.00875436	5.1729e-05	8.53395e-05
Caloramator_sp_mosi_1	0.031746	0.00275964	0.00522764	2.26284e-05	5.20829e-05
Crassaminicella_profunda	0.0952381	0.00412699	0.00565852	4.4519e-05	5.69892e-05
Crassaminicella_indica	0.0952381	0.00274837	0.00516432	2.68642e-05	4.52822e-05
Crassaminicella_thermophila	0.0952381	0.00265362	0.00382531	2.28096e-05	3.35897e-05
Candidatus_Arthromitus_sp_SFB-rat-Yit	0.0952381	0.00189764	0.00367186	1.34414e-05	2.45393e-05
Candidatus_Arthromitus_sp_SFB-mouse	0.0555556	0.00513503	0.0310938	2.14188e-05	0.000165454
Candidatus_Arthromitus_sp_SFB-mouse-NL	0.0570079	0.00282196	0.0170304	0	7.5763e-05
Alkaliphilus_sp_B6464	0.00793651	0.00182985	0.0036343	1.73911e-05	3.4355e-05
Alkaliphilus_metalliredigens	0.0952381	0.00323368	0.00567018	2.68098e-05	4.06379e-05
Alkaliphilus_oremlandii	0.84127	0.00198582	0.00204463	2.16003e-05	1.79169e-05
Proteiniclasticum_sp_QWL-01	0.222222	0.00614571	0.00834244	7.10438e-05	7.92565e-05
Geosporobacter_ferrireducens	0.00793651	0.00562656	0.00926686	6.13521e-05	9.00965e-05
Serpentinicella_alkaliphila	0.00793651	0.00155685	0.0036764	1.61339e-05	3.54767e-05
Caminicella_sporogenes	0.0952381	0.0030501	0.00471152	3.40108e-05	4.2386e-05
Hathewaya_histolytica	0.309524	0.00290276	0.00387385	3.04992e-05	3.25703e-05
Sarcina_sp_JB2	0.031746	0.00251307	0.00373092	2.558e-05	3.58338e-05
Oceanirhabdus_sp_W0125-5	0.150794	0.00371291	0.00778562	2.45961e-05	6.50128e-05
Paraclostridium_bifermentans	1	0.00262344	0.0027588	2.18905e-05	2.63635e-05
Flintibacter_sp_KGMB00164	0.222222	0.306629	0.368191	0.0028271	0.00381195
Intestinimonas_butyriciproducens	0.0952381	0.232439	0.296161	0.00225694	0.00310039
Massilistercora_timonensis	0.00793651	0.0990742	0.183343	0.00107469	0.00178857
Aminipila_luticellarii	0.00793651	0.0162448	0.0314123	0.000162334	0.000290851
Aminipila_butyrica	0.0555556	0.00545989	0.0083084	4.83098e-05	8.2095e-05
Aminipila_terrae	0.015873	0.00431321	0.00680675	4.399e-05	7.40639e-05
Emergencia_timonensis	0.0555556	0.0147834	0.0171763	0.000147719	0.000163298
Mogibacterium_diversum	0.015873	0.00207574	0.00502315	1.94864e-05	3.30183e-05
Mogibacterium_pumilum	0.031746	0.00141863	0.00218988	1.40198e-05	2.05237e-05
Mogibacterium_neglectum	0.309524	0.00246032	0.0029145	2.21448e-05	3.0195e-05
Proteiniborus_sp_MB09-C3	0.00793651	0.00454224	0.0124532	4.4273e-05	0.000118681
Thermaerobacter_sp_PB12/4term	0.420635	0.00350298	0.00515532	3.64845e-05	5.74735e-05
Thermaerobacter_marianensis	0.0952381	0.00353762	0.00546189	3.16392e-05	5.48611e-05
Carboxydocella_thermautotrophica	0.0555556	0.00215771	0.00307494	1.92769e-05	2.94381e-05
Fenollaria_sporofastidiosus	0.309524	0.00204583	0.00124313	2.14188e-05	1.06004e-05
Clostridioides_difficile	0.015873	0.317609	0.582499	0.00306789	0.00518294
Romboutsia_sp_CE17	0.222222	0.00250618	0.00355526	2.65012e-05	3.34626e-05
Romboutsia_sp_13368	0.690476	0.00207569	0.00174444	1.55005e-05	1.45895e-05
Romboutsia_hominis	1	0.00166501	0.00151728	1.45212e-05	1.47236e-05
Romboutsia_ilealis	0.547619	0.049003	0.0125635	0.000179155	9.85045e-05
Peptacetobacter_hiranonis	0.0555556	0.00785809	0.0130592	6.83772e-05	0.000116283
Terrisporobacter_hibernicus	0.0952381	0.00176599	0.00320824	1.80197e-05	2.52535e-05
Terrisporobacter_petrolearius	0.84127	0.00199807	0.00189483	1.5478e-05	1.7126e-05
Terrisporobacter_mayombei	1	0.00150268	0.00172821	1.32377e-05	1.31702e-05
Filifactor_alocis	0.00793651	0.00289435	0.0109213	2.60681e-05	8.78951e-05
Tepidibacter_sp_8C15b	0.00793651	0.00120995	0.00303876	1.11052e-05	3.30164e-05
Tepidibacter_hydrothermalis	0.0952381	0.00162273	0.00301322	1.63364e-05	3.17385e-05
Peptoclostridium_acidaminophilum	0.547619	0.0068658	0.00693371	5.17542e-05	5.68566e-05
Paeniclostridium_sordellii	0.00793651	0.0036881	0.00649894	3.97518e-05	5.75901e-05
Peptostreptococcus_sp_CBA3647	0.015873	0.00100657	0.00200603	9.59249e-06	1.74162e-05
Acetoanaerobium_sticklandii	0.150794	0.00145449	0.0024167	1.58853e-05	2.52866e-05
Eubacterium_ventriosum	0.015873	0.0390828	0.0955507	0.000364003	0.000971081
Eubacterium_sp_MSJ-33	0.031746	0.017277	0.0296195	0.000174539	0.000282143
Eubacterium_callanderi	0.00793651	0.0242149	0.0490669	0.000238511	0.000491472
Eubacterium_limosum	0.00793651	0.0111657	0.0235353	0.00010355	0.000222426
Eubacterium_maltosivorans	0.150794	0.0155299	0.0222218	0.000111261	0.000233958
Intestinibacillus_sp_NTUH-41-i26	0.00793651	0.0296675	0.0426191	0.000318793	0.000418173
Acetobacterium_wieringae	0.0952381	0.00485575	0.00633044	5.27016e-05	5.8448e-05
Acetobacterium_sp_KB-1	0.0555556	0.00275802	0.00484145	2.26294e-05	4.56669e-05
uncultured_Acetobacterium_sp_	0.0952381	0.00263505	0.00398436	2.1184e-05	3.92509e-05
Acetobacterium_woodii	0.420635	0.00253511	0.0033604	2.30484e-05	2.58778e-05
Alkalibacter_rhizosphaerae	0.420635	0.00392862	0.00475483	3.68475e-05	4.90785e-05
Desulfitobacterium_hafniense	0.015873	0.00598914	0.00916788	5.81267e-05	8.29297e-05
Desulfitobacterium_metallireducens	0.031746	0.00114525	0.00253281	1.03865e-05	2.23084e-05
Desulfitobacterium_dichloroeliminans	0.00793651	0.00185665	0.00747805	1.80839e-05	6.19962e-05
Desulfitobacterium_dehalogenans	0.00793651	0.00330091	0.00598182	3.51725e-05	5.16681e-05
Syntrophobotulus_glycolicus	0.00793651	0.00675319	0.0161172	7.08215e-05	0.000134685
Desulfosporosinus_youngiae	0.84127	0.00300842	0.00306531	2.61914e-05	3.12318e-05
Desulfosporosinus_acidiphilus	0.420635	0.00152514	0.00201409	1.64794e-05	2.00028e-05
Desulfosporosinus_orientis	0.222222	0.00141632	0.00225602	9.25727e-06	2.12443e-05
Desulfosporosinus_meridiei	0.420635	0.00160817	0.00180865	1.34414e-05	1.96314e-05
Dehalobacter_sp_CF	0.84127	0.00377544	0.00314314	3.61677e-05	3.71136e-05
Dehalobacter_restrictus	0.00793651	0.00174411	0.0035459	1.63434e-05	3.4355e-05
Maliibacterium_massiliense	0.015873	0.0311515	0.0457663	0.000317243	0.000464015
Aristaeella_lactis	0.00793651	0.013954	0.0211517	0.000142604	0.000207914
Aristaeella_hokkaidonensis	0.031746	0.0120621	0.018314	0.000117337	0.000171345
Desulforamulus_ruminis	0.222222	0.0062576	0.00878521	5.48493e-05	7.5507e-05
Desulforamulus_reducens	0.222222	0.00165293	0.00197902	1.52496e-05	1.81158e-05
Desulforamulus_ferrireducens	0.222222	0.00306851	0.00386776	3.27128e-05	3.85468e-05
Thermanaerosceptrum_fracticalcis	0.00793651	0.002746	0.00953974	2.4323e-05	8.25545e-05
Candidatus_Formimonas_warabiya	0.0555556	0.00389456	0.0063758	4.10681e-05	6.06665e-05
Dehalobacterium_formicoaceticum	0.309524	0.00429943	0.00503324	3.80839e-05	5.09506e-05
Acididesulfobacillus_acetoxydans	0.309524	0.00262768	0.00337695	2.3258e-05	3.37285e-05
Desulfofarcimen_acetoxidans	0.222222	0.00234431	0.00295502	2.23263e-05	2.76624e-05
Candidatus_Desulforudis_audaxviator	0.420635	0.0014341	0.00154193	1.40524e-05	1.63812e-05
Vallitalea_pronyensis	0.150794	0.00536396	0.00891732	5.37349e-05	0.000101185
Vallitalea_guaymasensis	0.015873	0.00543155	0.00949419	4.80514e-05	9.25963e-05
Petrocella_atlantisensis	0.00793651	0.00287291	0.00649302	2.91925e-05	6.56697e-05
Cellulosilyticum_sp_WCF-2	0.00793651	0.00246561	0.00501571	2.4323e-05	4.19398e-05
Cellulosilyticum_lentocellum	0.00793651	0.00354298	0.00652534	3.89728e-05	5.86139e-05
Heliomicrobium_modesticaldum	0.547619	0.010256	0.011647	0.000106695	0.000107973
Heliorestis_convoluta	0.547619	0.000929692	0.00105407	9.4289e-06	1.20465e-05
Symbiobacterium_thermophilum	0.84127	0.00497813	0.00536886	4.96015e-05	4.84752e-05
Caldinitratiruptor_microaerophilus	0.309524	0.00239932	0.00301871	2.50591e-05	2.64146e-05
Christensenella_minuta	0.420635	0.011835	0.00898509	0.000113142	8.34416e-05
Syntrophomonas_wolfei	0.0952381	0.00201395	0.00371433	2.05341e-05	3.30908e-05
Candidatus_Syntrophocurvum_alkaliphilum	0.031746	0.00102244	0.00211543	8.26691e-06	2.37705e-05
Syntrophothermus_lipocalidus	0.690476	0.000889847	0.00115692	7.98666e-06	9.72633e-06
Alkalicella_caledoniensis	0.015873	0.00239067	0.00477741	2.52306e-05	5.44325e-05
Desulfoscipio_gibsoniae	0.0952381	0.00277786	0.00419596	2.87058e-05	3.61396e-05
Thermincola_potens	0.00793651	0.00234597	0.00420135	2.43502e-05	4.0153e-05
Desulfotomaculum_nigrificans	1	0.00264654	0.00289065	2.65638e-05	2.61075e-05
Thermoanaerobacterium_sp_RBIITD	1	0.00467436	0.00426645	4.33821e-05	3.54767e-05
Thermoanaerobacterium_sp_CMT5567-10	0.690476	0.00119659	0.00147545	1.03464e-05	1.30538e-05
Thermoanaerobacterium_thermosaccharolyticum	0.015873	0.00344681	0.00560925	3.15176e-05	5.73666e-05
Thermoanaerobacterium_xylanolyticum	0.015873	0.000974747	0.00262287	8.00857e-06	2.17703e-05
Thermoanaerobacter_sp_RKWS2	0.157939	0.000521849	0.00408418	0	4.0441e-05
Thermoanaerobacter_sp_X514	0.480177	0.00110191	0.00229739	0	2.95526e-05
Thermoanaerobacter_kivui	0.420635	0.00131836	0.00179242	8.52525e-06	2.00287e-05
Thermoanaerobacter_mathranii	0.440686	0.00021184	0.000656788	0	0
Thermoanaerobacter_wiegelii	1	0.000492027	0.000394094	0	0
Gelria_sp_Kuro-4	0.031746	0.00441134	0.00659384	4.31634e-05	6.60329e-05
Caldanaerobacter_subterraneus	0.547619	0.00329455	0.002709	2.89342e-05	2.04765e-05
Thermacetogenium_phaeum	0.222222	0.00376548	0.0045902	3.72011e-05	4.49713e-05
Ammonifex_degensii	0.0555556	0.00227519	0.00363249	2.14423e-05	3.61396e-05
Aceticella_autotrophica	0.690476	0.00220047	0.0024318	2.03245e-05	1.60621e-05
Carboxydothermus_hydrogenoformans	0.0952381	0.0015815	0.00202595	1.4867e-05	2.05237e-05
Mahella_australiensis	0.0952381	0.00449759	0.00816512	4.59947e-05	8.06261e-05
Caldicellulosiruptor_naganoensis	0.00793651	0.000919446	0.00591461	7.96219e-06	4.75411e-05
Caldicellulosiruptor_acetigenus	0.031746	0.00103316	0.00197691	9.30028e-06	1.69835e-05
Caldicellulosiruptor_morganii	0.031746	0.000830982	0.00167483	7.94264e-06	1.45135e-05
Caldicellulosiruptor_saccharolyticus	0.440686	0.000343631	0.00148908	0	0
Caldicellulosiruptor_diazotrophicus	0.600402	0.00119929	0.00216098	1.20521e-05	1.76673e-05
Caldicellulosiruptor_obsidiansis	0.547619	0.00178086	0.00181839	9.55862e-06	1.60621e-05
Caldicellulosiruptor_danielii	0.547619	0.000496245	0.000563346	5.44545e-06	7.38814e-06
Caldicellulosiruptor_changbaiensis	0.0344536	0.000487564	0.00171137	0	1.76673e-05
Caldicellulosiruptor_hydrothermalis	0.525809	0.000439654	0.00126659	5.44781e-06	1.25277e-05
Caldicellulosiruptor_bescii	0.420635	0.00199475	0.00148389	1.71816e-05	1.50965e-05
Moorella_sp_Hama-1	0.031746	0.00293991	0.00443714	3.18487e-05	4.37685e-05
Moorella_glycerini	0.309524	0.00216649	0.00259654	1.99667e-05	2.43827e-05
Moorella_thermoacetica	0.00793651	0.00158508	0.00274848	1.42657e-05	2.69952e-05
Thermanaeromonas_toyohensis	0.0952381	0.000826665	0.00105381	9.07575e-06	1.04942e-05
Zhaonella_formicivorans	0.690476	0.002717	0.00298335	1.92406e-05	2.95526e-05
Tepidanaerobacter_acetatoxydans	0.00793651	0.00139854	0.00528879	1.44671e-05	4.81197e-05
Biomaibacter_acetigenes	0.0555556	0.00242211	0.00335645	2.19633e-05	3.30183e-05
Thermosediminibacter_oceani	0.0952381	0.00307497	0.00449667	2.66091e-05	4.19398e-05
Halanaerobium_hydrogeniformans	0.0952381	0.00116245	0.00162523	1.06861e-05	1.60612e-05
Halanaerobium_praevalens	0.547619	0.00106985	0.00107094	1.31754e-05	1.02619e-05
Iocasia_fonsfrigidae	1	0.00427316	0.00346029	4.05595e-05	2.82677e-05
Halocella_sp_SP3-1	0.823664	0.000501714	0.000638143	0	8.12757e-06
Acetohalobium_arabaticum	0.84127	0.000637112	0.000660066	3.93538e-06	6.24636e-06
Halobacteroides_halobius	0.150794	0.00113826	0.00198533	1.14048e-05	2.05237e-05
Anoxybacter_fermentans	0.420635	0.00181393	0.00225557	1.73109e-05	2.4413e-05
Halothermothrix_orenii	0.309524	0.00104124	0.000770335	9.04194e-06	7.92565e-06
Natranaerofaba_carboxydovora	0.00793651	0.000999089	0.00676945	8.80031e-06	5.81415e-05
Natranaerobius_thermophilus	0.690476	0.00100575	0.000901165	4.53788e-06	6.24636e-06
Koleobacter_methoxysyntrophicus	0.031746	0.00151412	0.00260226	1.50862e-05	2.34493e-05
Lactobacillus_taiwanensis	0.150794	0.467837	2.09502	0.0034073	0.0145411
Lactobacillus_intestinalis	0.150794	0.240994	0.700643	0.0013309	0.007534
Lactobacillus_johnsonii	0.0952381	0.11393	0.507839	0.000767399	0.00359522
Lactobacillus_isalae	0.150794	0.0107736	0.0455012	8.06753e-05	0.00032838
Lactobacillus_gasseri	0.150794	0.0111535	0.0491051	8.14132e-05	0.000382366
Lactobacillus_sp_KimC2	0.00793651	0.00119209	0.00524296	1.28876e-05	4.27227e-05
Lactobacillus_sp_IBH004	0.690476	0.00114459	0.00129199	9.97921e-06	1.30622e-05
Lactobacillus_sp_PV034	0.222222	0.000767085	0.0020345	7.12801e-06	2.37705e-05
Lactobacillus_sp_XA3	0.0952381	0.000591663	0.00104057	6.17151e-06	8.95846e-06
Lactobacillus_sp_ESL0785	0.0555556	0.0010785	0.00140376	1.11052e-05	1.30622e-05
Lactobacillus_sp_Kim32-2	0.547619	0.000497727	0.000527468	3.10009e-06	3.77412e-06
Lactobacillus_sp_3B_2020_	0.547619	0.00112124	0.00102901	6.20019e-06	1.05675e-05
Lactobacillus_sp_CBA3606	0.346522	0.000653768	0.000179885	7.12801e-06	0
Lactobacillus_sp_ESL0677	0.372748	0.000200978	0.000576972	0	4.86316e-06
Lactobacillus_sp_ESL0681	0.503812	0.00119532	0.000751639	1.74254e-05	0
Lactobacillus_sp_PV037	0.179712	0	0.000901063	0	0
Lactobacillus_paragasseri	0.0952381	0.00483386	0.021979	4.30432e-05	0.000168205
Lactobacillus_acidophilus	0.0555556	0.00243217	0.00746293	2.32169e-05	7.45101e-05
Lactobacillus_crispatus	0.0555556	0.00193706	0.00590665	1.09975e-05	6.93746e-05
Lactobacillus_helveticus	0.031746	0.00135779	0.00466741	1.14048e-05	4.68477e-05
Lactobacillus_amylolyticus	0.150794	0.000777527	0.00272427	4.67326e-06	2.35119e-05
Lactobacillus_delbrueckii	0.84127	0.00385053	0.00411956	4.23679e-05	3.88166e-05
Lactobacillus_amylovorus	0.031746	0.00226843	0.00551913	1.59875e-05	6.00688e-05
Lactobacillus_jensenii	0.0952381	0.000659331	0.00210608	7.75265e-06	2.53767e-05
Lactobacillus_ultunensis	0.0555556	0.000450189	0.00130769	4.68412e-06	1.19011e-05
Lactobacillus_acetotolerans	0.116074	0.000490965	0.00124712	5.90606e-06	1.35868e-05
Lactobacillus_iners	0.00793651	0.00124684	0.00237891	1.07094e-05	2.53767e-05
Lactobacillus_kefiranofaciens	0.0952381	0.000725443	0.00191424	6.64095e-06	2.40918e-05
Lactobacillus_apis	0.0555556	0.000487104	0.00097063	4.35636e-06	9.57892e-06
Lactobacillus_terrae	0.161238	0.000722443	0.000211803	6.10972e-06	0
Lactobacillus_panisapium	0.0952381	0.000484896	0.00073832	5.26394e-06	8.41784e-06
Lactobacillus_helsingborgensis	0.79717	0.000214104	0.000141338	0	0
Ligilactobacillus_murinus	0.547619	0.670594	1.49341	0.00385766	0.00707489
Ligilactobacillus_ruminis	0.00793651	0.0784537	0.199386	0.000766465	0.00200285
Ligilactobacillus_animalis	1	0.00422235	0.00836773	3.24669e-05	1.82929e-05
Ligilactobacillus_salivarius	0.0952381	0.00316602	0.00516563	2.80772e-05	5.08632e-05
Ligilactobacillus_faecis	0.84127	0.00123995	0.00227932	9.59249e-06	8.70811e-06
Ligilactobacillus_agilis	0.0555556	0.000961243	0.00188943	9.16458e-06	1.29389e-05
Ligilactobacillus_cholophilus	1	0.00042312	0.000576939	5.70241e-06	4.86316e-06
Ligilactobacillus_acidipiscis	0.529619	0.000478369	0.000350577	4.91922e-06	4.35125e-06
Ligilactobacillus_saerimneri	0.157939	6.28594e-05	0.000336184	0	5.13958e-06
Limosilactobacillus_reuteri	0.84127	1.13218	1.46611	0.00860065	0.0175934
Limosilactobacillus_oris	0.84127	0.00212111	0.00224977	2.25079e-05	2.23084e-05
Limosilactobacillus_fermentum	0.222222	0.00294259	0.00384986	3.12371e-05	3.60898e-05
Limosilactobacillus_mucosae	0.015873	0.00101096	0.00160751	1.04766e-05	1.60621e-05
Limosilactobacillus_vaginalis	0.84127	0.00084774	0.00112333	6.39499e-06	1.074e-05
Limosilactobacillus_pontis	0.690476	0.00151696	0.00160177	1.86006e-05	1.89522e-05
Limosilactobacillus_frumenti	1	0.000210012	0.000291498	2.95153e-06	0
Limosilactobacillus_panis	0.823664	0.000865452	0.000609403	9.6203e-06	0
Limosilactobacillus_portuensis	0.547619	0.00158019	0.00181246	8.60864e-06	1.62551e-05
Limosilactobacillus_gastricus	0.346522	8.96092e-05	0.00031699	0	3.07147e-06
Liquorilactobacillus_hordei	0.00793651	0.00104759	0.00623545	1.16085e-05	6.20174e-05
Liquorilactobacillus_nagelii	0.00793651	0.000941308	0.00515364	6.91453e-06	5.88942e-05
Liquorilactobacillus_mali	1	0.000721741	0.00102362	6.17151e-06	5.28377e-06
Lacticaseibacillus_paracasei	0.222222	0.00342914	0.00528322	3.64845e-05	6.1125e-05
Lacticaseibacillus_rhamnosus	0.0952381	0.00181866	0.00291444	1.91172e-05	2.92314e-05
Lacticaseibacillus_chiayiensis	0.675174	0.0010248	0.000774429	7.23355e-06	1.02619e-05
Lacticaseibacillus_pantheris	0.420635	0.000870389	0.001272	1.00844e-05	1.11542e-05
Lacticaseibacillus_sp_KACC_23028	0.105998	0.000770686	0.000214107	6.51704e-06	0
Lacticaseibacillus_manihotivorans	0.294802	0.000385917	0.000686025	4.91922e-06	6.69252e-06
Weissella_viridescens	0.00793651	0.000393238	0.00385108	3.61677e-06	4.55092e-05
Weissella_soli	0.015873	0.000469268	0.00264114	3.66583e-06	2.18432e-05
Weissella_paramesenteroides	0.388629	0.000270408	0.000825798	3.93538e-06	7.25676e-06
Weissella_cibaria	0.290347	0.000244738	0.000488955	2.3597e-06	5.11912e-06
Weissella_jogaejeotgali	0.265205	0.000148983	0.000369502	0	4.64433e-06
Weissella_koreensis	0.517904	0.000309724	0.000473373	3.66583e-06	6.69252e-06
Weissella_coleopterorum	0.265205	8.96605e-05	0.000461514	0	4.46168e-06
Weissella_diestrammenae	0.0570079	0.000446507	0.000138523	3.1975e-06	0
Weissella_confusa	0.138792	0.000821001	0.00028202	9.30028e-06	0
Leuconostoc_carnosum	0.00793651	0.00180605	0.00690561	1.69036e-05	5.62141e-05
Leuconostoc_sp_LN180020	0.157939	0.000406594	0.00233307	0	2.15003e-05
Leuconostoc_lactis	0.66643	0.000459506	0.000619098	3.81182e-06	6.14294e-06
Leuconostoc_pseudomesenteroides	0.179712	0	0.000365172	0	0
Leuconostoc_citreum	0.423711	0	0.000462562	0	0
Lentilactobacillus_kefiri	0.66643	0.000358642	0.000899025	3.81182e-06	4.35125e-06
Lentilactobacillus_parabuchneri	1	0.000305167	0.000417223	3.14297e-06	3.48325e-06
Lentilactobacillus_laojiaonis	0.031746	0.000336408	0.00115736	2.58341e-06	1.06004e-05
Lentilactobacillus_hilgardii	0.0555556	0.000437612	0.000909408	4.53788e-06	9.31549e-06
Lentilactobacillus_buchneri	1	0.000535561	0.000521828	6.14903e-06	5.22487e-06
Companilactobacillus_paralimentarius	0.20869	0.000461288	0.00116019	3.87512e-06	7.54824e-06
Companilactobacillus_crustorum	1	0.000246462	0.000355742	3.25852e-06	0
Companilactobacillus_zhachilii	1	0.0007945	0.00100669	7.13287e-06	7.54703e-06
Companilactobacillus_heilongjiangensis	0.0669553	0.000140754	0.00066222	0	6.10325e-06
Companilactobacillus_farciminis	0.547619	0.000922729	0.00103057	8.96092e-06	1.11542e-05
Companilactobacillus_ginsenosidimutans	1	0.000250461	0.000277944	2.03657e-06	2.81552e-06
Companilactobacillus_allii	0.204501	0.000163888	0.000387713	1.81515e-06	3.77352e-06
Loigolactobacillus_coryniformis	0.420635	0.00100263	0.00150252	7.6248e-06	1.38312e-05
Loigolactobacillus_backii	0.00793651	0.00115848	0.00272385	1.14354e-05	2.31281e-05
Loigolactobacillus_bifermentans	0.204501	0.000567321	0.000232279	6.10972e-06	0
Lactiplantibacillus_plantarum	0.031746	0.00218786	0.00350437	2.11804e-05	3.12266e-05
Lactiplantibacillus_pentosus	0.00793651	0.000551022	0.0017899	5.42516e-06	1.24546e-05
Lactiplantibacillus_carotarum	0.600402	0.00043853	0.000555274	3.77156e-06	5.11912e-06
Latilactobacillus_curvatus	0.150794	0.000998565	0.00176501	8.59078e-06	1.3933e-05
Latilactobacillus_sakei	0.222222	0.00071791	0.00102167	7.13287e-06	1.02619e-05
Latilactobacillus_graminis	1	0.000284297	0.000359581	2.3597e-06	2.81552e-06
Levilactobacillus_zymae	0.420635	0.000647765	0.000882488	6.97521e-06	7.8373e-06
Levilactobacillus_suantsaii	0.0361451	0.000338796	0.000762781	3.6303e-06	8.03059e-06
Levilactobacillus_brevis	0.150794	0.00061878	0.00096028	6.10972e-06	9.36953e-06
Levilactobacillus_namurensis	0.832519	0.000466246	0.000260302	4.13346e-06	3.58338e-06
Levilactobacillus_koreensis	0.0906884	0.000181882	0.000355727	2.84175e-06	3.83934e-06
Pediococcus_acidilactici	0.914184	0.000685472	0.000631042	6.89757e-06	0
Pediococcus_pentosaceus	0.309524	0.00107825	0.00146657	9.97921e-06	1.3933e-05
Pediococcus_damnosus	0.388629	0.00034132	0.000494839	4.13346e-06	7.42272e-06
Apilactobacillus_kunkeei	1	0.00133946	0.00132675	1.0592e-05	1.60621e-05
Apilactobacillus_bombintestini	0.0720057	0	0.000308655	0	2.81552e-06
Apilactobacillus_apisilvae	0.66643	0.000408877	0.000337831	4.53788e-06	2.81552e-06
Apilactobacillus_apinorum	0.346522	0.000200248	7.06692e-05	2.93344e-06	0
Fructilactobacillus_sanfranciscensis	0.724082	0.000150881	0.000658496	0	0
Fructilactobacillus_hinvesii	0.222222	0.000792559	0.000439951	6.14903e-06	5.11912e-06
Fructilactobacillus_lindneri	0.753298	0.000320866	0.000376556	3.10009e-06	4.15153e-06
Paucilactobacillus_oligofermentans	1	0.000857779	0.00100113	4.65014e-06	1.43417e-05
Paucilactobacillus_hokkaidonensis	0.753298	0.000724268	0.000760716	7.07909e-06	7.70937e-06
Paucilactobacillus_nenjiangensis	0.179712	0	0.000335871	0	0
Furfurilactobacillus_rossiae	0.746476	0.000509671	0.000542856	5.23828e-06	0
Bombilactobacillus_bombi	0.346522	0.000259082	0.000121914	2.3597e-06	0
Bombilactobacillus_folatiphilus	0.914184	0.000208388	0.000399272	2.64755e-06	0
Bombilactobacillus_thymidiniphilus	0.372748	0.000476653	0.000221634	6.49547e-06	0
Schleiferilactobacillus_harbinensis	0.222222	0.00128054	0.00152338	1.1367e-05	1.50975e-05
Oenococcus_kitaharae	0.503812	0.000230509	0.000670815	0	6.7457e-06
Oenococcus_oeni	0.397615	0.000461717	0.000799582	2.90424e-06	7.38814e-06
Secundilactobacillus_malefermentans	0.0200082	0.00018375	0.0010711	0	9.21441e-06
Secundilactobacillus_paracollinoides	0.832519	0.000418001	0.000334782	3.05486e-06	4.17591e-06
Periweissella_cryptocerci	0.690476	0.000760747	0.000702169	7.94264e-06	6.03859e-06
Nicoliella_spurrieriana	0.906329	0.000147943	0.000207785	0	0
Lapidilactobacillus_dextrinicus	0.463344	0.000760146	0.000404581	8.52525e-06	4.52894e-06
Enterococcus_faecalis	0.00793651	0.296028	0.743319	0.00246242	0.00780218
Enterococcus_faecium	0.00793651	0.0764643	0.159327	0.000713454	0.00151526
Enterococcus_thailandicus	0.00793651	0.00077293	0.00578519	7.12801e-06	4.81835e-05
Enterococcus_cecorum	0.031746	0.00252097	0.00672584	2.60924e-05	4.46501e-05
Enterococcus_raffinosus	0.00793651	0.000853001	0.00301725	9.04194e-06	2.32007e-05
Enterococcus_durans	0.150794	0.00189345	0.00350228	1.27061e-05	3.62838e-05
Enterococcus_wangshanyuanii	0.0952381	0.000552785	0.00137387	4.2768e-06	1.39642e-05
Enterococcus_gilvus	0.222222	0.000665021	0.00104855	5.44545e-06	9.36953e-06
uncultured_Enterococcus_sp_	0.031746	0.000952323	0.00193741	9.83845e-06	1.60612e-05
Enterococcus_sp_CoE-012-22	0.309524	0.000488145	0.000860584	4.07315e-06	8.19059e-06
Enterococcus_saigonensis	0.031746	0.000624584	0.00156354	4.90848e-06	1.87391e-05
Enterococcus_avium	0.547619	0.00184694	0.00180101	1.03304e-05	1.66371e-05
Enterococcus_dispar	0.0906884	0.000234397	0.000561434	3.6303e-06	4.90636e-06
Enterococcus_mundtii	0.0555556	0.000840051	0.00117003	7.49189e-06	1.05675e-05
Enterococcus_gallinarum	0.525809	0.00070649	0.00142975	7.53532e-06	1.21914e-05
Enterococcus_innesii	0.0720057	0	0.000510457	0	4.15153e-06
Enterococcus_hirae	0.84127	0.00107246	0.000985446	8.60864e-06	9.4353e-06
Enterococcus_casseliflavus	0.84127	0.000983899	0.000877258	1.12012e-05	1.12621e-05
Enterococcus_rotai	0.138792	0.00020152	0.000462611	2.54121e-06	4.49713e-06
Vagococcus_carniphilus	0.690476	0.00079036	0.00178021	4.18134e-06	6.38595e-06
Vagococcus_sp_CY52-2	0.79717	0.000225229	0.000462562	0	0
Vagococcus_hydrophili	0.0555556	0.00074245	0.00190027	5.70241e-06	1.91852e-05
Vagococcus_lutrae	0.690476	0.00312347	0.00190549	1.99584e-05	1.59649e-05
Vagococcus_fluvialis	0.150794	0.00102562	0.00159407	1.14354e-05	1.51697e-05
Vagococcus_xieshaowenii	0.204501	0.000390475	0.000841706	4.48046e-06	9.36953e-06
Vagococcus_zengguangii	0.672336	0.000248092	0.000436799	2.93344e-06	3.58338e-06
Vagococcus_luciliae	0.600402	0.00119275	0.000781815	1.16253e-05	8.68048e-06
Vagococcus_teuberi	0.0936926	0.000821085	0.000402494	9.43878e-06	3.58338e-06
Vagococcus_coleopterorum	0.423711	0	0.000179885	0	0
Vagococcus_penaei	0.84127	0.000568211	0.000622737	5.65734e-06	4.64433e-06
Tetragenococcus_halophilus	0.150794	0.000772942	0.00129933	8.14629e-06	1.3933e-05
Tetragenococcus_koreensis	0.150794	0.00086513	0.00108708	6.64095e-06	1.04497e-05
Tetragenococcus_osmophilus	0.655836	0.000138081	0.000190839	0	2.81552e-06
Melissococcus_plutonius	1	0.00181655	0.00179888	1.64962e-05	1.38312e-05
Streptococcus_gallolyticus	0.00793651	0.0254438	0.0951627	0.000249552	0.000898141
Streptococcus_suis	0.420635	0.0263206	0.0232853	0.000241042	0.000216542
Streptococcus_acidominimus	0.00793651	0.00602048	0.013426	5.74314e-05	0.000134685
Streptococcus_pyogenes	0.00793651	0.00578042	0.0232022	4.85681e-05	0.000199801
Streptococcus_dysgalactiae	0.015873	0.00366801	0.00714504	3.4876e-05	7.29475e-05
Streptococcus_equi	0.00793651	0.00157442	0.0033051	1.62334e-05	2.72163e-05
Streptococcus_intermedius	0.031746	0.00163143	0.00811181	9.5719e-06	4.99265e-05
Streptococcus_anginosus	0.309524	0.00158843	0.001274	1.67625e-05	1.18853e-05
Streptococcus_constellatus	0.0952381	0.00099044	0.00153128	9.59249e-06	1.32094e-05
Streptococcus_parasuis	0.0555556	0.00396258	0.00864949	4.10224e-05	8.82422e-05
Streptococcus_oralis	0.00793651	0.00162083	0.00682033	1.40524e-05	7.35602e-05
Streptococcus_sp_S5	0.423711	0	0.000391893	0	0
Streptococcus_sp_29887	0.480177	0.000450444	0.000321224	6.97521e-06	0
Streptococcus_sp_HN38	0.0555556	0.00123738	0.0031637	1.27814e-05	2.94381e-05
Streptococcus_sp_29896	0.525809	0.000263496	0.000664651	3.35843e-06	4.17591e-06
Streptococcus_sp_116-D4	1	5.90307e-05	8.99426e-05	0	0
Streptococcus_merionis	0.031746	0.000811118	0.00259394	7.33166e-06	2.00776e-05
Streptococcus_troglodytae	0.00793651	0.000553334	0.00466631	5.86687e-06	4.04742e-05
Streptococcus_equinus	0.031746	0.00143781	0.00294378	1.37951e-05	2.69952e-05
Streptococcus_mutans	0.00793651	0.00123826	0.00269891	1.2343e-05	2.32007e-05
Streptococcus_thermophilus	0.84127	0.00199517	0.00207276	1.74632e-05	1.88706e-05
Streptococcus_salivarius	1	0.003098	0.00298395	2.68098e-05	3.21224e-05
Streptococcus_ruminantium	0.0119252	0.000413821	0.00237154	5.08242e-06	2.00776e-05
Streptococcus_alactolyticus	0.420635	0.00115421	0.00195468	1.28304e-05	1.69544e-05
Streptococcus_cristatus	0.00793651	0.000708407	0.00312328	6.705e-06	2.4413e-05
Streptococcus_gordonii	0.222222	0.00120665	0.00134846	9.34653e-06	1.27978e-05
Streptococcus_iniae	0.0555556	0.00045836	0.00109605	5.29509e-06	1.22859e-05
Streptococcus_sanguinis	0.031746	0.00081306	0.0013779	7.12801e-06	1.42233e-05
Streptococcus_pseudoporcinus	0.239317	0.000368775	0.00126313	0	5.51514e-06
Streptococcus_canis	0.547619	0.00128059	0.00140219	1.18061e-05	1.47191e-05
Streptococcus_parauberis	0.84127	0.00103836	0.00112116	9.36824e-06	1.10303e-05
Streptococcus_pneumoniae	0.84127	0.00533761	0.0048176	5.95369e-05	4.81862e-05
Streptococcus_porcinus	0.547619	0.00369013	0.00139706	1.52496e-05	1.3933e-05
Streptococcus_chenjunshii	0.84127	0.000901211	0.000827155	7.37884e-06	7.54703e-06
Streptococcus_oriscaviae	0.0952381	0.00161464	0.000855168	1.63364e-05	9.36953e-06
Streptococcus_ratti	0.547619	0.00083174	0.000711609	8.89424e-06	6.67622e-06
Streptococcus_respiraculi	0.0555556	0.00286214	0.000689101	2.22103e-05	7.8373e-06
Streptococcus_pasteurianus	0.547619	0.00295887	0.00363484	2.82867e-05	3.30164e-05
Streptococcus_urinalis	0.150794	0.00102893	0.000838482	1.03336e-05	8.68048e-06
Streptococcus_agalactiae	0.690476	0.0061042	0.0066938	6.00145e-05	6.64719e-05
Streptococcus_ferus	0.420635	0.000397344	0.00051	3.99333e-06	4.60721e-06
Streptococcus_parasanguinis	0.529619	0.000784107	0.00053621	8.16818e-06	7.25676e-06
Streptococcus_halichoeri	1	0.000289153	0.000224857	0	0
Streptococcus_sobrinus	0.222222	0.000630205	0.000735056	5.65734e-06	6.79342e-06
Streptococcus_marmotae	1	0.000512114	0.000549058	2.8512e-06	7.06692e-06
Streptococcus_infantis	1	0.000548608	0.000477013	5.23828e-06	6.14294e-06
Streptococcus_halotolerans	0.0311412	0.000113142	0.000629322	0	6.24636e-06
Streptococcus_australis	0.79717	0.000309911	0.00028026	0	0
Streptococcus_ilei	0.0449086	6.53454e-05	0.000591342	0	7.13869e-06
Streptococcus_mitis	0.0361451	0.00106539	0.000287238	1.27814e-05	3.58338e-06
Streptococcus_himalayensis	0.690476	0.000870762	0.000718821	9.10056e-06	5.13958e-06
Streptococcus_pantholopis	0.420635	0.000422291	0.000575869	4.18134e-06	4.81835e-06
Streptococcus_pluranimalium	1	0.000667306	0.000606163	5.90606e-06	6.09568e-06
Streptococcus_rubneri	1	0.000334507	0.000154187	0	0
Streptococcus_uberis	0.84127	0.000418029	0.000415616	2.90424e-06	4.0953e-06
Streptococcus_didelphis	0.397615	0.0010051	0.000330349	5.16519e-06	4.17591e-06
Lactococcus_lactis	0.00793651	0.00544695	0.00985143	5.28019e-05	8.67909e-05
Lactococcus_raffinolactis	0.222222	0.000624282	0.00125809	4.90848e-06	1.01901e-05
Lactococcus_cremoris	0.0555556	0.000907285	0.00142697	8.52525e-06	1.33524e-05
Lactococcus_taiwanensis	0.265205	0.000332111	0.000205583	2.54121e-06	0
Lactococcus_paracarnosus	0.672336	0.000587795	0.000402156	6.10972e-06	0
Lactococcus_garvieae	0.222222	0.00143511	0.000846269	1.34337e-05	8.03059e-06
Lactococcus_piscium	0.239317	0.00035194	0.000115641	5.02875e-06	0
Lactococcus_formosensis	0.265205	0.000131366	0.000352616	0	4.90636e-06
Floricoccus_penangensis	0.690476	0.000735135	0.000797053	7.87076e-06	5.66118e-06
Carnobacterium_sp_17-4	0.0119252	0.000459357	0.00412651	3.6303e-06	3.0195e-05
Carnobacterium_divergens	0.309524	0.000842707	0.00141313	7.2606e-06	1.62287e-05
Carnobacterium_maltaromaticum	0.309524	0.000964201	0.00124234	9.55862e-06	1.16004e-05
Carnobacterium_viridans	1	0.000579484	0.000651754	6.72069e-06	5.66118e-06
Carnobacterium_inhibens	0.525809	0.000642809	0.000990554	8.16818e-06	1.28489e-05
Jeotgalibaca_sp_PTS2502	0.480177	0.000458425	0.000353346	5.08242e-06	0
Jeotgalibaca_sp_MA1X17-3	0.222222	0.000956436	0.00158816	8.38125e-06	1.20465e-05
Jeotgalibaca_dankookensis	1	0.000976398	0.0008839	7.37884e-06	8.44655e-06
Jeotgalibaca_porci	1	0.00135846	0.00117036	1.30359e-05	9.36953e-06
Jeotgalibaca_ciconiae	0.420635	0.000850985	0.00125746	6.45853e-06	1.30622e-05
Jeotgalibaca_arthritidis	0.204501	0.000914953	0.000359114	7.62363e-06	0
uncultured_Trichococcus_sp_	0.690476	0.00203901	0.00244614	2.04089e-05	2.40924e-05
Trichococcus_shcherbakoviae	0.150794	0.000930181	0.00151316	1.01648e-05	1.42233e-05
Trichococcus_flocculiformis	1	0.00131465	0.00101121	8.26691e-06	1.02792e-05
Granulicatella_elegans	0.84127	0.0023996	0.00199125	1.77092e-05	2.00776e-05
Granulicatella_adiacens	0.529619	0.000757756	0.000502506	5.80848e-06	7.38814e-06
Marinilactibacillus_sp_15R	0.0555556	0.000635169	0.00140735	4.90848e-06	1.20772e-05
Dolosigranulum_pigrum	0.222222	0.00263744	0.00155192	1.78255e-05	1.30622e-05
Desemzia_incerta	1	0.00155934	0.00170533	1.14048e-05	2.02371e-05
Aerococcus_urinaeequi	0.00793651	0.00184655	0.00555784	1.83422e-05	4.3044e-05
Aerococcus_christensenii	1	0.00164729	0.00156744	1.1367e-05	1.07502e-05
Aerococcus_viridans	0.0720057	0	0.000852973	0	4.35125e-06
Aerococcus_urinaehominis	0.00793651	0.000580442	0.00199666	6.97521e-06	1.8287e-05
Aerococcus_sanguinicola	0.0952381	0.000531361	0.000804602	4.13346e-06	7.58486e-06
Aerococcus_sp_Group_1	0.0720057	0	0.000399101	0	4.0953e-06
Aerococcus_urinae	0.423711	0	0.000122065	0	0
Globicatella_sp_PHS-GS-PNBC-21-1553	0.150794	0.00157819	0.00255625	1.59244e-05	2.86833e-05
Globicatella_sanguinis	0.290347	0.00060022	0.000292506	5.23828e-06	0
Fundicoccus_culcitae	0.00793651	0.00100705	0.00314442	1.05763e-05	2.22682e-05
Facklamia_hominis	0.0200082	0.000267809	0.00101161	0	1.0708e-05
Abiotrophia_defectiva	0.401965	0.000681742	0.00109952	6.97521e-06	9.63671e-06
Suicoccus_acidiformans	0.832519	0.000726	0.000573672	6.10972e-06	5.80019e-06
Ignavigranum_ruoffiae	0.420635	0.000500396	0.000674998	5.16682e-06	5.35402e-06
Bacillus_cytotoxicus	0.031746	0.00200342	0.00696907	1.32506e-05	7.48451e-05
Bacillus_cereus	0.222222	0.0501409	0.095117	0.000510239	0.000657807
Bacillus_thuringiensis	0.84127	0.0109288	0.00893635	5.08932e-05	8.33076e-05
Bacillus_mycoides	0.00793651	0.00261661	0.00653853	2.11527e-05	5.52865e-05
Bacillus_pseudomycoides	0.309524	0.00121395	0.00208624	1.03865e-05	1.73461e-05
Bacillus_sp_JAS24-2	0.0449086	0.000167254	0.00130401	0	1.38126e-05
Bacillus_toyonensis	0.0669553	0.000210738	0.00118199	0	8.7025e-06
Bacillus_wiedmannii	0.015873	0.000624392	0.00148097	5.90606e-06	1.39642e-05
Bacillus_paranthracis	1	0.00033525	0.000629598	0	0
Bacillus_anthracis	0.179712	0.00143776	0	0	0
Bacillus_tropicus	0.607236	0.000507863	0.000212008	0	0
Bacillus_velezensis	0.00793651	0.012113	0.0227777	0.000109945	0.000225315
Bacillus_amyloliquefaciens	1	0.0036429	0.00805658	4.13346e-05	0
Bacillus_siamensis	0.724082	0.0014917	0.000403279	0	0
Bacillus_halotolerans	0.00793651	0.000609479	0.00269981	5.29509e-06	2.40924e-05
Bacillus_mojavensis	0.401965	0.000671981	0.000889668	6.51704e-06	8.03059e-06
Bacillus_subtilis	1	0.0255069	0.0232516	0.000227438	0.000249847
Bacillus_atrophaeus	1	0.00734203	0.00829131	9.06275e-05	2.26447e-05
Bacillus_paralicheniformis	0.222222	0.00164154	0.00257039	1.50036e-05	2.30221e-05
Bacillus_vallismortis	0.00793651	0.000687416	0.00163701	6.91453e-06	1.36427e-05
Bacillus_inaquosorum	0.0906884	0.000216317	0.000815998	2.72273e-06	7.93463e-06
Bacillus_tequilensis	0.746476	0.000402785	0.000325873	3.87512e-06	0
Bacillus_sp_Y1	0.031746	0.00178309	0.00504135	1.49838e-05	5.35402e-05
Bacillus_sp_OxB-1	0.309524	0.00180677	0.00228976	1.36136e-05	2.35119e-05
Bacillus_sp_FJAT-18017	0.150794	0.000888158	0.00210919	5.80848e-06	7.8373e-06
Bacillus_sp_S3	0.015873	0.00112471	0.00188266	1.12012e-05	1.91852e-05
Bacillus_sp_FJAT-42376	0.547619	0.000931711	0.00130777	1.09975e-05	1.01901e-05
Bacillus_sp_DTU_2020_1000418_1_SI_GHA_SEK_038	0.690476	0.00163941	0.00171813	1.38291e-05	1.99646e-05
Bacillus_sp_FJAT-22090	0.420635	0.000820964	0.000668556	6.705e-06	5.80541e-06
Bacillus_sp_T3	0.547619	0.000861818	0.000810746	8.96092e-06	7.58486e-06
Bacillus_sp_N1-1	0.309524	0.00162255	0.00223944	1.57148e-05	2.53767e-05
Bacillus_sp_THAF10	0.84127	0.00076598	0.000725973	7.54312e-06	7.17083e-06
Bacillus_sp_1NLA3E	0.420635	0.00103337	0.000611807	9.6203e-06	6.67622e-06
Bacillus_sp_KH172YL63	0.753298	0.000612799	0.000720871	7.23355e-06	7.67868e-06
Bacillus_sp_DX3_1	0.00793651	0.00063442	0.00103734	6.705e-06	9.8692e-06
Bacillus_sp_NEB1478	0.222222	0.0005837	0.00139173	5.29509e-06	8.4772e-06
Bacillus_sp_ms-22	0.0936926	0.00206571	0.000805106	1.82011e-05	1.10303e-05
Bacillus_sp_Cs-700	0.829357	0.00100223	0.0013421	8.89424e-06	1.15641e-05
Bacillus_pumilus	0.015873	0.00171125	0.00417306	1.55053e-05	4.12184e-05
Bacillus_glycinifermentans	0.00793651	0.00223801	0.00508836	2.09256e-05	4.36864e-05
Bacillus_weihaiensis	0.150794	0.00135878	0.00260192	1.1367e-05	2.00776e-05
Bacillus_altitudinis	0.420635	0.00230636	0.00290292	2.16446e-05	3.25103e-05
Bacillus_infantis	0.309524	0.0016603	0.00264513	2.05694e-05	2.5664e-05
Bacillus_carboniphilus	0.84127	0.000928089	0.0010115	8.80031e-06	6.3989e-06
Bacillus_gobiensis	0.031746	0.000434701	0.00110708	4.13346e-06	1.20465e-05
Bacillus_badius	0.420635	0.000820155	0.000824762	8.34995e-06	6.65486e-06
Bacillus_swezeyi	0.309524	0.000913712	0.00167598	7.23355e-06	1.38126e-05
Bacillus_smithii	0.690476	0.00165702	0.00178594	1.47577e-05	1.66371e-05
Bacillus_shivajii	0.0555556	0.000804332	0.00185662	8.96092e-06	1.29389e-05
Bacillus_methanolicus	0.0952381	0.000721774	0.0011554	7.87076e-06	1.04497e-05
Bacillus_aquiflavi	1	0.000799859	0.000748564	6.10972e-06	6.09568e-06
Bacillus_rugosus	0.655836	0.000266262	0.000379137	0	4.0953e-06
Bacillus_fonticola	0.031746	0.000523999	0.00126113	4.90848e-06	9.81271e-06
Bacillus_safensis	0.0555556	0.00120419	0.00223363	9.55862e-06	1.84932e-05
Bacillus_cabrialesii	1	0.000279896	0.000251348	0	0
Neobacillus_sp_PS3-12	0.00793651	0.00206771	0.0104893	2.09767e-05	8.93002e-05
Neobacillus_sp_114	0.031746	0.00346298	0.00792137	3.50291e-05	5.92537e-05
Neobacillus_sp_OS1-32	0.0952381	0.001434	0.00282706	1.46672e-05	2.58341e-05
Neobacillus_sp_SuZ13	1	0.00250449	0.00259359	2.36123e-05	1.81158e-05
Neobacillus_sp_PS3-34	0.547619	0.00300262	0.00294906	2.26294e-05	3.05704e-05
Neobacillus_sp_PS3-40	0.420635	0.00140699	0.00181571	1.05902e-05	1.69835e-05
Neobacillus_sp_DY30	0.0952381	0.00129049	0.0019327	9.4289e-06	1.33097e-05
Neobacillus_sp_PS2-9	0.222222	0.00123793	0.00166185	1.1367e-05	1.50941e-05
Neobacillus_sp_Marseille-Q6967	0.84127	0.0022841	0.00231534	1.9185e-05	1.65454e-05
Neobacillus_sp_OS1-33	0.0344536	0.000159863	0.00118707	0	1.24546e-05
Neobacillus_sp_WH10	0.015873	0.000705857	0.00171622	6.53454e-06	1.68357e-05
Neobacillus_sp_OS1-2	0.222222	0.0014963	0.00104688	1.52496e-05	8.70811e-06
Neobacillus_sp_YX16	0.547619	0.00130386	0.00109659	1.15602e-05	9.95793e-06
Neobacillus_mesonae	0.031746	0.00276156	0.00624719	3.1729e-05	4.15153e-05
Neobacillus_novalis	0.84127	0.00112299	0.00126664	9.5719e-06	1.32094e-05
Neobacillus_drentensis	0.150794	0.0010747	0.00158499	1.05279e-05	1.88706e-05
Neobacillus_cucumis	0.0555556	0.000862972	0.00229255	7.75023e-06	1.79169e-05
Lysinibacillus_sp_2017	0.031746	0.000571404	0.00103255	5.16519e-06	1.01901e-05
Lysinibacillus_sp_SGAir0095	0.0952381	0.00209853	0.00128226	1.82292e-05	1.24927e-05
Lysinibacillus_sp_CD3-6	0.222222	0.0022084	0.00459815	1.22194e-05	3.83934e-05
Lysinibacillus_sp_Ag94	0.547619	0.000649311	0.000686952	5.86687e-06	8.67304e-06
Lysinibacillus_sp_OF-1	0.690476	0.000880164	0.000779758	7.12801e-06	9.31549e-06
Lysinibacillus_sp_PLM2	0.600402	0.00141129	0.000779899	9.30028e-06	8.68048e-06
Lysinibacillus_timonensis	0.00793651	0.000845576	0.00553061	6.71687e-06	4.55092e-05
Lysinibacillus_sphaericus	0.0555556	0.00230011	0.00501928	2.59566e-05	4.37685e-05
Lysinibacillus_varians	0.290347	0.00224743	0.00389349	2.01688e-05	5.09352e-05
Lysinibacillus_agricola	0.420635	0.000746187	0.000787963	5.44545e-06	6.96649e-06
Lysinibacillus_louembei	0.345742	0.000371262	0.000868046	3.3525e-06	1.22065e-05
Lysinibacillus_fusiformis	0.84127	0.00120684	0.00111785	1.46633e-05	1.10303e-05
Lysinibacillus_capsici	1	0.0010183	0.00164313	0	0
Lysinibacillus_pakistanensis	0.0952381	0.000353736	0.000781567	3.98109e-06	7.38814e-06
Lysinibacillus_irui	0.525809	0.000511923	0.00115314	5.09143e-06	5.4608e-06
Priestia_megaterium	0.015873	0.0087276	0.0155699	8.4223e-05	0.000176994
Priestia_filamentosa	0.00793651	0.000997422	0.00296858	1.0267e-05	2.85548e-05
Priestia_koreensis	0.547619	0.000906503	0.00113995	9.04194e-06	9.21441e-06
Priestia_aryabhattai	0.690476	0.00203128	0.00274765	2.34206e-05	2.00776e-05
Priestia_flexa	0.150794	0.000869434	0.00141935	9.81696e-06	1.39642e-05
Peribacillus_asahii	0.84127	0.0024938	0.00318221	2.76425e-05	2.64188e-05
Peribacillus_simplex	0.547619	0.00425559	0.00605438	4.29539e-05	4.44114e-05
Peribacillus_frigoritolerans	0.00793651	0.0028451	0.0065573	2.90234e-05	5.65354e-05
Peribacillus_muralis	0.150794	0.000697669	0.00153477	6.10972e-06	1.12621e-05
Peribacillus_psychrosaccharolyticus	0.0952381	0.000783186	0.00126868	8.16818e-06	1.0708e-05
Virgibacillus_sp_NKC19-16	0.309524	0.00114277	0.00198521	1.22194e-05	1.3933e-05
Virgibacillus_sp_Bac330	1	0.00226508	0.00231024	2.05694e-05	1.79968e-05
Virgibacillus_sp_SK37	0.0952381	0.00205118	0.00459684	2.45045e-05	5.51514e-05
Virgibacillus_sp_MSP4-1	0.547619	0.00103921	0.000976644	5.90606e-06	8.4772e-06
Virgibacillus_halodenitrificans	1	0.00407953	0.00418033	3.12371e-05	3.05704e-05
Virgibacillus_phasianinus	0.204501	0.000262132	0.000913767	3.08576e-06	9.8157e-06
Virgibacillus_necropolis	0.690476	0.00107037	0.00120247	6.20019e-06	1.38126e-05
Virgibacillus_natechei	0.031746	0.000376656	0.000735077	3.10009e-06	8.03103e-06
Geobacillus_kaustophilus	0.179712	0.00180164	0	0	0
Geobacillus_thermocatenulatus	0.332112	0.0012264	0.000503823	1.16253e-05	0
Geobacillus_proteiniphilus	0.746476	0.00113723	0.00107282	8.8546e-06	0
Geobacillus_subterraneus	0.222222	0.00211325	0.00219689	1.71072e-05	2.09699e-05
Geobacillus_stearothermophilus	0.84127	0.00198516	0.00158864	1.48767e-05	1.88676e-05
Geobacillus_genomosp_3	0.0555556	0.000866088	0.00171899	9.4289e-06	1.36427e-05
Geobacillus_thermodenitrificans	0.0669553	0.00082241	0.00452601	0	4.95247e-05
Metabacillus_sp_cB07	1	0.00178402	0.00196444	1.67922e-05	1.7405e-05
Metabacillus_sp_B2-18	0.015873	0.00181814	0.00369305	2.17913e-05	3.25103e-05
Metabacillus_sp_KUDC1714	0.690476	0.00107558	0.000793938	8.75727e-06	5.37508e-06
Metabacillus_litoralis	0.672336	0.00146167	0.00117733	1.08503e-05	1.77065e-05
Metabacillus_sediminilitoris	0.547619	0.000624356	0.000845055	5.42516e-06	9.4353e-06
Metabacillus_dongyingensis	0.423711	0	0.000552505	0	0
Metabacillus_endolithicus	0.142457	0.000518232	0.00167179	5.65711e-06	9.8692e-06
Parageobacillus_thermoglucosidasius	0.150794	0.00254145	0.00489526	1.80197e-05	3.73638e-05
Parageobacillus_toebii	1	0.00255298	0.00467657	3.29588e-05	0
Parageobacillus_sp_KH3-4	0.309524	0.00144024	0.00194151	9.4289e-06	1.74162e-05
Parageobacillus_genomosp_1	1	0.00164438	0.00157513	1.62926e-05	1.51697e-05
Parageobacillus_caldoxylosilyticus	0.309524	0.000685514	0.0010905	5.26394e-06	1.02382e-05
Niallia_sp_RD1	0.150794	0.00177198	0.00379352	1.52473e-05	3.12318e-05
Niallia_sp_Man26	0.150794	0.00166465	0.00199582	1.24004e-05	1.65454e-05
Niallia_taxi	0.84127	0.00230547	0.00206813	2.19633e-05	1.45895e-05
Niallia_circulans	0.84127	0.00160427	0.00162352	1.4256e-05	1.7149e-05
Cytobacillus_gottheilii	0.031746	0.00185175	0.00677078	1.1367e-05	5.07533e-05
Cytobacillus_firmus	0.84127	0.00267854	0.00298806	2.80772e-05	2.90607e-05
Cytobacillus_pseudoceanisediminis	0.105998	0.000968071	0.00358487	0	3.30183e-05
Cytobacillus_solani	0.547619	0.00090847	0.0012134	8.26691e-06	1.0708e-05
Cytobacillus_kochii	0.84127	0.00243144	0.00256588	1.44671e-05	3.25064e-05
Cytobacillus_dafuensis	0.420635	0.00118798	0.00139817	1.05763e-05	1.16004e-05
Cytobacillus_spongiae	0.309524	0.000570914	0.000657105	5.90606e-06	6.38595e-06
Mesobacillus_sp_S13	0.222222	0.00160237	0.00376307	1.67922e-05	3.75832e-05
Mesobacillus_sp_AQ2	0.222222	0.00121714	0.00180516	1.27814e-05	1.89522e-05
Mesobacillus_jeotgali	0.420635	0.0035449	0.00471286	3.22209e-05	4.06379e-05
Mesobacillus_foraminis	0.309524	0.00108225	0.00143932	8.60864e-06	1.51697e-05
Mesobacillus_subterraneus	0.525809	0.000899283	0.000905912	5.62697e-06	8.7025e-06
Heyndrickxia_oleronia	0.031746	0.00342106	0.00543558	3.83699e-05	5.23595e-05
Heyndrickxia_coagulans	0.690476	0.00475233	0.00517272	4.96589e-05	5.31195e-05
Heyndrickxia_vini	0.00793651	0.000375948	0.000798444	4.53788e-06	8.03103e-06
Halobacillus_halophilus	0.150794	0.00030916	0.00122226	3.56203e-06	4.90636e-06
Halobacillus_amylolyticus	0.00793651	0.00038814	0.00246286	4.65014e-06	2.45393e-05
Halobacillus_mangrovi	0.031746	0.000960036	0.00177598	9.21937e-06	1.77384e-05
Halobacillus_litoralis	1	0.00114295	0.00107734	1.01829e-05	9.8157e-06
Halobacillus_salinarum	0.547619	0.000693502	0.00103533	5.65734e-06	7.06692e-06
Halobacillus_naozhouensis	0.222222	0.00096003	0.000669112	9.10056e-06	6.10325e-06
Alkalihalobacillus_sp_LMS39	0.420635	0.00166178	0.0027204	1.88589e-05	1.91967e-05
Alkalihalobacillus_sp_AL-G	0.309524	0.000407969	0.0010492	3.05486e-06	6.69252e-06
Alkalihalobacillus_sp_LMS6	1	0.000505294	0.000706766	4.71939e-06	5.37508e-06
Oceanobacillus_jeddahense	0.00793651	0.00113089	0.00222775	9.83845e-06	2.00287e-05
Oceanobacillus_zhaokaii	0.84127	0.00100648	0.0010238	1.01648e-05	7.8373e-06
Oceanobacillus_oncorhynchi	0.150794	0.00110166	0.00164701	7.73898e-06	1.61252e-05
Oceanobacillus_kimchii	1	0.00146462	0.00147346	1.0592e-05	1.56133e-05
Oceanobacillus_iheyensis	0.150794	0.000622843	0.0012095	5.16682e-06	1.02619e-05
Pontibacillus_sp_ALD_SL1	0.0555556	0.000828784	0.00272066	5.6835e-06	1.7361e-05
Pontibacillus_chungwhensis	0.834035	0.00127706	0.00357684	1.3645e-05	1.89407e-05
Pontibacillus_sp_HMF3514	0.84127	0.00107097	0.0015524	1.05763e-05	1.01595e-05
Psychrobacillus_sp_INOP01	0.00793651	0.000652894	0.00701496	7.23355e-06	6.039e-05
Psychrobacillus_sp_AK_1817	0.00793651	0.000262026	0.0010663	2.8512e-06	7.38814e-06
Psychrobacillus_glaciei	0.150794	0.00190213	0.00464764	1.64962e-05	4.42804e-05
Rossellomorea_marisflavi	0.0952381	0.00242102	0.00342126	2.29924e-05	3.30164e-05
Rossellomorea_sp_KS-H15a	0.423711	0	0.000417591	0	0
Rossellomorea_vietnamensis	0.420635	0.00264676	0.00194213	2.59566e-05	1.88676e-05
Radiobacillus_kanasensis	0.0555556	0.000946714	0.00225719	1.0267e-05	1.36427e-05
Radiobacillus_deserti	1	0.00141137	0.00156674	1.08503e-05	1.82929e-05
Evansella_cellulosilytica	0.222222	0.00173381	0.00354569	1.45212e-05	2.85548e-05
Evansella_sp_LMS18	0.84127	0.00169511	0.00166301	2.09067e-05	1.79169e-05
Shouchella_lehensis	0.672336	0.000913072	0.00206401	1.17337e-05	1.7361e-05
Shouchella_clausii	0.0952381	0.000945711	0.00177176	7.75023e-06	1.50975e-05
Lentibacillus_sp_CBA3610	0.309524	0.00209782	0.00328762	1.89401e-05	2.50554e-05
Lentibacillus_daqui	1	0.000861828	0.00101124	8.00857e-06	7.25676e-06
Lentibacillus_amyloliquefaciens	0.031746	0.000632251	0.00190487	5.23828e-06	1.24546e-05
Mangrovibacillus_cuniculi	1	0.0013619	0.00250549	1.18837e-05	1.02619e-05
Aeribacillus_pallidus	0.372748	0.00065855	0.00182109	0	1.77065e-05
Paraliobacillus_zengyii	0.309524	0.0014976	0.00199722	9.04194e-06	1.42774e-05
Fictibacillus_enclensis	0.031746	0.00106234	0.00216598	1.03865e-05	2.05583e-05
Fictibacillus_sp_KU28468	0.547619	0.00133225	0.00133667	1.27061e-05	1.47236e-05
Fictibacillus_phosphorivorans	0.345742	0.000518361	0.000660468	5.90606e-06	6.67622e-06
Fictibacillus_arsenicus	0.345742	0.000454441	0.000372469	5.65734e-06	4.49713e-06
Salicibibacter_cibarius	0.309524	0.00184929	0.00129156	1.77092e-05	1.1774e-05
Salicibibacter_halophilus	0.116074	0.000262246	0.000930149	3.44346e-06	7.93463e-06
Salicibibacter_cibi	0.675174	0.000601066	0.000661466	5.70241e-06	9.05789e-06
Salicibibacter_kimchii	0.450644	0.000516557	0.000275843	3.93538e-06	0
Terribacillus_sp_DMT04	0.0952381	0.000916684	0.00230364	9.55862e-06	1.43335e-05
Halalkalibacterium_halodurans	0.00793651	0.00123491	0.00264057	1.37738e-05	2.33995e-05
Anoxybacillus_flavithermus	1	0.00137024	0.0012513	1.13142e-05	1.24816e-05
Anoxybacillus_caldiproteolyticus	0.0952381	0.00064975	0.00123155	4.40016e-06	1.24927e-05
Anoxybacillus_gonensis	0.600402	0.000802384	0.000554808	5.29509e-06	4.9346e-06
Anoxybacillus_amylolyticus	0.0593271	0.000230504	0.00055817	2.72273e-06	5.37508e-06
Sutcliffiella_horikoshii	0.690476	0.00226497	0.00270095	2.01506e-05	2.85548e-05
Salisediminibacterium_selenitireducens	0.031746	0.000876037	0.001755	8.59078e-06	1.50965e-05
Salisediminibacterium_beveridgei	0.690476	0.000616153	0.000736835	5.02875e-06	9.98228e-06
Alkalihalophilus_pseudofirmus	0.0952381	0.000781615	0.00168047	7.53532e-06	1.1774e-05
Gracilibacillus_salitolerans	0.150794	0.000782838	0.00114887	8.11672e-06	9.8157e-06
Gracilibacillus_caseinilyticus	0.222222	0.00118064	0.00176662	1.0592e-05	1.96314e-05
Gracilibacillus_salinarum	0.84127	0.000736207	0.000564226	6.53454e-06	5.35402e-06
Caldalkalibacillus_thermarum	0.015873	0.00120264	0.00218395	1.16085e-05	2.03803e-05
Pradoshia_sp_D12	0.031746	0.000946308	0.00174427	1.03304e-05	1.77065e-05
Siminovitchia_fortis	0.222222	0.00143825	0.00241658	1.4867e-05	2.66616e-05
Domibacillus_sp_DTU_2020_1001157_1_SI_ALB_TIR_016	0.420635	0.00121802	0.00157403	8.14629e-06	1.13205e-05
Halalkalibacter_krulwichiae	0.547619	0.00154806	0.00128627	1.3645e-05	7.42272e-06
Salipaludibacillus_sp_LMS25	0.00793651	0.000707891	0.00277674	7.73898e-06	2.37705e-05
Salimicrobium_jeotgali	0.031746	0.000937883	0.00152227	9.5719e-06	1.43417e-05
Caldibacillus_thermoamylovorans	0.0952381	0.00203538	0.00371895	2.2606e-05	3.12266e-05
Lederbergia_lenta	0.015873	0.00100174	0.00214957	1.05902e-05	2.28069e-05
Ectobacillus_sp_JY-23	0.0952381	0.00157688	0.00321721	2.06607e-05	2.38022e-05
Pseudalkalibacillus_hwajinpoensis	0.0952381	0.000849495	0.00136875	7.53532e-06	1.2832e-05
Gottfriedia_acidiceleris	0.420635	0.00141909	0.0010466	1.18121e-05	8.99838e-06
Fervidibacillus_halotolerans	0.150794	0.00101469	0.000580607	8.71272e-06	7.58486e-06
Fervidibacillus_albus	0.675174	0.000549673	0.000500661	5.65711e-06	4.64433e-06
Anaerobacillus_isosaccharinicus	0.309524	0.000831769	0.00133292	6.92435e-06	1.16004e-05
Sediminibacillus_dalangtanensis	0.150794	0.00107167	0.0013384	9.55862e-06	1.33524e-05
Paenalkalicoccus_suaedae	0.0361451	0.00030682	0.00141285	2.90424e-06	1.12428e-05
Amphibacillus_xylanus	0.690476	0.0012442	0.00109665	1.59733e-05	1.10061e-05
Allobacillus_halotolerans	0.440686	6.53454e-05	0.000191441	0	0
Paenibacillus_sp_sptzw28	0.150794	0.00175975	0.00394815	1.47027e-05	2.81562e-05
Paenibacillus_sp_RUD330	0.420635	0.00215306	0.0027682	1.63364e-05	2.27546e-05
Paenibacillus_sp_MMS20-IR301	0.222222	0.00293939	0.00428346	2.40257e-05	4.12089e-05
Paenibacillus_sp_PK3_47	0.00793651	0.00203465	0.00379417	2.06673e-05	3.61396e-05
Paenibacillus_sp_FSL_H7-0737	0.00793651	0.000802281	0.0086163	7.94264e-06	7.06692e-05
Paenibacillus_sp_RC67	0.00793651	0.000816077	0.00242079	8.34995e-06	2.17563e-05
Paenibacillus_sp_32O-W	0.0555556	0.00221987	0.00375054	1.6972e-05	4.01851e-05
Paenibacillus_sp_FSL_R7-0273	0.015873	0.00169349	0.00299628	1.68809e-05	2.49633e-05
Paenibacillus_sp_SYP-B4298	0.031746	0.00189707	0.00289335	1.92769e-05	2.58341e-05
Paenibacillus_sp_IHB_B_3084	0.0952381	0.00104722	0.00519952	9.77555e-06	2.68754e-05
Paenibacillus_sp_H1-7	0.0952381	0.00135527	0.00237488	1.46672e-05	2.4673e-05
Paenibacillus_sp_FSL_R5-0912	0.547619	0.00236688	0.00303137	2.70295e-05	2.23084e-05
Paenibacillus_sp_FSL_R7-0331	0.0952381	0.00177648	0.00288606	1.54288e-05	2.52866e-05
Paenibacillus_sp_YPG26	0.0952381	0.00127944	0.00229156	1.39504e-05	2.00776e-05
Paenibacillus_sp_JDR-2	0.0952381	0.00119995	0.00191138	1.08909e-05	1.82929e-05
Paenibacillus_sp_PAMC21692	0.0952381	0.00089521	0.00377086	1.03464e-05	2.14161e-05
Paenibacillus_sp_CAA11	0.0555556	0.00129893	0.0022412	9.63844e-06	2.26411e-05
Paenibacillus_sp_FSL_H7-0357	0.0952381	0.00205525	0.00276735	1.98923e-05	2.7304e-05
Paenibacillus_sp_YPD9-1	0.309524	0.00223589	0.00241773	1.97851e-05	2.43158e-05
Paenibacillus_sp_DCT19	0.690476	0.00214465	0.0031627	2.52306e-05	2.50554e-05
Paenibacillus_sp_MBLB1832	0.150794	0.00149648	0.00195437	1.60889e-05	1.87391e-05
Paenibacillus_sp_19GGS1-52	0.222222	0.00155229	0.00207134	1.64794e-05	2.21644e-05
Paenibacillus_sp_HWE-109	0.420635	0.00145931	0.00167065	1.44671e-05	1.65082e-05
Paenibacillus_sp_B01	1	0.0037276	0.00296785	2.89342e-05	2.92314e-05
Paenibacillus_sp_JZ16	0.0952381	0.00131206	0.0025391	1.30341e-05	2.40918e-05
Paenibacillus_sp_URB8-2	0.015873	0.00172299	0.00234894	1.64962e-05	2.12443e-05
Paenibacillus_sp_JNUCC-31	0.150794	0.000839108	0.00148767	8.7836e-06	1.42233e-05
Paenibacillus_sp_FSL_R5-0345	0.015873	0.000442117	0.00122844	3.6303e-06	9.57892e-06
Paenibacillus_sp_BIHB_4019	0.150794	0.00152591	0.00179482	1.40524e-05	1.67036e-05
Paenibacillus_sp_R14_2021_	0.84127	0.00154829	0.00153085	1.29171e-05	1.47236e-05
Paenibacillus_sp_FSL_P4-0081	0.309524	0.000805919	0.00117274	7.75265e-06	8.03103e-06
Paenibacillus_sp_D2_2	0.0555556	0.000642592	0.00126516	6.71687e-06	1.07502e-05
Paenibacillus_sp_CC-CFT742	1	0.000555268	0.00120255	7.54312e-06	0
Paenibacillus_sp_PSB04	0.150794	0.00162844	0.0028117	1.18837e-05	2.28069e-05
Paenibacillus_sp_481	1	0.00100601	0.000938986	1.06861e-05	1.09216e-05
Paenibacillus_sp_N3/727	0.015873	0.00117757	0.00191285	1.13142e-05	1.91967e-05
Paenibacillus_sp_IHBB_10380	0.84127	0.00122136	0.00140566	1.30359e-05	1.43335e-05
Paenibacillus_sp_BIC5C1	0.672336	0.000488493	0.00042799	6.31338e-06	4.35125e-06
Paenibacillus_sp_G2S3	1	0.000648432	0.000573779	5.6835e-06	5.63103e-06
Paenibacillus_sp_Y412MC10	0.265205	0.000337298	0.00238905	0	2.24857e-05
Paenibacillus_sp_BR1-192	0.0952381	0.00362288	0.00559668	4.58873e-05	5.71095e-05
Paenibacillus_sp_E222	0.222222	0.00102277	0.0013959	7.37884e-06	1.38312e-05
Paenibacillus_sp_PK1-4R	0.397615	0.000878143	0.00124135	7.80515e-06	1.09216e-05
Paenibacillus_donghaensis	0.0555556	0.00719907	0.0132706	7.89933e-05	0.000122603
Paenibacillus_alvei	0.00793651	0.00218174	0.0103843	2.25079e-05	0.000107981
Paenibacillus_sophorae	0.150794	0.00480492	0.00608507	4.17485e-05	5.05071e-05
Paenibacillus_polymyxa	0.150794	0.0161611	0.0259562	0.000122995	0.00024367
Paenibacillus_mucilaginosus	0.00793651	0.00273734	0.00501777	2.89153e-05	4.86316e-05
Paenibacillus_protaetiae	0.031746	0.00273265	0.00502046	2.15817e-05	5.63125e-05
Paenibacillus_sonchi	0.031746	0.000660325	0.00186778	8.00857e-06	1.36427e-05
Paenibacillus_riograndensis	0.84127	0.00243348	0.00148524	9.63844e-06	1.47236e-05
Paenibacillus_tianjinensis	0.00793651	0.00246262	0.00598228	2.52306e-05	4.19398e-05
Paenibacillus_algicola	0.0952381	0.00160523	0.00347417	1.44577e-05	2.41544e-05
Paenibacillus_ihbetae	0.0952381	0.0019427	0.00427877	1.47027e-05	3.45422e-05
Paenibacillus_larvae	0.00793651	0.000735526	0.00389142	6.97521e-06	2.18622e-05
Paenibacillus_macerans	0.547619	0.00353507	0.00394741	2.79011e-05	3.36714e-05
Paenibacillus_stellifer	0.031746	0.00167716	0.00302576	1.44577e-05	2.72163e-05
Paenibacillus_aurantius	0.0555556	0.00184262	0.00371074	1.94864e-05	2.55956e-05
Paenibacillus_woosongensis	0.015873	0.0015208	0.00308705	1.36136e-05	3.36714e-05
Paenibacillus_lycopersici	0.420635	0.00222897	0.00276096	2.01506e-05	2.54316e-05
Paenibacillus_chitinolyticus	0.0952381	0.00161685	0.00249877	1.3645e-05	2.36469e-05
Paenibacillus_azoreducens	0.420635	0.0019747	0.00243463	2.11527e-05	2.41544e-05
Paenibacillus_durus	1	0.00286951	0.00305197	2.74486e-05	2.64146e-05
Paenibacillus_odorifer	0.420635	0.00174194	0.00228994	1.3645e-05	1.68931e-05
Paenibacillus_lutimineralis	0.015873	0.00104795	0.00224446	1.00753e-05	1.89407e-05
Paenibacillus_antarcticus	1	0.00216296	0.00239461	1.89401e-05	2.3292e-05
Paenibacillus_baekrokdamisoli	1	0.00237577	0.0022832	2.21448e-05	1.96254e-05
Paenibacillus_elgii	1	0.00278656	0.00291552	3.28093e-05	3.04588e-05
Paenibacillus_dendritiformis	0.309524	0.00310193	0.00366008	3.05486e-05	3.73696e-05
Paenibacillus_konkukensis	0.015873	0.00185904	0.00460493	1.72439e-05	3.52473e-05
Paenibacillus_tritici	0.309524	0.00235996	0.00298226	2.46425e-05	3.32123e-05
Paenibacillus_rhizovicinus	0.031746	0.00136758	0.0023883	1.36195e-05	2.3292e-05
Paenibacillus_typhae	0.309524	0.00140729	0.00254166	1.14354e-05	2.50837e-05
Paenibacillus_barcinonensis	0.690476	0.00132327	0.00157373	1.198e-05	1.27719e-05
Paenibacillus_thiaminolyticus	0.420635	0.00255791	0.00308331	2.50491e-05	2.66194e-05
Paenibacillus_beijingensis	0.015873	0.00213113	0.00321226	2.13986e-05	2.7866e-05
Paenibacillus_cellulosilyticus	0.84127	0.00152539	0.00157207	1.29171e-05	1.35868e-05
Paenibacillus_andongensis	0.015873	0.000662791	0.00218569	5.29509e-06	2.50554e-05
Paenibacillus_psychroresistens	0.222222	0.000842699	0.00142983	8.00857e-06	1.42233e-05
Paenibacillus_physcomitrellae	0.150794	0.00194767	0.00270133	1.86483e-05	2.98738e-05
Paenibacillus_lentus	0.222222	0.00115941	0.00157208	1.11087e-05	1.56133e-05
Paenibacillus_amylolyticus	0.309524	0.00220672	0.00259776	1.66999e-05	1.78467e-05
Paenibacillus_urinalis	0.031746	0.00183775	0.00333766	1.63364e-05	3.36714e-05
Paenibacillus_spongiae	0.150794	0.00177293	0.00246416	1.60171e-05	2.49854e-05
Paenibacillus_swuensis	0.00793651	0.000850337	0.00201215	7.54312e-06	1.48454e-05
Paenibacillus_naphthalenovorans	0.031746	0.0012607	0.00184384	1.26587e-05	1.69835e-05
Paenibacillus_pabuli	0.00793651	0.000876195	0.00237833	8.71272e-06	2.22682e-05
Paenibacillus_bovis	0.222222	0.00119073	0.00206914	1.198e-05	2.12008e-05
Paenibacillus_jilunlii	0.547619	0.00184437	0.00232699	1.86931e-05	2.45393e-05
Paenibacillus_polygoni	0.00793651	0.00041521	0.00128205	4.40016e-06	1.27719e-05
Paenibacillus_kribbensis	0.222222	0.00175994	0.00249259	1.96339e-05	2.30221e-05
Paenibacillus_albicereus	0.00793651	0.00177726	0.00289405	1.92769e-05	2.81562e-05
Paenibacillus_marchantiae	0.0211767	0.000351398	0.00233086	3.86949e-06	1.35657e-05
Paenibacillus_albus	0.031746	0.00106174	0.00202768	9.10056e-06	2.11351e-05
Paenibacillus_agaridevorans	0.015873	0.0034391	0.00497144	3.93538e-05	4.68477e-05
Paenibacillus_hunanensis	0.031746	0.000754026	0.00200552	7.07909e-06	1.574e-05
Paenibacillus_yonginensis	0.222222	0.00234282	0.0029716	2.05341e-05	2.81086e-05
Paenibacillus_sabinae	0.84127	0.00182191	0.00184415	1.44671e-05	1.76673e-05
Paenibacillus_uliginis	0.547619	0.00359028	0.00278406	3.29588e-05	2.86833e-05
Paenibacillus_borealis	0.547619	0.00156865	0.00196162	1.2142e-05	1.76673e-05
Paenibacillus_crassostreae	0.309524	0.000649189	0.0010711	5.70241e-06	1.13205e-05
Paenibacillus_guangzhouensis	0.309524	0.000823009	0.00103849	8.60864e-06	1.13224e-05
Paenibacillus_cellulositrophicus	0.309524	0.00177529	0.00254987	1.80839e-05	2.32007e-05
Paenibacillus_brasilensis	0.332112	0.000451859	0.00101083	0	9.57892e-06
Paenibacillus_graminis	0.0555556	0.00114448	0.00206179	1.16253e-05	1.91967e-05
Paenibacillus_lautus	0.015873	0.000958549	0.00213001	9.5719e-06	2.63239e-05
Paenibacillus_xylanilyticus	0.440686	0.000304992	0.000870892	0	0
Paenibacillus_terrae	0.690476	0.000938445	0.00123474	9.25727e-06	9.63671e-06
Paenibacillus_kyungheensis	0.423711	0	0.000372619	0	0
Paenibacillus_xylanexedens	0.265205	0.000426706	0.000844433	0	1.15641e-05
Paenibacillus_peoriae	0.397615	0.00335073	0.00187218	3.37345e-05	2.84111e-05
Brevibacillus_sp_WF146	0.309524	0.00446537	0.00524612	3.56644e-05	4.76078e-05
Brevibacillus_sp_NSP2_1	0.84127	0.00276738	0.00377156	2.5088e-05	3.07687e-05
Brevibacillus_sp_DP1_3A	0.66643	0.00025639	0.000368111	2.72391e-06	4.9346e-06
Brevibacillus_laterosporus	0.547619	0.0103511	0.0118991	8.42315e-05	0.000100769
Brevibacillus_brevis	0.00793651	0.00308812	0.00478503	3.10106e-05	4.58161e-05
Brevibacillus_marinus	0.309524	0.00228689	0.00287721	2.2606e-05	2.35479e-05
Brevibacillus_ruminantium	0.031746	0.00268948	0.00392252	2.54121e-05	3.97671e-05
Brevibacillus_composti	0.150794	0.00173937	0.00234928	1.60889e-05	2.05237e-05
Brevibacillus_choshinensis	0.150794	0.00119933	0.00160641	9.10056e-06	1.47236e-05
Brevibacillus_borstelensis	0.309524	0.00125171	0.00145795	1.22194e-05	1.45135e-05
Brevibacillus_humidisoli	0.00793651	0.000695365	0.00122954	7.54312e-06	1.20465e-05
Brevibacillus_parabrevis	0.0177501	0.000236123	0.00201678	0	2.24857e-05
Brevibacillus_agri	0.150794	0.00207813	0.00320008	2.16003e-05	2.92314e-05
Brevibacillus_formosus	0.204501	0.000719272	0.000286474	6.71606e-06	0
Cohnella_sp_LGH	0.547619	0.00426521	0.00380291	4.12776e-05	3.48325e-05
Cohnella_cholangitidis	0.309524	0.0022753	0.00337322	2.11804e-05	2.81086e-05
Cohnella_candidum	0.690476	0.00224575	0.00224193	1.65338e-05	1.84288e-05
Cohnella_herbarum	0.015873	0.00152387	0.00297502	1.55053e-05	3.01881e-05
Cohnella_abietis	0.222222	0.000539384	0.000947973	5.94184e-06	1.02792e-05
Aneurinibacillus_sp_Ricciae_BoGa-3	0.00793651	0.00154454	0.00761135	1.36921e-05	6.71357e-05
Aneurinibacillus_sp_B1	0.84127	0.00160735	0.00134909	1.50706e-05	1.48038e-05
Aneurinibacillus_soli	0.00793651	0.000793766	0.00241042	6.31338e-06	2.40918e-05
Thermobacillus_composti	0.309524	0.00294486	0.00398212	2.61914e-05	2.85548e-05
Saccharibacillus_brassicae	0.84127	0.00230153	0.00198047	1.93474e-05	2.00028e-05
Staphylococcus_aureus	0.0952381	0.019859	0.0315184	0.00017894	0.000263082
Staphylococcus_sp_IVB6181	0.0555556	0.0012829	0.00268576	1.36921e-05	3.16779e-05
Staphylococcus_sp_17KM0847	0.672336	0.00102768	0.000762878	1.279e-05	8.19059e-06
Staphylococcus_piscifermentans	0.00793651	0.00048843	0.00408576	3.61677e-06	4.55092e-05
Staphylococcus_epidermidis	0.420635	0.00454514	0.00537772	3.93538e-05	5.35402e-05
Staphylococcus_haemolyticus	0.015873	0.00123508	0.00577847	1.34414e-05	5.49292e-05
Staphylococcus_muscae	0.00793651	0.000570121	0.00551834	6.51704e-06	3.95105e-05
Staphylococcus_argenteus	0.0449086	6.89757e-05	0.00212727	0	2.09699e-05
Staphylococcus_simulans	0.84127	0.00141448	0.00167743	1.56103e-05	1.62551e-05
Staphylococcus_gallinarum	0.150794	0.000621499	0.00118751	6.705e-06	9.05789e-06
Staphylococcus_hominis	0.420635	0.00162231	0.00198214	5.49875e-06	1.78467e-05
Staphylococcus_xylosus	0.0555556	0.00160547	0.0110209	1.21528e-05	2.52866e-05
Staphylococcus_saprophyticus	0.0669553	0.000227189	0.00120974	0	1.20465e-05
Staphylococcus_felis	0.0746392	8.38125e-05	0.000635098	0	4.64433e-06
Staphylococcus_shinii	0.0669553	0.000139548	0.00156855	0	1.95946e-05
Staphylococcus_ratti	0.0555556	0.00132125	0.00408353	1.24231e-05	3.43445e-05
Staphylococcus_pseudintermedius	0.0952381	0.000677909	0.00134269	5.42516e-06	1.09216e-05
Staphylococcus_simiae	0.235861	0.00115495	0.000444561	9.81696e-06	0
Staphylococcus_hyicus	0.690476	0.00209139	0.00174173	1.77885e-05	1.54187e-05
Staphylococcus_agnetis	0.00793651	0.00059075	0.00181035	6.20019e-06	1.56133e-05
Staphylococcus_lugdunensis	0.150794	0.000512907	0.000928785	4.71939e-06	8.44655e-06
Staphylococcus_lloydii	0.672336	0.000352636	0.000339624	4.88778e-06	3.19297e-06
Staphylococcus_pasteuri	0.84127	0.00136981	0.00145552	1.21528e-05	1.22065e-05
Staphylococcus_coagulans	0.503812	0.000718002	0.000262916	3.25852e-06	0
Staphylococcus_arlettae	0.84127	0.000966231	0.0010537	1.05763e-05	8.7025e-06
Staphylococcus_debuckii	0.157939	5.70241e-05	0.000377251	0	3.77352e-06
Staphylococcus_pettenkoferi	1	0.000212822	0.000286474	2.3597e-06	0
Staphylococcus_saccharolyticus	0.309524	0.000467256	0.000521444	4.48046e-06	6.67622e-06
Staphylococcus_schweitzeri	0.834035	0.000646885	0.000519047	5.41115e-06	8.03059e-06
Staphylococcus_kloosii	0.181221	0.000476813	0.000141338	3.1975e-06	0
Staphylococcus_capitis	0.309524	0.00143084	0.000810524	1.03304e-05	9.95793e-06
Staphylococcus_condimenti	0.672336	0.000669314	0.000616228	7.12801e-06	4.90785e-06
Staphylococcus_edaphicus	0.309524	0.000494549	0.000828618	4.67326e-06	6.79342e-06
Staphylococcus_auricularis	0.0111594	0.000159558	0.000755174	0	7.67868e-06
Staphylococcus_succinus	0.724082	0.000177025	0.000241713	0	0
Staphylococcus_warneri	0.440686	9.63844e-05	0.000424098	0	0
Staphylococcus_cohnii	0.031746	0.000423575	0.00117396	3.93538e-06	1.16998e-05
Staphylococcus_chromogenes	0.672336	0.000355883	0.000450344	3.3525e-06	5.13958e-06
Staphylococcus_pseudoxylosus	0.79717	0.000144594	0.000102792	0	0
Staphylococcus_nepalensis	0.0593271	0.000415188	0.031079	3.68942e-06	2.07577e-05
Mammaliicoccus_stepanovicii	0.00793651	0.00113526	0.00715762	9.77555e-06	5.84627e-05
Mammaliicoccus_sciuri	0.015873	0.00263665	0.00536274	2.58341e-05	5.13958e-05
Mammaliicoccus_vitulinus	0.031746	0.000948297	0.0021746	8.59078e-06	2.29314e-05
Mammaliicoccus_lentus	0.84127	0.00158022	0.00404423	1.58853e-05	1.58513e-05
Macrococcus_canis	0.420635	0.00225333	0.00292188	2.03245e-05	2.32007e-05
Macrococcus_bovicus	0.0952381	0.00080628	0.00137922	9.4289e-06	1.07502e-05
Macrococcus_caseolyticus	0.690476	0.00339637	0.00233785	2.63508e-05	2.43158e-05
Macrococcus_brunensis	0.157939	5.41115e-05	0.000599039	0	5.88699e-06
Macrococcus_armenti	0.309524	0.00156449	0.0022474	1.26587e-05	2.25241e-05
Macrococcus_equipercicus	0.309524	0.000622808	0.00078653	5.86687e-06	6.3989e-06
Jeotgalicoccus_sp_WY2	1	0.0011245	0.00245574	1.15242e-05	1.0708e-05
Jeotgalicoccus_sp_ATCC_8456	0.0593271	0.000359877	0.00122257	3.68942e-06	8.03103e-06
Salinicoccus_halodurans	0.690476	0.00159314	0.00179713	1.58853e-05	1.38216e-05
Nosocomiicoccus_massiliensis	0.690476	0.000536341	0.000600565	4.90848e-06	6.69252e-06
Nosocomiicoccus_ampullae	1	0.000281145	0.000265707	0	0
Abyssicoccus_albus	0.829357	0.000407026	0.00037497	6.71606e-06	4.60721e-06
Planococcus_sp_N056	0.222222	0.00274111	0.00199357	2.63508e-05	1.51697e-05
Planococcus_sp_N022	0.150794	0.000638206	0.00100549	5.08242e-06	9.81271e-06
Planococcus_sp_N016	0.309524	0.000843777	0.000619133	7.2606e-06	5.80019e-06
Planococcus_sp_107-1	0.294802	0.000433279	0.000638614	3.44879e-06	5.51514e-06
Planococcus_sp_MB-3u-03	0.0570079	0.000352818	0.00128444	0	1.20465e-05
Planococcus_massiliensis	0.0555556	0.000493877	0.00162206	5.62697e-06	1.20772e-05
Planococcus_versutus	0.00793651	0.000504502	0.00406947	4.2768e-06	2.82677e-05
Planococcus_lenghuensis	0.150794	0.00108067	0.00185107	6.49547e-06	1.89407e-05
Planococcus_antarcticus	0.690476	0.00185431	0.00148743	1.62334e-05	1.50975e-05
Planococcus_maritimus	0.222222	0.00127949	0.00235234	1.50036e-05	2.05237e-05
Planococcus_plakortidis	0.84127	0.000837313	0.000740203	5.44781e-06	7.92565e-06
Planococcus_donghaensis	1	0.000645021	0.00068142	6.51704e-06	4.60721e-06
Planococcus_halocryophilus	1	0.000405092	0.000495079	3.05486e-06	3.83934e-06
Planococcus_glaciei	1	0.00121186	0.00101253	1.00844e-05	1.05675e-05
Planococcus_halotolerans	0.222222	0.00053863	0.000702778	5.29509e-06	8.03059e-06
Planococcus_rifietoensis	0.823664	0.000326408	0.000245026	4.65014e-06	0
Planococcus_faecalis	0.015873	0.0008418	0.00163124	1.03865e-05	1.78467e-05
Sporosarcina_sp_Te-1	0.031746	0.000650691	0.00194588	5.99e-06	1.22859e-05
Sporosarcina_sp_0_2-SM1T-5	1	0.00155246	0.0015672	1.67625e-05	1.30538e-05
Sporosarcina_sp_Marseille-Q4943	0.309524	0.00168676	0.00114934	1.4867e-05	1.0708e-05
Sporosarcina_sp_Marseille-Q4063	0.015873	0.000705559	0.00108334	6.51704e-06	9.4353e-06
Sporosarcina_sp_resist	0.655836	0.000620141	0.000449796	6.31338e-06	0
Sporosarcina_sp_PTS2304	0.397615	0.00030021	0.000507837	2.90424e-06	5.78203e-06
Sporosarcina_sp_T2O-4	0.420635	0.000623975	0.000850581	4.53788e-06	9.72633e-06
Sporosarcina_sp_P33	0.79717	0.000361113	0.000507533	0	0
Sporosarcina_ureae	0.031746	0.00206644	0.00379866	1.60171e-05	4.10475e-05
Sporosarcina_thermotolerans	0.150794	0.00180446	0.00341179	1.95511e-05	2.48277e-05
Sporosarcina_pasteurii	0.547619	0.00119283	0.0012642	1.17985e-05	1.50975e-05
Sporosarcina_ureilytica	0.525809	0.000708513	0.000356667	4.13346e-06	3.48325e-06
Kurthia_sp_YJT4	0.235861	0.00187022	0.00316185	0	1.77065e-05
Kurthia_zopfii	0.690476	0.00148413	0.00118812	1.36136e-05	1.42233e-05
Solibacillus_sp_R5-41	0.031746	0.00149261	0.00237111	1.34321e-05	2.43827e-05
Solibacillus_silvestris	0.0952381	0.000953913	0.0012643	9.63844e-06	1.20465e-05
Solibacillus_daqui	0.249153	0.000415381	0.00083722	3.87512e-06	1.12428e-05
Paenisporosarcina_cavernae	0.440686	7.23355e-05	0.000806284	0	0
Paenisporosarcina_antarctica	0.753298	0.000740108	0.000812347	6.72069e-06	9.57892e-06
Ureibacillus_thermosphaericus	0.690476	0.00190006	0.00201945	1.41582e-05	2.35119e-05
Ureibacillus_thermophilus	1	0.0016404	0.00234704	1.64794e-05	1.47236e-05
Jeotgalibacillus_malaysiensis	0.015873	0.00107616	0.00246415	1.03464e-05	2.85548e-05
Viridibacillus_sp_JNUCC-6	0.150794	0.000958605	0.00131845	7.96219e-06	1.31702e-05
Listeria_monocytogenes	0.420635	0.020393	0.0287809	0.000137588	0.000252629
Listeria_weihenstephanensis	0.031746	0.00107129	0.00267588	8.7836e-06	2.94381e-05
Listeria_innocua	0.309524	0.00161685	0.00213397	1.47254e-05	2.18622e-05
Listeria_ivanovii	0.031746	0.000964025	0.00162765	8.16818e-06	1.43335e-05
Listeria_seeligeri	1	0.000889024	0.00105374	8.36268e-06	8.03103e-06
Listeria_grayi	0.547619	0.00202217	0.00156023	2.23825e-05	1.38312e-05
Listeria_welshimeri	0.420635	0.000919408	0.00132762	5.99e-06	1.42774e-05
Listeria_sp_PSOL-1	0.84127	0.00079595	0.000868717	8.34969e-06	8.67304e-06
Listeria_newyorkensis	0.0936926	0.000214398	0.000643209	3.14297e-06	5.66118e-06
Brochothrix_thermosphacta	0.116074	0.000268825	0.000555788	3.1975e-06	6.24636e-06
Alicyclobacillus_sp_TC	0.00793651	0.000381258	0.00215169	5.62697e-06	2.40931e-05
Alicyclobacillus_sp_ALC3	0.222222	0.00125264	0.00191036	1.30691e-05	2.02205e-05
Alicyclobacillus_sp_SO9	0.222222	0.000976205	0.00141994	8.80031e-06	1.3933e-05
Alicyclobacillus_acidocaldarius	0.420635	0.00290614	0.00346516	2.38866e-05	3.61396e-05
Alicyclobacillus_fastidiosus	0.031746	0.00221796	0.00374097	2.15877e-05	3.88734e-05
Alicyclobacillus_cycloheptanicus	0.309524	0.00148912	0.00208529	1.35279e-05	2.23508e-05
Alicyclobacillus_dauci	0.309524	0.00124934	0.00213505	1.11087e-05	2.32216e-05
Alicyclobacillus_acidoterrestris	0.015873	0.000803189	0.00144191	8.11672e-06	1.20465e-05
Alicyclobacillus_mengziensis	1	0.00105497	0.00104998	1.00575e-05	1.19011e-05
Tumebacillus_avium	0.0952381	0.00252184	0.00437987	2.3509e-05	4.75411e-05
Tumebacillus_algifaecis	0.547619	0.00123256	0.00140608	1.00575e-05	1.42774e-05
Kyrpidia_spormannii	0.00793651	0.000798629	0.00151753	8.52525e-06	1.51014e-05
Kyrpidia_tusciae	1	0.00057533	0.000528878	5.86687e-06	6.14294e-06
Effusibacillus_dendaii	0.547619	0.0012537	0.00148938	9.16458e-06	1.54187e-05
Kroppenstedtia_eburnea	0.031746	0.00221699	0.00436484	1.98923e-05	3.30164e-05
Kroppenstedtia_pulmonis	0.0952381	0.00108395	0.00136857	1.04766e-05	1.31702e-05
Novibacillus_thermophilus	0.690476	0.00271417	0.00324798	1.9185e-05	2.93173e-05
Polycladomyces_abyssicola	0.420635	0.00118928	0.00148543	9.80181e-06	1.50965e-05
Staphylospora_marina	0.547619	0.00174948	0.00179807	1.37951e-05	1.60612e-05
Thermoactinomyces_vulgaris	0.690476	0.00155129	0.00124861	9.10056e-06	1.3385e-05
Laceyella_sacchari	0.031746	0.000528482	0.000887536	4.90091e-06	1.02792e-05
Exiguobacterium_sp_Helios	0.0211767	0.000417574	0.00134967	5.23828e-06	1.35657e-05
Exiguobacterium_sp_PFWT01	0.655836	0.000804702	0.000548588	5.62697e-06	0
Exiguobacterium_sp_N4-1P	0.0211767	0.00020282	0.000741171	2.8512e-06	6.91081e-06
Exiguobacterium_profundum	0.0952381	0.000961156	0.00321739	8.53121e-06	2.58778e-05
Exiguobacterium_acetylicum	0.0555556	0.00168437	0.00386093	2.07436e-05	3.82256e-05
Exiguobacterium_alkaliphilum	0.015873	0.000571184	0.00115751	5.90606e-06	1.12621e-05
Exiguobacterium_sibiricum	0.309524	0.00113695	0.00213989	8.8546e-06	1.39642e-05
Exiguobacterium_aurantiacum	0.914184	0.000506589	0.000406296	5.90606e-06	0
Exiguobacterium_marinum	0.235861	0.00023327	0.000745691	0	6.03859e-06
Exiguobacterium_mexicanum	0.906329	0.000342898	0.0002189	0	0
Hydrogenibacillus_sp_N12	0.84127	0.00152964	0.00166872	1.63434e-05	1.63812e-05
Gemella_sp_zg-570	0.420635	0.00228197	0.00397821	2.05694e-05	3.34626e-05
Gemella_morbillorum	0.309524	0.00278275	0.00382821	2.71258e-05	3.21241e-05
Gemella_haemolysans	0.690476	0.00142148	0.00120405	1.44597e-05	1.2832e-05
Gemella_sanguinis	0.345742	0.00112393	0.00080465	1.16253e-05	7.54703e-06
Pullulanibacillus_sp_KACC_23026	0.150794	0.000609697	0.000972021	5.94184e-06	1.16108e-05
Sporolactobacillus_terrae	0.0952381	0.00200417	0.00121281	2.17006e-05	1.29389e-05
[Clostridium]_innocuum	0.00793651	0.483868	1.19301	0.00434819	0.0107645
Thomasclavelia_ramosa	0.0952381	0.00874072	0.0130672	6.16022e-05	0.000115436
Thomasclavelia_spiroformis	0.420635	0.00591437	0.00732793	4.88208e-05	7.14117e-05
Catenibacterium_mitsuokai	0.00793651	0.00644133	0.0168179	5.80401e-05	0.000149455
Catenibacterium_sp_co_0103	0.547619	0.00454321	0.00516658	3.21282e-05	4.56669e-05
Faecalibacillus_intestinalis	0.0555556	0.00611403	0.0106811	6.53603e-05	0.000101524
Tannockella_kyphosi	0.150794	0.00231351	0.00418934	2.11527e-05	4.8826e-05
Longicatena_caecimuris	0.420635	0.0600735	0.0478035	0.000486973	0.00045253
Amedibacterium_intestinale	0.0555556	0.00723211	0.0142362	5.30024e-05	0.000138312
Allocoprobacillus_halotolerans	0.00793651	0.00571472	0.0181391	4.99166e-05	0.000165109
Allobaculum_mucilyticum	0.00793651	0.00366989	0.00817762	3.90095e-05	6.33559e-05
Allobaculum_sp_Allo2	0.420635	0.00237159	0.00302425	1.6553e-05	2.93173e-05
Faecalibaculum_rodentium	0.309524	0.169698	0.00956616	0.00102482	7.60509e-05
Erysipelothrix_sp_HDW6C	0.0952381	0.000415031	0.000982107	4.19062e-06	9.36953e-06
Erysipelothrix_sp_HDW6A	0.204501	0.000239937	0.000552649	2.72273e-06	4.90785e-06
Erysipelothrix_sp_HDW6B	0.150794	0.000811027	0.000935318	3.44346e-06	1.02619e-05
Erysipelothrix_larvae	0.84127	0.00180753	0.00190511	1.93756e-05	1.58693e-05
Erysipelothrix_inopinata	0.420635	0.000654709	0.00106099	7.12801e-06	9.31549e-06
Erysipelothrix_rhusiopathiae	0.372748	0.000286334	0.00077383	0	7.92565e-06
Erysipelothrix_piscisicarius	0.655836	0.000346636	0.000281858	4.88778e-06	0
Intestinibaculum_porci	0.00793651	0.00187398	0.00427386	1.78255e-05	3.94768e-05
Bulleidia_sp_zg-1006	0.150794	0.000538959	0.00081173	5.44545e-06	7.93463e-06
Turicibacter_sp_TJ11	0.84127	0.00369195	0.00233854	1.85145e-05	1.87391e-05
Turicibacter_bilis	0.84127	0.0114557	0.0077084	8.16818e-05	7.52511e-05
Turicibacter_sanguinis	1	0.00341219	0.00248363	2.26894e-05	1.56133e-05
Selenomonas_sp_oral_taxon_126	0.150794	0.0024396	0.00372195	2.682e-05	3.79243e-05
Selenomonas_sp_oral_taxon_920	0.00793651	0.00143619	0.00257681	1.08909e-05	2.49854e-05
Selenomonas_sp_oral_taxon_136	0.0952381	0.00267805	0.00361552	2.68098e-05	3.75832e-05
Selenomonas_sp_oral_taxon_478	0.84127	0.00238276	0.00232644	2.58341e-05	2.21644e-05
Selenomonas_sputigena	0.547619	0.0082371	0.0087033	7.79456e-05	8.00114e-05
Selenomonas_ruminantium	0.00793651	0.00395098	0.00733204	4.15929e-05	6.85038e-05
Selenomonas_timonae	1	0.00558094	0.00618483	5.46034e-05	5.35925e-05
Selenomonas_dianae	0.309524	0.00340206	0.00402596	2.72273e-05	3.76255e-05
Megamonas_funiformis	0.84127	0.00619241	0.00696324	6.30689e-05	6.29652e-05
Megamonas_hypermegale	0.0555556	0.0023498	0.00551076	1.94309e-05	4.62562e-05
Selenobaculum_gbiensis	0.222222	0.00141191	0.00242718	1.198e-05	1.62551e-05
Pectinatus_frisingensis	0.420635	0.00149318	0.00161675	1.16253e-05	1.73461e-05
Pelosinus_sp_UFO1	0.00793651	0.00195834	0.00630496	2.09531e-05	5.80019e-05
Pelosinus_fermentans	0.00793651	0.00200243	0.00432609	2.01482e-05	4.0953e-05
uncultured_Anaeromusa_sp_	0.00793651	0.00355365	0.00993827	3.83442e-05	7.96635e-05
uncultured_Sporomusa_sp_	0.309524	0.0037967	0.00387886	3.34507e-05	3.73638e-05
Sporomusa_termitida	0.150794	0.00174296	0.00223756	1.75672e-05	2.38039e-05
Methylomusa_anaerophila	1	0.00390595	0.00352531	3.46177e-05	3.62838e-05
Megasphaera_elsdenii	0.309524	0.00497993	0.00690204	4.57264e-05	5.75557e-05
Megasphaera_stantonii	0.0952381	0.00504312	0.0065979	4.49513e-05	6.71793e-05
Megasphaera_hexanoica	0.309524	0.00301181	0.0044875	2.94509e-05	5.37e-05
Megasphaera_massiliensis	0.222222	0.00243612	0.00317991	2.2734e-05	2.92314e-05
Dialister_succinatiphilus	0.84127	0.00443533	0.00420856	4.03242e-05	3.94172e-05
Dialister_hominis	0.440686	0.000304842	0.00190847	0	0
Dialister_pneumosintes	0.690476	0.000757355	0.000624264	6.72069e-06	5.35402e-06
Dialister_massiliensis	0.346522	0.000347822	0.00094609	0	9.31549e-06
Veillonella_parvula	0.00793651	0.00172208	0.00523452	1.84387e-05	4.20803e-05
Veillonella_rogosae	0.0952381	0.00117597	0.00164198	1.1367e-05	1.58693e-05
Veillonella_rodentium	0.420635	0.00046117	0.000638425	5.02875e-06	6.09568e-06
Veillonella_atypica	0.440686	3.99333e-05	0.000188356	0	0
Veillonella_nakazawae	1	0.000188578	0.000191579	0	0
Veillonella_sp_S12025-13	0.179712	0	0.000354667	0	0
Veillonella_dispar	0.294802	0.00115911	0.000662777	1.01648e-05	8.7025e-06
Acidaminococcus_fermentans	0.031746	0.00543288	0.00882583	4.70181e-05	8.49177e-05
Acidaminococcus_intestini	0.222222	0.00552263	0.0087708	5.16682e-05	8.4772e-05
Phascolarctobacterium_sp_Marseille-Q4147	0.150794	0.00297613	0.00392122	2.70864e-05	4.24887e-05
Phascolarctobacterium_faecium	0.420635	0.00272562	0.00334854	2.59819e-05	3.19297e-05
Phascolarctobacterium_succinatutens	0.150794	0.00430731	0.00600954	4.10681e-05	5.42627e-05
Parvimonas_micra	0.031746	0.00830843	0.018283	8.28885e-05	0.000194083
Anaerococcus_mediterraneensis	0.00793651	0.00285218	0.00895661	2.87775e-05	7.93422e-05
Anaerococcus_sp_Marseille-Q7828	0.547619	0.0014807	0.00101597	1.42657e-05	9.4353e-06
Anaerococcus_vaginalis	0.138792	0.000625272	0.00162176	5.26394e-06	1.62287e-05
Anaerococcus_prevotii	0.84127	0.00106521	0.00104458	1.07094e-05	1.02619e-05
Murdochiella_vaginalis	0.031746	0.00602108	0.00967174	5.14099e-05	8.93286e-05
Peptoniphilus_equinus	0.031746	0.00222394	0.00351982	2.22103e-05	3.12318e-05
Peptoniphilus_ivorii	0.150794	0.00225567	0.00301134	2.01482e-05	2.81552e-05
Peptoniphilus_harei	0.150794	0.00130292	0.00231393	1.03464e-05	1.91967e-05
Peptoniphilus_sp_SAHP1	0.222222	0.00147648	0.000887691	1.24231e-05	9.28865e-06
Finegoldia_magna	0.547619	0.00288326	0.00370013	2.99376e-05	2.90009e-05
Helcococcus_kunzii	0.00793651	0.00205505	0.00521104	2.06607e-05	4.00573e-05
Miniphocaeibacter_halophilus	0.309524	0.0015536	0.00131827	1.57588e-05	1.30622e-05
Tissierella_sp_Yu-01	0.00793651	0.00317197	0.00874182	2.73017e-05	8.03059e-05
Tissierella_sp_MB52-C2	0.0952381	0.00292647	0.00425871	3.19466e-05	3.79044e-05
Gudongella_oleilytica	0.00793651	0.00121751	0.00319287	1.15602e-05	3.12266e-05
Acidilutibacter_cellobiosedens	0.00793651	0.00357936	0.00813342	3.33988e-05	8.04049e-05
Schnuerera_ultunensis	0.420635	0.00152726	0.00211164	1.57148e-05	1.96314e-05
Keratinibaculum_paraultunense	0.309524	0.00169764	0.00224245	1.7607e-05	2.90009e-05
Caloranaerobacter_azorensis	0.84127	0.00230881	0.00197867	2.396e-05	1.87391e-05
Gottschalkia_acidurici	0.690476	0.00229308	0.00296127	2.48676e-05	2.38039e-05
Sedimentibacter_sp_MB35-C1	0.150794	0.0040631	0.00645364	4.00205e-05	7.26915e-05
Sedimentibacter_sp_zth1	0.150794	0.00207892	0.00303454	1.97548e-05	2.79285e-05
Ezakiella_coagulans	0.547619	0.00309499	0.00391053	3.31961e-05	3.13252e-05
Ezakiella_massiliensis	0.547619	0.00126594	0.00120919	1.37738e-05	1.02382e-05
Limnochorda_pilosa	0.015873	0.0028444	0.00480009	2.58645e-05	4.68477e-05
Ndongobacter_massiliensis	0.547619	0.00271796	0.00297766	2.08742e-05	2.76432e-05
endosymbiont_'TC1'_of_Trimyema_compressum	1	0.00106712	0.00153339	9.36824e-06	9.05789e-06
Candidatus_Contubernalis_alkalaceticus	0.0952381	0.00215421	0.0015063	1.90591e-05	1.13224e-05
Curtobacterium_flaccumfaciens	0.150794	0.0738729	0.18888	0.000669625	0.00107642
Curtobacterium_sp_MCLR17_032	0.0253699	0.000755391	0	4.90848e-06	0
Curtobacterium_sp_MCPF17_052	0.423711	0.000100575	0	0	0
Curtobacterium_sp_MCSS17_005	0.423711	0.000325852	0	0	0
Curtobacterium_sp_MCLR17_054	0.423711	0.000356511	0	0	0
Curtobacterium_sp_MR_MD2014	0.179712	0	0.000393787	0	0
Curtobacterium_sp_MCSS17_007	0.239317	0.000196036	0.000598796	0	7.06692e-06
Curtobacterium_sp_TXMA1	0.423711	0	0.000205583	0	0
Microbacterium_sp_zg-B185	0.249153	0.000579503	0.000915601	5.26394e-06	9.8692e-06
Microbacterium_sp_A18JL241	1	0.000441282	0.000680804	3.61677e-06	0
Microbacterium_sp_4R-513	0.79717	0.000209894	0.000154187	0	0
Microbacterium_sp_YJN-G	0.309524	0.00049095	0.000725722	3.87512e-06	8.35181e-06
Microbacterium_sp_H1-D42	0.204501	0.000280023	0.000647883	3.6303e-06	6.42447e-06
Microbacterium_sp_zg-Y1090	0.690476	0.000919979	0.000973701	8.55361e-06	8.95846e-06
Microbacterium_sp_zg-B96	0.672336	0.000446808	0.000497999	3.99333e-06	6.3989e-06
Microbacterium_sp_zg-Y818	0.753298	0.00111868	0.000713056	7.87076e-06	7.8373e-06
Microbacterium_sp_KUDC0406	0.423711	0	0.000115641	0	0
Microbacterium_sp_cx-55	0.547619	0.000620658	0.000474725	6.71687e-06	5.13958e-06
Microbacterium_sp_SGAir0570	0.423711	0	0.000394172	0	0
Microbacterium_sp_PM5	0.79717	0.000123099	9.63671e-05	0	0
Microbacterium_sp_BDGP8	1	8.8546e-05	0.000109216	0	0
Microbacterium_sp_1S1	0.235861	0.000930566	0.000313643	8.55361e-06	0
Microbacterium_sp_NIBRBAC000506063	0.607236	0.000394724	9.63671e-05	0	0
Microbacterium_sp_BH-3-3-3	0.332112	0.000555909	0.000304834	5.94184e-06	0
Microbacterium_sp_F6_8S_P_2B	1	0.000521849	0.00054608	0	0
Microbacterium_oxydans	0.222222	0.00129027	0.00317479	1.34321e-05	2.76624e-05
Microbacterium_protaetiae	1	0.000904837	0.000823174	9.34653e-06	6.38595e-06
Microbacterium_foliorum	0.84127	0.00138982	0.00167282	1.32506e-05	1.38216e-05
Microbacterium_resistens	0.397615	0.000501071	0.000271588	4.18134e-06	0
Microbacterium_esteraromaticum	0.66643	0.000295828	0.000359998	2.54121e-06	4.52894e-06
Microbacterium_testaceum	1	0.000510382	0.000453391	4.88778e-06	5.28377e-06
Microbacterium_hominis	0.0593271	0.0051467	0.00142866	5.47838e-05	2.03803e-05
Microbacterium_oryzae	0.746476	0.000239381	0.000237399	2.72391e-06	0
Microbacterium_terricola	0.84127	0.000435185	0.000434813	3.99333e-06	5.22487e-06
Microbacterium_luteolum	0.547619	0.000613828	0.0006927	4.48046e-06	6.42447e-06
Microbacterium_amylolyticum	0.906329	0.000192378	0.000427366	0	0
Microbacterium_oleivorans	0.00793651	0.000350707	0.000626532	3.10009e-06	5.13958e-06
Microbacterium_hydrocarbonoxydans	0.0669553	0.000102232	0.000474963	0	5.37508e-06
Microbacterium_proteolyticum	1	0.000274424	0.000221837	3.26727e-06	0
Microbacterium_chocolatum	0.00749496	0.000449352	0	4.67326e-06	0
Microbacterium_binotii	0.423711	0	0.000128489	0	0
Microbacterium_suwonense	0.655836	0.000288515	0.000199522	3.1975e-06	0
Microbacterium_lushaniae	0.0253699	0.000339594	0	3.26727e-06	0
Microbacterium_galbinum	0.179712	0.000167439	0	0	0
Microbacterium_lemovicicum	0.0720057	0.000271985	0	3.77156e-06	0
Microbacterium_luteum	0.440686	7.75023e-05	0.000325876	0	0
Microbacterium_caowuchunii	0.423711	0	7.06692e-05	0	0
Microterricola_viridarii	0.690476	0.0031683	0.0036511	2.84979e-05	3.16779e-05
Leucobacter_sp_CX169	0.401965	0.000843796	0.000731862	7.75265e-06	5.88699e-06
Leucobacter_sp_Psy1	0.66643	0.000304792	0.000425035	2.72273e-06	4.90785e-06
Leucobacter_denitrificans	0.0177501	0.000105902	0.000944651	0	9.72633e-06
Leucobacter_muris	0.157939	6.89757e-05	0.000387834	0	4.06379e-06
Leucobacter_triazinivorans	0.690476	0.000547645	0.00061151	5.6835e-06	6.24636e-06
Rathayibacter_rathayi	0.00793651	0.000582418	0.00229507	6.31338e-06	1.9248e-05
Rathayibacter_sp_VKM_Ac-2760	0.222222	0.00113907	0.00153505	8.26691e-06	1.48038e-05
Rathayibacter_sp_VKM_Ac-2804	0.423711	0.000155005	0	0	0
Rathayibacter_oskolensis	0.423711	0	0.000196254	0	0
Rathayibacter_sp_VKM_Ac-2803	0.423711	6.89757e-05	0	0	0
Rathayibacter_tritici	0.423711	0	0.000102792	0	0
Agromyces_protaetiae	0.420635	0.000669981	0.000894451	5.29509e-06	8.35181e-06
Agromyces_mangrovi	0.142457	0.00099154	0.000412075	1.08503e-05	4.60721e-06
Agromyces_laixinhei	0.181221	0.000147577	0.000540872	0	3.83934e-06
Agromyces_sp_LHK192	0.0669553	0.000653182	0.000236642	7.33166e-06	0
Agromyces_larvae	0.294802	0.00090272	0.000400416	6.31338e-06	5.11912e-06
Agromyces_soli	1	0.000586505	0.000457498	4.3918e-06	5.4608e-06
Agromyces_intestinalis	1	0.000170505	8.99426e-05	0	0
Agromyces_archimandritae	0.423711	0	7.06692e-05	0	0
Cryobacterium_sp_LW097	0.0952381	0.000576436	0.00118454	6.64095e-06	1.33524e-05
Cryobacterium_sp_10S3	0.372748	0.000537856	0.000179578	4.71939e-06	0
Cryobacterium_soli	0.746476	0.000428059	0.000254562	5.09143e-06	0
Cryobacterium_arcticum	1	0.000762578	0.000707998	0	8.03059e-06
Agrococcus_sp_SCSIO52902	0.0361451	0.00102105	0.000370236	8.75727e-06	4.52894e-06
Agrococcus_sp_REN33	0.332112	0.000411335	0.000203341	5.08242e-06	0
Agrococcus_jejuensis	0.480177	0.000307451	0.000218432	3.26727e-06	0
Agrococcus_carbonis	1	0.000426987	0.000427511	3.26727e-06	5.66118e-06
Mycetocola_spongiae	0.690476	0.000775246	0.00101043	8.38125e-06	8.4772e-06
Mycetocola_zhujimingii	1	0.000519914	0.000636149	6.45853e-06	4.90636e-06
Mycetocola_sp_JXN-3	0.84127	0.000525612	0.000519284	5.16682e-06	5.78203e-06
Leifsonia_sp_21MFCrub1_1	0.0669553	0.000851005	0.000246831	1.00753e-05	0
Leifsonia_sp_PS1209	1	0.000380983	0.000392438	4.17485e-06	5.11912e-06
Leifsonia_xyli	0.529619	0.000529337	0.000360918	5.90307e-06	3.58338e-06
Leifsonia_shinshuensis	0.345742	0.000400233	0.000644814	5.23828e-06	8.03059e-06
Aquiluna_sp_KACHI24	0.265205	0.000312322	0.000276252	2.58341e-06	0
Rhodoluna_lacicola	0.179712	0.000299444	0	0	0
Candidatus_Aquiluna_sp_UB-MaderosW2red	0.372748	0.000114512	0.000358521	0	3.21224e-06
Aquiluna_borgnonia	0.423711	0	6.42447e-05	0	0
Clavibacter_michiganensis	0.675174	0.00228928	0.00527228	2.50499e-05	5.06793e-05
Clavibacter_nebraskensis	0.179712	0.000343622	0	0	0
Clavibacter_phaseoli	0.0720057	0.00154193	0	1.279e-05	0
Clavibacter_capsici	0.607236	0.000615216	0.000385468	0	0
Frondihabitans_sp_PAMC_28766	0.222222	0.000701876	0.00144185	5.90307e-06	1.10061e-05
Frondihabitans_sucicola	0.0177501	0.00132412	9.81271e-05	1.44671e-05	0
Aurantimicrobium_photophilum	0.0720057	0	0.00040631	0	2.81552e-06
Aurantimicrobium_sp_MWH-Uga1	1	6.28594e-05	6.14294e-05	0	0
Antiquaquibacter_oligotrophicus	0.79717	0.000113123	7.16677e-05	0	0
Subtercola_sp_PAMC28395	0.0720057	0.000249078	0	2.3597e-06	0
Aurantimicrobium_minutum	0.423711	5.41115e-05	0	0	0
Homoserinibacter_sp_YIM_151385	0.423711	0.000221365	0	0	0
Herbiconiux_sp_SALV-R1	0.450644	0.000230661	0.000442663	0	3.77352e-06
Herbiconiux_sp_L3-i23	0.440686	6.88691e-05	0.000142337	0	0
Microcella_alkaliphila	0.834035	0.000478972	0.000602698	4.40016e-06	8.4772e-06
Frigoribacterium_sp_NBH87	0.0906884	0.00062316	0.000241315	5.41115e-06	0
Glaciihabitans_sp_INWT7	0.79717	0.00015922	0.000179885	0	0
Gryllotalpicola_protaetiae	0.746476	0.000469122	0.000380635	5.29509e-06	0
Cnuibacter_physcomitrellae	0.150794	0.000424092	0.00059539	4.40016e-06	6.69252e-06
Humibacter_ginsenosidimutans	0.450644	0.000303787	0.000449405	0	4.90636e-06
Gulosibacter_molinativorax	0.222222	0.000744081	0.000421708	6.64095e-06	4.06379e-06
Gulosibacter_sediminis	0.0449086	0.00056461	6.96649e-05	6.17151e-06	0
Pseudoclavibacter_sp_Marseille-Q3772	0.914184	0.000251904	0.000358594	0	3.85468e-06
Salinibacterium_sp_dk2585	1	6.17151e-05	0.000105675	0	0
Salinibacterium_sp_ZJ70	0.0344536	0.000814579	0.000194869	8.36268e-06	0
Salinibacterium_sp_UTAS2018	0.0253699	0.000270657	0	2.58341e-06	0
Salinibacterium_sp_M195	0.906329	0.000155415	0.000175479	0	0
Salinibacterium_sp_ZJ450	0.179712	0.00018529	0	0	0
Salinibacterium_hongtaonis	0.265205	0.00011648	0.000259214	0	3.85468e-06
Protaetiibacter_sp_SSC-01	0.00749496	0.00062031	0	5.94184e-06	0
Protaetiibacter_intestinalis	0.161238	0.000411592	0.000181591	5.65711e-06	0
Naasia_aerilata	0.179712	0	0.000137218	0	0
Agreia_sp_COWG	0.179712	0	0.000153478	0	0
Glaciibacter_superstes	1	0.000289986	0.000246365	2.8512e-06	3.21224e-06
Arthrobacter_sp_ERGS1:01	0.547619	0.000875957	0.00104521	7.75023e-06	8.44655e-06
Arthrobacter_sp_FW305-BF8	0.690476	0.000836792	0.000900043	7.87076e-06	7.92565e-06
Arthrobacter_sp_Helios	0.420635	0.000691946	0.000860367	6.45853e-06	9.8692e-06
Arthrobacter_sp_StoSoilB5	1	0.00189708	0.00198148	1.52473e-05	2.14161e-05
Arthrobacter_sp_FB24	0.547619	0.00132596	0.00131577	1.24004e-05	1.15641e-05
Arthrobacter_sp_zg-Y820	0.150794	0.000695004	0.00105983	5.26394e-06	1.02792e-05
Arthrobacter_sp_24S4-2	0.600402	0.000612922	0.00057604	3.68942e-06	7.58486e-06
Arthrobacter_sp_CDRTa11	0.690476	0.000786686	0.0006662	7.73898e-06	7.58486e-06
Arthrobacter_sp_QXT-31	0.834035	0.000527715	0.00040669	4.90091e-06	5.88699e-06
Arthrobacter_sp_zg-Y20	0.0555556	0.000522614	0.00089673	5.16519e-06	8.35181e-06
Arthrobacter_sp_CJ23	0.204501	0.00060143	0.000291098	5.23828e-06	0
Arthrobacter_sp_DNA4	0.372748	0.000343506	0.000929451	0	1.04942e-05
Arthrobacter_sp_U41	0.235861	0.000231241	0.000568964	0	5.88699e-06
Arthrobacter_sp_ATA002	0.834035	0.000558579	0.000378784	4.91922e-06	5.11912e-06
Arthrobacter_sp_NicSoilC5	0.600402	0.000911432	0.00120372	1.00844e-05	1.1774e-05
Arthrobacter_sp_Rue61a	0.607236	0.000891221	0.000520382	0	0
Arthrobacter_sp_NicSoilB8	0.157939	7.37884e-05	0.000377217	0	4.60721e-06
Arthrobacter_sp_KBS0702	0.179712	0	0.000325524	0	0
Arthrobacter_sp_YC-RL1	0.179712	0	0.000179578	0	0
Arthrobacter_sp_PM3	0.79717	0.000114244	8.35181e-05	0	0
Arthrobacter_sp_StoSoilB13	0.423711	0	0.00048826	0	0
Arthrobacter_sp_FW306-2-2C-D06B	0.423711	0	8.35181e-05	0	0
Arthrobacter_sp_NEB_688	0.161238	0.000744683	0.00018807	7.6248e-06	0
Arthrobacter_sp_PAMC25284	1	0.000117337	7.70937e-05	0	0
Arthrobacter_sp_PGP41	1	0.000402269	0.000534947	4.81922e-06	4.49713e-06
Arthrobacter_sp_PAMC_25486	0.181221	0.000286072	7.16677e-05	2.72273e-06	0
Arthrobacter_sp_UKPF54-2	0.423711	0.000108223	0	0	0
Arthrobacter_sp_NicSoilB4	0.423711	0	8.35181e-05	0	0
Arthrobacter_sp_zg-Y919	0.179712	0	0.000170599	0	0
Arthrobacter_sp_StoSoilB22	0.222222	0.000678128	0.000912378	5.08242e-06	8.30306e-06
Arthrobacter_caoxuetaonis	0.0952381	0.00131562	0.00380956	9.36824e-06	2.27801e-05
Arthrobacter_antioxidans	1	0.000755763	0.000744387	5.65734e-06	5.63103e-06
Arthrobacter_zhangbolii	1	0.000682365	0.000616237	5.16682e-06	5.63103e-06
Arthrobacter_jinronghuae	0.440686	0.000231204	0.000816307	0	0
Arthrobacter_zhaoxinii	0.916563	0.000658004	0.000709296	5.16682e-06	6.69252e-06
Arthrobacter_dokdonellae	0.00793651	0.000625598	0.00120845	7.12406e-06	1.09449e-05
Arthrobacter_crystallopoietes	1	0.00121251	0.00118173	1.16085e-05	1.20465e-05
Arthrobacter_jiangjiafuii	0.746476	0.000341005	0.000303656	3.87512e-06	0
Arthrobacter_citreus	0.84127	0.000775653	0.000683071	9.10056e-06	4.9346e-06
Arthrobacter_agilis	1	0.000263981	0.000330746	2.72273e-06	0
Arthrobacter_sunyaminii	1	0.000312947	0.000334718	3.3525e-06	4.35125e-06
Arthrobacter_sulfonylureivorans	0.157939	7.12406e-05	0.000276763	0	3.58338e-06
Arthrobacter_alpinus	0.309524	0.00186952	0.00247451	1.77182e-05	2.23084e-05
Arthrobacter_koreensis	0.309524	0.000822294	0.000978298	7.33166e-06	8.70811e-06
Arthrobacter_oryzae	1	0.000230612	0.000186003	3.08576e-06	0
Micrococcus_lylae	0.150794	0.000475986	0.000960498	3.6303e-06	8.4772e-06
Micrococcus_luteus	0.84127	0.0163877	0.0129275	0.000115677	3.12318e-05
Micrococcus_terreus	0.00793651	0.000452192	0.00110185	5.16519e-06	1.02382e-05
Micrococcus_porci	0.503812	0.000284949	0.000569271	0	7.42272e-06
Kocuria_rosea	0.547619	0.00121549	0.00162209	1.42657e-05	1.36427e-05
Kocuria_rhizophila	0.222222	0.00223606	0.00287936	2.24757e-05	2.85548e-05
Kocuria_palustris	0.672336	0.000623317	0.000769355	4.3918e-06	7.70937e-06
Kocuria_flava	1	0.00100764	0.000984762	7.73898e-06	1.02382e-05
Kocuria_varians	0.829357	0.000572168	0.000460559	5.70241e-06	6.67622e-06
Kocuria_turfanensis	0.834035	0.000491663	0.000364463	5.08242e-06	4.86316e-06
Rothia_sp_ZJ932	0.529619	0.000752807	0.000642605	8.60864e-06	5.63103e-06
Rothia_sp_SD9660Na	0.0669553	0.00014922	0.000684622	0	7.42272e-06
Rothia_mucilaginosa	0.309524	0.00111842	0.00125172	8.60864e-06	1.3385e-05
Rothia_kristinae	0.015873	0.000754609	0.0012545	7.2606e-06	1.25277e-05
Rothia_amarae	0.372748	0.00032688	0.000606316	0	5.88699e-06
Rothia_dentocariosa	0.672336	0.000403172	0.000499382	4.67326e-06	5.28377e-06
Rothia_nasimurium	1	0.000293243	0.000238792	0	0
Pseudarthrobacter_sp_BIM_B-2242	1	0.000762924	0.000639712	6.28594e-06	7.42272e-06
Pseudarthrobacter_sp_IC2-21	0.463344	0.00035635	0.000492782	3.81182e-06	5.37508e-06
Pseudarthrobacter_sp_NIBRBAC000502772	0.672336	0.000574858	0.000703813	6.88691e-06	6.91081e-06
Pseudarthrobacter_sp_NS4	0.690476	0.000541587	0.000562057	6.20019e-06	6.67622e-06
Pseudarthrobacter_sp_MM222	0.346522	0.000376028	0.000141338	5.02875e-06	0
Pseudarthrobacter_sp_SSS035	1	0.000701441	0.000791506	5.70241e-06	7.16677e-06
Pseudarthrobacter_sp_NBSH8	0.423711	0	7.16677e-05	0	0
Pseudarthrobacter_sp_L1SW	0.423711	0.000108956	0	0	0
Pseudarthrobacter_defluvii	0.79717	0.000206393	0.000340497	0	0
Pseudarthrobacter_equi	0.525809	0.000724545	0.000355948	6.53454e-06	4.86316e-06
Pseudarthrobacter_sulfonivorans	1	0.000240316	0.000192734	0	0
Paenarthrobacter_sp_JL_01a	0.204501	0.000507471	0.00102842	4.81922e-06	1.27719e-05
Paenarthrobacter_sp_OM7	0.0111594	0.00317767	0.000986222	3.01413e-05	0
Paenarthrobacter_sp_YJN-5	0.423711	0.000142658	0	0	0
Paenarthrobacter_sp_GOM3	0.423711	0	0.000102792	0	0
Citricoccus_sp_I39-566	0.0952381	0.000674306	0.00115679	6.88691e-06	1.10061e-05
Citricoccus_sp_SGAir0253	1	0.000320926	0.000397418	0	4.9346e-06
Auritidibacter_ignavus	0.179712	0.000462019	0	0	0
Neomicrococcus_aestuarii	0.179712	0.000137681	0	0	0
Citricoccus_sp_NR2	0.423711	0	0.00018631	0	0
Glutamicibacter_sp_M10	0.480177	0.000321056	0.000134914	3.77156e-06	0
Glutamicibacter_arilaitensis	0.834035	0.000603713	0.00101834	4.53788e-06	6.65486e-06
Glutamicibacter_creatinolyticus	0.0211767	0.000165966	0.000557382	2.24023e-06	5.13958e-06
Glutamicibacter_protophormiae	0.294802	0.000783692	0.00112568	5.80848e-06	9.81271e-06
Paeniglutamicibacter_sp_Y32M11	0.84127	0.000512158	0.000482451	5.94184e-06	4.90636e-06
Paeniglutamicibacter_sp_ZC-3	0.249153	0.000250695	0.000405383	3.10009e-06	4.81835e-06
Sinomonas_sp_R1AF57	0.173217	0.000346274	0.000754903	3.3525e-06	8.70811e-06
Sinomonas_atrocyanea	0.00970079	0.00224821	9.63671e-05	1.99667e-05	0
Pseudoglutamicibacter_albus	0.179712	0	0.000280668	0	0
Renibacterium_salmoninarum	0.239317	8.8546e-05	0.000387797	0	2.81552e-06
Cellulomonas_sp_Y8	0.690476	0.0017277	0.001506	1.70505e-05	1.60621e-05
Cellulomonas_sp_ATA003	0.181221	0.000196769	0.000573371	0	5.37508e-06
Cellulomonas_sp_C5510	0.420635	0.00118039	0.00139894	1.23623e-05	1.24927e-05
Cellulomonas_sp_H30R-01	0.517904	0.00054547	0.000322488	7.37884e-06	4.06379e-06
Cellulomonas_iranensis	0.0177501	0.00140773	8.19059e-05	1.69713e-05	0
Cellulomonas_sp_S1-8	0.222222	0.000746059	0.00040441	6.31338e-06	5.4608e-06
Cellulomonas_taurus	0.0952381	0.00105319	0.00207623	7.75023e-06	1.86848e-05
Cellulomonas_fengjieae	0.0936926	0.00104485	0.000457265	1.03304e-05	4.64433e-06
Cellulomonas_xiejunii	0.547619	0.000504334	0.000618345	4.81922e-06	6.03859e-06
Paraoerskovia_sediminicola	0.906329	0.000204609	0.000381143	0	0
Paraoerskovia_marina	0.832519	0.000399804	0.000450842	3.10009e-06	3.83934e-06
Actinotalea_sp_JY-7876	0.590014	0.000484521	0.000269316	5.94184e-06	0
Pseudactinotalea_sp_HY158	0.0524116	0.000539841	0.000109216	4.67326e-06	0
Brachybacterium_sp_GU-2	0.031746	0.00222995	0.000818463	1.70624e-05	8.30306e-06
Brachybacterium_sp_P6-10-X1	0.309524	0.000363984	0.000521771	3.87512e-06	4.60721e-06
Brachybacterium_sp_SGAir0954	0.0669553	0.00167803	0.000266808	2.04148e-05	0
Brachybacterium_sp_NBEC-018	0.138792	0.000677612	0.000285184	7.87076e-06	0
Brachybacterium_vulturis	0.309524	0.000928783	0.00125755	8.8546e-06	1.13224e-05
Brachybacterium_saurashtrense	0.420635	0.000491365	0.000656213	4.48046e-06	6.69252e-06
Brachybacterium_ginsengisoli	0.294802	0.000646948	0.000428977	6.45853e-06	5.88699e-06
Brachybacterium_kimchii	0.690476	0.000873235	0.000768886	8.14629e-06	8.99838e-06
Brachybacterium_huguangmaarense	0.690476	0.00126209	0.00168074	1.35279e-05	1.51697e-05
Brachybacterium_avium	0.66643	0.000449034	0.000747823	5.65711e-06	6.10325e-06
Dermabacter_vaginalis	0.547619	0.00116796	0.00179985	8.75727e-06	1.56159e-05
Dermabacter_jinjuensis	0.138792	0.00194005	0.000474685	1.62334e-05	6.91081e-06
Brevibacterium_sp_SMBL_HHYL_HB1	0.0361451	0.000240955	0.000686428	2.51437e-06	7.58486e-06
Brevibacterium_sp_CS2	0.0119252	0.000266154	0.000657535	2.90424e-06	6.7457e-06
Brevibacterium_luteolum	0.690476	0.00105089	0.00126586	9.63844e-06	1.42774e-05
Brevibacterium_linens	0.600402	0.000594807	0.000728313	5.42516e-06	6.69252e-06
Brevibacterium_aurantiacum	0.0200082	0.000347483	0.00171406	0	1.78467e-05
Brevibacterium_casei	0.0119252	0.00226425	0.000550873	2.09256e-05	5.37508e-06
Brevibacterium_zhoupengii	0.0253699	0	0.0003722	0	4.35125e-06
Brevibacterium_siliguriense	0.84127	0.000496773	0.000492846	4.88778e-06	6.09568e-06
Brevibacterium_atlanticum	1	0.000420295	0.000342246	3.93538e-06	4.06379e-06
Brevibacterium_spongiae	0.179712	0.000196528	0	0	0
Brevibacterium_oceani	0.607236	8.8546e-05	0.000203971	0	0
Ornithinimicrobium_avium	0.547619	0.000980465	0.00122134	8.55361e-06	1.34914e-05
Ornithinimicrobium_sp_HY006	1	0.000511443	0.000425687	4.19062e-06	5.22487e-06
Ornithinimicrobium_sp_HY1793	0.675174	0.000435474	0.000345841	3.87512e-06	3.53346e-06
Ornithinimicrobium_pratense	0.690476	0.000608961	0.000625414	6.45853e-06	7.42272e-06
Ornithinimicrobium_flavum	0.832519	0.000511613	0.000422698	5.90307e-06	6.7457e-06
Ornithinimicrobium_cryptoxanthini	0.00970079	0.000925549	7.70937e-05	9.55862e-06	0
Serinicoccus_chungangensis	0.0211767	0.00141256	0.000457534	1.4256e-05	5.63103e-06
Serinicoccus_marinus	0.503812	0.000508017	0.000225669	4.17485e-06	0
Serinicoccus_profundi	0.0746392	8.80031e-05	0.000738539	0	6.67622e-06
Serinicoccus_hydrothermalis	0.672336	0.000433497	0.000656761	3.99333e-06	7.70937e-06
Tetrasphaera_sp_HKS02	0.517904	0.000361041	0.000758312	3.98109e-06	7.58486e-06
Janibacter_limosus	0.00793651	0.00041792	0.00149686	4.91922e-06	1.58513e-05
Arsenicicoccus_sp_oral_taxon_190	0.420635	0.000519705	0.000696427	5.90307e-06	7.25676e-06
Intrasporangium_calvum	0.388629	0.000275174	0.000497329	2.8512e-06	6.79342e-06
Phycicoccus_endophyticus	0.525809	0.000306907	0.000460418	3.93538e-06	5.4608e-06
Pedococcus_dokdonensis	0.222222	0.000700639	0.000429866	6.51704e-06	5.11912e-06
Georgenia_sp_TF02-10	0.222222	0.0015045	0.00185097	1.198e-05	1.65454e-05
Georgenia_wutianyii	0.222222	0.00122135	0.00079034	1.00753e-05	8.7025e-06
Georgenia_faecalis	0.401965	0.000792653	0.000517905	6.51704e-06	4.35406e-06
Georgenia_yuyongxinii	0.84127	0.000782427	0.000514232	5.94184e-06	5.4608e-06
Ruania_alkalisoli	0.0555556	0.000482097	0.000996434	3.14297e-06	9.36953e-06
Ruania_suaedae	0.138792	0.000241407	0.000592105	2.8512e-06	6.67622e-06
Ruania_halotolerans	0.142457	0.000440555	0.000257557	4.67326e-06	3.77352e-06
Ruania_zhangjianzhongii	0.290347	0.000648766	0.000375892	7.6248e-06	3.83934e-06
Occultella_kanbiaonis	0.690476	0.000504206	0.00060052	4.91922e-06	5.28377e-06
Isoptericola_sp_AK164	0.690476	0.000710555	0.000684742	5.90307e-06	8.7025e-06
Isoptericola_dokdonensis	0.157939	7.96219e-05	0.000363438	0	4.17591e-06
Isoptericola_variabilis	0.0311412	0.000938648	9.63671e-05	7.6248e-06	0
Xylanimonas_protaetiae	0.0593271	0.0013255	0.000513838	1.48767e-05	7.25676e-06
Xylanimonas_allomyrinae	0.116074	0.000299481	0.000667714	3.66583e-06	6.96649e-06
Cellulosimicrobium_cellulans	0.0952381	0.00118434	0.000710024	1.15602e-05	7.67868e-06
Barrientosiimonas_endolithica	0.823664	0.000271838	0.000473612	0	5.11912e-06
Luteipulveratus_mongoliensis	0.0952381	0.00115336	0.000687721	1.16085e-05	7.58486e-06
Dermacoccus_nishinomiyaensis	0.0952381	0.00124305	0.000653619	1.18061e-05	7.58486e-06
Dermacoccus_sp_PAMC28757	0.440686	5.08242e-05	0.000204506	0	0
Yimella_sp_cx-51	0.529619	0.000479804	0.000358109	4.13346e-06	3.48325e-06
Gephyromycinifex_aptenodytis	0.547619	0.000814375	0.000642056	7.6248e-06	6.69252e-06
Dermatophilus_congolensis	1	0.000154469	0.000166832	0	0
Austwickia_chelonae	0.753298	0.00028783	0.000330302	2.72391e-06	3.83934e-06
Demequina_sp_TMPB413	0.401965	0.000552149	0.000954185	2.03657e-06	8.99838e-06
Kytococcus_sedentarius	0.690476	0.000814253	0.000732603	5.44781e-06	7.70937e-06
Pengzhenrongella_sicca	1	0.000529534	0.000495526	5.44781e-06	3.83934e-06
Sanguibacter_sp_4_1	1	0.000342644	0.000268889	3.35843e-06	3.48325e-06
Sanguibacter_sp_HDW7	0.0253699	0.000538755	0	4.90848e-06	0
Sanguibacter_keddieii	1	0.000419616	0.000353187	3.56203e-06	4.81835e-06
Streptomyces_sp_AM_4-1-1	0.832519	0.000408003	0.000599941	4.2768e-06	5.80541e-06
Streptomyces_sp_W1SF4	0.150794	0.00106086	0.00141696	9.55862e-06	1.47191e-05
Streptomyces_sp_NA02950	0.84127	0.000732136	0.000805851	7.12801e-06	7.42272e-06
Streptomyces_sp_SCSIO_ZS0520	0.309524	0.000725911	0.000997258	4.65014e-06	7.17083e-06
Streptomyces_sp_Alt3	0.525809	0.000428764	0.000727426	5.02875e-06	7.16677e-06
Streptomyces_sp_KMM_9044	0.0555556	0.000686113	0.00118385	6.20019e-06	1.16998e-05
Streptomyces_sp_T12	0.00793651	0.00125006	0.00237469	1.38291e-05	2.50837e-05
Streptomyces_sp_XD-27	0.834035	0.000486911	0.000516008	4.65014e-06	4.60721e-06
Streptomyces_sp_PBH53	0.0593271	0.00133189	0.0032726	1.52421e-05	3.32743e-05
Streptomyces_sp_WZ-12	0.420635	0.000695902	0.000907975	5.42516e-06	8.44655e-06
Streptomyces_sp_HUAS_14-6	0.547619	0.000907865	0.00114656	8.60864e-06	1.44551e-05
Streptomyces_sp_FZ201	0.672336	0.000426739	0.000591557	4.3918e-06	6.67622e-06
Streptomyces_sp_HSG2	1	0.000892826	0.000714039	6.71687e-06	8.68048e-06
Streptomyces_sp_So13_3	0.031746	0.000512162	0.000970574	3.98109e-06	1.02792e-05
Streptomyces_sp_RerS4	0.600402	0.000620761	0.000822407	7.33359e-06	8.7025e-06
Streptomyces_sp_SM18	0.0720057	0	0.000499403	0	5.37508e-06
Streptomyces_sp_CCM_MD2014	0.031746	0.00110113	0.00316397	1.06861e-05	2.64188e-05
Streptomyces_sp_SCUT-3	0.309524	0.000907415	0.000665494	9.21937e-06	7.8373e-06
Streptomyces_sp_SN-593	0.150794	0.000531939	0.000632923	5.86687e-06	7.54824e-06
Streptomyces_sp_MA3_2_13	0.0555556	0.000578161	0.000880125	4.48046e-06	8.4772e-06
Streptomyces_sp_SS52	0.179712	0	0.00317775	0	0
Streptomyces_sp_AM2-3-1	0.00793651	0.000371634	0.00124767	3.99333e-06	1.30622e-05
Streptomyces_sp_HM190	0.480177	0.000393696	0.000205583	4.48046e-06	0
Streptomyces_sp_NHF165	0.00793651	0.00045761	0.000715683	4.67326e-06	7.16677e-06
Streptomyces_sp_TLI_053	0.690476	0.00064902	0.000730411	7.87076e-06	8.35181e-06
Streptomyces_sp_BHT-5-2	0.914184	0.000340471	0.000338578	2.93344e-06	0
Streptomyces_sp_EAS-AB2608	0.179712	0.000697381	0	0	0
Streptomyces_sp_XC_2026	0.179712	0.000340201	0	0	0
Streptomyces_sp_TN58	0.157939	7.54312e-05	0.000485017	0	5.80541e-06
Streptomyces_sp_Je_1-369	0.179712	0	0.000235907	0	0
Streptomyces_sp_VNUA24	0.724082	0.00020664	0.000458534	0	0
Streptomyces_sp_SCA4-21	0.290347	0.0010589	0.00274447	7.62363e-06	2.37705e-05
Streptomyces_sp_NEAU-sy36	1	0.000979883	0.000952964	9.59249e-06	1.02792e-05
Streptomyces_sp_YIM_121038	1	0.00100828	0.000975395	8.36268e-06	8.7025e-06
Streptomyces_sp_NBC_00162	0.0555556	0.000457505	0.000776815	4.3918e-06	6.96649e-06
Streptomyces_sp_CMB-StM0423	0.290347	0.000663885	0.000329973	7.12406e-06	0
Streptomyces_sp_ITFR-21	0.150794	0.000600805	0.0007395	4.90848e-06	7.06692e-06
Streptomyces_sp_HUAS_CB01	1	0.000464473	0.00042506	5.02875e-06	4.86316e-06
Streptomyces_sp_QHH-9511	0.0906884	0.000823528	0.000253498	7.12801e-06	0
Streptomyces_sp_N50	0.690476	0.000661569	0.000613355	6.89757e-06	7.06692e-06
Streptomyces_sp_CB01881	0.916563	0.000491491	0.000553635	4.68412e-06	5.80541e-06
Streptomyces_sp_GQFP	0.150794	0.000902388	0.000735714	1.03464e-05	7.54824e-06
Streptomyces_sp_CA-210063	0.116074	0.000411492	0.000726204	4.90848e-06	8.44655e-06
Streptomyces_sp_Go40/10	1	0.0004758	0.000431768	6.17151e-06	5.88699e-06
Streptomyces_sp_SAT1	0.420635	0.000917002	0.00112338	9.83845e-06	1.24927e-05
Streptomyces_sp_GMY02	0.84127	0.00062288	0.000709179	5.44545e-06	6.10325e-06
Streptomyces_sp_WAC_01438	0.309524	0.000611646	0.000784591	5.80848e-06	8.12757e-06
Streptomyces_sp_3214_6	0.345742	0.000489264	0.000717925	5.80848e-06	8.03059e-06
Streptomyces_sp_MBT27	0.690476	0.000836978	0.000870136	6.51704e-06	1.1518e-05
Streptomyces_sp_CdTB01	0.829357	0.000458739	0.000360679	4.18134e-06	4.60721e-06
Streptomyces_sp_Z423-1	0.547619	0.000886173	0.000763652	1.13142e-05	7.70937e-06
Streptomyces_sp_NA04227	0.150794	0.000744332	0.000552231	7.37884e-06	4.90636e-06
Streptomyces_sp_A2-16	0.031746	0.000600438	0.000936231	6.0764e-06	8.68048e-06
Streptomyces_sp_CGMCC_4_7035	0.00793651	0.000346469	0.000885441	3.66583e-06	7.8373e-06
Streptomyces_sp_MMBL_11-1	0.746476	0.000466077	0.000331445	4.90848e-06	0
Streptomyces_sp_FIT100	0.372748	0.000225655	0.000401705	0	5.11912e-06
Streptomyces_sp_Mut1	0.547619	0.000729825	0.000735981	6.88691e-06	9.72633e-06
Streptomyces_sp_WA6-1-16	0.607236	0.000216446	0.000491358	0	0
Streptomyces_sp_S1D4-11	0.179712	0	0.000661531	0	0
Streptomyces_sp_891-h	0.345742	0.000382848	0.00072623	3.87512e-06	5.4608e-06
Streptomyces_sp_JB150	0.0952381	0.000632363	0.000928453	5.6835e-06	8.03059e-06
Streptomyces_sp_HL-66	1	0.000743321	0.000680438	7.87076e-06	6.7457e-06
Streptomyces_sp_RTd22	1	0.00111159	0.0012535	9.16458e-06	1.39642e-05
Streptomyces_sp_GS7	0.138792	0.000578588	0.000230872	5.16682e-06	0
Streptomyces_sp_ST1015	1	0.000473306	0.000507924	4.90848e-06	6.10325e-06
Streptomyces_sp_WMMC500	0.672336	0.000655011	0.00043223	4.91922e-06	4.35406e-06
Streptomyces_sp_LBUM_1480	0.0720057	0.0068322	0	0.000101528	0
Streptomyces_sp_C8S0	0.547619	0.000716692	0.000732959	5.08242e-06	7.58486e-06
Streptomyces_sp_MST-110588	0.600402	0.000511633	0.000467528	5.65711e-06	5.37508e-06
Streptomyces_sp_11x1	0.346522	0.000423338	0.000154187	5.42516e-06	0
Streptomyces_sp_MOE7	0.397615	0.00122285	0.000567142	1.22981e-05	0
Streptomyces_sp_DSM_40750	1	0.000550087	0.00046826	5.6835e-06	7.06692e-06
Streptomyces_sp_Tu_2975	0.0720057	0.000332116	0	3.26727e-06	0
Streptomyces_sp_AM_2-1-1	0.0177501	0.000720149	9.28866e-05	9.00984e-06	0
Streptomyces_sp_S465	0.423711	0.000177885	0	0	0
Streptomyces_sp_FXY-T5	1	7.73898e-05	0.000147763	0	0
Streptomyces_sp_BPTC-684	0.105998	0.000168434	0.000477658	0	5.4608e-06
Streptomyces_sp_DSM_40868	1	0.000295229	0.000246229	4.35636e-06	0
Streptomyces_sp_M92	0.525809	0.000559579	0.000392535	6.91453e-06	6.09568e-06
Streptomyces_sp_HUAS_2-6	0.832519	0.000671719	0.000633068	7.07909e-06	8.35181e-06
Streptomyces_sp_HUAS_YS2	0.204501	0.000520509	0.000207289	4.71939e-06	0
Streptomyces_sp_CNQ-509	0.423711	0	0.000218432	0	0
Streptomyces_sp_LX-29	0.332112	0.000376106	0.00019363	3.66583e-06	0
Streptomyces_sp_S584	0.309524	0.000521242	0.00062397	5.29509e-06	6.65486e-06
Streptomyces_sp_SirexAA-E	0.0200082	0.000741565	0.000198749	7.6248e-06	0
Streptomyces_sp_VNUA116	0.66643	0.000228263	0.000287501	3.25852e-06	3.83934e-06
Streptomyces_sp_Li-HN-5-11	0.309524	0.00043418	0.000524829	4.67326e-06	6.416e-06
Streptomyces_sp_RPA4-2	0.0936926	0.000702306	0.000312112	7.54312e-06	4.64433e-06
Streptomyces_sp_S063	0.179712	0.000250041	0	0	0
Streptomyces_sp_Rer75	0.423711	0	0.000115641	0	0
Streptomyces_sp_MRC013	0.655836	0.000404353	0.000248546	4.67326e-06	0
Streptomyces_sp_FXJ1_172	1	0.000270562	0.000271723	0	0
Streptomyces_phaeoluteigriseus	0.150794	0.000623297	0.00101282	6.72069e-06	9.8692e-06
Streptomyces_cadmiisoli	0.0952381	0.000984239	0.00163241	8.7836e-06	1.78467e-05
Streptomyces_aurantiacus	0.031746	0.000929917	0.00119644	9.59249e-06	1.20772e-05
Streptomyces_koyangensis	0.529619	0.00122621	0.000714404	8.26691e-06	1.04497e-05
Streptomyces_qaidamensis	0.249153	0.000579646	0.000947232	5.70241e-06	9.28865e-06
Streptomyces_microflavus	0.0846698	0.00176994	0.000475411	1.40386e-05	0
Streptomyces_anulatus	0.675174	0.000968654	0.00123338	9.81696e-06	1.7149e-05
Streptomyces_sp_M54	0.0720057	0.00147124	0	1.64794e-05	0
Streptomyces_griseus	0.525809	0.000620493	0.000293427	6.45853e-06	0
Streptomyces_graminofaciens	0.0746392	0.000498745	9.63671e-05	5.23828e-06	0
Streptomyces_cyaneofuscatus	0.529619	0.00114277	0.000735663	1.19433e-05	8.99426e-06
Streptomyces_malaysiensis	0.0720057	0.00240497	0	3.24669e-05	0
Streptomyces_violaceusniger	0.161238	0.000285044	0.00116566	0	1.18853e-05
Streptomyces_rapamycinicus	0.834035	0.000627759	0.000454134	5.16682e-06	6.67622e-06
Streptomyces_hygroscopicus	1	0.000584497	0.000532208	8.38125e-06	0
Streptomyces_yatensis	0.157939	8.38125e-05	0.000551701	0	8.41784e-06
Streptomyces_rochei	0.265205	0.00198098	0.000693843	2.2606e-05	0
Streptomyces_tanashiensis	0.015873	0.00153172	0.00392386	1.39504e-05	3.98317e-05
Streptomyces_venezuelae	0.222222	0.00683216	0.0113554	8.49942e-05	0.000101595
Streptomyces_vietnamensis	0.0555556	0.000743999	0.00153385	8.38125e-06	1.1774e-05
Streptomyces_collinus	0.222222	0.0023809	0.00307743	2.24023e-05	2.89101e-05
Streptomyces_olivoreticuli	0.690476	0.00200662	0.00185393	2.13986e-05	1.95946e-05
Streptomyces_mobaraensis	0.529619	0.000992059	0.000735523	6.91453e-06	6.416e-06
Streptomyces_nigrescens	0.031746	0.00213787	0.00338909	2.10557e-05	3.04588e-05
Streptomyces_clavuligerus	0.420635	0.000759656	0.00113886	7.96219e-06	9.57892e-06
Streptomyces_fodineus	0.690476	0.00087679	0.00152213	7.75265e-06	1.13205e-05
Streptomyces_inhibens	0.00793651	0.00121042	0.00214056	1.26587e-05	2.20122e-05
Streptomyces_niveus	0.690476	0.00132408	0.00123766	1.40198e-05	1.27978e-05
Streptomyces_avermitilis	0.265205	0.000209527	0.00068262	0	6.38595e-06
Streptomyces_katrae	0.150794	0.000706814	0.00101015	6.91453e-06	1.01595e-05
Streptomyces_aureoverticillatus	0.142457	0.00114083	0.000612103	1.15602e-05	5.51514e-06
Streptomyces_coralus	0.0952381	0.00124248	0.00205332	1.20158e-05	1.77384e-05
Streptomyces_chartreusis	0.00793651	0.000967565	0.00215101	7.98666e-06	2.11351e-05
Streptomyces_nodosus	0.420635	0.00160667	0.00113065	1.55005e-05	9.47037e-06
Streptomyces_griseorubiginosus	0.00793651	0.000700786	0.00184545	6.72069e-06	1.99646e-05
Streptomyces_alboflavus	0.00793651	0.000668138	0.00150211	6.20019e-06	1.27719e-05
Streptomyces_formicae	0.222222	0.00110026	0.00142242	1.15242e-05	1.43417e-05
Streptomyces_ficellus	0.294802	0.00110557	0.000567818	1.35279e-05	5.80541e-06
Streptomyces_coeruleorubidus	0.84127	0.0019256	0.00229549	1.70505e-05	2.05583e-05
Streptomyces_spectabilis	0.420635	0.00143352	0.00114696	1.56103e-05	1.1518e-05
Streptomyces_xanthophaeus	0.690476	0.00139984	0.00106531	1.43397e-05	1.20299e-05
Streptomyces_seoulensis	0.690476	0.00149312	0.00131181	1.37738e-05	1.05675e-05
Streptomyces_calvus	1	0.00074754	0.000830687	7.98666e-06	7.54703e-06
Streptomyces_noursei	0.00793651	0.00136195	0.0022448	1.32506e-05	2.25241e-05
Streptomyces_roseirectus	0.031746	0.000485969	0.00127923	5.99e-06	1.24816e-05
Streptomyces_roseicoloratus	0.222222	0.00106295	0.00146744	1.13147e-05	1.47763e-05
Streptomyces_gilvosporeus	0.150794	0.000910701	0.00131214	7.12406e-06	1.18853e-05
Streptomyces_lydicus	0.309524	0.00116589	0.00148677	9.80181e-06	1.7126e-05
Streptomyces_rimosus	0.222222	0.000893233	0.00116904	9.00984e-06	1.27719e-05
Streptomyces_incarnatus	0.204501	0.000879118	0.000378875	9.6203e-06	0
Streptomyces_auratus	0.239317	0.000236123	0.000876741	0	1.07502e-05
Streptomyces_buecherae	0.0555556	0.000838597	0.00132957	7.12406e-06	1.25277e-05
Streptomyces_griseochromogenes	0.675174	0.00082254	0.00055221	8.26691e-06	5.88699e-06
Streptomyces_harbinensis	0.690476	0.000599214	0.000687423	5.90606e-06	8.44655e-06
Streptomyces_xinghaiensis	0.690476	0.000780102	0.00061757	6.89757e-06	6.416e-06
Streptomyces_marincola	0.222222	0.000517327	0.000706159	3.81182e-06	7.17083e-06
Streptomyces_sudanensis	0.388629	0.000291632	0.000526109	3.46218e-06	6.67622e-06
Streptomyces_pluripotens	1	0.000202366	0.000261791	2.8512e-06	0
Streptomyces_armeniacus	0.0906884	0.000218463	0.000572381	3.46218e-06	6.96649e-06
Streptomyces_bathyalis	0.309524	0.000553119	0.000687746	5.23828e-06	7.58486e-06
Streptomyces_spongiicola	0.529619	0.000796769	0.000490442	5.86687e-06	5.88699e-06
Streptomyces_vilmorinianum	0.724082	0.000233217	0.000371201	0	0
Streptomyces_flavofungini	0.0936926	0.00121901	0.000429812	1.55005e-05	5.37508e-06
Streptomyces_goshikiensis	1	0.000649338	0.000604056	0	0
Streptomyces_deccanensis	0.388629	0.000374539	0.00058091	5.23828e-06	7.8373e-06
Streptomyces_ambofaciens	0.116074	0.000584813	0.00134926	5.90307e-06	1.68931e-05
Streptomyces_halobius	0.0211767	0.000268901	0.000787723	2.90424e-06	7.38814e-06
Streptomyces_aquilus	0.0952381	0.000397554	0.000753031	3.56203e-06	6.65486e-06
Streptomyces_galilaeus	0.00793651	0.000565341	0.00153794	6.53454e-06	1.33097e-05
Streptomyces_alfalfae	0.150794	0.000524158	0.000625858	5.16682e-06	7.54703e-06
Streptomyces_peucetius	0.547619	0.000447153	0.000493327	4.18134e-06	5.66118e-06
Streptomyces_atratus	1	0.000772524	0.000573995	5.29509e-06	5.66118e-06
Streptomyces_longhuiensis	0.690476	0.00075871	0.000765843	8.14629e-06	7.38814e-06
Streptomyces_liliifuscus	0.690476	0.000789715	0.000921421	8.17172e-06	8.68048e-06
Streptomyces_albus	1	0.00048121	0.000459026	4.90848e-06	4.90636e-06
Streptomyces_genisteinicus	0.690476	0.000574239	0.000556471	5.6835e-06	7.16677e-06
Streptomyces_tsukubensis	0.0952381	0.00107742	0.000636575	1.00575e-05	6.91081e-06
Streptomyces_luteoverticillatus	0.675174	0.000811297	0.000745583	3.44346e-06	7.70937e-06
Streptomyces_cynarae	1	0.000578528	0.000510369	4.2768e-06	6.65486e-06
Streptomyces_asoensis	0.672336	0.000412224	0.00027672	4.2768e-06	0
Streptomyces_lusitanus	0.239317	0.000406604	0.000122859	5.23828e-06	0
Streptomyces_prasinus	0.724082	0.000177278	0.00034707	0	0
Streptomyces_antibioticus	1	0.000614815	0.000508824	5.90307e-06	8.03059e-06
Streptomyces_liangshanensis	1	0.000521921	0.000423384	5.02875e-06	6.7457e-06
Streptomyces_qinzhouensis	0.517904	0.000236969	0.000418454	2.54121e-06	5.11912e-06
Streptomyces_murinus	0.823664	0.000913957	0.00167111	1.17985e-05	0
Streptomyces_yangpuensis	0.423711	0	9.21441e-05	0	0
Streptomyces_vinaceus	0.204501	0.000589471	0.000321915	4.17485e-06	0
Streptomyces_parvus	0.724082	0.000248028	0.000405443	0	0
Streptomyces_decoyicus	0.346522	0.000624935	0.000205583	7.13287e-06	0
Streptomyces_kanamyceticus	0.690476	0.000838783	0.00105576	7.80515e-06	7.42272e-06
Streptomyces_capitiformicae	0.480177	0.000269475	0.000134914	3.26727e-06	0
Streptomyces_paludis	0.420635	0.000843455	0.000539674	7.75023e-06	6.10325e-06
Streptomyces_tubbatahanensis	0.420635	0.000580054	0.00085116	4.65014e-06	7.8373e-06
Streptomyces_finlayi	1	0.00063741	0.000500537	4.68412e-06	6.09568e-06
Streptomyces_lincolnensis	0.79717	0.000206222	0.000167036	0	0
Streptomyces_caniscabiei	0.440686	0.000132819	0.00049562	0	0
Streptomyces_tuirus	0.423711	0	0.000212008	0	0
Streptomyces_lavendulae	0.690476	0.001088	0.000808335	7.23355e-06	1.07502e-05
Streptomyces_akebiae	0.173217	0.000455116	0.00100941	4.35636e-06	1.04497e-05
Streptomyces_gardneri	0.450644	0.000648399	0.000306276	5.6835e-06	0
Streptomyces_angustmyceticus	1	0.000763429	0.000602872	6.53454e-06	7.17083e-06
Streptomyces_fagopyri	0.480177	0.000255561	0.000134914	3.77156e-06	0
Streptomyces_actuosus	0.222222	0.00091691	0.00102561	6.45853e-06	8.44655e-06
Streptomyces_endophytica	0.480177	0.000389086	0.000212008	4.60969e-06	0
Streptomyces_davaonensis	1	0.000439593	0.000367007	5.16519e-06	4.60721e-06
Streptomyces_laculatispora	0.105998	0.000166588	0.000523195	0	5.51514e-06
Streptomyces_ferrugineus	0.265205	0.000347764	0.000147763	4.3918e-06	0
Streptomyces_viridosporus	1	0.000352274	0.000285879	5.16519e-06	0
Streptomyces_nojiriensis	0.388629	0.000309329	0.000464509	4.17485e-06	6.91081e-06
Streptomyces_gobiensis	0.332112	0.000254482	0.000452906	0	5.22487e-06
Streptomyces_phaeolivaceus	0.235861	0.000481151	0.00023338	5.80848e-06	0
Streptomyces_nitrosporeus	0.655836	0.000285066	0.000232279	3.77156e-06	0
Streptomyces_griseoviridis	0.832519	0.000330427	0.000437803	2.90424e-06	5.66118e-06
Streptomyces_dangxiongensis	0.0669553	0.000162246	0.000573411	0	6.09568e-06
Streptomyces_lienomycini	0.179712	0	0.000766719	0	0
Streptomyces_pratensis	1	0.000442131	0.00047359	4.53788e-06	4.60721e-06
Streptomyces_cyanogenus	0.420635	0.00088651	0.000589458	9.6203e-06	6.67622e-06
Streptomyces_xiamenensis	1	0.000507017	0.000342437	0	0
Streptomyces_cinnabarinus	0.138792	0.000261111	0.000515538	3.3525e-06	6.10325e-06
Streptomyces_broussonetiae	0.517904	0.000293172	0.000413233	4.3918e-06	5.4608e-06
Streptomyces_dengpaensis	1	8.8546e-05	8.99426e-05	0	0
Streptomyces_lunaelactis	0.753298	0.000478248	0.000368486	4.4273e-06	4.35125e-06
Streptomyces_nigra	0.157939	0.000429567	0.000102792	5.86687e-06	0
Streptomyces_drozdowiczii	0.655836	0.000326149	0.000219226	4.3918e-06	0
Streptomyces_cyaneochromogenes	0.440686	7.96219e-05	0.000336787	0	0
Streptomyces_xanthii	1	0.000451211	0.000413339	4.60969e-06	4.49713e-06
Streptomyces_pristinaespiralis	0.834035	0.000507503	0.000528958	4.67326e-06	6.91081e-06
Streptomyces_glaucescens	0.503812	0.000207631	0.000366972	0	5.4608e-06
Kitasatospora_sp_CM_4170	0.547619	0.00146701	0.00112686	1.34414e-05	9.36953e-06
Kitasatospora_sp_HUAS_3-15	0.690476	0.00088238	0.000712958	6.71687e-06	6.14294e-06
Kitasatospora_sp_NA04385	1	0.000683983	0.000659101	5.62697e-06	6.91081e-06
Kitasatospora_sp_MMS16-BH015	0.547619	0.000943358	0.00101275	9.63844e-06	9.81271e-06
Kitasatospora_aureofaciens	0.290347	0.00115	0.0025922	1.32005e-05	2.12443e-05
Kitasatospora_fiedleri	1	0.000833343	0.000827613	7.80515e-06	8.7025e-06
Streptacidiphilus_sp_PB12-B1b	0.547619	0.000996088	0.00138729	1.1367e-05	1.20465e-05
Streptacidiphilus_sp_P02-A3a	0.547619	0.000808047	0.00109379	8.71272e-06	9.05789e-06
Streptantibioticus_cattleyicolor	0.0952381	0.000556435	0.000871119	3.98109e-06	8.41784e-06
Peterkaempfera_bronchialis	1	0.000921907	0.000951707	9.55862e-06	9.95793e-06
Actinacidiphila_bryophytorum	0.84127	0.000687433	0.000748792	6.71606e-06	7.16677e-06
Yinghuangia_sp_ASG_101	0.600402	0.000424591	0.000674784	4.90848e-06	5.51514e-06
Corynebacterium_sp_NML98-0116	0.222222	0.00384238	0.00798575	4.43973e-05	5.57319e-05
Corynebacterium_sp_P3-F1	0.79717	0.000340712	0.000276252	0	0
Corynebacterium_kutscheri	0.0669553	0.000357555	0.00352494	0	2.06092e-05
Corynebacterium_marinum	0.0253699	0	0.00133678	0	7.16677e-06
Corynebacterium_matruchotii	0.690476	0.00153477	0.00165144	1.60171e-05	1.7361e-05
Corynebacterium_poyangense	0.015873	0.000841781	0.001479	8.36268e-06	1.32094e-05
Corynebacterium_lizhenjunii	0.672336	0.000480152	0.000823326	4.65014e-06	5.11912e-06
Corynebacterium_anserum	0.031746	0.000310652	0.000956689	2.54121e-06	9.8157e-06
Corynebacterium_bovis	0.309524	0.000635409	0.00103222	6.91453e-06	8.19059e-06
Corynebacterium_phocae	0.249153	0.000373143	0.000767984	5.16519e-06	6.14294e-06
Corynebacterium_tuberculostearicum	0.150794	0.00156706	0.00225038	1.69036e-05	2.08795e-05
Corynebacterium_yudongzhengii	1	0.00149628	0.00147624	1.48842e-05	1.44551e-05
Corynebacterium_glutamicum	0.440686	0.00140493	0.00347543	0	0
Corynebacterium_caspium	0.00793651	0.000301575	0.00079505	3.46218e-06	6.96649e-06
Corynebacterium_endometrii	0.547619	0.000451576	0.000675952	4.71939e-06	5.35402e-06
Corynebacterium_coyleae	0.463344	0.000539605	0.000728573	4.19062e-06	6.416e-06
Corynebacterium_ciconiae	0.031746	0.000375043	0.00069197	3.87512e-06	7.54824e-06
Corynebacterium_zhongnanshanii	0.150794	0.00146341	0.00105123	1.44671e-05	1.07502e-05
Corynebacterium_jeikeium	0.222222	0.00238213	0.00159889	2.3258e-05	1.43335e-05
Corynebacterium_urogenitale	0.179712	0	0.000735084	0	0
Corynebacterium_occultum	0.834035	0.000420604	0.000350797	3.44879e-06	3.83934e-06
Corynebacterium_pseudopelargi	0.724082	0.000292444	0.000199702	0	0
Corynebacterium_atrinae	0.440686	7.62363e-05	0.000361206	0	0
Corynebacterium_uterequi	0.173217	0.000448982	0.000756539	4.81922e-06	9.63671e-06
Corynebacterium_sphenisci	0.420635	0.000893231	0.00115926	9.98333e-06	1.16998e-05
Corynebacterium_lactis	0.397615	0.000554824	0.000416489	4.60969e-06	3.19297e-06
Corynebacterium_xerosis	0.672336	0.000468384	0.000349021	5.26394e-06	0
Corynebacterium_ulcerans	0.66643	0.00090921	0.00153452	7.12406e-06	1.70249e-05
Corynebacterium_stationis	0.724082	0.000157247	0.00107732	0	0
Corynebacterium_kroppenstedtii	0.0119252	0.000204704	0.000904716	2.90424e-06	7.54824e-06
Corynebacterium_jeddahense	1	0.00111508	0.000887798	7.54312e-06	8.95846e-06
Corynebacterium_massiliense	0.84127	0.00060187	0.000582151	5.42516e-06	6.38595e-06
Corynebacterium_imitans	0.204501	0.000394042	0.000920826	4.13346e-06	8.99426e-06
Corynebacterium_simulans	0.031746	0.000485439	0.00137077	4.71939e-06	1.09216e-05
Corynebacterium_falsenii	1	0.000246969	0.000295993	3.6303e-06	0
Corynebacterium_halotolerans	0.401965	0.000510465	0.000329047	5.44545e-06	3.83934e-06
Corynebacterium_vitaeruminis	1	0.000740926	0.000756388	8.80031e-06	7.38814e-06
Corynebacterium_glucuronolyticum	0.675174	0.000565627	0.000415074	4.91922e-06	4.60721e-06
Corynebacterium_propinquum	0.0906884	0.000251259	0.000802488	4.07315e-06	8.99426e-06
Corynebacterium_choanae	0.607236	0.000187165	0.000143417	0	0
Corynebacterium_kefirresidentii	0.440686	5.80848e-05	0.000200388	0	0
Corynebacterium_nuruki	0.179712	0	0.000241994	0	0
Corynebacterium_hindlerae	0.204501	0.000444398	0.000180119	3.35843e-06	0
Corynebacterium_heidelbergense	0.529619	0.000737205	0.000384867	4.65014e-06	5.78203e-06
Corynebacterium_riegelii	0.547619	0.000702991	0.000668212	5.80848e-06	8.12757e-06
Corynebacterium_rouxii	0.440686	0.000103336	0.000480719	0	0
Corynebacterium_faecale	0.463344	0.000393774	0.000555565	3.77156e-06	6.09568e-06
Corynebacterium_incognita	0.179712	0.000266564	0	0	0
Corynebacterium_appendicis	0.66643	0.000312085	0.000426695	3.14297e-06	4.86316e-06
Corynebacterium_pelargi	0.157939	0.000100575	0.000460996	0	5.37508e-06
Corynebacterium_accolens	0.0119252	0.000616688	0.00263013	6.72069e-06	1.97086e-05
Corynebacterium_ureicelerivorans	0.0111594	0.00016932	0.000794617	0	7.93463e-06
Corynebacterium_diphtheriae	0.388629	0.000207473	0.00075492	3.08576e-06	1.0708e-05
Corynebacterium_urealyticum	0.0952381	0.000600894	0.00101329	4.3918e-06	9.63671e-06
Corynebacterium_aquilae	0.480177	0.000207234	0.000109216	2.51437e-06	0
Corynebacterium_canis	0.450644	0.000299461	0.000175765	3.35843e-06	0
Corynebacterium_efficiens	0.0906884	0.000605176	0.000192427	4.4273e-06	0
Corynebacterium_comes	0.222222	0.000867158	0.000648412	8.60864e-06	6.416e-06
Corynebacterium_uberis	0.138792	0.000634652	0.000235889	5.6835e-06	0
Corynebacterium_argentoratense	0.84127	0.000479383	0.000352119	4.17485e-06	4.35406e-06
Corynebacterium_macginleyi	0.906329	0.000135197	0.000200157	0	0
Corynebacterium_crudilactis	0.832519	0.000480369	0.000385753	5.6835e-06	4.35125e-06
Corynebacterium_freneyi	0.0570079	0.000697322	0.000246229	6.97521e-06	0
Corynebacterium_confusum	0.823664	0.000331565	0.00024111	3.98109e-06	0
Corynebacterium_pyruviciproducens	0.832519	0.00100848	0.000873335	1.08503e-05	9.72633e-06
Corynebacterium_callunae	0.440686	5.29509e-05	0.000270417	0	0
Corynebacterium_flavescens	0.440686	5.90307e-05	0.000197023	0	0
Corynebacterium_freiburgense	0.181221	0.000487748	0.000115641	3.44879e-06	0
Corynebacterium_deserti	0.440686	5.29509e-05	0.000339035	0	0
Corynebacterium_timonense	0.0253699	0	0.00050502	0	5.88699e-06
Corynebacterium_kalinowskii	0.0952381	0.000262272	0.000445722	3.10009e-06	3.58338e-06
Corynebacterium_amycolatum	0.0344536	0.00465597	0.000746417	4.23053e-05	0
Corynebacterium_minutissimum	0.0906884	0.000307698	0.000850706	3.77156e-06	8.12757e-06
Corynebacterium_auriscanis	0.66643	0.000277888	0.000342268	2.30484e-06	3.83934e-06
Corynebacterium_felinum	0.84127	0.000544404	0.000526192	5.16519e-06	5.63103e-06
Corynebacterium_striatum	0.161238	0.000707835	0.00022667	8.96092e-06	0
Corynebacterium_genitalium	0.332112	0.000377389	0.000184595	3.35843e-06	0
Corynebacterium_camporealensis	0.345742	0.00065836	0.000427567	6.20019e-06	4.60721e-06
Corynebacterium_ammoniagenes	1	0.000402598	0.000215412	0	0
Corynebacterium_aurimucosum	0.675174	0.00086725	0.000678384	7.23355e-06	5.78203e-06
Corynebacterium_fournieri	0.724082	0.000147767	0.00019444	0	0
Corynebacterium_cyclohexanicum	0.0524116	0.000424751	8.99426e-05	3.87512e-06	0
Corynebacterium_glyciniphilum	0.423711	0	6.42447e-05	0	0
Corynebacterium_mustelae	0.157939	4.60969e-05	0.000266662	0	3.21224e-06
Mycobacterium_canettii	0.746476	0.000857992	0.00109371	9.80181e-06	0
Mycobacterium_tuberculosis	0.753298	0.00526206	0.00476027	5.37284e-05	5.28377e-05
Mycobacterium_sp_ELW1	1	0.000367148	0.000390178	3.98109e-06	0
Mycobacterium_sp_ITM-2016-00316	0.79717	0.000241775	0.000205583	0	0
Mycobacterium_sp_SMC-4	0.401965	0.000844876	0.000544197	7.87076e-06	4.86316e-06
Mycobacterium_sp_SMC-2	0.116074	0.000298618	0.000607713	3.3525e-06	6.3989e-06
Mycobacterium_sp_MS1601	1	0.000533289	0.000448672	4.07315e-06	5.28377e-06
Mycobacterium_sp_DL440	0.179712	0.000201126	0	0	0
Mycobacterium_sp_SMC-8	0.0177501	0.000625179	0.000107501	5.94184e-06	0
Mycobacterium_sp_Z3061	0.79717	7.23355e-05	0.000131094	0	0
Mycobacterium_sp_ITM-2016-00318	0.423711	0	8.35181e-05	0	0
Mycobacterium_sp_DL592	1	0.000599921	0.000523569	5.65711e-06	5.88699e-06
Mycobacterium_sp_JS623	0.157939	0.000249613	7.06692e-05	3.61677e-06	0
Mycobacterium_sp_Aquia_216	0.0936926	0.000708623	0.000310627	8.60864e-06	3.83934e-06
Mycobacterium_heidelbergense	0.547619	0.00149889	0.00120172	1.42481e-05	9.05789e-06
Mycobacterium_saskatchewanense	1	0.00056955	0.000405837	5.44781e-06	5.51514e-06
Mycobacterium_kubicae	0.79717	0.000165158	0.000240931	0	0
Mycobacterium_stomatepiae	0.423711	6.10972e-05	0	0	0
Mycobacterium_parmense	0.0720057	0	0.000279958	0	3.48325e-06
Mycobacterium_avium	0.309524	0.00164372	0.002341	1.26268e-05	2.31281e-05
Mycobacterium_mantenii	0.20869	0.000459082	0.000243143	4.65014e-06	3.77352e-06
Candidatus_Mycobacterium_methanotrophicum	0.345742	0.000418459	0.000834559	4.19062e-06	7.25676e-06
Mycobacterium_dioxanotrophicus	0.525809	0.000706787	0.000507999	8.11672e-06	4.0953e-06
Mycobacterium_noviomagense	0.015873	0.000312257	0.000719604	3.1975e-06	6.38595e-06
Mycobacterium_xenopi	0.173217	0.000298413	0.000548965	3.3525e-06	6.38595e-06
Mycobacterium_gordonae	1	0.000632527	0.000487909	7.44212e-06	5.80541e-06
Mycobacterium_grossiae	1	0.000187116	0.000267585	0	0
Mycobacterium_adipatum	0.345742	0.000548829	0.000763677	5.44545e-06	8.41784e-06
Candidatus_Mycobacterium_wuenschmannii	0.420635	0.000374985	0.000476909	3.35843e-06	5.63103e-06
Mycobacterium_riyadhense	0.0253699	0	0.000329113	0	2.9027e-06
Mycobacterium_ostraviense	0.79717	0.000187148	0.000128489	0	0
Mycobacterium_lacus	0.0746392	0.000369894	7.70937e-05	4.19062e-06	0
Mycobacterium_cookii	0.525809	0.000486615	0.000283204	4.3918e-06	3.85468e-06
Mycobacterium_seoulense	0.440686	0.000357931	8.99426e-05	0	0
Mycobacterium_shinjukuense	0.423711	0	0.000115641	0	0
Mycobacterium_paragordonae	0.724082	0.000117874	0.000175221	0	0
Mycobacterium_branderi	0.440686	5.86687e-05	0.000151945	0	0
Mycolicibacterium_sp_TUM20985	0.015873	0.000553989	0.00151893	4.40016e-06	1.56746e-05
Mycolicibacterium_diernhoferi	0.150794	0.00056575	0.0011678	4.53788e-06	1.01595e-05
Mycolicibacterium_mageritense	0.015873	0.000690079	0.00108206	6.51704e-06	1.01901e-05
Mycolicibacterium_fortuitum	0.84127	0.0008779	0.000728112	7.54312e-06	6.96649e-06
Mycolicibacterium_hassiacum	0.420635	0.000995271	0.0012522	7.49189e-06	1.19011e-05
Mycolicibacterium_neoaurum	0.547619	0.000620803	0.0007477	5.02875e-06	6.96649e-06
Mycolicibacterium_celeriflavum	0.015873	0.000272448	0.00105976	2.72391e-06	1.12428e-05
Mycolicibacterium_litorale	0.547619	0.000631669	0.000832226	6.17151e-06	9.36953e-06
Mycolicibacterium_poriferae	0.724082	0.000185461	0.000335159	0	0
Mycolicibacterium_nivoides	0.66643	0.000483512	0.00106593	3.26727e-06	7.13869e-06
Mycolicibacterium_thermoresistibile	0.150794	0.000636322	0.000850194	6.17151e-06	9.95793e-06
Mycolicibacterium_tokaiense	0.547619	0.000778965	0.000707431	8.17172e-06	7.92565e-06
Mycolicibacterium_aurum	0.397615	0.000264249	0.000546421	2.3597e-06	5.80019e-06
Mycolicibacterium_rutilum	0.235861	0.000475152	0.000243823	4.88778e-06	0
Mycolicibacterium_crocinum	0.179712	0	0.000311938	0	0
Mycolicibacterium_rhodesiae	0.690476	0.000683205	0.000515846	5.80848e-06	5.63103e-06
Mycolicibacterium_chitae	0.0119252	0.000321797	0.00105767	4.35636e-06	1.06004e-05
Mycolicibacterium_fallax	0.503812	0.000238132	0.000453187	0	4.60721e-06
Mycolicibacterium_duvalii	0.031746	0.000921768	0.000407517	1.03336e-05	4.86316e-06
Mycolicibacterium_smegmatis	1	0.000253615	0.000245026	2.90424e-06	0
Mycolicibacterium_brumae	0.916563	0.000654708	0.0006693	9.00984e-06	7.54703e-06
Mycolicibacterium_rufum	0.372748	0.000163966	0.000445275	0	5.63103e-06
Mycolicibacterium_sarraceniae	0.0211767	0.000867365	0.000222961	1.0592e-05	2.81552e-06
Mycolicibacterium_parafortuitum	0.829357	0.00025585	0.000276582	3.6303e-06	3.83934e-06
Mycolicibacterium_helvum	0.914184	0.000221554	0.000188511	2.24023e-06	0
Mycolicibacterium_sediminis	0.823664	0.000236448	0.000178262	3.77156e-06	0
Mycolicibacterium_boenickei	0.823664	0.000309893	0.000287182	2.3597e-06	0
Mycolicibacterium_madagascariense	0.480177	0.000212996	0.000122065	2.51437e-06	0
Mycolicibacterium_goodii	0.832519	0.000389256	0.000300071	4.65014e-06	4.06379e-06
Mycolicibacterium_phlei	0.672336	0.000333242	0.00040673	2.3597e-06	4.90636e-06
Mycolicibacterium_confluentis	0.265205	0.000291185	0.000145135	2.95153e-06	0
Mycolicibacterium_mengxianglii	0.79717	0.000136038	8.35181e-05	0	0
Mycolicibacterium_pallens	0.179712	0	0.000284755	0	0
Mycolicibacterium_chubuense	0.600402	0.000477578	0.000690385	5.86687e-06	6.10325e-06
Mycolicibacterium_austroafricanum	0.420635	0.00301115	0.00413327	3.09559e-05	3.97671e-05
Mycolicibacterium_insubricum	1	0.000364396	0.00032707	4.67326e-06	4.81835e-06
Mycolicibacterium_aubagnense	0.181221	0.000330029	0.000113224	3.46218e-06	0
Mycolicibacterium_vaccae	1	7.33167e-05	0.000120772	0	0
Mycolicibacterium_monacense	1	0.000118837	8.99426e-05	0	0
Mycolicibacterium_fluoranthenivorans	0.503812	0.00036125	0.000134529	3.08576e-06	0
Mycobacteroides_chelonae	0.420635	0.00113343	0.00148027	1.01648e-05	1.27719e-05
Mycobacteroides_saopaulense	0.309524	0.000561911	0.00067225	3.77156e-06	6.69252e-06
Mycobacteroides_immunogenum	1	0.0001341	0.000102792	0	0
Mycobacteroides_abscessus	0.84127	0.00132177	0.00108653	1.12012e-05	1.16108e-05
Mycolicibacter_sp_MU0102	0.480177	0.000415576	0.000226447	4.4273e-06	0
Mycolicibacter_sp_MYC098	1	0.000157415	0.000167036	0	0
Mycolicibacter_sp_MU0083	0.423711	0	8.99426e-05	0	0
Mycolicibacter_terrae	0.84127	0.000516559	0.000594877	5.26394e-06	5.78203e-06
Mycolicibacter_minnesotensis	0.79717	0.000189652	0.000105675	0	0
Mycolicibacter_heraklionensis	0.724082	0.000175092	0.000237594	0	0
Mycolicibacter_virginiensis	1	7.54312e-05	0.000104497	0	0
Mycolicibacter_hiberniae	0.423711	0	9.63671e-05	0	0
Mycolicibacillus_parakoreensis	0.675174	0.00064153	0.000545411	4.65014e-06	8.35181e-06
Nocardia_terpenica	0.0555556	0.00146832	0.00205495	1.35279e-05	2.00287e-05
Nocardia_asteroides	0.309524	0.00247862	0.001732	2.48421e-05	1.66061e-05
Nocardia_huaxiensis	0.309524	0.00131103	0.00156882	9.77555e-06	1.3933e-05
Nocardia_sp_PE-7	0.517904	0.000301625	0.000779267	3.10009e-06	6.09568e-06
Nocardia_sp_CS682	0.157939	8.80031e-05	0.000478508	0	6.7457e-06
Nocardia_cyriacigeorgica	0.0952381	0.00140114	0.00185315	1.279e-05	1.82929e-05
Nocardia_farcinica	0.420635	0.00134152	0.00172078	1.43397e-05	1.66371e-05
Nocardia_otitidiscaviarum	0.420635	0.000663261	0.000814227	6.97521e-06	8.95846e-06
Nocardia_brasiliensis	0.420635	0.00121745	0.00091148	1.21615e-05	1.074e-05
Nocardia_gipuzkoensis	0.675174	0.000563778	0.000791436	5.80848e-06	9.57892e-06
Nocardia_wallacei	0.00793651	0.000738827	0.00119475	7.53532e-06	1.20299e-05
Nocardia_tengchongensis	0.84127	0.000757028	0.000790607	8.00857e-06	6.3989e-06
Nocardia_mangyaensis	0.0593271	0.000726703	0.000289163	6.14903e-06	3.32743e-06
Nocardia_arthritidis	0.00793651	0.000330971	0.000822586	3.6303e-06	7.93463e-06
Nocardia_iowensis	0.547619	0.000530387	0.000518421	4.90848e-06	6.14294e-06
Nocardia_nova	0.84127	0.000743219	0.000672087	8.36268e-06	6.416e-06
Nocardia_sputorum	1	0.000253023	0.000245084	3.25852e-06	0
Nocardia_yamanashiensis	0.547619	0.000450668	0.000502854	3.46218e-06	5.88699e-06
Rhodococcus_sp_MTM3W5_2	0.832519	0.00041349	0.000537001	4.18134e-06	5.80541e-06
Rhodococcus_sp_X156	0.547619	0.00136144	0.0011795	1.24004e-05	1.20772e-05
Rhodococcus_sp_Z13	0.372748	0.000174544	0.00046204	0	4.86316e-06
Rhodococcus_sp_SGAir0479	0.0669553	0.000250984	0.000756661	0	8.41784e-06
Rhodococcus_sp_B7740	0.0746392	0.000108503	0.000613262	0	6.42447e-06
Rhodococcus_sp_W8901	0.345742	0.000631844	0.00084193	6.35303e-06	1.02619e-05
Rhodococcus_sp_ABRD24	0.00793651	0.000314478	0.000814053	3.87512e-06	7.8373e-06
Rhodococcus_sp_WMMA185	0.157939	6.28594e-05	0.000238216	0	3.19297e-06
Rhodococcus_erythropolis	0.440686	0.000301315	0.00193222	0	0
Rhodococcus_fascians	0.150794	0.00119835	0.00161078	1.01648e-05	1.76673e-05
Rhodococcus_opacus	0.150794	0.00165771	0.00200922	1.65179e-05	2.02371e-05
Rhodococcus_coprophilus	0.179712	0	0.000288097	0	0
Rhodococcus_triatomae	0.0449086	0.000108223	0.000747656	0	8.7025e-06
Rhodococcus_antarcticus	0.332112	0.000271223	0.000528247	0	6.42447e-06
Rhodococcus_pseudokoreensis	0.181221	0.000505994	0.000154187	5.09143e-06	0
Rhodococcus_globerulus	0.116074	0.000264641	0.000683113	2.84175e-06	8.12757e-06
Rhodococcus_pyridinivorans	0.157939	0.000284962	0.00193241	0	1.94527e-05
Rhodococcus_ruber	0.590014	0.00300317	0.00135589	2.82867e-05	0
Prescottella_equi	0.690476	0.00146678	0.00158397	1.49838e-05	1.67036e-05
Gordonia_sp_SL306	0.834035	0.000542115	0.00339784	3.86949e-06	8.95846e-06
Gordonia_sp_X0973	0.832519	0.000481226	0.000457983	5.62697e-06	6.09568e-06
Gordonia_sp_PDNC005	0.0344536	0.000520988	0.000146759	4.65014e-06	0
Gordonia_polyisoprenivorans	0.675174	0.00175084	0.001543	1.61548e-05	9.28865e-06
Gordonia_otitidis	0.150794	0.000490475	0.0015879	4.2768e-06	9.63671e-06
Gordonia_pseudamarae	0.525809	0.000323768	0.000456541	3.61677e-06	4.35125e-06
Gordonia_terrae	0.401965	0.000924286	0.000595639	9.30028e-06	7.93463e-06
Gordonia_mangrovi	0.118797	0.000358779	9.63671e-05	3.26727e-06	0
[truncated: 6,085 more rows]
