# Supplementary material for: Gut microbiota-modulated glutamic acid rejuvenates the quality of oocytes deteriorated by advanced reproductive age
Source: EMBO Mol Med. 2026 May 8;18(6):2404–35. doi: 10.1038/s44321-026-00443-3 (PMC13270145; doi:10.1038/s44321-026-00443-3)
Supplement: Supplementary file 6 — Dataset EV4 [file 44321_2026_443_MOESM6_ESM.xlsx]

## Sheet: Dataset EV4
Dataset EV4. The targeted metabolomic sequencing data of intestinal digesta from young and young + B.ca mice.

## Sheet: Targeted metabolome-B.ca
Name	HMDB ID	Young_1	Young_2	Young_3	Young_4	Young_5	Young+B.ca_1	Young+B.ca_2	Young+B.ca_3	Young+B.ca_4	Young+B.ca_5	KEGG ID	Class	Abbreviation	t.test_p.value	t.test_p.value_BHcorrect	Ratio	Sample	Regulate
3-Hydroxyanthranilic_acid	HMDB0001476	6.57196	6.33319	34.6251	9.19149	7.773	3.58595	6.02314	4.56541	4.39624	5.07029	C00632	Neurotransmitters	3-HAA	0.2088	0.469799	0.366557	Young+B.ca:Young	Normal
5-hydroxyindole-3-acetic_acid	HMDB0000763	0.896422	0.906906	0.771331	0.467541	0.497507	0.269569	0.548001	0.542086	0.559421	0.499207	C05635	Neurotransmitters	5-HIAA	0.0841297	0.378583	0.683187	Young+B.ca:Young	Normal
5-hydroxytryptamine	HMDB0000259	0.00317855	0.00432811	0.000606257	0.000704934	0.00302059	0.00320589	0.00362827	0.00258059	0.00106524	0.00357473	C00780	Neurotransmitters	5-HT	0.628245	0.706776	1.18721	Young+B.ca:Young	Normal
L-5-hydroxytryptophan	HMDB0000472	1.97619	1.97081	5.51879	2.37736	2.34493	1.57987	1.81813	1.98037	1.71551	1.66123	C00643	Neurotransmitters	5-HTP	0.183551	0.469799	0.617075	Young+B.ca:Young	Normal
Acetylcholine	HMDB0000895	0.13539	0.135204	0.0926793	0.184854	0.17799	0.211808	0.172241	0.144783	0.22643	0.162074	C01996	Neurotransmitters	Ach	0.131212	0.469799	1.26334	Young+B.ca:Young	Normal
L-arginine	HMDB0000517	273.447	286.481	414.083	282.996	311.148	235.33	273.165	262.383	263.479	271.56	C00062	Neurotransmitters	Arg	0.112869	0.451477	0.832773	Young+B.ca:Young	Normal
Aspartate	HMDB0000191	655.706	604.158	903.668	627.279	584.56	406.735	464.607	507.819	429.427	531.914	C00049	Neurotransmitters	Asp	0.0201585	0.241902	0.693406	Young+B.ca:Young	Down
Dopammine	HMDB0000073	0.138021	0.134865	0.067189	0.124963	0.108661	0.154868	0.138545	0.0691549	0.156168	0.277487	C03758	Neurotransmitters	DA	0.269515	0.489053	1.38787	Young+B.ca:Young	Normal
3-4-Dihydroxyphenylacetic_acid	HMDB0001336	0.351625	0.297041	0.177553	0.366118	0.376016	0.457949	0.287721	0.271841	0.435011	0.261813	C01161	Neurotransmitters	DOPAC	0.618062	0.706776	1.09308	Young+B.ca:Young	Normal
Epinephrine	HMDB0000068	57.5034	79.4643	82.1792	79.8414	76.6422	75.2354	56.9448	86.7892	64.1345	76.3489	C00788	Neurotransmitters	E	0.64985	0.708927	0.956932	Young+B.ca:Young	Normal
gamma-aminobutyric_acid	HMDB0000112	123.589	112.57	270.554	185.372	144.039	117.397	125.683	143.501	152.628	178.346	C00334	Neurotransmitters	GABA	0.472813	0.706776	0.858191	Young+B.ca:Young	Normal
L-glutamine	HMDB0000641	877.313	879.179	990.009	870.933	889.624	728.161	892.963	847.875	827.877	818.931	C00064	Neurotransmitters	Gln	0.0570787	0.306959	0.913191	Young+B.ca:Young	Normal
Glutamic_acid	HMDB0000148	849.554	822.54	845.464	766.293	807.085	665.919	790.187	722.957	768.299	784.611	C00025	Neurotransmitters	Glu	0.0369703	0.306959	0.912254	Young+B.ca:Young	Down
Glycine	HMDB0000123	231.275	233.682	291.877	238.209	248.718	229.916	255.409	238.253	265.075	237.91	C00037	Neurotransmitters	Gly	0.798401	0.841453	0.986172	Young+B.ca:Young	Normal
Glutathione	HMDB0000125	22.627	33.7322	18.5898	25.4522	32.2168	29.8219	36.8864	32.0196	33.0919	38.3085	C00051	Neurotransmitters	GSH	0.0596865	0.306959	1.28284	Young+B.ca:Young	Normal
L-histidine	HMDB0000177	122.85	130.968	294.682	132.612	135.032	107.461	124.249	116.655	120.152	117.474	C00135	Neurotransmitters	His	0.235095	0.47019	0.717999	Young+B.ca:Young	Normal
Histamine	HMDB0000870	0.442996	0.355081	0.114619	0.0330338	0.186911	0.137984	0.197767	0.695816	0.125099	0.331323	C00388	Neurotransmitters	HisA	0.601988	0.706776	1.31373	Young+B.ca:Young	Normal
Homovanillic_acid	HMDB0000118	2.72943	3.45619	7.03549	4.10599	4.05955	3.71347	3.58657	4.29327	4.8041	4.38601	C05582	Neurotransmitters	HVA	0.881484	0.881484	0.971794	Young+B.ca:Young	Normal
Indole-3-carboxaldehyde	HMDB0000195	0.500742	0.654062	0.564529	0.630173	0.56652	0.540233	0.596608	0.5292	0.550234	0.518713	C00294	Neurotransmitters	I3A	0.277275	0.489053	0.937916	Young+B.ca:Young	Normal
Alpha-ketoglutaric_acid	HMDB0000208	5.3157	5.74578	1.84106	3.61823	4.38602	4.2204	0.178688	4.19225	4.97707	4.3777	C00026	Neurotransmitters	KGA	0.607963	0.706776	0.858387	Young+B.ca:Young	Normal
Kynurenine	HMDB0000684	1.74004	1.5382	1.50411	2.48358	2.06717	2.12427	2.52186	2.13545	2.17364	2.00939	C00328	Neurotransmitters	KYN	0.162212	0.469799	1.17481	Young+B.ca:Young	Normal
Kynurenic_acid	HMDB0000715	1.83097	1.95868	1.91929	1.84494	2.04061	1.94442	0.307802	2.01288	2.07883	2.00639	C01717	Neurotransmitters	KYNA	0.507859	0.706776	0.870325	Young+B.ca:Young	Normal
L-Dopa	HMDB0000181	21.9087	25.5795	19.2472	22.4458	22.6446	20.4615	21.1735	22.1788	18.0934	21.2091	C00355	Neurotransmitters	L-Dopa	0.196494	0.469799	0.922115	Young+B.ca:Young	Normal
Metanephrine	HMDB0062493	0.140056	0.482047	1.27433	0.629739	0.536941	0.367315	0.454973	0.454691	0.31467	0.325258	C05588	Neurotransmitters	ME	0.285281	0.489053	0.625803	Young+B.ca:Young	Normal
Melatonine	HMDB0001389	0.0918404	0.0986489	0.0922717	0.0917985	0.107365	0.0999059	0.0891919	0.0872239	0.0999449	0.0926131	C01598	Neurotransmitters	MT	0.53608	0.706776	0.972932	Young+B.ca:Young	Normal
Norepinephrine	HMDB0000216	0.234633	0.415149	0.198412	0.191849	0.341452	0.220084	0.281366	1.2036e-06	0.308982	0.258301	C00547	Neurotransmitters	NE	0.40306	0.659553	0.773608	Young+B.ca:Young	Normal
Normetanephrine	HMDB0000819	0.0573029	1.7831e-06	4.2359e-06	0.0492245	0.147046	0.0771281	1.6736e-06	0.0279517	0.0558404	0.0565181	C05589	Neurotransmitters	NME	0.818079	0.841453	0.857483	Young+B.ca:Young	Normal
Ornithine	HMDB0000214	31.6236	39.1225	94.6296	51.4695	40.3334	31.0727	62.2253	46.0263	42.1177	41.8698	C00077	Neurotransmitters	Orn	0.604269	0.706776	0.868314	Young+B.ca:Young	Normal
phenethylamine	HMDB0012275	1.5023e-06	0.0501983	0.0462795	0.0439885	0.0447916	4.0763e-06	1.0821e-06	4.617e-06	4.0081e-06	4.7555e-06	C05332	Neurotransmitters	PEA	0.0164913	0.241902	0.000100071	Young+B.ca:Young	Down
L-phenylalanine	HMDB0000159	502.73	499.25	781.149	523.13	539.853	441.003	530.617	487.062	482.041	445.869	C00079	Neurotransmitters	Phe	0.16437	0.469799	0.838545	Young+B.ca:Young	Normal
Quinolinic_acid	HMDB0000232	60.779	62.6628	55.3351	59.8416	51.8645	52.8567	4.75825	52.9647	51.5651	57.3665	C03722	Neurotransmitters	QA	0.224891	0.47019	0.755677	Young+B.ca:Young	Normal
Succinic_acid	HMDB0000254	3.00687	3.45822	3.42886	3.05764	3.64812	3.34728	0.288902	3.67086	3.75446	3.38333	C00042	Neurotransmitters	SA	0.55081	0.706776	0.870185	Young+B.ca:Young	Normal
Tryptophol	HMDB0003447	4.66e-06	3.1468e-06	4.1161e-06	1.8002e-06	1.1369e-06	0.0658168	0.0658243	0.0425521	0.0702344	0.0423571	C00955	Neurotransmitters	TOL	0.00072996	0.0262786	19299.1	Young+B.ca:Young	Up
L-tryptophan	HMDB0000929	352.375	388.921	646.724	406.594	397.215	311.564	418.26	346.478	329.231	341.367	C00078	Neurotransmitters	Trp	0.173335	0.469799	0.797005	Young+B.ca:Young	Normal
L-tyrosine	HMDB0000158	89.5759	90.0529	116.522	87.0584	91.2937	78.1184	87.7316	77.4836	82.8618	76.5902	C00082	Neurotransmitters	Tyr	0.0559435	0.306959	0.848859	Young+B.ca:Young	Normal
Vanillmandelic_acid	HMDB0133489	4.2202	4.85341	4.27675	4.01339	4.36661	4.30626	0.343284	4.50417	4.81093	4.59232	C05584	Neurotransmitters	VMA	0.498226	0.706776	0.853965	Young+B.ca:Young	Normal
