# Supplementary material for: Gut microbiota-modulated glutamic acid rejuvenates the quality of oocytes deteriorated by advanced reproductive age
Source: EMBO Mol Med. 2026 May 8;18(6):2404–35. doi: 10.1038/s44321-026-00443-3 (PMC13270145; doi:10.1038/s44321-026-00443-3)
Supplement: Supplementary file 7 — Dataset EV5 [file 44321_2026_443_MOESM7_ESM.xlsx]

## Sheet: Dataset EV5
Dataset EV5. The transcriptomic sequencing data of oocytes from YY-FMT, AA-FMT, and YA-FMT mice.

## Sheet: Transcriptome-FMT
Gene ID	Gene Symbol	Type	YA-FMT_1 TPM	YA-FMT_2 TPM	YA-FMT_3 TPM	YA-FMT_4 TPM	AA-FMT_1 TPM	AA-FMT_2 TPM	AA-FMT_3 TPM	AA-FMT_4 TPM	YY-FMT_1 TPM	YY-FMT_2 TPM	YY-FMT_3 TPM	YY-FMT_4 TPM	YA-FMT Average TPM	YY-FMT Average TPM	AA-FMT Average TPM	YA-FMT_1 FPKM	YA-FMT_2 FPKM	YA-FMT_3 FPKM	YA-FMT_4 FPKM	AA-FMT_1 FPKM	AA-FMT_2 FPKM	AA-FMT_3 FPKM	AA-FMT_4 FPKM	YY-FMT_1 FPKM	YY-FMT_2 FPKM	YY-FMT_3 FPKM	YY-FMT_4 FPKM	YA-FMT Average FPKM	YY-FMT Average FPKM	AA-FMT Average FPKM	YA-FMT_1 Read Count	YA-FMT_2 Read Count	YA-FMT_3 Read Count	YA-FMT_4 Read Count	AA-FMT_1 Read Count	AA-FMT_2 Read Count	AA-FMT_3 Read Count	AA-FMT_4 Read Count	YY-FMT_1 Read Count	YY-FMT_2 Read Count	YY-FMT_3 Read Count	YY-FMT_4 Read Count	YA Average Read Count	YY Average Read Count	AA Average Read Count	log2 (YA / AA)	log2 (AA / YY)
100009600	'Zglp1'	mRNA	0	0.92	1.23	0	0	0	0	0.2	0.58	0.71	0.48	0	0.5375	0.4425	0.05	0	0.57	0.84	0	0	0	0	0.15	0.38	0.48	0.29	0	0.3525	0.2875	0.0375	0	12	17	0	0	0	0	3	8	10	6	0	7.25	6	0.75	3.48196	-3.05708
100009609	'Vmn2r65'	mRNA	0	0.03	0.56	0.41	0	0	0.05	0.13	0.12	0.24	0.22	0.54	0.25	0.28	0.045	0	0.02	0.38	0.3	0	0	0.03	0.1	0.08	0.16	0.13	0.38	0.175	0.1875	0.0325	0	1	23	18	0	0	2	6	5	10	8	22	10.5	11.25	2	2.68586	-2.69612
100012	'Oog3'	mRNA	3792.93	6030.77	4689.96	4947.62	4960.61	4971.27	3647.9	3822.13	4669.61	4778.47	5105.92	3050.07	4865.32	4401.02	4350.48	1952.94	3775.64	3201.79	3667.5	3425.64	3562.13	2138.59	2848.3	3055.46	3242.05	3086	2114.77	3149.47	2874.57	2993.66	83648	164174	135134	153599	137134	142014	96382	121997	134636	141044	133583	87248	134139	124128	124382	0.213523	0.000426275
100017	'Ldlrap1'	mRNA	7.16	0.44	1.98	0.75	0.44	0.75	5.33	1.02	1.2	1.16	0.72	1.05	2.5825	1.0325	1.885	3.69	0.28	1.35	0.56	0.3	0.53	3.13	0.76	0.78	0.78	0.44	0.73	1.47	0.6825	1.18	236	18	90	35	21	32	222	76	52	53	30	46	94.75	45.25	87.75	0.203836	0.704131
100019	'Mdn1'	mRNA	0	0.01	0.06	0	0.06	0.1	0.05	0.15	0.03	0.01	0	0	0.0175	0.01	0.09	0	0.01	0.04	0	0.04	0.07	0.03	0.11	0.02	0.01	0	0	0.0125	0.0075	0.0625	0	3	18	1	19	32	14	53	10	3	1	0	5.5	3.5	29.5	-2.31078	3.07882
100033459	'Ifi208'	mRNA	0.12	0.04	0.38	0.1	0.74	0.27	0.34	0.44	0.63	0.51	0.54	0.77	0.16	0.6125	0.4475	0.06	0.03	0.26	0.07	0.51	0.19	0.2	0.33	0.41	0.35	0.33	0.53	0.105	0.405	0.3075	4.32	3	18.33	5.2	35.02	13.19	16.13	24.6	30.73	25.61	24.01	37.2	7.7125	29.3875	22.235	-1.47958	-0.441921
100034251	'Wfdc17'	mRNA	0	0	0	5.36	0	0	0	0	0	0	0	0	1.34	0	0	0	0	0	3.97	0	0	0	0	0	0	0	0	0.9925	0	0	0	0	0	25	0	0	0	0	0	0	0	0	6.25	0	0	5.35959
100034361	'Mfap1b'	mRNA	321.24	192.63	164.66	120.29	166.91	98.03	246.06	117.1	220.36	209.13	168.91	184.01	199.705	195.602	157.025	165.4	120.6	112.41	89.16	115.27	70.24	144.26	87.26	144.19	141.89	102.09	127.58	121.892	128.938	104.257	7225.74	5350.17	4840.59	3809.95	4709.16	2857.31	6634.36	3813.52	6483.1	6298.27	4508.8	5369.53	5306.61	5664.93	4503.59	0.333169	-0.435553
100034363	'Tmsb15b2'	mRNA	0.32	0.68	3.86	2.71	31.6	27.38	8.91	49.11	3.64	1.72	2.42	2.58	1.8925	2.59	29.25	0.16	0.43	2.64	2.01	21.82	19.62	5.22	36.6	2.38	1.17	1.46	1.79	1.31	1.7	20.815	2.05	5.21	31.07	23.53	235.13	218.21	64.15	436.4	28.81	14.11	17.67	21	15.465	20.3975	238.472	-3.84539	3.5669
100034684	'Cstdc5'	mRNA	0	0	0.79	0.72	0.3	0.26	0.3	0	0.82	0.26	0.87	0.25	0.3775	0.55	0.215	0	0	0.54	0.54	0.21	0.19	0.18	0	0.53	0.18	0.52	0.17	0.27	0.35	0.145	0	0	3	3	1	1	1	0	3	1	3	1	1.5	2	0.75	1.1668	-1.41432
100034729	'Gm15114'	mRNA	0	0	0	0	0	0	0	0	0.16	0.16	0	0	0	0.08	0	0	0	0	0	0	0	0	0	0.11	0.11	0	0	0	0.055	0	0	0	0	0	0	0	0	0	5.01	5.1	0	0	0	2.5275	0		-3.8175
100036518	'Vmn1r223'	mRNA	0	0	0	0	0	0.07	0.14	0	0	0	0.43	0	0	0.1075	0.0525	0	0	0	0	0	0.05	0.08	0	0	0	0.26	0	0	0.065	0.0325	0	0	0	0	0	1	2	0	0	0	6	0	0	1.5	0.75	-1.81441	-1.03685
100036521	'Umad1'	mRNA	21.81	41.74	20.09	24.03	35.32	37.97	55.34	34.24	42.08	37.47	38.71	31.28	26.9175	37.385	40.7175	11.23	26.13	13.71	17.81	24.39	27.21	32.44	25.52	27.53	25.42	23.4	21.69	17.22	24.51	27.39	574	1360	693	893	1171	1299	1753	1308	1455	1324	1212	1070	880	1265.25	1382.75	-0.486717	0.0568235
100036568	'Gm3373'	mRNA	0	0	0	0	0	0	0	0.1	0.23	0	0	0	0	0.0575	0.025	0	0	0	0	0	0	0	0.08	0.15	0	0	0	0	0.0375	0.02	0	0	0	0	0	0	0	1	2	0.04	0	0	0	0.51	0.25	-0.631719	-0.778542
100037258	'Dnajc3'	mRNA	322.17	197.57	134.52	69.49	102.19	90.72	141.67	141.67	165.8	159.66	188.14	162.39	180.938	168.998	119.062	165.88	123.69	91.84	51.51	70.57	65.01	83.05	105.57	108.49	108.33	113.71	112.59	108.23	110.78	81.05	21431	16400	11823	6575	8697	7906	11487	13802	14642	14392	15014	14098	14057.2	14536.5	10473	0.481723	-0.551275
100037278	'Fam129c'	mRNA	0.33	0.3	0.03	0	0.03	0.45	1.79	0	0.18	1.78	0.39	0.9	0.165	0.8125	0.5675	0.17	0.19	0.02	0	0.02	0.33	1.05	0	0.12	1.21	0.23	0.63	0.095	0.5475	0.35	10	10	1	0	1	19	68	0	8	75	14	35	5.25	33	22	-1.86171	-0.8848
100037282	'Rsph3b'	mRNA	7.42	5.15	4.79	5.64	4.84	4.66	4.69	7.43	1.95	2.74	2.68	4.02	5.75	2.8475	5.405	3.82	3.22	3.27	4.18	3.34	3.34	2.75	5.54	1.28	1.86	1.62	2.79	3.6225	1.8875	3.7425	139.83	119.51	117.68	149.38	113.81	113.47	105.51	202.1	47.85	68.87	59.68	98.11	131.6	68.6275	133.722	0.0677404	0.890298
100037283	'Rnaset2a'	mRNA	93.02	52.84	58.99	84.3	45.79	100.12	117.21	212.65	64.45	75.75	63.48	79.92	72.2875	70.9	118.942	47.9	33.08	40.27	62.49	31.62	71.74	68.71	158.47	42.17	51.39	38.37	55.41	45.935	46.835	82.635	962.25	663.03	782.11	1208.48	573	1313.6	1407.62	3120.16	849.68	1028	765.06	1061.56	903.967	926.075	1603.6	-0.692943	0.685864
100038347	'Fam174b'	mRNA	1.21	0.63	0.07	0.24	0.84	0.88	3.48	0.62	0.32	0.36	0.48	0.37	0.5375	0.3825	1.455	0.62	0.4	0.05	0.17	0.58	0.63	2.04	0.46	0.21	0.24	0.29	0.26	0.31	0.25	0.9275	40	26	3	11	35	38	139	30	14	16	19	16	20	16.25	60.5	-1.47061	1.72179
100038417	'Spink13'	mRNA	0	0.12	0.67	0.73	1.38	0.11	0.25	1.17	0.57	0.44	0	0.11	0.38	0.28	0.7275	0	0.07	0.46	0.54	0.95	0.08	0.15	0.87	0.37	0.3	0	0.08	0.2675	0.1875	0.5125	0	1	6	7	13	1	2	13	5	4	0	1	3.5	2.5	7.25	-0.903125	1.51811
100038489	'Apela'	mRNA	0	0	0	0	0	0	0	0.14	0	0.22	0	0	0	0.055	0.035	0	0	0	0	0	0	0	0.1	0	0.15	0	0	0	0.0375	0.025	0	0	0	0	0	0	0	2	0	3	0	0	0	0.75	0.5	-1.38271	-0.651999
100038514	'Gm11837'	mRNA	0	0	0.08	0.55	0	0	0.19	0.15	0	0.52	0.09	0	0.1575	0.1525	0.085	0	0	0.06	0.41	0	0	0.11	0.11	0	0.35	0.06	0	0.1175	0.1025	0.055	0	0	1	7	0	0	2	2	0	6.2	1	0	2	1.8	1	1.41527	-1.0423
100038538	'Gm10767'	mRNA	1.02	3.58	4.45	5.79	8.01	4.65	4.43	2.58	5.49	4.54	4.59	3.6	3.71	4.555	4.9175	0.52	2.24	3.04	4.29	5.53	3.33	2.6	1.93	3.59	3.08	2.77	2.5	2.5225	2.985	3.3475	19.71	85.36	112.32	157.52	193.63	116.29	102.35	72.22	138.4	117.29	105.1	90.25	93.7275	112.76	121.123	-0.235634	0.102784
100038570	'Prcd'	mRNA	30.96	14.49	34.63	41.2	28.6	35.53	8.19	36.28	23.42	22.52	15.84	34.41	30.32	24.0475	27.15	15.94	9.07	23.64	30.54	19.75	25.46	4.8	27.04	15.32	15.28	9.57	23.85	19.7975	16.005	19.2625	809.16	470.74	1186.8	1513.44	941.46	1205.74	256.95	1379.25	801.56	788.93	489.81	1167.22	995.035	811.88	945.85	0.123259	0.201864
100038657	'Myocos'	mRNA	309.08	212.71	413.33	712.95	479.5	245.77	182.72	396.63	457.28	354.45	363.1	479	412.017	413.457	326.155	159.14	133.17	282.18	528.49	331.13	176.11	107.12	295.57	299.21	240.49	219.45	332.11	275.745	272.815	227.482	2238	1841	3782	7044	4077	2225	1503	4009	4123	3312	3023	4415	3726.25	3718.25	2953.5	0.442471	-0.356022
100038725	'Cep85l'	mRNA	14.14	4.64	4.05	1.98	5.03	6.13	4.82	4.5	5.74	3.71	6.91	5.24	6.2025	5.4	5.12	7.28	2.9	2.77	1.47	3.47	4.39	2.82	3.36	3.75	2.52	4.17	3.64	3.605	3.52	3.51	1358	555	514	269	618	772	564	635	732	481	800	656	674	667.25	647.25	0.00587249	-0.0619746
100038847	'Gm10406'	mRNA	0	0.23	0.17	0.02	0	0.16	0.19	0.05	0.05	0.23	0	0	0.105	0.07	0.1	0	0.14	0.12	0.01	0	0.11	0.11	0.04	0.03	0.16	0	0	0.0675	0.0475	0.065	0	6.68	5.34	0.54	0	4.86	5.43	1.65	1.61	5.52	0.07	0	3.14	1.8	2.985	0.386095	0.590456
100038862	'Btnl1'	mRNA	0	0.29	0.15	0	0.06	0.15	0.39	0.08	0.03	0.09	0.03	0.06	0.11	0.0525	0.17	0	0.18	0.1	0	0.04	0.11	0.23	0.06	0.02	0.06	0.02	0.04	0.07	0.035	0.11	0	9	5	0	2	5	12	3	1	3	1	2	3.5	1.75	5.5	-0.361631	1.46915
100038909	'Gm14548'	mRNA	0.31	0	0	0.24	0.08	0.12	0	0.23	0.09	0.35	0.16	0.43	0.1375	0.2575	0.1075	0.16	0	0	0.18	0.05	0.09	0	0.17	0.06	0.24	0.1	0.3	0.085	0.175	0.0775	5.67	0	0	8.91	1.71	2.91	0	6.3	2.21	8.57	3.51	10.17	3.645	6.115	2.73	0.582037	-1.44289
100038941	'Vmn2r121'	mRNA	0	0.05	0.05	0.02	0	0.02	0	0.02	0	0	0	0	0.03	0	0.01	0	0.03	0.03	0.01	0	0.02	0	0.01	0	0	0	0	0.0175	0	0.0075	0	1.99	1	1.05	0	1.21	0	1.03	0	0	0	0	1.01	0	0.56	0.722005	1.44667
100038947	'Sirpb1c'	mRNA	0.67	4.31	1.04	8.5	3.21	4.12	3.86	5.45	11.45	8.42	9.63	6.14	3.63	8.91	4.16	0.35	2.7	0.71	6.3	2.22	2.95	2.26	4.06	7.49	5.71	5.82	4.26	2.515	5.82	2.8725	8	88.74	22.63	200.46	66.76	88.85	77.18	131.38	245.24	187.54	190.39	134.09	79.9575	189.315	91.0425	0.0460915	-1.10348
100038948	'Mup9'	mRNA	0	0	0	0	1.71	0	0	0	0	0	0	0	0	0	0.4275	0	0	0	0	1.18	0	0	0	0	0	0	0	0	0	0.295	0	0	0	0	18.65	0	0	0	0	0	0	0	0	0	4.6625	-4.70966	4.73148
100038949	'Gm1979'	mRNA	0	0.28	0	0.87	3.04	3.29	2.01	2	0.66	0.58	0.59	0.05	0.2875	0.47	2.585	0	0.17	0	0.65	2.1	2.36	1.18	1.49	0.43	0.4	0.36	0.03	0.205	0.305	1.7825	0	7.82	0	10.18	34	40.43	25.13	28.88	10.52	9.59	6.11	1.36	4.5	6.895	32.11	-2.71642	2.30143
100038967	'Gm1988'	mRNA	0	0	0	0	0	0	0	0	0	0.05	0	0	0	0.0125	0	0	0	0	0	0	0	0	0	0	0.04	0	0	0	0.01	0	0	0	0	0	0	0	0	0	0	2	0	0	0	0.5	0		-1.56034
100038977	'Gm1993'	mRNA	0.12	0	0.19	0	0	0	0.09	0	0	0	0	0	0.0775	0	0.0225	0.06	0	0.13	0	0	0	0.05	0	0	0	0	0	0.0475	0	0.0125	1.14	0	2.29	0	0	0	1	0	0	0	0	0	0.8575	0	0.25	1.32091	0.662106
100038995	'LOC100038995'	mRNA	0	0	0	0	0	0	0	0.24	0	0	0	0.57	0	0.1425	0.06	0	0	0	0	0	0	0	0.18	0	0	0	0.4	0	0.1	0.045	0	0	0	0	0	0	0	7.15	0	0	0	15.58	0	3.895	1.7875	-3.11381	-1.36815
100039008	'Mup10'	mRNA	0	0.08	0	0	0	0	0	0.93	0	0.08	0.1	0	0.02	0.045	0.2325	0	0.05	0	0	0	0	0	0.69	0	0.06	0.06	0	0.0125	0.03	0.1725	0	0.9	0	0	0	0	0	11.92	0	0.98	1.05	0	0.225	0.5075	2.98	-3.76465	3.07375
100039010	'LOC100039010'	mRNA	0	0.35	0.47	0	0	0	0	0	0	0	0	0	0.205	0	0	0	0.22	0.32	0	0	0	0	0	0	0	0	0	0.135	0	0	0	9.4	13.25	0	0	0	0	0	0	0	0	0	5.6625	0	0	5.07222
100039029	'LOC100039029'	mRNA	0	0.52	0	0	0.05	0	0	0.46	0	0.29	0	2.44	0.13	0.6825	0.1275	0	0.33	0	0	0.03	0	0	0.34	0	0.19	0	1.69	0.0825	0.47	0.0925	0	2.26	0	0	0.2	0	0	2.33	0	1.33	0	11.53	0.565	3.215	0.6325	0.181105	-2.76729
100039030	'Gm2012'	mRNA	0	0.25	0	0.29	2.21	1.55	0.19	0	0	0.17	0	0.25	0.135	0.105	0.9875	0	0.16	0	0.22	1.53	1.11	0.11	0	0	0.11	0	0.17	0.095	0.07	0.6875	0	2.78	0	3.7	24.52	18.07	2	0	0	2	0	2.95	1.62	1.2375	11.1475	-3.08099	3.49191
100039042	'Gm2016'	mRNA	0	0.04	0.09	0	36.19	2.02	0.2	0.1	0.23	0.11	0.34	0.29	0.0325	0.2425	9.6275	0	0.02	0.06	0	24.99	1.45	0.12	0.07	0.15	0.08	0.21	0.2	0.02	0.16	6.6575	0	1	2.5	0	945.54	54.68	5.03	3	6.25	3.12	8.45	7.75	0.875	6.3925	252.062	-8.4334	5.51678
100039045	'Gm10471'	mRNA	0.15	0.1	0.29	0.67	1.25	1.56	0.76	1.53	0.19	0.19	0.33	0.1	0.3025	0.2025	1.275	0.08	0.06	0.2	0.5	0.87	1.12	0.45	1.14	0.12	0.13	0.2	0.07	0.21	0.13	0.895	6.44	5.1	16.16	40.01	66.84	85.57	38.68	93.77	10.43	10.8	16.35	5.33	16.9275	10.7275	71.215	-1.93963	2.80427
100039052	'Gm2022'	mRNA	0	0.08	0.43	0.1	29.74	0	0.23	0	0.14	0.27	0.48	0.25	0.1525	0.285	7.4925	0	0.05	0.29	0.08	20.54	0	0.14	0	0.09	0.18	0.29	0.17	0.105	0.1825	5.17	0	2.26	12.21	3.14	805.89	0	5.98	0	4.09	7.68	12.23	7.07	4.4025	7.7675	202.968	-5.59619	4.88825
100039053	'Gm2023'	mRNA	0	0	0.01	0	0.01	0.03	0	0	0	0	0	0	0.0025	0	0.01	0	0	0.01	0	0.01	0.02	0	0	0	0	0	0	0.0025	0	0.0075	0	0	1.1	0	1.08	2.22	0	0	0	0	0	0	0.275	0	0.825	-1.39247	2.14688
100039054	'Mup12'	mRNA	0	0	0	0	0	0	0	0	0	0.17	0	0	0	0.0425	0	0	0	0	0	0	0	0	0	0	0.12	0	0	0	0.03	0	0	0	0	0	0	0	0	0	0	2.06	0	0	0	0.515	0		-1.56034
100039055	'Gm16404'	mRNA	0	0	0	1.11	0	0	0	0	0	0	0	0	0.2775	0	0	0	0	0	0.82	0	0	0	0	0	0	0	0	0.205	0	0	0	0	0	9	0	0	0	0	0	0	0	0	2.25	0	0	3.8813
100039060	'Gm2026'	mRNA	0	0.09	1.22	1.38	1.69	1.21	1.73	0.85	0.68	1.07	0.38	0.24	0.6725	0.5925	1.37	0	0.05	0.83	1.03	1.17	0.87	1.02	0.63	0.44	0.73	0.23	0.17	0.4775	0.3925	0.9225	0	7.8	117.7	140.96	153.41	115.9	154.98	87.25	66.11	105.08	30.83	20.64	66.615	55.665	127.885	-0.746817	1.15249
100039078	'Gm2036'	mRNA	0	3.95	1.32	1.22	3.73	4.01	4.23	1.61	1.4	3.06	0.49	3.75	1.6225	2.175	3.395	0	2.47	0.9	0.9	2.57	2.87	2.48	1.2	0.92	2.08	0.29	2.6	1.0675	1.4725	2.28	0	8.54	3	3	7	9	8	4	3	7	1	9	3.635	5	7	-0.81905	0.383217
100039087	'Gm2042'	mRNA	1361.47	1541.32	1405.78	823.92	919.13	1242.07	959.94	796.91	1445.19	1180.16	1375.28	1124.69	1283.12	1281.33	979.513	701.01	964.97	959.71	610.74	634.72	890	562.77	593.87	945.63	800.7	831.22	779.81	809.107	839.34	670.34	22028.4	40327.9	37965.5	20153.3	18435.5	27158.7	20693.5	20078.2	35655.1	28690.5	28559	26086.2	30118.8	29747.7	21591.5	0.579268	-0.491786
100039089	'Mup13'	mRNA	1.14	1.49	6.25	1.99	1.11	8.78	1.32	3.74	1.17	1.04	0.86	1.88	2.7175	1.2375	3.7375	0.59	0.93	4.26	1.48	0.77	6.29	0.78	2.79	0.76	0.7	0.52	1.31	1.815	0.8225	2.6575	10.41	16.33	72.56	25	12.11	101.07	13.91	48.08	13.45	12.31	9.08	21.96	31.075	14.2	43.7925	-0.453324	1.66701
100039100	'Gm2046'	mRNA	0	0	0	0	1.98	0	0	0	0	0	0	0	0	0	0.495	0	0	0	0	1.36	0	0	0	0	0	0	0	0	0	0.34	0	0	0	0	17.63	0	0	0	0	0	0	0	0	0	4.4075	-4.627	4.64882
100039116	'Mup14'	mRNA	0	0	0.55	0	0	0	0	0	0	0	0	0	0.1375	0	0	0	0	0.38	0	0	0	0	0	0	0	0	0	0.095	0	0	0	0	6.81	0	0	0	0	0	0	0	0	0	1.7025	0	0	3.15447
100039120	'Gm14525'	mRNA	0	0	0.09	0.31	0	0	0	0.09	0	0.02	0	0	0.1	0.005	0.0225	0	0	0.06	0.23	0	0	0	0.07	0	0.01	0	0	0.0725	0.0025	0.0175	0	0	1.11	3.96	0	0	0	1.13	0	0.23	0	0	1.2675	0.0575	0.2825	1.94928	0.662106
100039123	'Gm14295'	mRNA	3.84	9.83	15.71	16.5	19.67	17.19	8.74	17.6	15.95	9.65	9.47	11.57	11.47	11.66	15.8	1.97	6.15	10.73	12.23	13.58	12.32	5.12	13.11	10.44	6.55	5.72	8.02	7.77	7.6825	11.0325	71.44	188.37	324.69	417.13	441.06	378.07	237.41	397.23	369.92	234.09	194.11	241.87	250.407	259.998	363.442	-0.406252	0.474292
100039139	'Ccdc152'	mRNA	3.53	2.91	3.29	3.83	4.92	2.21	0.86	2.2	1.84	2.88	1.06	2.94	3.39	2.18	2.5475	1.82	1.82	2.25	2.84	3.4	1.58	0.5	1.64	1.2	1.95	0.64	2.04	2.1825	1.4575	1.78	35.69	34	45.68	57.88	56	27	10.74	30	24.43	39.09	13.26	39.38	43.3125	29.04	30.935	0.508716	0.0861445
100039150	'Mup15'	mRNA	0	0	0	0	0.8	0.15	0	0	0.38	0.22	0	0.09	0	0.1725	0.2375	0	0	0	0	0.55	0.1	0	0	0.25	0.15	0	0.06	0	0.115	0.1625	0	0	0	0	8.77	1.69	0	0	4.42	2.63	0	1	0	2.0125	2.615	-3.70719	0.467272
100039192	'Tmem254c'	mRNA	0	1.41	3.74	0	0.75	3.31	10.49	1.98	1.47	0	2.52	0.63	1.2875	1.155	4.1325	0	0.88	2.56	0	0.52	2.37	6.15	1.47	0.96	0	1.52	0.44	0.86	0.73	2.6275	0	24.59	81	0	13.2	60.47	200.65	40.42	27.13	0	42.27	11.6	26.3975	20.25	78.685	-1.26665	1.82248
100039206	'Mup17'	mRNA	0	0	0	0	0	0	0	0.08	0	0	0	0.08	0	0.02	0.02	0	0	0	0	0	0	0	0.06	0	0	0	0.06	0	0.015	0.015	0	0	0	0	0	0	0	1.17	0	0	0	1.04	0	0.26	0.2925	-0.631719	-0.0592276
100039210	'Gm2102'	mRNA	4.36	0.51	0.16	0.92	0.7	0.12	0.38	0.79	0.58	0.51	0.92	1.29	1.4875	0.825	0.4975	2.25	0.32	0.11	0.68	0.49	0.08	0.22	0.59	0.38	0.35	0.55	0.9	0.84	0.545	0.345	171	25	8	51	35	6	18	45	30	27	43	66	63.75	41.5	26	1.20876	-0.758251
100039213	'Cphx2'	mRNA	57.77	125.54	246.57	149.3	134.71	88.14	182.22	112.63	252	199.04	191.95	70.17	144.795	178.29	129.425	29.75	78.6	168.33	110.67	93.02	63.16	106.83	83.93	164.89	135.04	116.01	48.65	96.8375	116.147	86.735	1126.83	3016.49	6269.45	4093.8	3282.08	2221.55	4246.22	3172.8	6413.71	5183.54	4430.36	1775.05	3626.64	4450.66	3230.66	0.356436	-0.519243
100039227	'Duxbl2'	mRNA	0.75	0.28	2.34	2.12	1.27	1.49	2.19	1.81	2.38	1.01	2.26	1.38	1.3725	1.7575	1.69	0.39	0.17	1.6	1.57	0.88	1.07	1.28	1.35	1.56	0.68	1.36	0.96	0.9325	1.14	1.145	25.91	9.02	92.33	89.93	43.06	54.94	77.89	83.47	94.08	40.38	79.68	54.62	54.2975	67.19	64.84	-0.076475	-0.121605
100039240	'Gm10058'	mRNA	0	0.68	0.6	0.82	0.2	0.37	0	0	0.55	0	0.13	0.98	0.525	0.415	0.1425	0	0.43	0.41	0.61	0.14	0.27	0	0	0.36	0	0.08	0.68	0.3625	0.28	0.1025	0	7.54	7.04	10.37	2.23	4.31	0	0	6.34	0	1.36	11.55	6.2375	4.8125	1.635	2.04802	-1.54976
100039257	'Tmem254b'	mRNA	1.21	2.55	2.95	3.06	2.55	17.33	10.28	15.83	4.4	6.84	3.13	4.1	2.4425	4.6175	11.4975	0.62	1.59	2.01	2.27	1.76	12.42	6.03	11.79	2.88	4.64	1.89	2.84	1.6225	3.0625	8	16	51.41	63	66.85	48.8	361.22	194.35	371.58	93.87	140.36	60.71	78.62	49.315	93.39	243.988	-2.14789	1.33111
100039280	'Cphx3'	mRNA	0.22	0.47	0.71	0.95	0.8	0.22	1.15	0.63	23.52	0.69	0.28	0.66	0.5875	6.2875	0.7	0.11	0.29	0.48	0.71	0.55	0.16	0.67	0.47	15.39	0.47	0.17	0.46	0.3975	4.1225	0.4625	4.9	13.33	21.37	31.07	23.02	6.32	31.73	20.17	609.01	21.09	7.66	19.57	17.6675	164.333	20.31	0.0295528	-3.10391
100039284	'Gm2137'	mRNA	0	0	0	0	0	0	0	0	0.17	0	0	0	0	0.0425	0	0	0	0	0	0	0	0	0	0.11	0	0	0	0	0.0275	0	0	0	0	0	0	0	0	0	3	0	0	0	0	0.75	0		-2.03713
100039293	'Duxbl3'	mRNA	0.42	0.54	0.42	2.48	3.18	2.93	2.74	0.88	0.8	1.64	0.87	1.74	0.965	1.2625	2.4325	0.22	0.34	0.29	1.84	2.19	2.1	1.61	0.66	0.52	1.11	0.52	1.2	0.6725	0.8375	1.64	12.69	20.18	16.49	103.88	112.29	86.27	81.82	38.47	34.84	69.26	30.82	67.72	38.31	50.66	79.7125	-0.902086	0.608395
100039315	'Gm10436'	mRNA	787.98	1146.08	1499.12	894.46	612.56	1589.89	1071.42	1068.45	1504.67	1175.95	1109.71	890.98	1081.91	1170.33	1085.58	405.72	717.52	1023.43	663.03	423.01	1139.23	628.12	796.22	984.54	797.85	670.7	617.77	702.425	767.715	746.645	14803.5	29223.2	39670.3	25976.6	16281	41664.2	27205.4	31745	41283.8	32978.9	27840.2	23920.6	27418.4	31505.9	29223.9	0.033201	-0.139448
100039319	'H2afb1'	mRNA	0	1.39	0	0	0	0	0.53	4.03	0	2.4	0	0.83	0.3475	0.8075	1.14	0	0.87	0	0	0	0	0.31	3	0	1.63	0	0.58	0.2175	0.5525	0.8275	0	3	0	0	0	0	1	10	0	5.47	0	2	0.75	1.8675	2.75	-1.5863	0.45233
100039441	'Gm2237'	mRNA	0	0	0	0	0	0	0	0	0.06	0.19	0	0.13	0	0.095	0	0	0	0	0	0	0	0	0	0.04	0.13	0	0.09	0	0.065	0	0	0	0	0	0	0	0	0	1	2.79	0	2	0	1.4475	0		-2.89352
100039467	'Gm10487'	mRNA	0	0	0	0	0	0	0	0	0	0.4	0	0	0	0.1	0	0	0	0	0	0	0	0	0	0	0.27	0	0	0	0.0675	0	0	0	0	0	0	0	0	0	0	4.9	0	0	0	1.225	0		-2.54042
100039479	'Vmn1r186'	mRNA	2.76	2.02	0	3.95	0.69	1.08	0.81	1.04	2.01	1.82	0	2.29	2.1825	1.53	0.905	1.42	1.26	0	2.92	0.47	0.77	0.48	0.77	1.32	1.24	0	1.58	1.4	1.035	0.6225	25.9	22.86	0	50.98	7.72	12.79	8.83	13.76	23.92	22.29	0	27.45	24.935	18.415	10.775	1.39669	-0.94363
100039484	'Gm2260'	mRNA	0	0	0.1	0	0.1	0.1	0	0.12	0	0.06	0.13	0	0.025	0.0475	0.08	0	0	0.07	0	0.07	0.07	0	0.09	0	0.04	0.08	0	0.0175	0.03	0.0575	0	0	2.5	0	2.5	2.5	0	3.5	0	1.5	3	0	0.625	1.125	2.125	-1.73571	0.916298
100039499	'Vmn1r187'	mRNA	0	0	0	0.04	0	0	0	0	0	0.1	0.03	0	0.01	0.0325	0	0	0	0	0.03	0	0	0	0	0	0.07	0.02	0	0.0075	0.0225	0	0	0	0	1.5	0	0	0	0	0	3.5	1	0	0.375	1.125	0	0.810954	-2.49785
100039503	'Gm2274'	mRNA	0	0	0.1	0	0.1	0.1	0	0.12	0	0.06	0.13	0	0.025	0.0475	0.08	0	0	0.07	0	0.07	0.07	0	0.09	0	0.04	0.08	0	0.0175	0.03	0.0575	0	0	2.5	0	2.5	2.5	0	3.5	0	1.5	3	0	0.625	1.125	2.125	-1.73571	0.916298
100039585	'Gm14819'	mRNA	0	0	0.19	0	0	0	0	0.24	0	0	0.13	0	0.0475	0.0325	0.06	0	0	0.13	0	0	0	0	0.18	0	0	0.08	0	0.0325	0.02	0.045	0	0	2.26	0	0	0	0	3.08	0	0	1.35	0	0.565	0.3375	0.77	-0.380165	1.20444
100039596	'Tcf24'	mRNA	0.03	0	0	0	0.14	0.14	0.05	0	0.07	0.17	0.09	0.25	0.0075	0.145	0.0825	0.02	0	0	0	0.1	0.1	0.03	0	0.04	0.12	0.05	0.17	0.005	0.095	0.0575	1	0	0	0	6	6	2	0	3	8	5	11	0.25	6.75	3.5	-3.56306	-0.94589
100039672	'Msmp'	mRNA	3.99	1.67	4.02	2.61	2.48	1.71	0.14	1.32	1.56	1.63	2.37	0.83	3.0725	1.5975	1.4125	2.06	1.05	2.74	1.93	1.71	1.22	0.08	0.98	1.02	1.11	1.44	0.58	1.945	1.0375	0.9975	28.92	14.46	36.7	25.73	21.08	15.46	1.14	13.33	14.05	15.24	19.71	7.69	26.4525	14.1725	12.7525	1.01145	-0.0560003
100039707	'Mthfsl'	mRNA	99.19	201.09	306.91	437.58	430.73	446.97	189.95	411.18	344.04	363.99	266	474.93	261.192	362.24	369.707	51.07	125.89	209.52	324.37	297.45	320.27	111.36	306.41	225.12	246.96	160.77	329.3	177.713	240.537	258.873	774.46	1958.38	3084.02	4665.14	3943.09	4379.86	1715.1	4499.5	3331.6	3637.02	2387.96	4688.52	2620.5	3511.28	3634.39	-0.349022	0.0256974
100039763	'Gm2411'	mRNA	0.05	1.31	0	2.5	2.14	0.86	0.48	0	4.6	6.33	3.37	1.37	0.965	3.9175	0.87	0.03	0.82	0	1.85	1.48	0.62	0.28	0	3.01	4.29	2.04	0.95	0.675	2.5725	0.595	0.43	12.48	0	27.13	20.11	8.6	4.35	0	45.76	64.99	31.32	13.89	10.01	38.99	8.265	0.411858	-2.18843
100039781	'Hrct1'	mRNA	0	0	0.08	0	0	0	0	0.3	0	0.24	0	0	0.02	0.06	0.075	0	0	0.06	0	0	0	0	0.22	0	0.16	0	0	0.015	0.04	0.055	0	0	1	0	0	0	0	4	0	3	0	0	0.25	0.75	1	-1.58743	0.274075
100039789	'Gm12407'	mRNA	0	0	0	0	0	0.36	0	0	0	0.25	0	0	0	0.0625	0.09	0	0	0	0	0	0.26	0	0	0	0.17	0	0	0	0.0425	0.065	0	0	0	0	0	2.78	0	0	0	2	0	0	0	0.5	0.695	-1.49663	0.0259428
100039794	'Gm2427'	mRNA	0.14	0	0.12	0.09	0.28	0.18	0.15	0.06	0.13	0.04	0.16	0.05	0.0875	0.095	0.1675	0.07	0	0.08	0.07	0.19	0.13	0.09	0.05	0.08	0.03	0.1	0.04	0.055	0.0625	0.115	4.36	0	4.9	4.17	11.28	7.41	5.85	2.96	5.46	1.81	6.15	2.23	3.3575	3.9125	6.875	-1.07192	0.89117
100039795	'Ildr2'	mRNA	0	0	0	0	0	0	0.13	0	0	0.01	0.01	0	0	0.005	0.0325	0	0	0	0	0	0	0.07	0	0	0.01	0.01	0	0	0.005	0.0175	0	0	0	0	0	0	15	0	0	1	1	0	0	0.5	3.75	-3.93049	2.53849
100039815	'Gm2436'	mRNA	0	0	0	0	0	0	0	0	0.05	0.01	0	0	0	0.015	0	0	0	0	0	0	0	0	0	0.04	0.01	0	0	0	0.0125	0	0	0	0	0	0	0	0	0	1.41	0.28	0	0	0	0.4225	0		-0.780566
100039830	'Gm2446'	mRNA	0	0	0	0	0	0	0	0	0.05	0.01	0	0	0	0.015	0	0	0	0	0	0	0	0	0	0.04	0.01	0	0	0	0.0125	0	0	0	0	0	0	0	0	0	1.41	0.28	0	0	0	0.4225	0		-0.780566
100039848	'Gm2457'	mRNA	0.88	0.47	0.23	0	0.4	0	0.37	0.36	0.64	0	0.07	0.44	0.395	0.2875	0.2825	0.45	0.3	0.16	0	0.28	0	0.22	0.27	0.42	0	0.04	0.31	0.2275	0.1925	0.1925	5.5	3.5	1.82	0	2.93	0	2.62	3.14	4.91	0	0.5	3.5	2.705	2.2275	2.1725	0.376938	-0.145016
100039863	'Gm13306'	mRNA	0	0.42	0	0	0	0.02	0	0	0	0	0	0.09	0.105	0.0225	0.005	0	0.26	0	0	0	0.02	0	0	0	0	0	0.06	0.065	0.015	0.005	0	2.13	0	0	0	0.19	0	0	0	0	0	0.34	0.5325	0.085	0.0475	1.65342
100039890	'Gm15093'	mRNA	0	0	0.43	0	0	0.04	0	0	0	0	1.24	0	0.1075	0.31	0.01	0	0	0.29	0	0	0.03	0	0	0	0	0.75	0	0.0725	0.1875	0.0075	0	0	13.72	0	0	1.27	0	0	0	0	35.77	0	3.43	8.9425	0.3175	3.54943	-4.75954
100039913	'Rhox2b'	mRNA	0.13	0	0	0	0	0	0	0.1	0	0	0	0.54	0.0325	0.135	0.025	0.07	0	0	0	0	0	0	0.07	0	0	0	0.37	0.0175	0.0925	0.0175	1	0	0	0	0	0	0	1	0	0	0	9	0.25	2.25	0.25	0.0896196	-3.11203
100039934	'Gm15085'	mRNA	0	0	0	0.03	1.4	1.93	0.47	0.52	2.62	3.19	0	1.8	0.0075	1.9025	1.08	0	0	0	0.02	0.96	1.38	0.27	0.38	1.72	2.16	0	1.25	0.005	1.2825	0.7475	0	0	0	1.12	42.8	61.03	13.67	18.2	83.71	104.22	0	56.82	0.28	61.1875	33.925	-6.81459	-0.839177
100039939	'Gm2506'	mRNA	0	0	0	0	0	0	0	0	0	0	0	0.09	0	0.0225	0	0	0	0	0	0	0	0	0	0	0	0	0.06	0	0.015	0	0	0	0	0	0	0	0	0	0	0	0	0.34	0	0.085	0
100039948	'Rhox2c'	mRNA	0	0	0	0	0	0	0	0	0	0.3	0	0	0	0.075	0	0	0	0	0	0	0	0	0	0	0.2	0	0	0	0.05	0	0	0	0	0	0	0	0	0	0	3	0	0	0	0.75	0		-2.12435
100039953	'Gfy'	mRNA	0.13	0.47	0	0	0.11	0.03	0.56	0.4	0.41	0.03	0.15	0.07	0.15	0.165	0.275	0.07	0.29	0	0	0.07	0.02	0.33	0.3	0.27	0.02	0.09	0.05	0.09	0.1075	0.18	3	13	0	0	3	1	15	13	12	1	4	2	4	4.75	8	-0.719635	0.600932
100039968	'Tmem35b'	mRNA	118.18	457.8	478.59	413.68	263.35	247	199.38	257.07	561.11	553.4	521.82	666.21	367.062	575.635	241.7	60.85	286.61	326.73	306.64	181.86	176.99	116.89	191.57	367.15	375.47	315.39	461.92	245.208	379.983	166.827	1480	6989	7730	7206	4037	3955	2932	4596	9025	9144	7653	10745	5851.25	9141.75	3880	0.742108	-1.27923
100040016	'Rhox2e'	mRNA	0	0.14	0	0	0	0	0.08	0	0.08	0	0	0	0.035	0.02	0.02	0	0.09	0	0	0	0	0.05	0	0.05	0	0	0	0.0225	0.0125	0.0125	0	1.7	0	0	0	0	1	0	1	0	0	0	0.425	0.25	0.25	0.0896196	-0.0592276
100040035	'Gm2564'	mRNA	0.88	0.47	0.23	0	0.4	0	0.37	0.36	0.64	0	0.07	0.44	0.395	0.2875	0.2825	0.45	0.3	0.16	0	0.28	0	0.22	0.27	0.42	0	0.04	0.31	0.2275	0.1925	0.1925	5.5	3.5	1.82	0	2.93	0	2.62	3.14	4.91	0	0.5	3.5	2.705	2.2275	2.1725	0.376938	-0.145016
100040048	'Ccl27b'	mRNA	0.39	0	0	0	0	0.13	0	0	0	0	0	0.09	0.0975	0.0225	0.0325	0.2	0	0	0	0	0.09	0	0	0	0	0	0.06	0.05	0.015	0.0225	13.3	0	0	0	0	1.12	0	0	0	0	0	0.34	3.325	0.085	0.28	3.15724	0.662106
100040208	'Gm2663'	mRNA	0	0	0	0	0.37	3.02	0	2.22	0	0	0	0	0	0	1.4025	0	0	0	0	0.26	2.17	0	1.65	0	0	0	0	0	0	1.02	0	0	0	0	4	34.14	0	27.9	0	0	0	0	0	0	16.51	-6.47407	6.50833
100040233	'Gm10334'	mRNA	30.94	38.49	26.5	34.33	36.13	18.41	20.63	23.63	29.18	17.05	22.56	16.16	32.565	21.2375	24.7	15.93	24.09	18.09	25.45	24.95	13.19	12.09	17.61	19.1	11.57	13.63	11.2	20.89	13.875	16.96	260	388.7	283.04	395.83	361.52	194.91	198.88	279.13	308.61	185.96	218.74	173.5	331.892	221.702	258.61	0.458876	0.211963
100040276	'Gm11595'	mRNA	0	0	0	0	0	0	0	0	0	0	0.13	0	0	0.0325	0	0	0	0	0	0	0	0	0	0	0	0.08	0	0	0.02	0	0	0	0	0	0	0	0	0	0	0	2	0	0	0.5	0		-1.44411
100040298	'Gm15501'	mRNA	273.41	265.48	268.87	189.68	84.85	111.71	129.61	131.71	303.98	345.87	452.1	454.87	249.36	389.205	114.47	140.78	166.2	183.55	140.6	58.59	80.04	75.98	98.16	198.91	234.66	273.25	315.38	157.782	255.55	78.1925	2377.97	2778.9	2976.22	2266.7	881.24	1225.72	1296.45	1612.6	3333.86	3911.03	4544.19	5058.45	2599.95	4211.88	1254	1.16801	-1.82609
100040462	'Mndal'	mRNA	0.05	0.04	0.06	0.01	0	0.04	0	0	0.03	0	0.03	0	0.04	0.015	0.01	0.03	0.03	0.04	0.01	0	0.03	0	0	0.02	0	0.02	0	0.0275	0.01	0.0075	2.89	1.93	3	0.4	0	2.93	0	0	1.63	0.11	1.25	0	2.055	0.7475	0.7325	1.46954	0.114097
100040500	'Gm2808'	mRNA	0.11	0.03	0.43	0.09	0.23	0.11	0.25	0.28	0.52	0.26	0.37	0.55	0.165	0.425	0.2175	0.06	0.02	0.29	0.07	0.16	0.08	0.15	0.21	0.34	0.18	0.22	0.38	0.11	0.28	0.15	8.28	3.3	43.36	10.29	22.21	11.38	23.67	31.89	52.65	26.92	33.79	55.13	16.3075	42.1225	22.2875	-0.312315	-1.02789
100040531	'Dynlt1f'	mRNA	32.04	27.69	37.01	44.81	32.9	35.34	39.04	102.54	38.47	28.03	25.78	26.31	35.3875	29.6475	52.455	16.5	17.33	25.27	33.22	22.72	25.32	22.89	76.41	25.17	19.02	15.58	18.24	23.08	19.5025	36.835	270.38	269.69	383.53	497.15	317.86	365.46	362.49	1171.98	392.07	301.96	248.35	274.16	355.188	304.135	554.447	-0.496101	0.793291
100040545	'Gm2832'	mRNA	0.87	0.53	0.57	0.72	0.95	0.99	0.43	0.49	0.51	0.78	1.2	0.79	0.6725	0.82	0.715	0.45	0.33	0.39	0.53	0.66	0.71	0.25	0.36	0.33	0.53	0.72	0.54	0.425	0.53	0.495	18.43	13.85	17.28	21.58	26.38	27.33	10.86	16.01	15.2	22.04	30.97	21.94	17.785	22.5375	20.145	-0.175877	-0.131018
100040563	'Dynlt1c'	mRNA	37.46	44.36	95.43	110.81	175.12	234.04	211.77	563.13	64.09	57.65	39.52	36.96	72.015	49.555	296.015	19.29	27.77	65.15	82.14	120.93	167.7	124.15	419.65	41.94	39.12	23.89	25.62	48.5875	32.6425	208.107	246.42	346.42	787.76	988.57	1339.34	1914.78	1566.74	5136.84	521.25	485.39	296.21	308.46	592.293	402.827	2489.43	-1.89681	2.56313
100040591	'Kcnj13'	mRNA	0.08	0.4	0.9	0.39	0.23	0.22	0.28	0.09	0.54	0.02	0.2	0.46	0.4425	0.305	0.205	0.04	0.25	0.61	0.29	0.16	0.16	0.17	0.07	0.35	0.01	0.12	0.32	0.2975	0.2	0.14	3	19	45	21	11	11	13	5	27	1	9	23	22	15	10	1.30232	-0.657159
100040599	'Gm15319'	mRNA	0	0	0	0.01	0.13	0	0	0	0	0	0	0	0.0025	0	0.0325	0	0	0	0.01	0.09	0	0	0	0	0	0	0	0.0025	0	0.0225	0	0	0	0.6	5	0	0	0	0	0	0	0	0.15	0	1.25	-2.85286	2.87508
100040608	'Fancf'	mRNA	0	0.29	0	0.14	0	0	0.13	0.87	0.12	0.08	0	0	0.1075	0.05	0.25	0	0.18	0	0.11	0	0	0.07	0.65	0.08	0.05	0	0	0.0725	0.0325	0.18	0	7	0	4	0	0	3	25	3	2	0	0	2.75	1.25	7	-1.03373	2.36434
100040671	'Gm2897'	mRNA	0	0	0	0.07	0	0	0	0.05	0.08	0.13	0	0	0.0175	0.0525	0.0125	0	0	0	0.05	0	0	0	0.03	0.05	0.09	0	0	0.0125	0.035	0.0075	0	0	0	2.31	0	0	0	1.57	2.48	4.04	0	0	0.5775	1.63	0.3925	0.932088	-2.3748
100040766	'Mroh2a'	mRNA	0	0	0	0	0	0	0.07	0	0	0	0	0.02	0	0.005	0.0175	0	0	0	0	0	0	0.04	0	0	0	0	0.01	0	0.0025	0.01	0	0	0	0	0	0	4.03	0	0	0	0	1	0	0.25	1.0075	-2.04837	1.35738
100040771	'Gm2959'	mRNA	2.13	5.8	3.06	0.64	6.89	3.96	2.65	1.77	0	0	0.16	0	2.9075	0.04	3.8175	1.09	3.63	2.09	0.47	4.76	2.84	1.56	1.32	0	0	0.1	0	1.82	0.025	2.62	14.41	50.6	33.09	5.89	72.46	33.44	29.66	23.12	0	0	2.15	0	25.9975	0.5375	39.67	-0.55534	6.3258
100040807	'Gm2977'	mRNA	0	0	0	0	0	0	0	0	0	0.06	0	0	0	0.015	0	0	0	0	0	0	0	0	0	0	0.04	0	0	0	0.01	0	0	0	0	0	0	0	0	0	0	1.51	0	0	0	0.3775	0		-0.780566
100040854	'Gm13040'	mRNA	0	0	0	0	0.59	0	0	0	0.25	0	0.14	0	0	0.0975	0.1475	0	0	0	0	0.41	0	0	0	0.16	0	0.09	0	0	0.0625	0.1025	0	0	0	0	18.98	0	0	0	8.32	0	4.33	0	0	3.1625	4.745	-4.70966	0.784594
100040861	'Gm13057'	mRNA	0	0	0	0	0.59	0	0	0	0.25	0	0.14	0	0	0.0975	0.1475	0	0	0	0	0.41	0	0	0	0.16	0	0.09	0	0	0.0625	0.1025	0	0	0	0	18.98	0	0	0	8.32	0	4.33	0	0	3.1625	4.745	-4.70966	0.784594
100040870	'Gm3005'	mRNA	0.09	0	0	0.07	0.08	0	0	0	0.04	0.07	0.36	0	0.04	0.1175	0.02	0.05	0	0	0.05	0.05	0	0	0	0.02	0.04	0.22	0	0.025	0.07	0.0125	3.12	0	0	3.05	2	0	0	0	1	2.91	14.31	0	1.5425	4.555	0.5	1.46879	-2.92082
100040885	'Gm16427'	mRNA	0.34	0.67	1.24	1.24	0.11	0.06	1.76	0.66	0.29	0.28	0.3	0	0.8725	0.2175	0.6475	0.17	0.42	0.85	0.92	0.08	0.04	1.03	0.49	0.19	0.19	0.18	0	0.59	0.14	0.41	7.92	19.45	37.89	40.83	3.2	1.7	49.4	22.45	8.97	8.65	8.18	0	26.5225	6.45	19.1875	0.843878	1.42418
100040899	'Gm15142'	mRNA	0	0	0	0	0	0	0	0	0	0.19	0	0	0	0.0475	0	0	0	0	0	0	0	0	0	0	0.13	0	0	0	0.0325	0	0	0	0	0	0	0	0	0	0	2	0	0	0	0.5	0		-1.56034
100040926	'Gm3045'	mRNA	0	0	0	0.01	0	0	0.11	0	0.1	0	0.21	0	0.0025	0.0775	0.0275	0	0	0	0.01	0	0	0.06	0	0.06	0	0.13	0	0.0025	0.0475	0.015	0	0	0	1	0	0	1	0	1	0	2	0	0.25	0.75	0.25	0.0896196	-1.25999
100040935	'Gm3050'	mRNA	0	0	0	0	0	0	0	0	0	0.06	0	0	0	0.015	0	0	0	0	0	0	0	0	0	0	0.04	0	0	0	0.01	0	0	0	0	0	0	0	0	0	0	1.51	0	0	0	0.3775	0		-0.780566
100040937	'Cldn34b1'	mRNA	0	0.19	0.35	0	0.95	0.6	0.12	0	0	0	0.48	0.14	0.135	0.155	0.4175	0	0.12	0.24	0	0.66	0.43	0.07	0	0	0	0.29	0.09	0.09	0.095	0.29	0	2.52	5.05	0	12.78	8.48	1.54	0	0	0	6.21	2.05	1.8925	2.065	5.7	-1.59893	1.55328
100040944	'Gm3055'	mRNA	0	0	3.14	2.65	0	0	0	0	9.51	1.77	1.81	0	1.4475	3.2725	0	0	0	2.14	1.97	0	0	0	0	6.22	1.2	1.1	0	1.0275	2.13	0	0	0	67.99	80.18	0	0	0	0	296.37	72.97	118.76	0	37.0425	122.025	0	7.85238	-9.3623
100040972	'Tceal7'	mRNA	0	0	0	0	0	0	0	0.21	0	0	0	0	0	0	0.0525	0	0	0	0	0	0	0	0.15	0	0	0	0	0	0	0.0375	0	0	0	0	0	0	0	3	0	0	0	0	0	0	0.75	-1.89535	1.92577
100040981	'Gm16429'	mRNA	0.04	0.15	0	0	0	0	0.07	0	0.04	0	0.01	0	0.0475	0.0125	0.0175	0.02	0.09	0	0	0	0	0.04	0	0.03	0	0.01	0	0.0275	0.01	0.01	0.75	3.34	0	0	0	0	1.67	0	1	0	0.25	0	1.0225	0.3125	0.4175	1.52332	-0.0592276
100041012	'Gm3095'	mRNA	0	0	0	0	0	0	0	0	0.02	0.05	0	0	0	0.0175	0	0	0	0	0	0	0	0	0	0.01	0.03	0	0	0	0.01	0	0	0	0	0	0	0	0	0	1	1.82	0	0	0	0.705	0		-1.52288
100041032	'Gm3106'	mRNA	0	0.92	1.12	0.28	0.13	0.43	1.71	0.21	0.61	0.48	0	0	0.58	0.2725	0.62	0	0.58	0.76	0.21	0.09	0.31	1	0.16	0.4	0.32	0	0	0.3875	0.18	0.39	0	20.39	26.22	7.09	2.81	10.09	36.65	5.44	14.37	11.46	0	0	13.425	6.4575	13.7475	0.348923	0.872072
100041057	'LOC100041057'	mRNA	1.82	2.22	0.64	3.46	5.52	2.08	5.58	5.17	4.46	4.33	4.66	3.62	2.035	4.2675	4.5875	0.94	1.39	0.43	2.56	3.81	1.49	3.27	3.85	2.92	2.94	2.82	2.51	1.33	2.7975	3.105	44.67	66.78	18.85	112.67	168.51	66.02	157.51	177.84	137.44	139.61	130.79	113.96	60.7425	130.45	142.47	-1.06716	0.056303
100041077	'Gm13102'	mRNA	0	0.05	0	0	0	0	0	0	0	0	0	0	0.0125	0	0	0	0.03	0	0	0	0	0	0	0	0	0	0	0.0075	0	0	0	1.22	0	0	0	0	0	0	0	0	0	0	0.305	0	0	0.810954
100041102	'Gm3139'	mRNA	0	0	0	0.03	0.24	0.01	0	0	0.11	0	0.51	0.34	0.0075	0.24	0.0625	0	0	0	0.02	0.16	0.01	0	0	0.07	0	0.31	0.23	0.005	0.1525	0.0425	0	0	0	0.87	7.39	0.35	0	0	3.56	0	14.82	10.69	0.2175	7.2675	1.935	-3.34169	-1.83142
100041115	'Gm3147'	mRNA	0	0	0	0	0	0	0	0	0	0	0	0.06	0	0.015	0	0	0	0	0	0	0	0	0	0	0	0	0.04	0	0.01	0	0	0	0	0	0	0	0	0	0	0	0	1.5	0	0.375	0		-0.780566
100041146	'Gm15448'	mRNA	0	0	0	0.03	0	0	0	0.05	0	0.03	0.05	0.05	0.0075	0.0325	0.0125	0	0	0	0.02	0	0	0	0.04	0	0.02	0.03	0.04	0.005	0.0225	0.01	0	0	0	1.06	0	0	0	2.03	0	1.03	1.65	1.94	0.265	1.155	0.5075	-0.661369	-0.635777
100041151	'Gm3636'	mRNA	0	0.58	0.75	0.88	0	0.21	0.32	0.38	0.03	0.89	1.44	0.61	0.5525	0.7425	0.2275	0	0.36	0.51	0.65	0	0.15	0.19	0.28	0.02	0.61	0.87	0.43	0.38	0.4825	0.155	0	17.47	27.46	29.44	0	5.4	10.15	11.04	1.39	30.02	54.06	24.42	18.5925	27.4725	6.6475	1.79069	-2.19223
100041179	'Gm3183'	mRNA	0	0	0	0	0	0	0	0.23	2.86	1.52	0	0.54	0	1.23	0.0575	0	0	0	0	0	0	0	0.17	1.87	1.03	0	0.37	0	0.8175	0.0425	0	0	0	0	0	0	0	6.98	78.09	42.6	0	14.67	0	33.84	1.745	-2.89196	-4.57543
100041194	'Ahnak2'	mRNA	0	0	0	0	0	0.03	0.18	0.07	0.01	0.02	0	0	0	0.0075	0.07	0	0	0	0	0	0.02	0.1	0.05	0	0.01	0	0	0	0.0025	0.0425	0	0	0	0	0	5	32	14	1	4	0	0	0	1.25	12.75	-5.83434	3.08665
100041230	'Hist1h4m'	mRNA	0	0	0	0	0	0	0	0	0	0	2.06	0	0	0.515	0	0	0	0	0	0	0	0	0	0	0	1.25	0	0	0.3125	0	0	0	0	0	0	0	0	0	0	0	5.99	0	0	1.4975	0		-2.68278
100041253	'Gm16513'	mRNA	0.15	0.96	1.33	0.89	0.57	0.09	1.5	0	0.25	0.26	1.28	0.19	0.8325	0.495	0.54	0.08	0.6	0.91	0.66	0.4	0.06	0.88	0	0.16	0.18	0.77	0.13	0.5625	0.31	0.335	5.32	42.78	63.16	45.17	26.18	4.18	65.37	0	11.72	12.6	55.05	8.81	39.1075	22.045	23.9325	1.04011	0.013139
100041264	'Gm10424'	mRNA	0	0.41	0	0	0	0.33	0	0.13	0.16	0.08	0.01	0	0.1025	0.0625	0.115	0	0.26	0	0	0	0.24	0	0.1	0.11	0.05	0.01	0	0.065	0.0425	0.085	0	9.47	0	0	0	8	0	3.55	4	2	0.25	0	2.3675	1.5625	2.8875	-0.194383	0.968945
100041273	'Ndufb4c'	mRNA	5.03	3.59	10.17	14.61	4.74	13.08	11.97	15.44	3.75	5.86	8.1	10.41	8.35	7.03	11.3075	2.59	2.25	6.94	10.83	3.27	9.38	7.02	11.51	2.46	3.97	4.9	7.22	5.6525	4.6375	7.795	19.14	15.6	46.57	72.57	19.33	59.39	47.91	77.95	16.66	27.23	33.69	49.15	38.47	31.6825	51.145	-0.238642	0.597602
100041294	'Supt4b'	mRNA	0	0	0	0.48	0	0	0.72	0	0	0	0	0	0.12	0	0.18	0	0	0	0.35	0	0	0.42	0	0	0	0	0	0.0875	0	0.105	0	0	0	4.4	0	0	5.5	0	0	0	0	0	1.1	0	1.375	0.24966	2.39436
100041296	'Gm3259'	mRNA	0.21	21.18	36.39	23.52	12.14	12.18	23.91	10.9	41.2	27.57	26.6	22.85	20.325	29.555	14.7825	0.11	13.26	24.84	17.43	8.38	8.73	14.02	8.12	26.96	18.7	16.08	15.84	13.91	19.395	9.8125	5.78	734.35	1335.14	929.61	428.64	443.26	806	442.96	1514.8	1036.68	886.38	831.02	751.22	1067.22	530.215	0.743113	-1.10375
100041306	'Gm3264'	mRNA	0	0	0	0	0	0	0.05	0	0.04	0	0	0	0	0.01	0.0125	0	0	0	0	0	0	0.03	0	0.03	0	0	0	0	0.0075	0.0075	0	0	0	0	0	0	1.54	0	1	0	0	0	0	0.25	0.385	-0.631719	-0.0592276
100041336	'Gm3278'	mRNA	0	0	0	0	0	0.06	0	0	0	0	0.07	0	0	0.0175	0.015	0	0	0	0	0	0.05	0	0	0	0	0.04	0	0	0.01	0.0125	0	0	0	0	0	1	0	0	0	0	1	0	0	0.25	0.25	-0.631719	-0.0592276
100041352	'Tcp10c'	mRNA	0	0	0	0	0	0	0	0	0	0	0	0.22	0	0.055	0	0	0	0	0	0	0	0	0	0	0	0	0.15	0	0.0375	0	0	0	0	0	0	0	0	0	0	0	0	6	0	1.5	0		-3.24527
100041354	'Gm3286'	mRNA	0.38	2.08	5.42	1.44	0.35	0.07	1.96	0.48	0.89	0.83	0.76	0	2.33	0.62	0.715	0.2	1.3	3.7	1.06	0.24	0.05	1.15	0.36	0.58	0.56	0.46	0	1.565	0.4	0.45	10.73	57	158.56	53.24	7.71	2.56	43.09	12.35	21.84	17.86	16.75	0	69.8825	14.1125	16.4275	2.46727	0.0478479
100041379	'Zfp980'	mRNA	17.36	9.65	14.72	23.3	20.19	12.16	7.18	8.15	45.35	19.59	33.94	29.46	16.2575	32.085	11.92	8.94	6.04	10.05	17.27	13.94	8.71	4.21	6.08	29.67	13.29	20.51	20.43	10.575	20.975	8.235	877.04	607.09	980.72	1671.62	1301.08	803.62	440.71	602.3	3034.79	1338.71	2053.78	1941.05	1034.12	2092.08	786.928	0.441877	-1.38005
100041420	'Gm3325'	mRNA	0.14	0.03	0.24	0.33	0.05	0.04	0.03	0.07	0.01	0.08	0.02	0.09	0.185	0.05	0.0475	0.07	0.02	0.16	0.25	0.04	0.03	0.02	0.05	0.01	0.05	0.01	0.06	0.125	0.0325	0.035	10.04	3.08	23.55	35.45	5.45	3.89	3.75	8.59	1	8.23	2.12	9.37	18.03	5.18	5.42	2.04309	-0.185704
100041433	'Zfp981'	mRNA	6.81	7.89	19.15	14.41	17.39	9.96	5.79	9.44	4.08	11.35	9.55	8	12.065	8.245	10.645	3.51	4.94	13.07	10.68	12.01	7.14	3.39	7.03	2.67	7.7	5.77	5.55	8.05	5.4225	7.3925	253.38	367.07	939.15	759.64	827.74	485.29	260.95	514.59	202.06	570.81	424.76	389.07	579.81	396.675	522.143	0.23113	0.400387
100041515	'Gm3383'	mRNA	0	0	0	0	0	0.03	0.07	0	0	0	0	0.09	0	0.0225	0.025	0	0	0	0	0	0.02	0.04	0	0	0	0	0.06	0	0.015	0.015	0	0	0	0	0	1	1.63	0	0	0	0	2.77	0	0.6925	0.6575	-1.30162	-0.206347
100041546	'Ly6c2'	mRNA	0	0	0	0.1	0	0	0	0	0	0	0	0	0.025	0	0	0	0	0	0.07	0	0	0	0	0	0	0	0	0.0175	0	0	0	0	0	1.11	0	0	0	0	0	0	0	0	0.2775	0	0	0.810954
100041574	'9030025P20Rik'	mRNA	0.08	0.4	0.35	0.1	0.03	0.88	0.83	0.32	0.11	0.4	0.17	0.13	0.2325	0.2025	0.515	0.04	0.25	0.24	0.07	0.02	0.63	0.48	0.24	0.07	0.27	0.1	0.09	0.15	0.1325	0.3425	2	12.38	11.55	3.47	1.1	21.53	23.3	10.44	3.41	13.11	4.91	4.22	7.35	6.4125	14.0925	-0.766458	1.07374
100041581	'Zkscan16'	mRNA	12.35	3.71	4.62	8.34	21.61	12.57	9.24	11.22	12.22	10.94	17.05	10.86	7.255	12.7675	13.66	6.36	2.32	3.15	6.18	14.92	9.01	5.42	8.36	7.99	7.42	10.31	7.53	4.5025	8.3125	9.4275	1167	438	576	1096	2546	1527	1058	1512	1497	1369	1884	1306	819.25	1514	1660.75	-1.01812	0.149651
100041585	'Amd2'	mRNA	0.58	1.92	0.6	0.38	0.24	1.28	1.42	0.82	5.31	1.4	11.51	1.44	0.87	4.915	0.94	0.3	1.2	0.41	0.28	0.17	0.92	0.83	0.61	3.47	0.95	6.96	1	0.5475	3.095	0.6325	23.23	95.67	31.48	21.27	12.38	67.09	68.8	47.81	280.6	75.73	550.53	75.2	42.9125	245.515	49.02	-0.00258897	-2.34234
100041586	'Gm3417'	mRNA	0	0	0	0	0	0.28	0	0	0	0	0	0	0	0	0.07	0	0	0	0	0	0.2	0	0	0	0	0	0	0	0	0.05	0	0	0	0	0	2	0	0	0	0	0	0	0	0	0.5	-1.49663	1.52704
100041596	'Gal3st2b'	mRNA	0	0.54	0	0.13	0.42	0	0.17	0	0	0.06	0.21	0	0.1675	0.0675	0.1475	0	0.34	0	0.1	0.29	0	0.1	0	0	0.04	0.13	0	0.11	0.0425	0.0975	0	8.72	0	2.42	18.69	0	2.68	0	0	1.04	3.24	0	2.785	1.07	5.3425	-0.908788	2.47741
100041599	'LOC100041599'	mRNA	0	0	0	0	0	0	0	0.09	0	0	0.23	0	0	0.0575	0.0225	0	0	0	0	0	0	0	0.06	0	0	0.14	0	0	0.035	0.015	0	0	0	0	0	0	0	3.98	0	0	8.89	0	0	2.2225	0.995	-1.89535	-1.37153
100041639	'Gm3448'	mRNA	0	0	0	0	0	0.28	0	0	0	0	0	0	0	0	0.07	0	0	0	0	0	0.2	0	0	0	0	0	0	0	0	0.05	0	0	0	0	0	2	0	0	0	0	0	0	0	0	0.5	-1.49663	1.52704
100041658	'Mup7'	mRNA	0	0	0	0	0	0.28	0	0.65	0	0.5	0	0	0	0.125	0.2325	0	0	0	0	0	0.2	0	0.49	0	0.34	0	0	0	0.085	0.1725	0	0	0	0	0	3.72	0	9.79	0	6.88	0	0	0	1.72	3.3775	-3.95412	0.92054
100041677	'Zfp984'	mRNA	15.8	61.11	95.52	48.96	39.37	35.56	41.18	53.85	20.38	19.07	16.48	16.3	55.3475	18.0575	42.49	8.13	38.26	65.21	36.29	27.19	25.48	24.14	40.13	13.34	12.94	9.96	11.3	36.9725	11.885	29.235	665.26	3248.18	5421.81	3084.35	2174.38	2057.07	2143.4	3442.82	1227	1153.17	881.53	940.91	3104.9	1050.65	2454.42	0.507888	1.16684
100041678	'Gm3500'	mRNA	0	0.12	0.05	0.15	0	0	0.08	0	0	0.09	0.07	0.26	0.08	0.105	0.02	0	0.07	0.04	0.11	0	0	0.05	0	0	0.06	0.04	0.18	0.055	0.07	0.0125	0	3.38	1.67	1	0	0	2.25	0	0	2.98	2.21	4.13	1.5125	2.33	0.5625	1.65912	-2.23408
100041687	'Mup8'	mRNA	0	0	0	0	0	0	0	0	0	0	0	0.08	0	0.02	0	0	0	0	0	0	0	0	0	0	0	0	0.05	0	0.0125	0	0	0	0	0	0	0	0	0	0	0	0	1	0	0.25	0		-0.780566
100041708	'LOC100041708'	mRNA	56.74	140.88	83.1	25.36	2.14	0.61	8.58	18.95	1.09	4.49	0.73	2.27	76.52	2.145	7.57	29.22	88.2	56.73	18.8	1.48	0.44	5.03	14.12	0.71	3.05	0.44	1.57	48.2375	1.4425	5.2675	321.09	943.21	584.44	205.58	29.33	18.36	69.43	159.06	33.24	43.25	20.22	39.42	513.58	34.0325	69.045	3.10638	0.871149
100041712	'LOC100041712'	mRNA	0	0	0	0	0	0	0.01	0.11	0	0	0	0	0	0	0.03	0	0	0	0	0	0	0.01	0.08	0	0	0	0	0	0	0.0225	0	0	0	0	0	0	0.26	3.5	0	0	0	0	0	0	0.94	-1.89535	1.92577
100041722	'1700049E17Rik2'	mRNA	26.18	15.77	18.87	22.91	15.41	23.3	8.57	11.99	18.66	18.4	19.21	27.12	20.9325	20.8475	14.8175	13.48	9.87	12.88	16.98	10.64	16.7	5.02	8.93	12.21	12.48	11.61	18.8	13.3025	13.775	10.3225	468.9	442.55	554.37	714.45	431.05	671.02	232.28	389.7	544.15	550.22	510.8	786.58	545.067	597.938	431.012	0.383416	-0.475162
100041734	'4930522L14Rik'	mRNA	0.11	1.44	3.67	4.43	8.73	2.92	2.81	3.18	3.42	2.07	1.64	2.98	2.4125	2.5275	4.41	0.06	0.9	2.51	3.28	6.03	2.09	1.65	2.37	2.24	1.4	0.99	2.07	1.6875	1.675	3.035	4.05	64.87	174.72	227.09	400.92	137.94	123.18	167.89	163.49	100.99	70.79	140.39	117.683	118.915	207.482	-0.683256	0.799114
100041735	'Gm3488'	mRNA	0	0	0.07	0.02	0.08	0	0	0	0	0	0	0	0.0225	0	0.02	0	0	0.05	0.01	0.05	0	0	0	0	0	0	0	0.015	0	0.0125	0	0	1.15	0.5	1	0	0	0	0	0	0	0	0.4125	0	0.25	0.0896196	0.662106
100041749	'Speer4f2'	mRNA	14.36	8.9	24.46	4.66	10.7	7.17	2.8	19.51	20.93	18.17	15.91	14.81	13.095	17.455	10.045	7.4	5.57	16.7	3.46	7.39	5.14	1.64	14.54	13.69	12.33	9.62	10.27	8.2825	11.4775	7.1775	200.54	151.86	441.83	90.79	183.99	128.42	46.11	390.13	376.93	335.96	260.96	266.84	221.255	310.173	187.162	0.280228	-0.749022
100041806	'LOC100041806'	mRNA	515.97	290.12	395.86	215.77	156.34	162.93	360.91	123.14	264.81	175.49	248.58	193.92	354.43	220.7	200.83	265.67	181.63	270.25	159.95	107.96	116.75	211.58	91.77	173.27	119.07	150.24	134.45	219.375	144.257	132.015	15939.1	11295	16432.4	9672.55	6176.3	6631.13	13722.7	5616.56	11013.5	7443.96	9290.34	7894.57	13334.8	8910.59	8036.67	0.858647	-0.256804
100041811	'Defa27'	mRNA	0	0	0	0	0	0	0	1.43	0	0	0	0	0	0	0.3575	0	0	0	0	0	0	0	1.06	0	0	0	0	0	0	0.265	0	0	0	0	0	0	0	2.01	0	0	0	0	0	0	0.5025	-1.38271	1.41312
100041840	'Gm10408'	mRNA	0	0	0	0.04	0.03	0	0	0	0	0	0	0	0.01	0	0.0075	0	0	0	0.03	0.02	0	0	0	0	0	0	0	0.0075	0	0.005	0	0	0	1.1	0.62	0	0	0	0	0	0	0	0.275	0	0.155	0.810954
100041874	'Gm3558'	mRNA	0.2	0.39	0.1	0.09	0	0.13	0	0.48	0.05	0.32	0.55	0.15	0.195	0.2675	0.1525	0.1	0.24	0.07	0.07	0	0.1	0	0.36	0.03	0.21	0.33	0.1	0.12	0.1675	0.115	4.9	11.9	3.25	3.27	0	4.26	0	17.31	1.58	10.45	16.21	4.7	5.83	8.235	5.3925	0.134261	-0.57936
100041903	'LOC100041903'	mRNA	0	0	0	0.35	0	0.07	0.88	0	0.01	0.08	0	0	0.0875	0.0225	0.2375	0	0	0	0.26	0	0.05	0.51	0	0.01	0.05	0	0	0.065	0.015	0.14	0	0	0	6.53	0	1.2	13.64	0	0.21	1.35	0	0	1.6325	0.39	3.71	-0.67413	3.18792
100041953	'Sap18b'	mRNA	1746.37	892.71	1726.78	1616.37	1396.79	1192.3	763.7	1226.13	1591.42	1735.17	1387.07	2055.24	1495.56	1692.22	1144.73	899.19	558.89	1178.86	1198.16	964.58	854.34	447.72	913.73	1041.31	1177.26	838.34	1425	958.775	1120.48	795.092	14001.8	8583.34	17555.3	17745.4	13280.4	12015.2	7001.05	13784.1	16006.7	18013.1	12804.7	21026.8	14471.5	16962.8	11520.2	0.382414	-0.590668
100041958	'Gm3591'	mRNA	0	0	0.08	0	0	0.08	0	0	0	0	0	0	0.02	0	0.02	0	0	0.05	0	0	0.06	0	0	0	0	0	0	0.0125	0	0.015	0	0	0.91	0	0	1	0	0	0	0	0	0	0.2275	0	0.25	-0.631719	0.662106
100041979	'Gm3604'	mRNA	1.05	1.14	1.34	3.63	2.21	1.72	0.64	0.82	3.04	1.34	0.93	0.44	1.79	1.4375	1.3475	0.54	0.72	0.92	2.69	1.52	1.23	0.38	0.61	1.99	0.91	0.56	0.3	1.2175	0.94	0.935	85.79	111.14	88.94	218.57	122.62	97.4	31	71.03	160.87	88.56	50.42	40.26	126.11	85.0275	80.5125	0.707384	-0.0239429
100042024	'Gm3629'	mRNA	0	0	0	0	0	0	0	0	0	0.03	0	0	0	0.0075	0	0	0	0	0	0	0	0	0	0	0.02	0	0	0	0.005	0	0	0	0	0	0	0	0	0	0	0.68	0	0	0	0.17	0
100042054	'Gm3194'	mRNA	0	0	0	0.08	0	0	0.08	0	0	0	0	0	0.02	0	0.02	0	0	0	0.06	0	0	0.05	0	0	0	0	0	0.015	0	0.0125	0	0	0	1.47	0	0	1.28	0	0	0	0	0	0.3675	0	0.32	0.0896196	0.662106
100042055	'Gm10377'	mRNA	0	0.36	1.13	1.67	1.34	0.73	0	0.67	0	1.08	1.45	2.76	0.79	1.3225	0.685	0	0.22	0.77	1.24	0.93	0.53	0	0.5	0	0.73	0.88	1.92	0.5575	0.8825	0.49	0	3.72	12.42	19.8	13.81	8	0	8.2	0	12.06	14.5	30.49	8.985	14.2625	7.5025	0.321475	-0.95268
100042074	'Gm3650'	mRNA	6.31	0.5	1.24	1.39	0.1	0.79	0.17	1.43	0.26	0.84	1.27	0.61	2.36	0.745	0.6225	3.25	0.31	0.85	1.03	0.07	0.57	0.1	1.06	0.17	0.57	0.76	0.43	1.36	0.4825	0.45	91.22	8.81	23.28	28	1.85	14.75	2.94	29.57	4.85	16	21.51	11.47	37.8275	13.4575	12.2775	1.62145	-0.198432
100042100	'Gm3667'	mRNA	0	0.05	0.18	0	0	0.04	0	0.09	0	0.45	0	0	0.0575	0.1125	0.0325	0	0.03	0.12	0	0	0.03	0	0.06	0	0.31	0	0	0.0375	0.0775	0.0225	0	1.25	2.06	0	0	1	0	1.11	0	5.41	0	0	0.8275	1.3525	0.5275	0.678124	-1.35708
100042144	'Gm14632'	mRNA	0	0	0.19	0	0	0	0	0	0	0	0.34	0	0.0475	0.085	0	0	0	0.13	0	0	0	0	0	0	0	0.21	0	0.0325	0.0525	0	0	0	2.26	0	0	0	0	0	0	0	3.67	0	0.565	0.9175	0	1.60481	-1.9528
100042149	'Gm3696'	mRNA	0	0.4	0	0	0	0	0	0.06	0.15	0	0.15	0.02	0.1	0.08	0.015	0	0.25	0	0	0	0	0	0.05	0.1	0	0.09	0.02	0.0625	0.0525	0.0125	0	12.33	0	0	0	0	0	2.08	4.49	0	4.04	0.67	3.0825	2.3	0.52	2.78316	-1.93163
100042150	'Nrg2'	mRNA	0.03	0	0	0.02	0	0.04	0.02	0.02	0	0	0.02	0	0.0125	0.005	0.02	0.01	0	0	0.01	0	0.03	0.01	0.01	0	0	0.01	0	0.005	0.0025	0.0125	1	0	0	1	0	2	1	1	0	0	1	0	0.5	0.25	1	-0.980854	1.68228
100042165	'BC005561'	mRNA	2.68	0.53	0.39	0.26	0.07	0.39	0.25	0.77	0.1	0.67	0.49	0.45	0.965	0.4275	0.37	1.38	0.33	0.26	0.2	0.05	0.28	0.14	0.57	0.07	0.45	0.3	0.31	0.5425	0.2825	0.26	178	44	34	25	6	34	20	75	9	60	39	39	70.25	36.75	33.75	0.990687	-0.210451
100042182	'Gm16434'	mRNA	0	0	0	0	0	0	0	0	0	0	0.06	0	0	0.015	0	0	0	0	0	0	0	0	0	0	0	0.03	0	0	0.0075	0	0	0	0	0	0	0	0	0	0	0	0.5	0	0	0.125	0
100042235	'Gm3739'	mRNA	0.91	0.67	0.5	0.1	0.07	0	0.05	0.14	0.12	0.35	0.08	0.12	0.545	0.1675	0.065	0.47	0.42	0.34	0.07	0.05	0	0.03	0.1	0.08	0.23	0.05	0.08	0.325	0.11	0.045	40	36.47	28.73	5.92	3.98	0	2.81	8.81	6.68	20.43	4.36	6.42	27.78	9.4725	3.9	3.13164	-1.58094
100042295	'Gm3776'	mRNA	0	0	0	0	0	0	0	0	0	0.1	0	0.13	0	0.0575	0	0	0	0	0	0	0	0	0	0	0.07	0	0.09	0	0.04	0	0	0	0	0	0	0	0	0	0	1.18	0	1.47	0	0.6625	0		-1.5691
100042304	'Gm38418'	mRNA	0.26	0.4	0.36	0.07	0	0	0.07	0.12	0.12	0.06	0.96	0.65	0.2725	0.4475	0.0475	0.14	0.25	0.24	0.05	0	0	0.04	0.09	0.08	0.04	0.58	0.45	0.17	0.2875	0.0325	5.88	10.85	10.41	2.16	0	0	1.75	4	3.61	1.7	23.37	18.83	7.325	11.8775	1.4375	2.62299	-3.29464
100042314	'Gm10639'	mRNA	0	0	0.72	0	1.21	0	0.1	0.99	0.35	1.01	0	0.43	0.18	0.4475	0.575	0	0	0.49	0	0.83	0	0.06	0.74	0.23	0.68	0	0.3	0.1225	0.3025	0.4075	0	0	8.27	0	13	0	1	12.53	3.98	11.82	0	5	2.0675	5.2	6.6325	-1.63829	0.394366
100042342	'Gm10375'	mRNA	0.12	0	0	0	0.24	0	0.41	0	2.2	0	0	0.94	0.03	0.785	0.1625	0.06	0	0	0	0.17	0	0.24	0	1.44	0	0	0.65	0.015	0.5225	0.1025	1	0	0	0	2.42	0	4	0	24.44	0	0	10.18	0.25	8.655	1.605	-2.08337	-2.6989
100042450	'Smim17'	mRNA	0	0	0.09	0	0	0.12	0.03	0	0.06	0	0	0	0.0225	0.015	0.0375	0	0	0.06	0	0	0.08	0.02	0	0.04	0	0	0	0.015	0.01	0.025	0	0	3	0	0	4	1	0	2	0	0	0	0.75	0.5	1.25	-0.709794	1.3698
100042480	'Nhsl2'	mRNA	0.02	0.01	0.04	0.04	0.04	0.01	0.02	0.03	0.02	0.03	0.03	0.03	0.0275	0.0275	0.025	0.01	0	0.03	0.03	0.02	0.01	0.01	0.02	0.02	0.02	0.02	0.02	0.0175	0.02	0.015	4.36	2.65	14.68	17.29	13.08	5.2	5.53	11.96	9.42	10.29	10.05	12.01	9.745	10.4425	8.9425	0.239112	-0.304609
100042499	'Vmn2r55'	mRNA	0	0	0	0	0	0	0.06	0	0.17	0	0	0	0	0.0425	0.015	0	0	0	0	0	0	0.03	0	0.11	0	0	0	0	0.0275	0.0075	0	0	0	0	0	0	2	0	6.33	0	0	0	0	1.5825	0.5	-1.22804	-1.71613
100042503	'Ndufb4b'	mRNA	1.53	1.3	1.77	0	0	0.88	0	1.76	0	0	0	0	1.15	0	0.66	0.79	0.81	1.21	0	0	0.63	0	1.31	0	0	0	0	0.7025	0	0.485	5.53	5.34	7.66	0	0	3.78	0	8.42	0	0	0	0	4.6325	0	3.05	0.662561	3.86727
100042555	'Gm13305'	mRNA	0	0	0	0	0	0	0.09	0.11	0	0.01	0	0	0	0.0025	0.05	0	0	0	0	0	0	0.05	0.08	0	0.01	0	0	0	0.0025	0.0325	0	0	0	0	0	0	2.2	3.21	0	0.33	0	0	0	0.0825	1.3525	-2.52837	2.55877
100042591	'Vmn2r31'	mRNA	0.34	0.78	1.38	2.78	4.19	7.89	2.14	4.07	14.38	13.97	11.32	18.71	1.32	14.595	4.5725	0.17	0.49	0.94	2.06	2.89	5.65	1.26	3.03	9.41	9.48	6.84	12.97	0.915	9.675	3.2075	10	28.81	54.54	120.28	161.02	316.96	78.57	180.08	580.37	573.41	413.14	746.93	53.4075	578.462	184.157	-1.6747	-1.65073
100042636	'Vmn2r34'	mRNA	0	0.21	0.16	0.24	0.43	0.47	0.23	0.16	0.75	0.85	0.68	0.87	0.1525	0.7875	0.3225	0	0.13	0.11	0.18	0.29	0.34	0.14	0.12	0.49	0.58	0.41	0.6	0.105	0.52	0.2225	0	7.56	6.33	9.98	15.83	19.02	8.8	6.72	29.05	34.17	24.42	33.17	5.9675	30.2025	12.5925	-1.00014	-1.32565
100042653	'Vmn2r36'	mRNA	0	0.39	0.33	0.42	0.67	0.99	0.31	0.3	1.71	2	1.31	1.46	0.285	1.62	0.5675	0	0.24	0.22	0.31	0.46	0.71	0.18	0.22	1.12	1.36	0.79	1.01	0.1925	1.07	0.3925	0	14.24	12.74	17.94	25.31	38.41	11.52	13.18	66.98	81.13	46.81	56.63	11.23	62.8875	22.105	-0.902493	-1.49724
100042688	'Gm10302'	mRNA	0.17	0	0.24	0.27	0.01	0.61	0	0.4	0.39	0.27	0.22	0.71	0.17	0.3975	0.255	0.09	0	0.17	0.2	0.01	0.44	0	0.3	0.26	0.19	0.13	0.49	0.115	0.2675	0.1875	5.03	0	9.38	11.29	0.36	23.27	0	17.54	15.21	10.85	8.26	27.06	6.425	15.345	10.2925	-0.650214	-0.596627
100042698	'Gm3973'	mRNA	0	0.54	0	0.32	2.34	0.99	0.63	0	1.73	0.99	1.25	0.11	0.215	1.02	0.99	0	0.34	0	0.24	1.62	0.71	0.37	0	1.13	0.67	0.75	0.08	0.145	0.6575	0.675	0	6.48	0	5.21	31.92	13.33	9.81	0	22	14.9	14.83	1.8	2.9225	13.3825	13.765	-2.14576	0.14879
100042715	'Gm3985'	mRNA	0.08	0.03	0.4	0.06	1.22	0.07	0	0.06	0.09	0.04	0.21	0.05	0.1425	0.0975	0.3375	0.04	0.02	0.28	0.04	0.84	0.05	0	0.04	0.06	0.02	0.13	0.03	0.095	0.06	0.2325	2.52	1.19	16.38	2.54	47.53	2.78	0	2.54	3.5	1.51	7.69	1.9	5.6575	3.65	13.2125	-1.34412	2.2679
100042761	'Gm10697'	mRNA	0	0.38	0.04	0.1	1.24	0.29	0.7	0.51	0.71	0.43	0.61	0.11	0.13	0.465	0.685	0	0.23	0.02	0.07	0.85	0.21	0.41	0.38	0.47	0.29	0.37	0.08	0.08	0.3025	0.4625	0	5	0.5	1.5	16.5	4	9	8	10	6.17	7.8	1.56	1.75	6.3825	9.375	-2.44158	0.624745
100042776	'Gm4027'	mRNA	0	0.53	0.38	0.62	93.5	0	0	0.22	0.37	0.86	1.51	1.1	0.3825	0.96	23.43	0	0.33	0.26	0.46	64.57	0	0	0.17	0.24	0.58	0.92	0.76	0.2625	0.625	16.185	0	6.84	5.22	9.15	1342.07	0	0	3.39	5.06	11.97	18.78	15.02	5.3025	12.7075	336.365	-6.03721	4.89556
100042781	'Vmn2r40'	mRNA	0	0	0	0	0	0	0	0	0.03	0	0	0	0	0.0075	0	0	0	0	0	0	0	0	0	0.02	0	0	0	0	0.005	0	0	0	0	0	0	0	0	0	1.26	0	0	0	0	0.315	0		-0.780566
100042786	'Gm16381'	mRNA	29.27	23.12	7.7	10.4	20.98	16.7	18.82	11.17	12.41	7.19	8.75	14.01	17.6225	10.59	16.9175	15.07	14.47	5.26	7.71	14.49	11.97	11.03	8.33	8.12	4.88	5.29	9.72	10.6275	7.0025	11.455	191	179	63	92	159	135.48	138	101.03	100.02	60.02	65	116	131.25	85.26	133.377	0.0146575	0.587895
100042807	'Eif3j2'	mRNA	32.63	10.21	10.82	11.43	11.71	12.28	11.25	16.49	13.69	11.31	14.21	12.23	16.2725	12.86	12.9325	16.8	6.39	7.39	8.47	8.08	8.8	6.6	12.29	8.96	7.67	8.59	8.48	9.7625	8.425	8.9425	965.23	374.23	420.19	477.83	437.52	472.56	401.4	709.42	532.63	449.81	501.02	470.34	559.37	488.45	505.225	0.154519	0.00554363
100042810	'Vmn2r45'	mRNA	0	0	0.04	0	0	0.09	0.13	0.09	0.09	0.19	0.21	0	0.01	0.1225	0.0775	0	0	0.03	0	0	0.06	0.08	0.07	0.06	0.13	0.13	0	0.0075	0.08	0.0525	0	0	1.53	0	0	3.39	4.67	3.81	3.7	7.34	7.31	0	0.3825	4.5875	2.9675	-2.88278	-0.838882
100042856	'Gm4070'	mRNA	0	0	0.05	0.11	0.02	0.01	0.09	0	0.03	0.01	0.04	0.1	0.04	0.045	0.03	0	0	0.04	0.08	0.01	0.01	0.05	0	0.02	0	0.02	0.07	0.03	0.0275	0.0175	0	0	8	17.91	2.63	2.14	12	0	4.51	1	5.5	14.57	6.4775	6.395	4.1925	1.04409	-0.867491
100042891	'Vmn2r47'	mRNA	0	0.63	0.07	0	0.47	0.13	0.26	0	0.37	0.59	0.89	0.63	0.175	0.62	0.215	0	0.4	0.05	0	0.32	0.1	0.15	0	0.24	0.4	0.54	0.44	0.1125	0.405	0.1425	0	23.17	2.87	0	17.44	5.23	9.22	0	14.23	23.38	31.19	24.33	6.51	23.2825	7.9725	-0.146106	-1.58468
100042894	'Vmn2r46'	mRNA	0	0.05	0	0	0	0.04	0	0	0.02	0.06	0.03	0	0.0125	0.0275	0.01	0	0.03	0	0	0	0.03	0	0	0.01	0.04	0.02	0	0.0075	0.0175	0.0075	0	1.72	0	0	0	1.29	0	0	0.63	2.53	1.14	0	0.43	1.075	0.3225	0.0896196	-1.34756
100042921	'Vmn2r51'	mRNA	1.05	4.68	7.47	8.37	17.15	11.68	24.47	7.72	12.27	7.24	6.75	8.23	5.3925	8.6225	15.255	0.54	2.93	5.1	6.21	11.84	8.37	14.35	5.75	8.03	4.91	4.08	5.71	3.695	5.6825	10.0775	32.99	177.34	289.31	351.27	643.12	447.44	876.06	333.02	477.11	288.03	237.64	315.22	212.727	329.5	574.91	-1.21436	0.714183
100042945	'Gm4120'	mRNA	0.86	0.41	0.42	0.36	0.15	0.63	0.75	0.63	0.11	0.22	0	0.11	0.5125	0.11	0.54	0.44	0.26	0.29	0.26	0.1	0.45	0.44	0.47	0.07	0.15	0	0.08	0.3125	0.075	0.365	12.75	7.43	8.11	7.37	2.66	11.95	13.18	13.33	2.04	4.28	0	2.13	8.915	2.1125	10.28	-0.0964136	2.14794
100042971	'Gm10670'	mRNA	0	0	0.09	0	0	0	0	0	0	0	0	0	0.0225	0	0	0	0	0.06	0	0	0	0	0	0	0	0	0	0.015	0	0	0	0	1.22	0	0	0	0	0	0	0	0	0	0.305	0	0	0.810954
100042976	'Gm4141'	mRNA	0	0.35	0	0.7	0.17	0.18	0.12	0.3	0.25	0.55	0.4	0.75	0.2625	0.4875	0.1925	0	0.22	0	0.52	0.12	0.13	0.07	0.23	0.16	0.37	0.24	0.52	0.185	0.3225	0.1375	0	4.06	0	9.25	2	2.15	1.32	4.12	3.04	6.89	4.5	9.21	3.3275	5.91	2.3975	0.748467	-1.36633
100043013	'Vmn1r126'	mRNA	0	0	0.23	0	0	0	0	0	0	0	0	0	0.0575	0	0	0	0	0.16	0	0	0	0	0	0	0	0	0	0.04	0	0	0	0	3.01	0	0	0	0	0	0	0	0	0	0.7525	0	0	2.15293
100043019	'Gm4175'	mRNA	0	0	0	0	0	0	0	0	0	0	0.09	0	0	0.0225	0	0	0	0	0	0	0	0	0	0	0	0.05	0	0	0.0125	0	0	0	0	0	0	0	0	0	0	0	1	0	0	0.25	0		-0.780566
100043025	'Gm4177'	mRNA	0	0	0	0.42	0	0	0	0	0	0	0	0	0.105	0	0	0	0	0	0.31	0	0	0	0	0	0	0	0	0.0775	0	0	0	0	0	5.52	0	0	0	0	0	0	0	0	1.38	0	0	3.02806
100043029	'Vmn1r138'	mRNA	0	0	0	0	0	0	0	0	0.12	0	0	0	0	0.03	0	0	0	0	0	0	0	0	0	0.08	0	0	0	0	0.02	0	0	0	0	0	0	0	0	0	1.5	0	0	0	0	0.375	0		-0.780566
100043033	'Gm16451'	mRNA	0.25	0	0.15	0.26	0.06	0.42	0.22	0.14	0.05	0	0.19	0.1	0.165	0.085	0.21	0.13	0	0.1	0.19	0.04	0.3	0.13	0.1	0.04	0	0.11	0.07	0.105	0.055	0.1425	2.42	0	1.85	3.48	0.7	5.12	2.48	1.89	0.66	0	2.09	1.19	1.9375	0.985	2.5475	-0.374492	1.43731
100043034	'Rex2'	mRNA	20.26	18.6	49.77	36.01	26.69	18.54	11.28	17.58	45.66	21.15	24.29	28.17	31.16	29.8175	18.5225	10.43	11.64	33.97	26.69	18.43	13.28	6.62	13.1	29.88	14.35	14.68	19.53	20.6825	19.61	12.8575	987.95	783.32	2358.91	1758.4	1436.84	851.72	535.3	916.61	1676.98	891.5	1112.43	1182.73	1472.14	1215.91	935.117	0.715086	-0.369027
100043058	'Gm10665'	mRNA	0	0	0.09	0	0	0	0	0	0	0	0	0	0.0225	0	0	0	0	0.06	0	0	0	0	0	0	0	0	0	0.015	0	0	0	0	1.22	0	0	0	0	0	0	0	0	0	0.305	0	0	0.810954
100043061	'Gm4201'	mRNA	0.53	0	0.44	0	0.17	0.18	0.15	0.3	0.25	0.55	0.4	0	0.2425	0.3	0.2	0.27	0	0.3	0	0.12	0.13	0.09	0.23	0.16	0.37	0.24	0	0.1425	0.1925	0.1425	5.07	0	5.4	0	2	2.15	1.68	4.12	3.04	6.88	4.5	0	2.6175	3.605	2.4875	0.0729043	-0.527918
100043067	'Vmn1r158'	mRNA	0.18	4.95	4.13	1.18	5.38	4.17	3.77	3.1	3.33	2.38	2.27	2.31	2.61	2.5725	4.105	0.09	3.1	2.82	0.87	3.72	2.99	2.21	2.31	2.18	1.61	1.37	1.6	1.72	1.69	2.8075	1.73	57.77	50.92	15.72	62.6	50.99	42.2	42.33	40.76	30	25.47	28.58	31.535	31.2025	49.53	-0.52453	0.64801
100043079	'Gm4214'	mRNA	0	0	0	0	0	0	0	0	0	0	0.09	0	0	0.0225	0	0	0	0	0	0	0	0	0	0	0	0.05	0	0	0.0125	0	0	0	0	0	0	0	0	0	0	0	1	0	0	0.25	0		-0.780566
100043083	'Gm4216'	mRNA	0	0	0	0.42	0	0	0	0	0	0	0	0	0.105	0	0	0	0	0	0.31	0	0	0	0	0	0	0	0	0.0775	0	0	0	0	0	5.52	0	0	0	0	0	0	0	0	1.38	0	0	3.02806
100043088	'Vmn1r166'	mRNA	0	0	0	0	0	0	0	0	0	0.13	0	0.52	0	0.1625	0	0	0	0	0	0	0	0	0	0	0.09	0	0.36	0	0.1125	0	0	0	0	0	0	0	0	0	0	1.58	0	6.42	0	2	0		-3.45241
100043108	'Cyp2c69'	mRNA	0.81	2.13	1.95	4.2	2.71	1.3	1.05	1.07	2.76	2.21	3.22	2.6	2.2725	2.6975	1.5325	0.42	1.33	1.33	3.11	1.87	0.93	0.62	0.8	1.81	1.5	1.95	1.8	1.5475	1.765	1.055	17	54.95	53.27	123.55	70.92	35.24	26.36	32.33	75.47	61.87	79.94	70.5	62.1925	71.945	41.2125	0.729318	-0.799238
100043133	'9130023H24Rik'	mRNA	5.46	2.61	4.55	1.67	1.99	8.44	3.31	3.79	6.22	4	4.14	4.25	3.5725	4.6525	4.3825	2.81	1.64	3.1	1.24	1.37	6.05	1.94	2.83	4.07	2.72	2.5	2.95	2.1975	3.06	3.0475	246.3	146.69	270	107	114.15	496.88	180.85	249.77	370.74	243.74	223.43	249.88	192.498	271.947	260.413	-0.436649	-0.061746
100043188	'Gm10696'	mRNA	0.92	3.58	1.54	1.69	3.51	1.83	2.23	1.77	2.96	3.35	2.11	2.11	1.9325	2.6325	2.335	0.47	2.24	1.05	1.25	2.43	1.31	1.31	1.32	1.94	2.27	1.28	1.46	1.2525	1.7375	1.5925	25	120.9	55	65	120.96	64.97	73.41	70	106	122.76	68.68	74.86	66.475	93.075	82.335	-0.162238	-0.210752
100043194	'Sult2a2'	mRNA	0.13	0	0	0	0	0	0	0	0	0	0	0	0.0325	0	0	0.07	0	0	0	0	0	0	0	0	0	0	0	0.0175	0	0	0.92	0	0	0	0	0	0	0	0	0	0	0	0.23	0	0
100043200	'Olfr819'	mRNA	0	6.65	4.39	9.86	4.72	1.55	4.75	5.57	16.76	5.48	16.64	7.19	5.225	11.5175	4.1475	0	4.17	3	7.31	3.26	1.11	2.79	4.15	10.97	3.72	10.06	4.98	3.62	7.4325	2.8275	0	82	57.27	138.73	58	19.99	56.19	80.3	217	73	196.97	93.82	69.5	145.197	53.62	0.634263	-1.4909
100043207	'Amy2a1'	mRNA	0	0	0	0.32	0	0	0	0	0	0	0	0	0.08	0	0	0	0	0	0.24	0	0	0	0	0	0	0	0	0.06	0	0	0	0	0	4.7	0	0	0	0	0	0	0	0	1.175	0	0	2.7033
100043224	'Gm4301'	mRNA	0	0.07	0.05	0.05	0	0.35	0.12	0.17	0.33	0.13	0.55	0.17	0.0425	0.295	0.16	0	0.04	0.04	0.04	0	0.25	0.07	0.12	0.22	0.09	0.34	0.12	0.03	0.1925	0.11	0	0.75	0.66	0.67	0	4.17	1.27	2.25	4	1.66	6.13	2.04	0.52	3.4575	1.9225	-3.22016	-0.85227
100043227	'Gm4302'	mRNA	1.13	1.37	0.05	0.82	4.83	1.29	1.47	0.33	0	1.13	2.15	2.25	0.8425	1.3825	1.98	0.58	0.86	0.03	0.6	3.34	0.92	0.86	0.24	0	0.77	1.3	1.56	0.5175	0.9075	1.34	11	16.02	0.62	10.92	56.41	15.81	16.46	4.5	0	14.34	24.18	27.92	9.64	16.61	23.295	-1.28798	0.492232
100043231	'Gm4303'	mRNA	0	0.55	1.17	1.08	6.73	0	0	0	0.33	0	0	0	0.7	0.0825	1.6825	0	0.34	0.8	0.8	4.65	0	0	0	0.22	0	0	0	0.485	0.055	1.1625	0	6.24	14.14	14.04	76.6	0	0	0	4	0	0	0	8.605	1	19.15	-1.14282	4.42074
100043235	'Gm4305'	mRNA	0	0.55	0	0	5.83	0	0	0	0.33	0	0.97	0	0.1375	0.325	1.4575	0	0.34	0	0	4.03	0	0	0	0.22	0	0.59	0	0.085	0.2025	1.0075	0	6.24	0	0	66.37	0	0	0	4	0	10.69	0	1.56	3.6725	16.5925	-3.4287	2.47974
100043239	'Gm4307'	mRNA	0	0	1.06	0	0	0	0	0	0.33	0	0	0	0.265	0.0825	0	0	0	0.72	0	0	0	0	0	0.22	0	0	0	0.18	0.055	0	0	0	12.84	0	0.01	0	0	0	4	0	0	0	3.21	1	0.0025	4.15523	-2.45055
100043247	'Gm4312'	mRNA	0	0.07	0.05	0.05	6.6	0.35	0.12	0.17	0.33	0	0	0.17	0.0425	0.125	1.81	0	0.04	0.04	0.04	4.56	0.25	0.07	0.12	0.22	0	0	0.12	0.03	0.085	1.25	0	0.75	0.66	0.67	75.6	4.17	1.27	2.25	4	0	0	2.04	0.52	1.51	20.8225	-6.88777	3.86636
100043272	'Inafm2'	mRNA	0	0	0	0.09	0.21	0.75	0.09	0.79	0	0.41	0	0	0.0225	0.1025	0.46	0	0	0	0.07	0.14	0.53	0.05	0.59	0	0.28	0	0	0.0175	0.07	0.3275	0	0	0	5	10	37	4	44	0	21	0	0	1.25	5.25	23.75	-4.0904	2.14849
100043292	'Gm4340'	mRNA	8.73	1.66	3.44	2.99	43.82	1.71	0.59	0	0	0	0	0	4.205	0	11.53	4.49	1.04	2.35	2.22	30.26	1.23	0.35	0	0	0	0	0	2.525	0	7.96	123.12	28.64	62.86	58.96	761.6	30.95	9.87	0	0	0	0	0	68.395	0	200.605	-1.73962	10.2048
100043314	'Tigit'	mRNA	0.79	0.5	0.13	0.09	0.94	0.41	0.69	2.08	0.53	0.64	0.21	0.1	0.3775	0.37	1.03	0.41	0.31	0.09	0.07	0.65	0.29	0.4	1.55	0.35	0.44	0.12	0.07	0.22	0.245	0.7225	259.6	38.02	55.78	42	212.37	177.69	113.25	255.51	94.99	58.78	49.56	43.99	98.85	61.83	189.705	-1.07494	1.62556
100043332	'Ankrd66'	mRNA	0.54	2.46	3.51	4.12	6.07	4.69	4.64	5.55	7.86	12.76	6.99	8.55	2.6575	9.04	5.2375	0.28	1.54	2.4	3.05	4.19	3.36	2.72	4.13	5.15	8.66	4.23	5.93	1.8175	5.9925	3.6	8	45	68	86	112	90	82	119	152	253	123	165	51.75	173.25	100.75	-0.791551	-0.835242
100043381	'Gm14308'	mRNA	0.42	2.36	2.33	3.8	6.27	2.36	1.63	3.47	2.38	2.15	0.38	3.22	2.2275	2.0325	3.4325	0.22	1.48	1.59	2.82	4.33	1.69	0.96	2.59	1.56	1.46	0.23	2.23	1.5275	1.37	2.3925	30.98	215.24	224.61	394.85	590.03	228.19	146.85	377.11	231.82	212.96	33.64	309.29	216.42	196.928	335.545	-0.502205	0.729996
100043387	'Gm14305'	mRNA	0.09	0	0.38	2.47	0.57	1.49	1.09	1.23	0.89	0.23	0.65	0.92	0.735	0.6725	1.095	0.05	0	0.26	1.83	0.39	1.07	0.64	0.91	0.59	0.16	0.4	0.64	0.535	0.4475	0.7525	1.69	0	9.32	65.82	13.36	36.57	24.55	33.54	22.08	5.86	14.67	22.67	19.2075	16.32	27.005	-0.264442	0.693752
100043403	'Gm14410'	mRNA	0.02	0.8	1.15	2.48	1.31	1.2	1.97	1.88	2.63	1.06	2.18	1.56	1.1125	1.8575	1.59	0.01	0.5	0.78	1.84	0.9	0.86	1.16	1.4	1.72	0.72	1.32	1.08	0.7825	1.21	1.08	1.15	51.75	78.2	182.73	86.69	81.48	124.11	142.13	180.08	74.12	135.4	105.66	78.4575	123.815	108.603	-0.220861	-0.256278
100043456	'Gm10681'	mRNA	0	0	0	0	0	0	0	0.11	0	0	0	0	0	0	0.0275	0	0	0	0	0	0	0	0.08	0	0	0	0	0	0	0.02	0	0	0	0	0	0	0	3	0	0	0	0	0	0	0.75	-1.89535	1.92577
100043468	'Zfp955b'	mRNA	70.71	89.37	109.28	65.67	68.17	43.95	70.22	45.11	82.01	61.95	66.99	65.41	83.7575	69.09	56.8625	36.41	55.95	74.6	48.68	47.08	31.49	41.17	33.62	53.66	42.03	40.49	45.35	53.91	45.3825	38.34	3052.79	4544.37	5914.52	3813.53	3514.65	2337.2	3470.17	2687.99	4400.76	3388.71	3275.13	3479.99	4331.3	3636.15	3002.5	0.654323	-0.336735
100043497	'Nat8f7'	mRNA	0	0	0.52	0.66	0	0	0	0	0	0	0	0	0.295	0	0	0	0	0.36	0.49	0	0	0	0	0	0	0	0	0.2125	0	0	0	0	9.73	13.22	0	0	0	0	0	0	0	0	5.7375	0	0	5.11681
100043523	'Gm4498'	mRNA	2.2	0.06	0	0	0.56	0.42	0.45	1.17	0	0.74	1.48	2.14	0.565	1.09	0.65	1.13	0.03	0	0	0.39	0.3	0.26	0.88	0	0.5	0.89	1.48	0.29	0.7175	0.4575	21.17	0.65	0	0	6.5	5.08	5	15.97	0	9.31	16.51	26.38	5.455	13.05	8.1375	-0.8164	-0.825296
100043566	'Gm10668'	mRNA	1.75	3.2	1.07	2.01	8.49	3.1	6.3	2.39	4.39	2.19	4.37	1.29	2.0075	3.06	5.07	0.9	2	0.73	1.49	5.86	2.22	3.7	1.78	2.87	1.49	2.64	0.89	1.28	1.9725	3.39	32.5	73.14	25.93	52.4	196.61	74.5	139.72	64.08	106.14	54.34	96.04	30.96	45.9925	71.87	118.728	-1.24955	0.726159
100043569	'Vmn1r112'	mRNA	0	0.14	0.21	0.32	0.2	0	0.09	0.28	0.1	0.18	0	0.55	0.1675	0.2075	0.1425	0	0.09	0.15	0.23	0.14	0	0.06	0.21	0.06	0.12	0	0.38	0.1175	0.14	0.1025	0	1.57	2.51	4.03	2.26	0	1.01	3.71	1.15	2.21	0	6.5	2.0275	2.465	1.745	0.44448	-0.75706
100043596	'Vmn1r130'	mRNA	0	0	0.01	0	0	0	0	0	0	0	0.34	0.02	0.0025	0.09	0	0	0	0.01	0	0	0	0	0	0	0	0.21	0.01	0.0025	0.055	0	0	0	0.1	0	0	0	0	0	0	0	3.86	0.22	0.025	1.02	0		-1.9528
100043597	'Srcap'	mRNA	8.91	0.83	2.07	1.09	2.01	0.35	5.19	0.98	1.36	0.89	2.12	0.56	3.225	1.2325	2.1325	4.59	0.52	1.42	0.81	1.39	0.25	3.04	0.73	0.89	0.61	1.28	0.39	1.835	0.7925	1.3525	1272	149	392	222	369	65	907	206	258	173	364	104	508.75	224.75	386.75	0.445383	0.636403
100043604	'Vmn1r132'	mRNA	2.63	1.58	1.34	5.59	2.58	1.6	1.77	2.36	1.53	1.55	1.96	1.69	2.785	1.6825	2.0775	1.35	0.99	0.91	4.14	1.78	1.15	1.04	1.76	1	1.05	1.19	1.17	1.8475	1.1025	1.4325	77.14	57.36	51.52	232.05	95.87	61.3	62.54	100.7	59.03	61.36	68.69	64.49	104.517	63.3925	80.1025	0.526757	0.297086
100043614	'Vmn1r137'	mRNA	0	0	0.01	0	0	0	0	0	0	0	0	0.02	0.0025	0.005	0	0	0	0.01	0	0	0	0	0	0	0	0	0.01	0.0025	0.0025	0	0	0	0.15	0	0	0	0	0	0	0	0	0.22	0.0375	0.055	0
100043638	'Gm4565'	mRNA	0	0.12	0.13	0.06	1.12	0.07	0.05	0.16	0.14	0.02	0.05	0.05	0.0775	0.065	0.35	0	0.08	0.09	0.04	0.78	0.05	0.03	0.12	0.09	0.02	0.03	0.03	0.0525	0.0425	0.245	0	2.61	2.92	1.39	24.54	1.61	1.05	4.08	3.25	0.54	0.99	1.1	1.73	1.47	7.82	-2.54793	2.97866
100043645	'Gm4567'	mRNA	1.75	0	0	0	0	0	0	0	0	0	0	0	0.4375	0	0	0.9	0	0	0	0	0	0	0	0	0	0	0	0.225	0	0	32.5	0	0	0	0	0	0	0	0	0	0	0	8.125	0	0	5.17062
100043665	'Gm10662'	mRNA	0	2.79	0.79	0.91	5.98	2.58	2.58	1.82	2.54	1.52	2.88	0.98	1.1225	1.98	3.24	0	1.75	0.54	0.68	4.13	1.85	1.51	1.36	1.66	1.03	1.74	0.68	0.7425	1.2775	2.2125	0	70	20.96	26.1	151.88	67.76	62.68	53.47	67.27	41.3	69.4	25.83	29.265	50.95	83.9475	-1.36943	0.761341
100043667	'Vmn1r165'	mRNA	0	0	0.01	0	0	0	0	0	0	0	0	0.02	0.0025	0.005	0	0	0	0.01	0	0	0	0	0	0	0	0	0.01	0.0025	0.0025	0	0	0	0.15	0	0	0	0	0	0	0	0	0.22	0.0375	0.055	0
100043684	'Amy2a4'	mRNA	0	0	0.03	0.03	0.02	0.03	0.02	0.02	0.02	0	0.01	0.03	0.015	0.015	0.0225	0	0	0.02	0.02	0.02	0.02	0.01	0.02	0.02	0	0.01	0.02	0.01	0.0125	0.0175	0	0.01	1.66	1.93	1.33	1.67	1	1.67	1.49	0	0.67	1.67	0.9	0.9575	1.4175	-0.840885	0.934075
100043686	'Amy2a3'	mRNA	0	0	0.03	0.03	0.02	0.03	0.02	0.02	0.02	0	0.01	0.03	0.015	0.015	0.0225	0	0	0.02	0.02	0.02	0.02	0.01	0.02	0.02	0	0.01	0.02	0.01	0.0125	0.0175	0	0.24	1.66	1.93	1.33	1.67	1	1.67	1.49	0	0.67	1.67	0.9575	0.9575	1.4175	-0.840885	0.934075
100043688	'Amy2a2'	mRNA	0.07	0.04	0.03	0.03	0.02	0.03	0.02	0.02	0.02	0	0.01	0.03	0.0425	0.015	0.0225	0.04	0.02	0.02	0.02	0.02	0.02	0.01	0.02	0.02	0	0.01	0.02	0.025	0.0125	0.0175	3.46	2.31	1.66	1.93	1.33	1.67	1	1.67	1.49	0	0.67	1.67	2.34	0.9575	1.4175	0.830467	0.934075
100043757	'Zfp831'	mRNA	0	0	0.01	0	0	0	0	0	0	0	0	0	0.0025	0	0	0	0	0	0	0	0	0	0	0	0	0	0	0	0	0	0	0	1	0	0	0	0	0	0	0	0	0	0.25	0	0	0.810954
100043772	'Zfp850'	mRNA	1.18	0.1	1.74	2.79	1.66	2.59	0.31	0.56	1.14	1.16	1.62	0.87	1.4525	1.1975	1.28	0.61	0.06	1.19	2.07	1.15	1.85	0.18	0.42	0.75	0.78	0.98	0.6	0.9825	0.7775	0.9	88	8	125	213	119	177	21	44.47	77	79	103	63.52	108.5	80.63	90.3675	0.260434	0.259162
100043811	'Frg2f12'	mRNA	0	0	0	0	0	0	0.62	0	0	0.26	0	0	0	0.065	0.155	0	0	0	0	0	0	0.36	0	0	0.17	0	0	0	0.0425	0.09	0	0	0	0	0	0	5	0	0	2.33	0	0	0	0.5825	1.25	-2.36402	0.893256
100043813	'Rps27rt'	mRNA	0	0	0	3.94	12.5	20.46	8.74	21.69	1.99	4.14	0	0	0.985	1.5325	15.8475	0	0	0	2.92	8.63	14.66	5.13	16.17	1.3	2.81	0	0	0.73	1.0275	11.1475	0	0	0	11.5	28.33	54.42	19.84	63.95	5.07	11.24	0	0	2.875	4.0775	41.635	-3.70354	3.33918
100043814	'Frg2f13'	mRNA	0	0	0	0	0	0	0	0	0	0.26	0	0	0	0.065	0	0	0	0	0	0	0	0	0	0	0.17	0	0	0	0.0425	0	0	0	0	0	0	0	0	0	0	2.33	0	0	0	0.5825	0		-1.56034
100043861	'Klrb1'	mRNA	0.25	0.88	0.19	0.42	1.22	3.1	0.42	1.04	1.29	1.13	0.71	1.35	0.435	1.12	1.445	0.13	0.55	0.13	0.31	0.84	2.22	0.25	0.78	0.84	0.77	0.43	0.93	0.28	0.7425	1.0225	3	13	3	7	18	49	6	18	20	18	10	21	6.5	17.25	22.75	-1.75372	0.430291
100043899	'R3hdml'	mRNA	37.9	34.06	34.21	39.44	29.56	5.27	15.2	32.66	29.62	23.05	28.38	20.34	36.4025	25.3475	20.6725	19.52	21.32	23.35	29.24	20.41	3.77	8.91	24.34	19.38	15.64	17.15	14.1	23.3575	16.5675	14.3575	256	273	289	361	235	44	120	307	253	199	221	174	294.75	211.75	176.5	0.85536	-0.308762
100043914	'Zfp968'	mRNA	0	1.05	0.79	1.64	0.75	0.38	0.99	0.91	1.66	1.49	1.76	1.06	0.87	1.4925	0.7575	0	0.66	0.54	1.22	0.52	0.27	0.58	0.68	1.08	1.01	1.06	0.73	0.605	0.97	0.5125	0	40.82	32.67	72.16	29.82	15.56	37.36	41.56	68.39	62.67	65.72	43.04	36.4125	59.955	31.075	0.50118	-1.04358
100043915	'Gm4724'	mRNA	0.29	2.9	4.33	3.26	2.04	2.82	1.73	3.65	3.3	2.31	3.5	0.99	2.695	2.525	2.56	0.15	1.82	2.96	2.42	1.41	2.02	1.02	2.72	2.16	1.57	2.12	0.69	1.8375	1.635	1.7925	21.15	249.33	424.17	342.08	192.64	267.04	154.26	393.28	323.04	221.26	289	95.74	259.183	232.26	251.805	0.208797	0.122994
100043920	'Fam205a4'	mRNA	2.04	0.65	0.7	2.17	1.29	0.28	0.22	0.34	0.42	0.63	0.89	0.74	1.39	0.67	0.5325	1.05	0.41	0.48	1.61	0.89	0.2	0.13	0.25	0.28	0.43	0.54	0.51	0.8875	0.44	0.3675	168.95	67.67	76.88	255.38	136.44	30.92	22.21	41.28	46.48	71.01	88.32	79.7	142.22	71.3775	57.7125	1.30724	-0.277145
100043921	'LOC100043921'	mRNA	0	0	1.44	0	0.84	0	0.25	0.55	0.28	0.76	0	0	0.36	0.26	0.41	0	0	0.99	0	0.58	0	0.15	0.41	0.19	0.51	0	0	0.2475	0.175	0.285	0	0	11.26	0	6.06	0	1.75	4.72	2.18	6	0	0	2.815	2.045	3.1325	0.0665861	0.437704
100044068	'LOC100044068'	mRNA	0	0	0.24	0.88	1.44	0.49	1.63	2.64	0	0.65	0	0	0.28	0.1625	1.55	0	0	0.16	0.66	0.99	0.35	0.96	1.97	0	0.44	0	0	0.205	0.11	1.0675	0	0	7.22	29.15	42.33	15	45.84	89.54	0	20.41	0	0	9.0925	5.1025	48.1775	-2.13648	3.12455
100044193	'Gm20939'	mRNA	1.58	2.83	3.62	8.94	8.03	2.76	2.9	3.65	4.72	2.9	3.47	3.84	4.2425	3.7325	4.335	0.81	1.77	2.47	6.62	5.55	1.97	1.7	2.72	3.09	1.96	2.1	2.66	2.9175	2.4525	2.985	54.35	133.2	210.76	499.38	400.73	149.27	133.59	189.19	260.79	151.67	166.88	187.85	224.423	191.798	218.195	0.176382	0.195576
100044509	'Tgfbr3l'	mRNA	0.94	0	0	0.49	0	0	0.29	0	0	0	0	0	0.3575	0	0.0725	0.49	0	0	0.37	0	0	0.17	0	0	0	0	0	0.215	0	0.0425	11	0	0	8	0	0	4	0	0	0	0	0	4.75	0	1	2.52583	2.07871
100044627	'LOC100044627'	mRNA	32.44	12.77	28.07	26.95	68.56	76.69	60.42	183.96	13.85	17.5	8.29	8.5	25.0575	12.035	97.4075	16.71	7.99	19.16	19.97	47.35	54.95	35.42	137.09	9.06	11.87	5.01	5.89	15.9575	7.9575	68.7025	118.37	52.9	122.7	127.74	265.7	332.1	230.14	885.97	58.57	77.62	32.89	38.35	105.427	51.8575	428.478	-1.94931	3.00037
100045125	'Gm17768'	mRNA	0	0.04	0	0.05	0	0	0	0.05	0.03	0.03	0	0	0.0225	0.015	0.0125	0	0.03	0	0.04	0	0	0	0.04	0.02	0.02	0	0	0.0175	0.01	0.01	0	1.5	0	2	0	0	0	2	1	1.02	0	0	0.875	0.505	0.5	0.798448	-0.0505229
100045778	'Rnf223'	mRNA	1.01	0.96	0.69	0.2	1.3	0.17	2.44	0.66	1.25	1.3	1.56	0.17	0.715	1.07	1.1425	0.52	0.6	0.47	0.15	0.9	0.12	1.43	0.49	0.82	0.88	0.94	0.12	0.435	0.69	0.735	18	21	16	5	29	4	52	17	29	31	33	4	15	24.25	25.5	-0.597955	-0.0409078
100045792	'Ect2l'	mRNA	0.38	0.06	0.03	0.06	0	0.02	0	0.03	0.12	0.03	0.06	0.09	0.1325	0.075	0.0125	0.2	0.03	0.02	0.05	0	0.01	0	0.02	0.08	0.02	0.03	0.06	0.075	0.0475	0.0075	16.71	3	2	4	0	1	0	2	7	2	3	5.01	6.4275	4.2525	0.75	2.96732	-2.54447
100046950	'Gm17778'	mRNA	0	0	0	0	0	0	0	0	0	0	0.29	0	0	0.0725	0	0	0	0	0	0	0	0	0	0	0	0.18	0	0	0.045	0	0	0	0	0	0	0	0	0	0	0	4	0	0	1	0		-2.36357
100048534	'Cfap43'	mRNA	0.25	0	0	0	0.02	0	0	0	0	0	0.01	0.02	0.0625	0.0075	0.005	0.13	0	0	0	0.01	0	0	0	0	0	0.01	0.01	0.0325	0.005	0.0025	19	0	0	0	1	0	0	0	0	0	1	1	4.75	0.5	0.25	3.70078	-0.762445
100048644	'Pet117'	mRNA	1.29	0	1.14	0.52	0	0	0	0	0	0	0	0	0.7375	0	0	0.66	0	0.78	0.39	0	0	0	0	0	0	0	0	0.4575	0	0	2.16	0	2.14	1.06	0	0	0	0	0	0	0	0	1.34	0	0	2.78248
100048658	'Ddx43'	mRNA	0	0	0	0	0.3	0	0	0.2	0	0	0	0.1	0	0.025	0.125	0	0	0	0	0.21	0	0	0.15	0	0	0	0.07	0	0.0175	0.09	0	0	0	0	6	0	0	4	0	0	0	2	0	0.5	2.5	-3.77035	2.26831
100061	'Lrrc19'	mRNA	0.66	0.24	0.31	0	0.71	0	0.16	0	0.06	0.06	0.18	0.25	0.3025	0.1375	0.2175	0.34	0.15	0.21	0	0.49	0	0.09	0	0.04	0.04	0.11	0.18	0.175	0.0925	0.145	24	14	15	0	33	0	7	0	3	3	8	15	13.25	7.25	10	0.291904	0.456341
100072	'Camta1'	mRNA	66.72	31.2	44.3	42.99	51.16	38.76	33.25	47.52	39.74	48.34	46.16	63.85	46.3025	49.5225	42.6725	34.35	19.53	30.24	31.87	35.33	27.77	19.49	35.41	26	32.8	27.9	44.27	28.9975	32.7425	29.5	4265.91	1798	2319.69	2182.6	2733.55	2015	2171	2656	2319	2595	2838	3330	2641.55	2770.5	2393.89	0.154137	-0.264804
100073351	'Yy2'	mRNA	12.85	14.08	8.15	10.59	23.68	19.55	11.72	16.48	20.66	16.4	19.53	8.56	11.4175	16.2875	17.8575	6.62	8.82	5.56	7.85	16.36	14	6.87	12.28	13.52	11.13	11.8	5.93	7.2125	10.595	12.3775	457	622	381	533	1068	906	504	854	969	786	829	396	498.25	745	833	-0.682823	0.188131
100087	'Kti12'	mRNA	14.27	12.14	7.1	3.23	2.98	10.54	31.8	8.75	20.03	11.62	25.69	7.82	9.185	16.29	13.5175	7.35	7.6	4.84	2.4	2.06	7.55	18.65	6.52	13.1	7.88	15.53	5.42	5.5475	10.4825	8.695	258	270	167	82	67	246	685	228	471	280	549	183	194.25	370.75	306.5	-0.465834	-0.41904
100088	'Rcc1'	mRNA	55.71	13.4	4.41	2.24	5.47	9.17	128.86	11.18	9.86	15.52	22.62	11.56	18.94	14.89	38.67	28.69	8.39	3.01	1.66	3.78	6.57	75.55	8.33	6.45	10.53	13.67	8.02	10.4375	9.6675	23.5575	1551	462	162	88	192	332	4330	452	361	581	751	420	565.75	528.25	1326.5	-1.08192	1.03277
100090	'Zbtb48'	mRNA	2.85	0.51	0.04	0	0.15	0	0.85	0.7	0.75	0.5	0.68	0.17	0.85	0.525	0.425	1.47	0.32	0.03	0	0.1	0	0.5	0.52	0.49	0.34	0.41	0.12	0.455	0.34	0.28	56	17	1	0	5	0	28	28	27	18	22	6	18.5	18.25	15.25	0.29456	-0.424026
100101806	'Srp54c'	mRNA	87.73	47.65	48.84	39.31	45.96	40.18	52.39	43.36	61.83	53.16	71.78	60.91	55.8825	61.92	45.4725	45.17	29.83	33.34	29.14	31.74	28.79	30.72	32.31	40.46	36.07	43.38	42.23	34.37	40.535	30.89	4140.98	1958.77	2205.7	1933.07	2001	1779.83	1998.05	2192.81	2685.61	2328.09	2764.42	2557.52	2559.63	2583.91	1992.92	0.383831	-0.42535
100101807	'1700047I17Rik2'	mRNA	7.59	4.18	7.51	0	0	9.01	11.23	3.9	0.14	4.69	5.62	2.41	4.82	3.215	6.035	3.91	2.62	5.13	0	0	6.46	6.58	2.91	0.09	3.18	3.4	1.67	2.915	2.085	3.9875	370.82	254.14	483.85	0	0	575.36	666.13	278.67	8.85	309.73	328.8	153.24	277.202	200.155	380.04	-0.362779	0.821068
100101919	'Dnah7c'	mRNA	10.14	10.97	18.2	15.26	18.24	13.7	13.73	13.82	20.19	13.66	11.94	12.29	13.6425	14.52	14.8725	5.22	6.87	12.43	11.31	12.6	9.82	8.05	10.3	13.21	9.27	7.21	8.52	8.9575	9.5525	10.1925	1115.21	1475.44	2580.68	2347.5	2525.21	1960.05	1807.35	2200.84	2873.61	2000.08	1555.2	1766.89	1879.71	2048.95	2123.36	-0.0630593	0.0222048
100102	'Pcsk9'	mRNA	0.41	0.18	0.14	0.02	0.52	0.02	1.62	0.08	0.02	0.12	0.42	0.05	0.1875	0.1525	0.56	0.21	0.11	0.09	0.01	0.36	0.01	0.95	0.06	0.01	0.08	0.25	0.04	0.105	0.095	0.345	18	10	8	1	29	1	87	5	1	7	22	3	9.25	8.25	30.5	-1.55779	1.71931
100113398	'Adat3'	mRNA	0	0	0	0	0	0	1.36	0	0	0	0.21	0	0	0.0525	0.34	0	0	0	0	0	0	0.8	0	0	0	0.13	0	0	0.0325	0.2	0	0	0	0	0	0	26	0	0	0	4	0	0	1	6.5	-4.71975	2.44401
100121	'Tdrd7'	mRNA	1.37	0.81	1.24	0.2	0.4	0.19	0.39	0.91	1.11	0.95	0.71	0.48	0.905	0.8125	0.4725	0.71	0.51	0.84	0.15	0.28	0.14	0.23	0.68	0.73	0.65	0.43	0.33	0.5525	0.535	0.3325	63	46	75	13	23	10	22	61	67	58	39	28	49.25	48	29	0.837066	-0.800496
100125586	'Vmn2r2'	mRNA	0	0	0	0	0	0	0	0	0	0.05	0	0.05	0	0.025	0	0	0	0	0	0	0	0	0	0	0.03	0	0.03	0	0.015	0	0	0	0	0	0	0	0	0	0	2	0	1.98	0	0.995	0		-2.16246
100126765	'Esp36'	mRNA	0	0	0	0	0	0	0	0.11	0.06	0	0	0	0	0.015	0.0275	0	0	0	0	0	0	0	0.09	0.04	0	0	0	0	0.01	0.0225	0	0	0	0	0	0	0	2	1	0	0	0	0	0.25	0.5	-1.38271	0.691789
100126768	'Esp31'	mRNA	0	0	0	0	0.71	0	0	0	0.21	0	0	0.31	0	0.13	0.1775	0	0	0	0	0.49	0	0	0	0.14	0	0	0.22	0	0.09	0.1225	0	0	0	0	13	0	0	0	4	0	0	6	0	2.5	3.25	-4.23884	0.416145
100126773	'Esp34'	mRNA	0	0	0	0	0	0.43	0	0	0	0	0	0	0	0	0.1075	0	0	0	0	0	0.31	0	0	0	0	0	0	0	0	0.0775	0	0	0	0	0	9	0	0	0	0	0	0	0	0	2.25	-3.71507	3.75396
100126777	'Esp4'	mRNA	0	0	0	0.64	1.72	3.14	0	0.47	0.18	1.36	0.19	0	0.16	0.4325	1.3325	0	0	0	0.47	1.19	2.25	0	0.35	0.12	0.92	0.12	0	0.1175	0.29	0.9475	0	0	0	4	9	18	0	3	1	8	1	0	1	2.5	7.5	-2.83237	1.68161
100126824	'Sco2'	mRNA	0.11	0	0	0.02	0	0.52	1.18	0.62	0	0.33	0.58	0	0.0325	0.2275	0.58	0.06	0	0	0.02	0	0.37	0.69	0.46	0	0.22	0.35	0	0.02	0.1425	0.38	1.49	0	0	0.41	0	9.1	18.98	12.16	0	5.98	9.36	0	0.475	3.835	10.06	-4.81035	1.38735
100129	'Gpr153'	mRNA	0	0	0.03	0	0.05	0.5	0.41	1.33	0.08	0.11	0	0.1	0.0075	0.0725	0.5725	0	0	0.02	0	0.03	0.36	0.24	0.99	0.05	0.07	0	0.07	0.005	0.0475	0.405	0	0	2	0	3	32	24	93	5	7	0	6	0.5	4.5	38	-6.0903	2.94435
100141474	'4933428G20Rik'	mRNA	0.16	0.05	0.09	0.15	0.06	0.04	0.06	0.14	0.08	0.07	0.08	0.08	0.1125	0.0775	0.075	0.08	0.03	0.06	0.11	0.04	0.03	0.03	0.1	0.05	0.05	0.05	0.05	0.07	0.05	0.05	16.22	6.45	12.38	21.85	7.66	5.07	6.96	20.1	11	9.12	10.28	10.41	14.225	10.2025	9.9475	0.635359	-0.142772
100155	'Shoc1'	mRNA	1.93	6.61	8.14	7.56	6.49	4.66	4.44	3.92	6.51	4.18	4.22	4.43	6.06	4.835	4.8775	0.99	4.14	5.56	5.6	4.48	3.34	2.6	2.92	4.26	2.83	2.55	3.07	4.0725	3.1775	3.335	160	686	895	894	691	508	450	478	719	470.81	421	481	658.75	522.952	531.75	0.453653	0.00321955
100163	'Pafah2'	mRNA	0.57	0.14	0.02	0.04	0	0.35	1.8	0.51	0.13	0.06	0	0.04	0.1925	0.0575	0.665	0.3	0.09	0.01	0.03	0	0.25	1.06	0.38	0.09	0.04	0	0.03	0.1075	0.04	0.4225	20	7	1	2	0	18	86	26	7	3	0	2	7.5	3	32.5	-2.00088	3.18494
100169	'Phactr4'	mRNA	33.3	9.13	13.64	8.83	13.25	9.54	12.92	7.64	10.11	8.96	15.1	7.3	16.225	10.3675	10.8375	17.15	5.72	9.31	6.54	9.15	6.84	7.58	5.7	6.61	6.08	9.13	5.06	9.68	6.72	7.3175	1936.89	670.5	1063.42	748.16	997.82	755.76	923.44	680.82	789.56	718.83	1063.48	574.36	1104.74	786.558	839.46	0.393326	0.0693829
100169864	'Gm44504'	mRNA	1.42	0.93	2.93	4.35	3.76	5.74	2.09	8.82	3.78	2.01	1.81	1.5	2.4075	2.275	5.1025	0.73	0.58	2	3.23	2.59	4.11	1.22	6.57	2.48	1.36	1.1	1.04	1.635	1.495	3.6225	18.07	14.45	48	76.79	58.37	93.1	31.09	159.79	61.65	33.62	26.94	24.49	39.3275	36.675	85.5875	-1.00072	1.23574
100169868	'Gm3173'	mRNA	0	0.05	0.05	0	0	0	0	0	0	0.13	0	0.11	0.025	0.06	0	0	0.03	0.03	0	0	0	0	0	0	0.09	0	0.08	0.015	0.0425	0	0	1.13	1	0	0	0	0	0	0	2.77	0	2.98	0.5325	1.4375	0	1.61899	-2.59905
100170401	'EU599041'	mRNA	2.75	16.36	16.14	13.46	15.74	5.37	6.75	6.84	11.3	9.4	7.25	8.6	12.1775	9.1375	8.675	1.41	10.24	11.02	9.98	10.87	3.85	3.96	5.1	7.4	6.38	4.38	5.97	8.1625	6.0325	5.945	61.23	405.05	394.15	337.67	369.73	130.27	165.05	184.48	287.72	238.57	171.34	200.21	299.525	224.46	212.382	0.635423	-0.0972248
100177	'Zmym6'	mRNA	2.73	0.83	2.01	1.72	3.51	1.97	2.17	1.96	2.99	2.25	2.08	1.48	1.8225	2.2	2.4025	1.41	0.52	1.37	1.28	2.42	1.41	1.27	1.46	1.96	1.52	1.26	1.03	1.145	1.4425	1.64	136	56	147	126	240	163	150	148	221	165	128	103	116.25	154.25	175.25	-0.555572	0.174212
100182	'Akna'	mRNA	1.1	0.31	0.28	0.21	0.28	0.53	2.93	0.24	0.19	0.46	0.32	0.07	0.475	0.26	0.995	0.56	0.19	0.19	0.15	0.19	0.38	1.72	0.18	0.12	0.31	0.19	0.05	0.2725	0.1675	0.6175	74	26	25	20	24	48	242	24	17	44	27	6	36.25	23.5	84.5	-1.0523	1.62382
100188919	'Gm45915'	mRNA	0	0	0	0	0	0	0	0.24	0	0	0	0	0	0	0.06	0	0	0	0	0	0	0	0.18	0	0	0	0	0	0	0.045	0	0	0	0	0	0	0	9	0	0	0	0	0	0	2.25	-3.47563	3.50606
100189605	'Mup19'	mRNA	0	0	0.78	0	1.08	0.34	0	0.01	0	0	0	0	0.195	0	0.3575	0	0	0.53	0	0.74	0.24	0	0	0	0	0	0	0.1325	0	0.245	0	0	9	0	11.67	3.87	0	0.1	0	0	0	0	2.25	0	3.91	-0.696593	4.37287
100198	'H6pd'	mRNA	4.39	1.39	0.14	0	0.26	0.56	0.58	1.34	0.23	0.63	1.43	0.5	1.48	0.6975	0.685	2.26	0.87	0.1	0	0.18	0.4	0.34	1	0.15	0.43	0.86	0.35	0.8075	0.4475	0.48	262	105	11	0	20	44	42	117	18	51	102	39	94.5	52.5	55.75	0.680452	0.0377374
100201	'Tmem64'	mRNA	0.87	0	0.04	0	0.21	0.06	0.33	0.35	0.05	0.09	0.2	0.01	0.2275	0.0875	0.2375	0.45	0	0.03	0	0.14	0.05	0.19	0.26	0.03	0.06	0.12	0.01	0.12	0.055	0.16	52	0	3	0	16	5	24	31	4	7	14	1	13.75	6.5	19	-0.646083	1.48833
100206	'Adprhl2'	mRNA	0.64	0.16	0.1	0.05	0	0	3.03	0	0.15	0.53	0.33	0.25	0.2375	0.315	0.7575	0.33	0.1	0.07	0.03	0	0	1.78	0	0.1	0.36	0.2	0.17	0.1325	0.2075	0.445	10	3	2	1	0	0	56	0	3	11	6	5	4	6.25	14	-1.54235	0.762618
100210	'Gpn2'	mRNA	101.3	91.19	52.1	59.48	33.82	71.5	136.79	54.78	134.03	139.47	145.92	113.3	76.0175	133.18	74.2225	52.16	57.09	35.57	44.09	23.36	51.24	80.19	40.82	87.7	94.63	88.19	78.55	47.2275	87.2675	48.9025	1502	1700	1026	1243	628	1393	2471	1201	2643	2817	2618	2220	1367.75	2574.5	1423.25	0.110462	-0.979987
100213	'Rusc2'	mRNA	0.67	0.12	0.01	0.02	0.04	0.05	0.17	0.02	0.08	0.12	0.15	0.06	0.205	0.1025	0.07	0.35	0.08	0.01	0.01	0.03	0.03	0.1	0.01	0.05	0.08	0.09	0.04	0.1125	0.065	0.0425	27	6	1	1	2	5	13	3	4	9	8	3	8.75	6	5.75	0.583237	-0.204834
100216455	'Gm14124'	mRNA	5.13	3.28	4.51	4.99	2.73	2.45	1.71	3.23	3.39	2.02	2.2	3.08	4.4775	2.6725	2.53	2.64	2.06	3.08	3.7	1.88	1.75	1	2.41	2.22	1.37	1.33	2.14	2.87	1.765	1.76	192.63	153.36	222.71	265.57	129.97	119.88	77.81	176.94	168.07	102.21	98.61	150.87	208.567	129.94	126.15	0.809508	-0.0842147
100216474	'Ttll2'	mRNA	0	0	0	0	0	0	0.04	0	0	0	0	0	0	0	0.01	0	0	0	0	0	0	0.03	0	0	0	0	0	0	0	0.0075	0	0	0	0	0	0	1	0	0	0	0	0	0	0	0.25	-0.631719	0.662106
100226	'Stx12'	mRNA	93.26	98.96	75.65	67.85	85.92	89.36	138.15	83.18	88.8	86.3	105.42	65.47	83.93	86.4975	99.1525	48.02	61.95	51.65	50.3	59.34	64.03	80.99	61.98	58.1	58.55	63.72	45.39	52.98	56.44	66.585	2636	3465	2804	2709	3065	3284	4705	3416	3298	3278	3548	2405	2903.5	3132.25	3617.5	-0.182573	0.140716
100233175	'Gon7'	mRNA	14.51	7	14.44	10.95	11.79	5.98	3.33	8.84	7.65	9.51	6.36	12.73	11.725	9.0625	7.485	7.47	4.38	9.86	8.12	8.14	4.28	1.95	6.59	5	6.45	3.84	8.83	7.4575	6.03	5.24	186.18	109.52	239.06	195.62	185.43	98.15	50.15	162.11	126.11	161.04	95.65	210.43	182.595	148.308	123.96	0.585302	-0.289158
100233207	'Gm17359'	mRNA	0.06	0.89	0.79	1.07	0.25	2.01	0.63	0.68	0.97	0.65	0.19	0.71	0.7025	0.63	0.8925	0.03	0.55	0.54	0.79	0.18	1.44	0.37	0.51	0.64	0.44	0.12	0.49	0.4775	0.4225	0.625	1	23	19	30	7	45	14	17	23	17	4	16	18.25	15	20.75	-0.0396252	0.452444
100233208	'Gm10778'	mRNA	0.13	0.45	0.62	0.95	0.43	0.13	0.24	0.4	0.51	0.21	0.37	0.35	0.5375	0.36	0.3	0.07	0.28	0.42	0.7	0.29	0.09	0.14	0.3	0.33	0.15	0.22	0.25	0.3675	0.2375	0.205	7.96	33.61	49.48	81.27	32.9	10.25	17.7	35.35	40.89	17.48	26.58	27.86	43.08	28.2025	24.05	1.04043	-0.267827
100270744	'Btbd18'	mRNA	0	0.06	0	0	0.02	0	0.12	0	0.02	0	0	0	0.015	0.005	0.035	0	0.04	0	0	0.01	0	0.07	0	0.01	0	0	0	0.01	0.0025	0.02	0	3	0	0	1	0	6	0	1	0	0	0	0.75	0.25	1.75	-0.768289	2.23081
100271882	'Gm14139'	mRNA	0.26	0.85	2.4	4.8	2.37	0.86	0.95	1.47	2.7	2.8	2.98	3.13	2.0775	2.9025	1.4125	0.13	0.53	1.64	3.56	1.63	0.61	0.56	1.09	1.77	1.9	1.8	2.17	1.465	1.91	0.9725	5.33	21.36	63.75	137.44	60.25	22.54	23.09	43.14	71.79	76.17	71.87	82.7	56.97	75.6325	37.255	0.779553	-1.04595
100273	'Osbpl9'	mRNA	41.3	22.37	28.7	31.21	31.91	42.94	48.01	34.74	45.85	27.85	35.06	27.53	30.895	34.0725	39.4	21.27	14	19.59	23.14	22.04	30.77	28.14	25.89	30	18.9	21.19	19.09	19.5	22.295	26.71	1245.29	1020.9	1497.83	1592.72	1423.57	1737.64	1865.9	1737.26	2313.71	1429.95	1467.87	1252.83	1339.18	1616.09	1691.09	-0.225999	0.0174673
100294583	'Alkal2'	mRNA	0	0	0.18	0	0	0	0	0	0	0	0	0	0.045	0	0	0	0	0.12	0	0	0	0	0	0	0	0	0	0.03	0	0	0	0	4	0	0	0	0	0	0	0	0	0	1	0	0	2.56874
100303732	'Zfp967'	mRNA	0.79	0	0.19	0.35	0	0.27	0.03	0	1.05	0	0.48	0.67	0.3325	0.55	0.075	0.41	0	0.13	0.26	0	0.19	0.02	0	0.69	0	0.29	0.47	0.2	0.3625	0.0525	18.07	0	11.13	22.13	0	15.87	0.85	0	55.73	0	25.66	34.86	12.8325	29.0625	4.18	1.64703	-2.7784
100303744	'Sprr2a2'	mRNA	0	0	0	0	0	0.01	0	0	0	0	0	0	0	0	0.0025	0	0	0	0	0	0.01	0	0	0	0	0	0	0	0	0.0025	0	0	0	0	0	0.5	0	0	0	0	0	0	0	0	0.125
100310809	'Gm10509'	mRNA	18.8	48.26	43.53	34.83	42.78	42.38	54.72	30.74	51.48	39.88	48.24	28.56	36.355	42.04	42.655	9.68	30.21	29.72	25.82	29.54	30.36	32.08	22.91	33.69	27.06	29.15	19.8	23.8575	27.425	28.7225	690.38	2202.33	2102.85	1811.88	1993.82	2029.84	2432.88	1645.88	2494.92	1974.97	2115.98	1365.77	1701.86	1987.91	2025.61	-0.0861182	-0.0143816
100310872	'Dynlt1a'	mRNA	1.27	2.54	3.95	3.81	7.77	4.35	1.8	6.48	3.36	1.29	1.73	2.09	2.8925	2.1175	5.1	0.66	1.59	2.7	2.82	5.36	3.11	1.06	4.83	2.2	0.87	1.05	1.45	1.9425	1.3925	3.59	80.5	200.67	329.91	342.32	628.35	360.04	138.76	600.43	281.66	110.24	131.28	172.84	238.35	174.005	431.895	-0.7595	1.32768
100312473	'Vmn1r86'	mRNA	0	0	0	0	0	0	0.17	0	0	0.08	0	0	0	0.02	0.0425	0	0	0	0	0	0	0.1	0	0	0.05	0	0	0	0.0125	0.025	0	0	0	0	0	0	2	0	0	1	0	0	0	0.25	0.5	-1.22804	0.537072
100312474	'Vmn1r88'	mRNA	0	0	0	0.22	0.33	0	0	0	0	0	0	0	0.055	0	0.0825	0	0	0	0.16	0.23	0	0	0	0	0	0	0	0.04	0	0.0575	0	0	0	3	4	0	0	0	0	0	0	0	0.75	0	1	-0.333954	2.55039
100312475	'Vmn1r95'	mRNA	0	0	0.01	0.99	0	0.52	0	0	0	0	0.28	0	0.25	0.07	0.13	0	0	0.01	0.73	0	0.37	0	0	0	0	0.17	0	0.185	0.0425	0.0925	0	0	0.16	13.18	0	6.3	0	0	0	0	3.15	0	3.335	0.7875	1.575	1.19771	1.27174
100312484	'Vmn1r196'	mRNA	0	0	0	0	0	0	0	0	0	0	0.09	0	0	0.0225	0	0	0	0	0	0	0	0	0	0	0	0.06	0	0	0.015	0	0	0	0	0	0	0	0	0	0	0	1	0	0	0.25	0		-0.780566
100312948	'Pate8'	mRNA	0	0	0	0	1.85	0.51	0	0.92	0	0	0.56	0.47	0	0.2575	0.82	0	0	0	0	1.28	0.36	0	0.69	0	0	0.34	0.33	0	0.1675	0.5825	0	0	0	0	3	1	0	2	0	0	1	1	0	0.5	1.5	-3.04747	1.64298
100312956	'Pate3'	mRNA	0	0.05	0	0	0	0	0.06	0.05	0.05	0	0	0.05	0.0125	0.025	0.0275	0	0.03	0	0	0	0	0.03	0.03	0.03	0	0	0.04	0.0075	0.0175	0.015	0	1	0	0	0	0	1	1	1	0	0	1	0.25	0.5	0.5	-0.580285	-0.131638
100312986	'Pate7'	mRNA	0	0	0	0	0	0	0	0.37	0.28	0.13	0.6	0	0	0.2525	0.0925	0	0	0	0	0	0	0	0.27	0.18	0.09	0.36	0	0	0.1575	0.0675	0	0	0	0	0	0	0	3	2	1	4	0	0	1.75	0.75	-1.89535	-1.2332
100312987	'Pate1'	mRNA	0	0	0	0	0	0	0	0.31	0	0	0	0.32	0	0.08	0.0775	0	0	0	0	0	0	0	0.23	0	0	0	0.23	0	0.0575	0.0575	0	0	0	0	0	0	0	1	0	0	0	1	0	0.25	0.25	-0.631719	-0.0592276
100317	'AU040320'	mRNA	72.02	18.9	9.36	4.96	11.34	16.25	53.91	11.01	12.43	11.31	26.1	11.93	26.31	15.4425	23.1275	37.08	11.83	6.39	3.68	7.83	11.64	31.61	8.2	8.13	7.67	15.77	8.27	14.745	9.96	14.82	3856	1264	661	378	776	1138	3513	863	884	821	1675	834	1539.75	1053.5	1572.5	0.0110852	0.429038
100322896	'Dthd1'	mRNA	0	0.04	0	0	0	0	0.07	0	0	0.02	0	0	0.01	0.005	0.0175	0	0.03	0	0	0	0	0.04	0	0	0.01	0	0	0.0075	0.0025	0.01	0	2	0	0	0	0	3	0	0	1	0	0	0.5	0.25	0.75	-0.0793126	0.952141
100336	'Ppp1r8'	mRNA	14.88	4.1	9.74	3.73	2.33	2.26	2.39	3.91	3.88	3.52	4.98	5.77	8.1125	4.5375	2.7225	7.66	2.57	6.65	2.76	1.61	1.62	1.4	2.92	2.54	2.39	3.01	4	4.91	2.985	1.8875	366	126	313	129	72	72	71	140	125	117	146	184	233.5	143	88.75	1.41427	-0.759375
100340	'Smpdl3b'	mRNA	0	0	0	0	0	0.81	1.05	0.78	0	0.16	0	0	0	0.04	0.66	0	0	0	0	0	0.58	0.62	0.58	0	0.11	0	0	0	0.0275	0.445	0	0	0	0	0	24	29	26	0	5	0	0	0	1.25	19.75	-6.59401	3.83154
100342	'Tent5b'	mRNA	40.12	7.98	2.96	3.97	4.07	1.88	43.27	3.86	5.44	6.1	16.35	3.79	13.7575	7.92	13.27	20.66	4.99	2.02	2.94	2.81	1.35	25.37	2.87	3.56	4.14	9.88	2.63	7.6525	5.0525	8.1	1117	275	108	156	143	68	1451	156	199	228	542	137	414	276.5	454.5	0.0119223	0.468486
100383	'Bsdc1'	mRNA	36.68	8.59	6.16	3.64	5.85	4.82	32.95	7.47	6.61	6.99	10.33	5.57	13.7675	7.375	12.7725	18.88	5.38	4.21	2.7	4.04	3.45	19.32	5.57	4.33	4.74	6.25	3.86	7.7925	4.795	8.095	1204	350	266	169	243	207	1307	357	286	309	405	238	497.25	309.5	528.5	0.00549683	0.569646
100416706	'Zfp729b'	mRNA	10.81	6.25	8.37	3.54	7.87	3.46	6.58	5.3	12.17	7.32	8.23	6.74	7.2425	8.615	5.8025	5.57	3.91	5.71	2.62	5.44	2.48	3.86	3.95	7.96	4.96	4.97	4.67	4.4525	5.64	3.9325	667.91	481.74	682.91	311	621.71	280.12	495.07	479.5	997.49	612.39	609.52	543.54	535.89	690.735	469.1	0.248336	-0.605166
100417514	'Adh6b'	mRNA	2.49	0.27	1.06	0	0.19	0	0.46	1.46	1.03	0.39	0.65	0.44	0.955	0.6275	0.5275	1.28	0.17	0.73	0	0.13	0	0.27	1.09	0.67	0.27	0.39	0.31	0.545	0.41	0.3725	52	7	29	0	5	0	12	44	29	11	16	12	22	17	15.25	0.523041	-0.273352
100434	'Slc44a1'	mRNA	37.58	16.18	41.56	20.46	43.29	19.41	14.99	18.69	29.85	24.58	27.69	27.42	28.945	27.385	24.095	19.35	10.13	28.37	15.17	29.89	13.91	8.79	13.93	19.53	16.68	16.74	19.01	18.255	17.99	16.63	1963	1120	3035	1608	3054	1399	989	1531	2226	1848	1838	1999	1931.5	1977.75	1743.25	0.157581	-0.173031
100463512	'Gm20594'	mRNA	2098.79	1758.21	2534.18	3187.44	3364.89	3018.25	1283.22	2090.36	2653.24	2147.35	2017.53	2736.41	2394.66	2388.63	2439.18	1080.64	1100.75	1730.05	2362.74	2323.68	2162.7	752.29	1557.76	1736.09	1456.91	1219.39	1897.29	1568.55	1577.42	1699.11	3847	3437	5196	7100	5652	6127	2179	4687	5102	4429	3741	5962	4895	4808.5	4661.25	0.122687	-0.043841
100465	'Mob3c'	mRNA	0	0	0.02	0	0	0.04	2.09	0.09	0.03	0.21	0.16	0	0.005	0.1	0.555	0	0	0.01	0	0	0.03	1.23	0.07	0.02	0.14	0.1	0	0.0025	0.065	0.3325	0	0	1	0	0	2	91	4	1	10	7	0	0.25	4.5	24.25	-5.92312	2.09744
100470	'Lao1'	mRNA	0	0	0	0.15	0	0	0	0	0	0	0	0	0.0375	0	0	0	0	0	0.11	0	0	0	0	0	0	0	0	0.0275	0	0	0	0	0	5	0	0	0	0	0	0	0	0	1.25	0	0	3.02806
100494	'Zfand2a'	mRNA	105.24	22.92	16.65	16.64	16.57	15.86	82.1	16.14	21.23	22.1	34.83	25.86	40.3625	26.005	32.6675	54.19	14.35	11.37	12.34	11.44	11.37	48.13	12.03	13.89	14.99	21.05	17.93	23.0625	16.965	20.7425	4062	1102	847	912	813	801	3845	910	1084	1152	1609	1302	1730.75	1286.75	1592.25	0.211622	0.107237
100502698	'Rubcn'	mRNA	200.73	40.04	34.26	29.96	33.59	33.09	96.91	30.97	33.34	32.88	66.98	37.9	76.2475	42.775	48.64	103.35	25.07	23.39	22.21	23.2	23.71	56.81	23.08	21.82	22.31	40.48	26.28	43.505	27.7225	31.7	13603.6	3373	2923	2495	2759.7	2891	8016	3030.02	2921.91	2980.78	5426	3281	5598.66	3652.42	4174.18	0.444274	0.0641045
100502766	'Kifc1'	mRNA	4.62	2.29	3.04	3.26	2.47	2.47	10.03	3	3.35	2.45	2.81	3.33	3.3025	2.985	4.4925	2.38	1.43	2.07	2.41	1.7	1.77	5.88	2.23	2.19	1.66	1.7	2.31	2.0725	1.965	2.895	129.66	80.31	112.73	130.16	88.11	90.88	341.74	123.22	124.21	93.05	94.5	121.86	113.215	108.405	160.988	-0.305121	0.388203
100502825	'Rpl37rt'	mRNA	1934.24	714.03	1608.52	1204.13	607.69	518.81	335.83	801.34	925.53	961.71	717	963.92	1365.23	892.04	565.918	995.92	447.03	1098.12	892.58	419.65	371.75	196.88	597.17	605.6	652.49	433.36	668.33	858.413	589.945	396.363	12462.5	5455.43	12989.5	10510	4541.72	4152.18	2428.41	7150.44	7360.09	7919.45	5257.29	7874.82	10354.4	7102.91	4568.19	1.21597	-0.67692
100502841	'Epg5'	mRNA	7.89	1.56	3.55	7.25	3.86	1.97	5.69	2.73	6.55	3.58	6.99	4.23	5.0625	5.3375	3.5625	4.06	0.97	2.42	5.38	2.66	1.41	3.34	2.04	4.29	2.43	4.22	2.93	3.2075	3.4675	2.3625	990.5	249.07	386.01	837	663	374.97	820	603	937	747	1158	730	615.645	893	615.242	0.0745847	-0.607779
100502846	'Gm19410'	mRNA	1.52	2.63	1.57	0.79	0.5	1.52	4.71	1.67	2.74	2.21	3.17	1.21	1.6275	2.3325	2.1	0.78	1.65	1.07	0.59	0.35	1.09	2.76	1.24	1.79	1.5	1.92	0.84	1.0225	1.5125	1.36	86	183	120	63	36	111	326	136	203	168	220	88	113	169.75	152.25	-0.179419	-0.309658
100502861	'Ccdc13'	mRNA	0	0	0.03	0.04	0.16	0.23	0.33	0.13	0.13	0.05	0.18	0.1	0.0175	0.115	0.2125	0	0	0.02	0.03	0.11	0.17	0.19	0.1	0.09	0.03	0.11	0.07	0.0125	0.075	0.1425	0	0	1	1	12	7	8	7	4	2	5	3	0.5	3.5	8.5	-3.97886	1.26574
100502876	'Kcnmb3'	mRNA	5.04	12.26	7.04	2	0.66	3.36	19.27	3.82	5.28	13.37	14.94	5.65	6.585	9.81	6.7775	2.6	7.68	4.81	1.48	0.45	2.41	11.3	2.85	3.45	9.07	9.03	3.92	4.1425	6.3675	4.2525	98.44	222.29	160.95	153.73	86.44	74.57	399.73	121.85	111.69	241.37	272.77	144.79	158.852	192.655	170.648	0.186108	-0.363557
100502880	'Gm19428'	mRNA	3.81	1.6	4.71	6.71	6.01	3.53	2.74	2.6	3.75	3.13	2.83	2.56	4.2075	3.0675	3.72	1.96	1	3.22	4.97	4.15	2.53	1.61	1.94	2.45	2.12	1.71	1.77	2.7875	2.0125	2.5575	138.62	72.44	225.51	345.68	277.65	167.43	120.85	137.94	179.78	153.57	122.92	121.21	195.562	144.37	175.968	0.230298	0.290618
100502896	'Gm11238'	mRNA	0	0.55	1.52	0.46	14.62	1.3	0.2	1.08	2.11	1.05	0	0.51	0.6325	0.9175	4.3	0	0.34	1.04	0.34	10.1	0.93	0.12	0.8	1.38	0.71	0	0.35	0.43	0.61	2.9875	0	9.29	27.22	8.87	249.53	23.17	3.3	21.39	37.66	19.33	0	9.08	11.345	16.5175	74.3475	-2.74606	2.28524
100502924	'Gm38423'	mRNA	36.48	48.61	40.66	23.34	71.31	44.92	51.59	64.74	39.75	33.12	27.67	25.64	37.2725	31.545	58.14	18.78	30.43	27.76	17.3	49.25	32.19	30.25	48.24	26.01	22.47	16.73	17.78	23.5675	20.7475	39.9825	504.5	821.77	727.37	450.25	1213.52	796.59	841.57	1282	708.82	606.29	449.48	457.33	625.972	555.48	1033.42	-0.627566	0.858599
100502936	'E330021D16Rik'	mRNA	4866.61	10841.8	5415.5	4833.13	4217.84	4913.48	8130.62	4448.34	7465.48	8122.39	8675.06	5905.3	6489.27	7542.06	5427.57	2505.77	6787.68	3697.11	3582.63	2912.7	3520.72	4766.6	3314.96	4884.87	5510.8	5243.18	4094.45	4143.3	4933.32	3628.74	105097	289703	153282	147495	114346	137787	210992	139632	211610	235614	223065	165987	173894	209069	150689	0.3891	-0.555858
100502940	'Colca2'	mRNA	0	0.15	0	0.67	0	0	0.3	0.77	0	0	0	0	0.205	0	0.2675	0	0.09	0	0.49	0	0	0.18	0.57	0	0	0	0	0.145	0	0.1875	0	2	0	13	0	0	5	15	0	0	0	0	3.75	0	5	-0.0406156	4.59138
100502941	'Gm17353'	mRNA	2.3	13.22	32.05	54.31	29.57	10.41	6.1	9.8	24.95	17.2	10.76	13.67	25.47	16.645	13.97	1.18	8.28	21.88	40.26	20.42	7.46	3.58	7.31	16.32	11.67	6.5	9.48	17.9	10.9925	9.6925	52.45	373.06	956.93	1747.23	847.61	308.23	167.11	324.26	745.48	526.19	291.58	405	782.418	492.062	411.803	1.04468	-0.22475
100502955	'Gm19470'	mRNA	0.87	0.13	0	0	0.09	0.04	0.69	0	0.5	0.08	0.37	0	0.25	0.2375	0.205	0.45	0.08	0	0	0.06	0.03	0.4	0	0.33	0.06	0.22	0	0.1325	0.1525	0.1225	16	3	0	0	2	1	15	0	12	2	8	0	4.75	5.5	4.5	0.131712	-0.48968
100502967	'Speer4c'	mRNA	4.18	1.78	0.78	2.11	4.6	5.36	2.1	5.44	0.41	0.86	0.81	0.89	2.2125	0.7425	4.375	2.15	1.11	0.53	1.56	3.17	3.84	1.23	4.06	0.27	0.58	0.49	0.62	1.3375	0.49	3.075	44.85	23.72	10.49	31.59	67.64	76.03	25.72	82.58	5.45	11.8	9.89	12.05	27.6625	9.7975	62.9925	-1.229	2.74606
100503000	'Zfp993'	mRNA	3.24	7.17	13.49	22.05	18.21	9.45	7.49	6.1	37.68	15.28	22.02	17.83	11.4875	23.2025	10.3125	1.67	4.49	9.21	16.35	12.58	6.77	4.39	4.55	24.66	10.37	13.31	12.36	7.93	15.175	7.0725	187.38	516.9	1029.33	1811.5	1344.44	715.13	527.18	516.04	2887.83	1195.35	1525.18	1344.09	886.278	1738.11	775.697	0.318576	-1.13651
100503036	'1700015G11Rik'	mRNA	0	0	0.34	0.32	0.81	0	0.4	0	0.72	0	0.38	1.31	0.165	0.6025	0.3025	0	0	0.23	0.23	0.56	0	0.24	0	0.47	0	0.23	0.91	0.115	0.4025	0.2	0	0	1	1	2	0	1	0	2	0	1	4	0.5	1.75	0.75	-0.436431	-1.32064
100503041	'Pdzd7'	mRNA	0	0	0	0	0	0	0	0.01	0.01	0	0	0	0	0.0025	0.0025	0	0	0	0	0	0	0	0.01	0.01	0	0	0	0	0.0025	0.0025	0	0	0	0	0	0	0	1	1.06	0	0	0	0	0.265	0.25	-0.631719	-0.0592276
100503043	'Armcx4'	mRNA	0	0	0.1	0	0.01	0.21	0.1	0.22	0.1	0.05	0.02	0.03	0.025	0.05	0.135	0	0	0.07	0	0	0.15	0.06	0.17	0.06	0.03	0.01	0.02	0.0175	0.03	0.095	0	0	14	0	0.8	29	12	34	14	7	2	4	3.5	6.75	18.95	-2.3067	1.43168
100503085	'Klhl3'	mRNA	0.37	0.29	0.28	0.04	0.03	0.51	1	0.31	0.5	0.19	0.25	0.27	0.245	0.3025	0.4625	0.19	0.18	0.19	0.03	0.02	0.37	0.59	0.23	0.33	0.13	0.15	0.19	0.1475	0.2	0.3025	32	31.19	32	4.99	3.6	59	107	42.05	58.05	23	26.99	32.42	25.045	35.115	52.9125	-0.936406	0.44679
100503185	'Btbd8'	mRNA	16.22	8.96	8.4	4.5	3.8	6.41	6.36	8.32	7.25	9.92	8.91	9.1	9.52	8.795	6.2225	8.35	5.61	5.74	3.34	2.63	4.59	3.73	6.2	4.75	6.73	5.39	6.31	5.76	5.795	4.2875	202	136	135	78	58	102	93	148	116	163	130	146	137.75	138.75	100.25	0.508926	-0.544816
100503240	'Trpc5os'	mRNA	1.8	0.2	0.32	0.31	0.23	0.24	0.11	0.17	0.83	0.28	0.94	0.59	0.6575	0.66	0.1875	0.93	0.12	0.22	0.23	0.16	0.17	0.06	0.12	0.54	0.19	0.57	0.41	0.375	0.4275	0.1275	81	11	19	20	13	14	6	11	23	17	46	32	32.75	29.5	11	1.44657	-1.41246
100503280	'Gm38425'	mRNA	13.71	26.1	37.37	27.83	41.96	39.06	27.05	32.8	26.86	22.19	16.98	15.99	26.2525	20.505	35.2175	7.06	16.34	25.51	20.63	28.98	27.99	15.86	24.44	17.58	15.05	10.26	11.08	17.385	13.4925	24.3175	272	638	967	776	1040	1002	641	940	695	588	399	411	663.25	523.25	905.75	-0.337217	0.781505
100503353	'Gm14440'	mRNA	0.99	5.71	3.59	2.15	9.26	8.81	6.2	5.8	5.33	3.53	2.98	2.63	3.11	3.6175	7.5175	0.51	3.58	2.45	1.6	6.39	6.32	3.63	4.32	3.49	2.39	1.8	1.83	2.035	2.3775	5.165	42.04	301.37	200.74	129.48	499.55	488.27	319.03	358.92	298.74	201.93	151.13	145.54	168.407	199.335	416.442	-1.18013	1.06464
100503361	'Tmem95'	mRNA	0	0	0	0	0	0	0	0	0	0.06	0	0	0	0.015	0	0	0	0	0	0	0	0	0	0	0.04	0	0	0	0.01	0	0	0	0	0	0	0	0	0	0	1	0	0	0	0.25	0		-0.780566
100503368	'Gm20599'	mRNA	0	0	0.48	0.13	0	0	0	0	0	0	0	0	0.1525	0	0	0	0	0.33	0.09	0	0	0	0	0	0	0	0	0.105	0	0	0	0	7.01	2	0	0	0	0	0	0	0	0	2.2525	0	0	3.77246
100503386	'Tpbgl'	mRNA	0	0	0	0	0	0	0	0	0	0	0	0.02	0	0.005	0	0	0	0	0	0	0	0	0	0	0	0	0.01	0	0.0025	0	0	0	0	0	0	0	0	0	0	0	0	1	0	0.25	0		-0.780566
100503545	'Nuggc'	mRNA	0	0.13	0.37	0.04	0	0	0.13	0.59	0.49	0.61	0.23	0.7	0.135	0.5075	0.18	0	0.08	0.25	0.03	0	0	0.08	0.44	0.32	0.41	0.14	0.49	0.09	0.34	0.13	0	3	9	1	0	0	3	16	12	17	8	17	3.25	13.5	4.75	-0.299855	-1.679
100503549	'Gm10354'	mRNA	0.14	0	0.39	7.36	12.5	15.67	8.21	17.75	0	0	0.11	0.19	1.9725	0.075	13.5325	0.07	0	0.27	5.45	8.63	11.23	4.81	13.23	0	0	0.06	0.13	1.4475	0.0475	9.475	1.55	0	5.75	117.08	174.59	229.2	110.07	289.89	0	0	0.98	2.74	31.095	0.93	200.938	-2.48583	8.62855
100503572	'Bbip1'	mRNA	41.27	42.05	78.3	87.26	107.07	79.34	35.11	82.15	75.74	62.77	43.98	98.24	62.22	70.1825	75.9175	21.25	26.33	53.46	64.68	73.94	56.85	20.59	61.22	49.56	42.59	26.58	68.12	41.43	46.7125	53.15	1168.25	1465.01	2869.64	3466.15	3739.57	2863.53	1185.25	3342.2	2786.01	2391.54	1472.37	3561.04	2242.26	2552.74	2782.64	-0.226472	0.103244
100503583	'Fsbp'	mRNA	0.7	0.36	0.64	0.65	0.48	0	0.02	0.37	0.21	0.29	0.16	0.65	0.5875	0.3275	0.2175	0.36	0.22	0.44	0.48	0.33	0	0.01	0.28	0.14	0.2	0.1	0.45	0.375	0.2225	0.155	41	26	49.27	53.46	36	0	1.44	31.63	16.52	23	11.48	49.46	42.4325	25.115	17.2675	1.34517	-0.599443
100503584	'Zfp534'	mRNA	40.86	25.6	46.52	55.34	37.01	27.47	18.16	34.44	81.63	42.37	47.6	50.62	42.08	55.555	29.27	21.04	16.03	31.76	41.02	25.56	19.68	10.65	25.67	53.41	28.75	28.77	35.09	27.4625	36.505	20.39	3190.56	2200.51	3859.95	4973.83	3162.6	2473.86	1384.57	3371.31	4600.43	3095.24	2705.17	3794.13	3556.21	3548.74	2598.09	0.517351	-0.465678
100503605	'Hbb-bs'	mRNA	0	0	0	0	0	0.14	0	0	0	0	0	0	0	0	0.035	0	0	0	0	0	0.1	0	0	0	0	0	0	0	0	0.025	0	0	0	0	0	1	0	0	0	0	0	0	0	0	0.25	-0.631719	0.662106
100503659	'Cbarp'	mRNA	0.03	0	0	0	0.19	0.13	0.48	0.32	0	0.04	0	0.02	0.0075	0.015	0.28	0.01	0	0	0	0.13	0.09	0.28	0.24	0	0.03	0	0.01	0.0025	0.01	0.185	1.03	0	0	0	9	6.12	21	17.23	0	2	0	1.02	0.2575	0.755	13.3375	-5.28318	3.97151
100503670	'Rpl5'	mRNA	84.54	52.67	123.48	230.68	142.69	71.58	82.38	155.73	84.62	75.2	50.05	68.46	122.843	69.5825	113.095	43.53	32.98	84.3	171	98.53	51.29	48.3	116.05	55.37	51.02	30.25	47.46	82.9525	46.025	78.5425	1189.97	898.65	2128.36	4185.62	2430.32	1287.39	1347.22	3064.61	1416.76	1294.85	783.93	1191.27	2100.65	1171.7	2032.38	0.188217	0.744488
100503879	'Gm5901'	mRNA	0	0	0	0	0	0	0.08	0	0	0	0	0	0	0	0.02	0	0	0	0	0	0	0.05	0	0	0	0	0	0	0	0.0125	0	0	0	0	0	0	1.2	0	0	0	0	0	0	0	0.3	-0.631719	0.662106
100503884	'Ccdc149'	mRNA	0.05	0.04	0.04	0	0.02	0.18	0	0.08	0.05	0.27	0.62	0.02	0.0325	0.24	0.07	0.02	0.02	0.02	0	0.01	0.13	0	0.06	0.04	0.18	0.38	0.01	0.015	0.1525	0.05	2	2	2	0	1	10	0	5	3	15	31	1	1.5	12.5	4	-1.48392	-1.51282
100503890	'Pet100'	mRNA	0.6	0	0.7	0.81	1.11	3.66	3.14	8.5	1.23	0.63	0.51	0	0.5275	0.5925	4.1025	0.31	0	0.48	0.6	0.76	2.62	1.84	6.34	0.81	0.43	0.31	0	0.3475	0.3875	2.89	8	0	12	15	18	62	49	161	21	11	8	0	8.75	10	72.5	-2.92116	2.82159
100503915	'Smpd5'	mRNA	0	0	0	0.03	0	0	0.04	0.06	0	0	0	0.03	0.0075	0.0075	0.025	0	0	0	0.02	0	0	0.02	0.05	0	0	0	0.02	0.005	0.005	0.0175	0	0	0	1	0	0	1	2	0	0	0	1	0.25	0.25	0.75	-1.09369	1.12409
100503923	'LOC100503923'	mRNA	0	0	0	0.36	0.33	2.17	3.94	0.69	4.28	2.14	2.2	0.13	0.09	2.1875	1.7825	0	0	0	0.27	0.23	1.56	2.31	0.51	2.8	1.45	1.33	0.09	0.0675	1.4175	1.1525	0	0	0	5.75	4.71	32.04	53.29	11.29	63.28	32.52	29.71	1.99	1.4375	31.875	25.3325	-4.00819	-0.418889
100503924	'Fcor'	mRNA	0	0	0	0	0.65	7.45	0.33	3.61	0	0	0	0	0	0	3.01	0	0	0	0	0.45	5.34	0.19	2.69	0	0	0	0	0	0	2.1675	0	0	0	0	2	26	1	14	0	0	0	0	0	0	10.75	-5.88769	5.92227
100503949	'Zfp965'	mRNA	0.11	0	0.88	0.53	0.08	0.19	0.36	0.51	2.07	0.22	0.16	0.18	0.38	0.6575	0.285	0.06	0	0.6	0.4	0.06	0.14	0.21	0.38	1.35	0.15	0.1	0.12	0.265	0.43	0.1975	9.23	0	37.55	69.48	9.8	22.4	32.6	44.93	86.42	27.61	16.7	4.71	29.065	33.86	27.4325	0.342883	-0.38198
100503964	'Gm17266'	mRNA	0.02	0.19	0.36	0.43	0.22	0.38	0.1	0.38	0.3	0.19	0.37	0.07	0.25	0.2325	0.27	0.01	0.12	0.25	0.32	0.16	0.27	0.06	0.28	0.2	0.13	0.23	0.05	0.175	0.1525	0.1925	1	15	30	38	18	31	8	35	25	16	28	6	21	18.75	23	0.0122632	0.342278
100503991	'Acp4'	mRNA	0.7	0	0.7	0.5	0	0	1.79	0.44	0.05	0.1	0.73	0	0.475	0.22	0.5575	0.36	0	0.48	0.37	0	0	1.05	0.33	0.04	0.07	0.44	0	0.3025	0.1375	0.345	13	0	13	11	0	0	34	9	1	2	15.32	0	9.25	4.58	10.75	0.0963662	1.04788
100504112	'Ccer2'	mRNA	0	0	0	0	0	0	0	0	0	0.12	0	0	0	0.03	0	0	0	0	0	0	0	0	0	0	0.08	0	0	0	0.02	0	0	0	0	0	0	0	0	0	0	3	0	0	0	0.75	0		-2.12435
100504116	'Brd3os'	mRNA	0	0	0.04	0.13	0	0	0.53	0.42	0.62	0.6	0.46	0	0.0425	0.42	0.2375	0	0	0.02	0.1	0	0	0.31	0.32	0.41	0.41	0.28	0	0.03	0.275	0.1575	0	0	1	4	0	0	13	12	16	16	11	0	1.25	10.75	6.25	-1.90577	-0.980267
100504164	'Cmtm1'	mRNA	0	0	0	0	0.07	0	0.07	0	0	0.18	0.28	0.13	0	0.1475	0.035	0	0	0	0	0.05	0	0.04	0	0	0.12	0.17	0.09	0	0.095	0.0225	0	0	0	0	1	0	1	0	0	3	4	2	0	2.25	0.5	-1.30162	-2.26306
100504180	'LOC100504180'	mRNA	0	0.52	0.14	0.21	0.33	0.28	0.45	0.1	0.2	0.21	0.5	0.09	0.2175	0.25	0.29	0	0.32	0.1	0.16	0.23	0.2	0.26	0.07	0.13	0.14	0.3	0.06	0.145	0.1575	0.19	0	27.68	8.02	13.11	18.01	15.83	23.53	5.97	11.34	12.06	25.68	5	12.2025	13.52	15.835	-0.119437	0.183997
100504221	'Efcab8'	mRNA	0	0	0	0	0	0.01	0.24	0.23	0	0	0	0.01	0	0.0025	0.12	0	0	0	0	0	0	0.14	0.17	0	0	0	0	0	0	0.0775	0	0	0	0	0	0.94	11	12.87	0	0	0	1	0	0.25	6.2025	-4.69875	4.01047
100504234	'Ccdc170'	mRNA	2.9	3.62	4.37	1.43	0.79	1.72	1.66	1.8	1.53	1.35	1.14	0.71	3.08	1.1825	1.4925	1.49	2.27	2.98	1.06	0.55	1.23	0.97	1.34	1	0.91	0.69	0.5	1.95	0.775	1.0225	206.02	320.41	409.13	143.16	72.1	160	144.26	188	145	130	97.66	65	269.68	109.415	141.09	1.05451	0.314221
100504263	'2210418O10Rik'	mRNA	0	0.64	0.6	2.77	0	1.08	0.57	1.72	0.89	0.83	0.33	0.37	1.0025	0.605	0.8425	0	0.4	0.41	2.05	0	0.78	0.34	1.28	0.58	0.56	0.2	0.26	0.715	0.4	0.6	0	38.67	38.93	191.22	0	68.84	33.7	121.84	57.16	54.52	19.08	23.75	67.205	38.6275	56.095	0.521335	0.471741
100504285	'Abhd12b'	mRNA	0.15	0.45	0.34	0.29	0.17	0.21	0.24	0.31	0.72	0.91	1.04	0.41	0.3075	0.77	0.2325	0.08	0.28	0.23	0.21	0.11	0.15	0.14	0.23	0.47	0.61	0.63	0.29	0.2	0.5	0.1575	5.6	21.04	16.74	15.37	8	10.45	11	17.37	35.98	46.36	47.15	20.35	14.6875	37.46	11.705	0.487885	-1.73393
100504309	'Smim27'	mRNA	8.3	2.08	4.95	11.39	3.63	19	7.18	15.85	2.64	0.98	0	3.26	6.68	1.72	11.415	4.27	1.3	3.38	8.45	2.51	13.62	4.21	11.81	1.73	0.67	0	2.26	4.35	1.165	8.0375	15	4	10	25	6	38	12	35	5	2	0	7	13.5	3.5	22.75	-0.687026	2.6298
100504404	'H2-Ea-ps'	mRNA	0	0	0	0	0	0	0	0	0.1	0	0.49	0.1	0	0.1725	0	0	0	0	0	0	0	0	0	0.07	0	0.3	0.07	0	0.11	0	0	0	0	0	0	0	0	0	1	0	5	1	0	1.75	0		-3.22491
100504444	'Gm21977'	mRNA	0.66	1.53	1.77	1.27	1.31	0.57	1.17	0.93	1.16	1.22	1.56	1.3	1.3075	1.31	0.995	0.34	0.96	1.21	0.94	0.91	0.41	0.69	0.69	0.76	0.82	0.95	0.9	0.8625	0.8575	0.675	6.02	16.82	20.57	15.9	14.32	6.57	12.33	11.87	13.37	14.41	16.48	15.18	14.8275	14.86	11.2725	0.564636	-0.498623
100504491	'Dcdc2b'	mRNA	0	0	0	0	0	0	0.06	0	0.21	0	0	0	0	0.0525	0.015	0	0	0	0	0	0	0.04	0	0.14	0	0	0	0	0.035	0.01	0	0	0	0	0	0	1	0	4.02	0	0	0	0	1.005	0.25	-0.631719	-1.72921
100504663	'Atg14'	mRNA	83.48	35.71	29.11	24.15	21.89	23.39	42.96	24.7	35.72	35.38	45.78	43.51	43.1125	40.0975	28.235	42.98	22.36	19.87	17.91	15.11	16.76	25.18	18.41	23.37	24	27.67	30.17	25.78	26.3025	18.865	3618	1926	1662	1485	1207	1324	2259	1563	2047	2071	2373	2457	2172.75	2237	1588.25	0.517116	-0.597294
100504689	'Plscr5'	mRNA	0	0	0.43	0	0.05	0	0.31	0.21	0	0	0	0	0.1075	0	0.1425	0	0	0.29	0	0.03	0	0.18	0.16	0	0	0	0	0.0725	0	0.0925	0	0	9	0	1	0	6	5	0	0	0	0	2.25	0	3	-0.132528	3.81065
100504710	'Nat8f6'	mRNA	0	1.23	0	0	0	0	0.71	0.34	0	0	0	0.25	0.3075	0.0625	0.2625	0	0.77	0	0	0	0	0.41	0.26	0	0	0	0.18	0.1925	0.045	0.1675	0	23.81	0	0	0	0	13.19	7.79	0	0	0	5.16	5.9525	1.29	5.245	0.653618	1.56776
100504715	'Tmppe'	mRNA	2.74	0.47	0.51	0.1	0.94	0.92	2.54	0.47	0.32	0.52	0.79	0.41	0.955	0.51	1.2175	1.41	0.29	0.35	0.07	0.65	0.66	1.49	0.35	0.21	0.35	0.48	0.28	0.53	0.33	0.7875	243.5	52.2	59.99	12.59	106.72	107.31	275.08	61.25	37.31	62.02	84.53	47.03	92.07	57.7225	137.59	-0.607439	1.13311
100505397	'Gm20385'	mRNA	1.87	9.25	17.88	13.77	10.56	10.39	6.06	8.22	16.59	13.03	8.24	16.48	10.6925	13.585	8.8075	0.96	5.79	12.2	10.21	7.29	7.45	3.55	6.12	10.86	8.84	4.98	11.43	7.29	9.0275	6.1025	93.64	576.25	1178.98	977.9	673.15	679.52	368.05	600.56	1098.72	881.35	493.18	1074.78	706.692	887.008	580.32	0.414829	-0.6389
100515	'Zfp518b'	mRNA	0.02	0.05	0	0	0	0	0.03	0.07	0.09	0.01	0.02	0	0.0175	0.03	0.025	0.01	0.03	0	0	0	0	0.02	0.05	0.06	0.01	0.01	0	0.01	0.02	0.0175	2	5	0	0	0	0	3	9	11	1	2	0	1.75	3.5	3	-0.565125	-0.330088
100529082	'Gm11127'	mRNA	0	0	0	0.12	0.05	0	0	0.05	0.1	0.13	0	0.06	0.03	0.0725	0.025	0	0	0	0.09	0.04	0	0	0.03	0.07	0.09	0	0.04	0.0225	0.05	0.0175	0	0	0	2	1	0	0	1	2	2.31	0	1.15	0.5	1.365	0.5	0.147548	-1.35134
100532	'Rell1'	mRNA	59.07	16.69	11.79	6.28	12.91	14.63	65.96	12.47	17.65	19.05	26.23	18.53	23.4575	20.365	26.4925	30.41	10.45	8.05	4.66	8.91	10.48	38.67	9.29	11.55	12.93	15.86	12.85	13.3925	13.2975	16.8375	2394	841	629	361	665	774	3239	737	945	1041	1271	978	1056.25	1058.75	1353.75	-0.267042	0.161874
100534273	'Fer1l5'	mRNA	0.03	0.62	0.13	0.27	0.01	0.5	0.12	0.24	0.59	0.53	0.52	1.48	0.2625	0.78	0.2175	0.02	0.39	0.09	0.2	0.01	0.36	0.07	0.18	0.38	0.36	0.31	1.03	0.175	0.52	0.155	2.23	63.89	14.28	32.11	1.06	54.67	12.29	29.03	64.65	59.06	51.88	160.52	28.1275	84.0275	24.2625	0.364633	-1.84692
100534287	'Dchs2'	mRNA	0	0	0.03	0	0	0	0	0.05	0	0	0	0	0.0075	0	0.0125	0	0	0.02	0	0	0	0	0.03	0	0	0	0	0.005	0	0.0075	0	0	3	0	0	0	0	5	0	0	0	0	0.75	0	1.25	-0.566336	2.66008
100534296	'Gm9805'	mRNA	0	0.28	0	0.05	0.23	0	0.03	0	0	0.08	0.36	0.03	0.0825	0.1175	0.065	0	0.18	0	0.04	0.16	0	0.02	0	0	0.05	0.21	0.02	0.055	0.07	0.045	0	10	0	2	9	0	1	0	0	3	13.07	1	3	4.2675	2.5	0.358761	-0.610046
100535	'Oas1d'	mRNA	2793.23	9970.71	2717.11	2775.38	2203.95	3109.3	7318.46	2838.23	4608.56	4830.9	6987.99	2193.87	4564.11	4655.33	3867.49	1438.21	6242.29	1854.94	2057.29	1521.98	2227.94	4290.47	2115.08	3015.51	3277.62	4223.52	1521.12	2898.18	3009.44	2538.87	57170.2	251589	72563.4	79867.7	56409.9	82326	179092	83960.1	123098	132145	169452	58200.5	115298	120724	100447	0.442954	-0.366049
100554	'AA792892'	mRNA	25.44	188.67	253.95	189.19	105.8	128.2	187.2	112.04	121.16	91.88	110.08	106.82	164.312	107.485	133.31	13.1	118.12	173.37	140.24	73.06	91.86	109.75	83.49	79.28	62.34	66.53	74.06	111.207	70.5525	89.54	343.34	3110.65	4429.93	3558.86	1754.86	2217.02	2976.75	2163.66	2106.38	1640.12	1743.58	1858.94	2860.7	1837.26	2278.07	0.541614	0.228134
100559	'Ugt2b38'	mRNA	3.36	2.69	4.23	9.9	8.01	19.68	4.21	12.84	4.57	4.07	3.58	5.77	5.045	4.4975	11.185	1.73	1.68	2.89	7.34	5.53	14.1	2.47	9.57	2.99	2.76	2.16	4	3.41	2.9775	7.9175	76	75	125	315	227	576	114	420	135	123	96	169	147.75	130.75	334.25	-1.08326	1.35405
100561	'Slc15a4'	mRNA	11.2	3.09	1.55	0.9	2.86	1.42	11.24	2.32	2.12	1.7	6.3	2.35	4.185	3.1175	4.46	5.77	1.93	1.06	0.67	1.98	1.02	6.59	1.73	1.39	1.15	3.81	1.63	2.3575	1.995	2.83	377	136	68	49	127	71	461	119	103	83	254	107	157.5	136.75	194.5	-0.222978	0.346062
100604	'Lrrc8c'	mRNA	0	0	0.07	0	0.07	0.13	1.39	0.66	0.06	0.19	0.1	0	0.0175	0.0875	0.5625	0	0	0.04	0	0.05	0.09	0.82	0.49	0.04	0.13	0.06	0	0.01	0.0575	0.3625	0	0	3	0	8	7	96	83	3	10	4	0	0.75	4.25	48.5	-5.74469	3.30849
100608	'Noc4l'	mRNA	43.39	31.5	14.15	7.81	9.6	8.2	49.74	13.95	27.26	20.07	32.3	9.64	24.2125	22.3175	20.3725	22.34	19.72	9.66	5.79	6.63	5.88	29.16	10.4	17.84	13.62	19.52	6.69	14.3775	14.4175	13.0175	1064	955	454	270	296	261	1465	496	876	660	941	307	685.75	696	629.5	0.311104	-0.313067
100609	'Nsun5'	mRNA	147.97	4.16	0.64	0.51	3.91	5.33	7.22	2.09	1.75	3.88	3.93	3.57	38.32	3.2825	4.6375	76.19	2.6	0.44	0.38	2.7	3.82	4.23	1.56	1.14	2.63	2.37	2.48	19.9025	2.155	3.0775	3744.48	135.15	21.16	19.1	132.69	192.78	236.89	80.5	62.42	141.93	124.08	124.62	979.972	113.263	160.715	2.37545	0.420902
100637	'N4bp2l1'	mRNA	0	0.43	0.13	0.41	0.04	0.2	1.43	1	0.03	0.39	0.78	0.37	0.2425	0.3925	0.6675	0	0.27	0.09	0.3	0.02	0.15	0.84	0.75	0.02	0.27	0.47	0.26	0.165	0.255	0.44	0	12	4	13	1	6	39	33	1	12	21	11	7.25	11.25	19.75	-1.06321	0.614782
100647	'Upk3b'	mRNA	0.61	0.03	0.03	0.26	0	0.06	0	0.28	0.44	0.21	1.38	0.06	0.2325	0.5225	0.085	0.32	0.02	0.02	0.19	0	0.05	0	0.21	0.29	0.14	0.83	0.04	0.1375	0.325	0.065	15	1	1	9	0	2	0	10	14	7	40	2	6.5	15.75	3	1.09789	-2.35983
100678	'Psph'	mRNA	12.39	11.28	11.82	5.49	6.95	6.13	10.73	7.6	20.05	16.24	21.97	14.95	10.245	18.3025	7.8525	6.38	7.06	8.07	4.07	4.8	4.39	6.29	5.66	13.12	11.02	13.28	10.36	6.395	11.945	5.285	123	218	233	120	130	128	209	173	418	335	419	308	173.5	370	160	0.269874	-1.28594
100683	'Trrap'	mRNA	3.88	1.58	1.28	1.29	1.5	1.04	3.48	1.54	1.85	1.21	2.27	1.37	2.0075	1.675	1.89	2	0.99	0.87	0.95	1.04	0.74	2.04	1.15	1.21	0.82	1.37	0.95	1.2025	1.0875	1.2425	655	336	288	315	331	234	718	384	420	280	464	306	398.5	367.5	416.75	0.0414722	0.0661864
100702	'Gbp6'	mRNA	0	0	0	0	0	0.01	0	0	0	0	0	0.01	0	0.0025	0.0025	0	0	0	0	0	0.01	0	0	0	0	0	0.01	0	0.0025	0.0025	0	0	0	0	0	1	0	0	0	0	0	1	0	0.25	0.25	-0.631719	-0.0592276
100705	'Acacb'	mRNA	3.13	0.38	0.46	0.15	0.31	0.38	0.81	0.59	1.08	0.53	1.33	1	1.03	0.985	0.5225	1.61	0.24	0.32	0.11	0.21	0.28	0.48	0.44	0.71	0.36	0.8	0.7	0.57	0.6425	0.3525	350	53	68	23	44	54	112	94	160	81	177	145	123.5	140.75	76	0.638941	-0.995364
100710	'Pds5b'	mRNA	10.6	1.87	5.51	3.02	5.02	3.52	3.03	3.59	4.33	2.86	5.3	4.49	5.25	4.245	3.79	5.46	1.17	3.76	2.24	3.46	2.52	1.78	2.68	2.84	1.94	3.2	3.11	3.1575	2.7725	2.61	868	215	665	399	590	423	330	486	529	356	572	532	536.75	497.25	457.25	0.206617	-0.134005
100715	'Tent2'	mRNA	74.19	70.55	43.26	40.81	58.74	60.86	95.74	56.92	58.14	54.73	63.79	56.42	57.2025	58.27	68.065	38.2	44.17	29.53	30.25	40.57	43.61	56.13	42.42	38.04	37.13	38.55	39.12	35.5375	38.21	45.6825	2699	3524	2149	2160	2804	3054	4668	3208	2982	2867	2958	2753	2633	2890	3433.5	-0.252333	0.162765
100732	'Mapre3'	mRNA	10.72	5.49	3.05	1.66	2.07	2.46	24.95	1.92	4.58	3.26	5.24	1.26	5.23	3.585	7.85	5.52	3.44	2.09	1.23	1.43	1.77	14.63	1.43	3	2.21	3.17	0.87	3.07	2.3125	4.815	217	139	90	56	58	68	637	58	132	97	131	35	125.5	98.75	205.25	-0.470035	0.81653
100737	'Dcun1d4'	mRNA	7.24	3.19	5.67	3.45	6.78	6.32	8.1	5.96	5.88	4.93	5.76	6.6	4.8875	5.7925	6.79	3.73	2	3.87	2.56	4.68	4.53	4.75	4.45	3.85	3.34	3.48	4.57	3.04	3.81	4.6025	461.68	237.68	473.42	290.11	484.42	461.76	523.82	482.09	422.47	368.38	390.09	493	365.723	418.485	488.022	-0.360136	0.155524
100756	'Usp30'	mRNA	72.37	13.36	10.34	7.88	11.16	13.82	21.81	10.59	16.37	16.68	29.27	19.62	25.9875	20.485	14.345	37.26	8.36	7.06	5.84	7.71	9.9	12.79	7.89	10.71	11.32	17.69	13.6	14.63	13.33	9.5725	2738	633	531	445	533	687	1008	591	838	884	1353	946	1086.75	1005.25	704.75	0.57671	-0.589881
100763	'Ube3c'	mRNA	34.66	11.83	13.92	9.68	16.24	12.29	11.76	9.73	12.99	12.64	17.65	13.12	17.5225	14.1	12.505	17.85	7.41	9.51	7.18	11.21	8.81	6.89	7.25	8.5	8.57	10.67	9.1	10.4875	9.21	8.54	2233	951	1185	887	1338	1037	923	918	1111	1103	1364	1103	1314	1170.25	1054	0.298685	-0.168149
100764	'Rita1'	mRNA	31.61	20.08	7.66	3.67	2.73	10.15	67.97	12.08	14.73	19.01	33.18	7.7	15.755	18.655	23.2325	16.28	12.57	5.23	2.72	1.88	7.28	39.85	9	9.64	12.9	20.05	5.34	9.2	11.9825	14.5025	579	466	187	95	66	248	1530	328	361	474	738	185	331.75	439.5	543	-0.488715	0.0865697
100855	'Tbc1d14'	mRNA	151.52	87.27	56.99	84.78	130.4	59.7	115.6	75.14	113.59	109.81	206.34	121.46	95.14	137.8	95.21	78.02	54.64	38.91	62.85	90.05	42.78	67.77	55.99	74.33	74.5	124.71	84.21	58.605	89.4375	64.1475	8066	6215	4404	6766	8587	4144	7210	5995	8535	8079	12836	8692	6362.75	9535.5	6484	0.0497736	-0.599578
100859931	'Gm20604'	mRNA	0	1.16	1.35	0	2.52	0.26	1	0.93	0.51	0.32	2.5	0.74	0.6275	1.0175	1.1775	0	0.73	0.92	0	1.74	0.19	0.59	0.7	0.34	0.22	1.51	0.51	0.4125	0.645	0.805	0	70.09	86.17	0	155.59	16.72	59.02	66.1	32.96	21.06	144.99	46.68	39.065	61.4225	74.3575	-0.794999	0.321129
100861615	'LOC100861615'	mRNA	0	0	0.47	0.7	0	0	0	0	0	0.34	0.26	0	0.2925	0.15	0	0	0	0.32	0.52	0	0	0	0	0	0.23	0.16	0	0.21	0.0975	0	0	0	14.79	23.47	0	0	0	0	0	10.92	7.3	0	9.565	4.555	0	5.87168	-4.55509
100861623	'Rhox3a2'	mRNA	0	0	0	0	0	0	0	0	0	0	0	0.56	0	0.14	0	0	0	0	0	0	0	0	0	0	0	0	0.39	0	0.0975	0	0	0	0	0	0	0	0	0	0	0	0	6	0	1.5	0		-3.24527
100861640	'Rhox4a2'	mRNA	0	0	0	0	0	0	0.47	0	0.43	0	0	0	0	0.1075	0.1175	0	0	0	0	0	0	0.28	0	0.28	0	0	0	0	0.07	0.07	0	0	0	0	0	0	5	0	5	0	0	0	0	1.25	1.25	-2.36402	-0.317853
100861655	'LOC100861655'	mRNA	0	5.09	21.81	10.92	2.92	5.72	30.53	6.73	35.73	18.89	15.38	7.55	9.455	19.3875	11.475	0	3.19	14.89	8.09	2.01	4.1	17.9	5.01	23.38	12.81	9.29	5.24	6.5425	12.68	7.255	0	119.82	543.53	293.18	69.55	141.38	696.64	185.66	890.04	481.98	347.88	187.02	239.132	476.73	273.308	0.166201	-1.00716
100861668	'Gm21119'	mRNA	0	0	0	0.01	0	0	0	0	0	0	0	0	0.0025	0	0	0	0	0	0.01	0	0	0	0	0	0	0	0	0.0025	0	0	0	0	0	0.6	0	0	0	0	0	0	0	0	0.15	0	0
100861679	'Gm21129'	mRNA	0	0	0	0	0	0	0	0	0	0	0	0	0	0	0	0	0	0	0	0	0	0	0	0	0	0	0	0	0	0	0	0	0	0	0	0	0	0	0	0	0.08	0	0	0.02	0
100861702	'Gm21149'	mRNA	0.11	0.15	0	0.66	5.32	0.63	0.35	0.9	0.23	0.51	0.23	0.07	0.23	0.26	1.8	0.05	0.1	0	0.49	3.67	0.45	0.21	0.67	0.15	0.35	0.14	0.05	0.16	0.1725	1.25	1.44	2.58	0	12.47	89.19	11.06	5.7	17.64	4.07	9.26	3.61	1.23	4.1225	4.5425	30.8975	-2.94433	2.9203
100861708	'Gm21154'	mRNA	14.68	12.18	13.16	17.88	10.64	10.58	5.52	8.57	18.07	23.34	16.63	38.36	14.475	24.1	8.8275	7.56	7.62	8.98	13.25	7.35	7.58	3.23	6.39	11.82	15.84	10.05	26.6	9.3525	16.0775	6.1375	316.15	324.13	375.71	561.86	291.34	299.99	145.92	271.4	529.46	700.27	442.29	1115.28	394.462	696.825	252.162	0.718803	-1.51317
100861719	'Gm21162'	mRNA	1.9	7.03	0.73	16.83	8.58	7	4.19	7.27	13.3	12.41	9.89	13.92	6.6225	12.38	6.76	0.98	4.4	0.5	12.48	5.93	5.02	2.46	5.42	8.7	8.42	5.97	9.65	4.59	8.185	4.7075	36.22	165.22	18.26	451.08	204.33	172.56	95.34	200.24	330.58	315.97	223.18	344.11	167.695	303.46	168.118	0.175308	-0.876063
100861727	'LOC100861727'	mRNA	0.03	0.03	0.02	0.01	0.06	0	0.12	0.1	0.03	0.08	0.06	0	0.0225	0.0425	0.07	0.01	0.02	0.01	0.01	0.04	0	0.07	0.07	0.02	0.05	0.04	0	0.0125	0.0275	0.045	4.26	5.35	3.09	2	11.21	0	22.54	21.01	5.79	16.19	11.43	0	3.675	8.3525	13.69	-1.76206	0.62837
100861753	'Gm21188'	mRNA	0	0	0	4.2	0	0	0	0	0	0	0.12	0	1.05	0.03	0	0	0	0	3.11	0	0	0	0	0	0	0.07	0	0.7775	0.0175	0	0	0	0	121.47	0	0	0	0	0	0	3	0	30.3675	0.75	0	21.375	-1.9528
100861755	'Gm21190'	mRNA	0.98	0.12	0.23	0.71	1.35	0.27	0.29	0.52	0.18	0.19	0.17	0.19	0.51	0.1825	0.6075	0.51	0.08	0.15	0.53	0.93	0.2	0.17	0.39	0.12	0.13	0.1	0.13	0.3175	0.12	0.4225	12.68	1.91	3.78	12.81	21.3	4.52	4.41	9.62	3.04	3.3	2.61	3.13	7.795	3.02	9.9625	-0.476203	1.79299
100861814	'LOC100861814'	mRNA	1.63	5.12	5.22	2.27	3.52	5.06	1.95	2.36	1.28	1.43	1.31	1.8	3.56	1.455	3.2225	0.84	3.21	3.56	1.68	2.43	3.62	1.14	1.76	0.84	0.97	0.79	1.25	2.3225	0.9625	2.2375	28.9	111.74	120.55	56.51	77.76	115.76	41.13	60.32	29.57	33.87	27.48	41.34	79.425	33.065	73.7425	0.184468	1.17152
100861880	'Gm21293'	mRNA	7.92	0	0	0	18.36	0	0	0	0.31	0.48	0	2.8	1.98	0.8975	4.59	4.08	0	0	0	12.68	0	0	0	0.2	0.32	0	1.94	1.02	0.615	3.17	107.44	0	0	0	306.17	0	0	0	5.33	8.53	0	48.99	26.86	15.7125	76.5425	-1.98173	2.31473
100861891	'Gm21304'	mRNA	0	0	5.41	0	0	0	0.17	0	0	0.48	0.41	0	1.3525	0.2225	0.0425	0	0	3.69	0	0	0	0.1	0	0	0.32	0.25	0	0.9225	0.1425	0.025	0	0	94.77	0	0.02	0	2.64	0	0	8.53	6.5	0	23.6925	3.7575	0.665	5.91917	-2.94886
100861898	'Gm21936'	mRNA	0	0.27	0.77	0	18.17	0	0	0	0.26	0	0.21	0.49	0.26	0.24	4.5425	0	0.17	0.52	0	12.54	0	0	0	0.17	0	0.13	0.34	0.1725	0.16	3.135	0	1	3	0	62.48	0	0	0	1	0	0.75	2.01	1	0.94	15.62	-3.99669	4.41572
100861901	'Gm21312'	mRNA	0	0.45	0.41	0	0	0	1.39	0	0	0	0	1.17	0.215	0.2925	0.3475	0	0.28	0.28	0	0	0	0.81	0	0	0	0	0.81	0.14	0.2025	0.2025	0	7.37	7.45	0	0	0	22.85	0	0	0	0	21.01	3.705	5.2525	5.7125	-0.144846	-0.486194
100861908	'Gm21319'	mRNA	0	0	0	0.03	6.03	0.03	0.11	0	0.07	0	0.07	0	0.0075	0.035	1.5425	0	0	0	0.02	4.16	0.02	0.07	0	0.05	0	0.04	0	0.005	0.0225	1.0625	0	0	0	1	167.6	0.98	3	0	2.05	0	1.75	0	0.25	0.95	42.895	-7.36567	6.01298
100861909	'Mup22'	mRNA	0	0	0	0	0	0.2	0	0.12	0	0	0	0	0	0	0.08	0	0	0	0	0	0.14	0	0.09	0	0	0	0	0	0	0.0575	0	0	0	0	0	2.65	0	1.85	0	0	0	0	0	0	1.125	-2.04568	2.08153
100861969	'LOC100861969'	mRNA	0	0	0	0	0	0	0.09	0.11	0	0.01	0	0	0	0.0025	0.05	0	0	0	0	0	0	0.05	0.08	0	0.01	0	0	0	0.0025	0.0325	0	0	0	0	0	0	2.2	3.21	0	0.33	0	0	0	0.0825	1.3525	-2.52837	2.55877
100861978	'LOC100861978'	mRNA	0	0	0.07	0	0	0	0	0.1	0	0	0	0.09	0.0175	0.0225	0.025	0	0	0.04	0	0	0	0	0.07	0	0	0	0.06	0.01	0.015	0.0175	0	0	3.12	0	0	0	0	5.16	0	0	0	0.34	0.78	0.085	1.29	-0.566336	2.66008
100862015	'Gm11236'	mRNA	0	11.03	7.98	23.96	27.43	16.47	9.3	20.06	6.17	14.56	14.51	18.11	10.7425	13.3375	18.315	0	6.9	5.45	17.76	18.94	11.8	5.45	14.95	4.03	9.88	8.77	12.56	7.5275	8.81	12.785	0	186.98	143.19	463.47	468.15	292.9	152.07	398.47	110.28	267.29	236.3	324.03	198.41	234.475	327.897	-0.555266	0.461037
100862066	'Cfap99'	mRNA	0	0	0.13	0	0.02	0	0.22	0	0.04	0	0.05	0	0.0325	0.0225	0.06	0	0	0.09	0	0.02	0	0.13	0	0.03	0	0.03	0	0.0225	0.015	0.0375	0	0	6	0	1	0	7	0	2	0	2	0	1.5	1	2	-0.0394129	0.786794
100862085	'Gm16867'	mRNA	3.98	0.46	0.42	0.53	0.62	0.92	0.41	0.6	0.56	0.43	0.75	0.62	1.3475	0.59	0.6375	2.05	0.29	0.29	0.39	0.43	0.66	0.24	0.44	0.37	0.29	0.46	0.43	0.755	0.3875	0.4425	155.52	22.13	21.64	29.06	30.73	46.82	19.2	33.94	28.86	22.64	35.16	31.58	57.0875	29.56	32.6725	0.670432	0.143932
100862115	'LOC100862115'	mRNA	0	0.09	0	0.24	0.25	0	0	0	0	0	0	0	0.0825	0	0.0625	0	0.05	0	0.17	0.18	0	0	0	0	0	0	0	0.055	0	0.045	0	1.83	0	5.77	5.52	0	0	0	0	0	0	0	1.9	0	1.38	0.343754	2.87508
100862180	'LOC100862180'	mRNA	0	0	0	0	0	0	0	0	0	0.09	0	0	0	0.0225	0	0	0	0	0	0	0	0	0	0	0.06	0	0	0	0.015	0	0	0	0	0	0	0	0	0	0	1.95	0	0	0	0.4875	0		-0.780566
100862192	'LOC100862192'	mRNA	0	0	0	0	0	0	0	0	0	0	0	0.06	0	0.015	0	0	0	0	0	0	0	0	0	0	0	0	0.04	0	0.01	0	0	0	0	0	0	0	0	0	0	0	0	1.5	0	0.375	0		-0.780566
100862202	'LOC100862202'	mRNA	0	0	0	0	0	0.49	0.21	0	1.88	0.49	0	0.01	0	0.595	0.175	0	0	0	0	0	0.35	0.12	0	1.23	0.33	0	0.01	0	0.3925	0.1175	0	0	0	0	0	11.49	4.56	0	44.46	11.88	0	0.33	0	14.1675	4.0125	-4.33184	-1.82376
100862203	'Gm6712'	mRNA	20.73	37.79	74.06	124.63	84.49	43.51	22.99	37.27	71.22	54.12	42.54	71.59	64.3025	59.8675	47.065	10.67	23.66	50.56	92.38	58.35	31.18	13.48	27.78	46.6	36.72	25.71	49.64	44.3175	39.6675	32.6975	499.5	1125.43	2334.5	4232.37	2558.4	1359.93	665.11	1301.66	2247.83	1748	1217.6	2238.95	2047.95	1863.1	1471.28	0.587303	-0.334873
100862220	'LOC100862220'	mRNA	0	0	0	0	0.63	0	0	0.69	0	0	0	0	0	0	0.33	0	0	0	0	0.44	0	0	0.52	0	0	0	0	0	0	0.24	0	0	0	0	1	0	0	1.43	0	0	0	0	0	0	0.6075	-1.41626	1.44667
100862245	'LOC100862245'	mRNA	0	0	0	1.01	0	0	0	0	0	0	1.15	0	0.2525	0.2875	0	0	0	0	0.75	0	0	0	0	0	0	0.7	0	0.1875	0.175	0	0	0	0	29.62	0	0	0	0	0	0.06	28.63	0	7.405	7.1725	0	5.57394	-5.15854
100862247	'Gm21586'	mRNA	0	0	0	0	0.47	0.27	0	0	0	0	0	0	0	0	0.185	0	0	0	0	0.32	0.19	0	0	0	0	0	0	0	0	0.1275	0	0	0	0	5	3	0	0	0	0	0	0	0	0	2	-3.53874	3.56711
100862261	'Fam205a3'	mRNA	1.1	1.02	1.2	1.38	1.08	0.39	0.46	0.56	0.6	0.47	0.5	1.05	1.175	0.655	0.6225	0.57	0.64	0.82	1.03	0.75	0.28	0.27	0.42	0.39	0.32	0.31	0.73	0.765	0.4375	0.43	90.92	105.71	130.97	163.03	114.94	42.26	46.89	67.67	66.07	52.47	50.18	113.1	122.657	70.455	67.94	0.944141	-0.111093
100862348	'Gm9295'	mRNA	0	0	0.1	0	0	0.12	0.06	0	0.07	0	0.2	0	0.025	0.0675	0.045	0	0	0.07	0	0	0.09	0.03	0	0.04	0	0.12	0	0.0175	0.04	0.03	0.01	0	3.52	0	0	3.46	1.57	0	2.42	0	5.29	0	0.8825	1.9275	1.2575	-0.363382	-0.676931
100862349	'Gm21663'	mRNA	0.5	0	0	0	0	0	0.03	0.02	0	0	0	0	0.125	0	0.0125	0.26	0	0	0	0	0	0.02	0.02	0	0	0	0	0.065	0	0.01	18.71	0	0	0	0	0	1.19	1.34	0	0	0	0	4.6775	0	0.6325	2.95373	1.33201
100862359	'Gm21671'	mRNA	0	0	0.19	0.68	2.63	2.82	0.67	1.34	0	0	0	0.2	0.2175	0.05	1.865	0	0	0.13	0.5	1.82	2.02	0.39	0.99	0	0	0	0.14	0.1575	0.035	1.305	0	0	1.96	7.45	25.13	28.55	6.18	15.09	0	0	0	2.08	2.3525	0.52	18.7375	-3.09427	5.23452
100862368	'Gm21680'	mRNA	0.15	0.32	0.32	2.07	1.91	2.38	1.34	2.44	0.22	0.18	0.67	0	0.715	0.2675	2.0175	0.08	0.2	0.22	1.53	1.32	1.71	0.79	1.82	0.14	0.12	0.41	0	0.5075	0.1675	1.41	1.33	3.41	3.66	25.2	20.26	26.63	13.69	30.45	2.43	2.06	6.91	0	8.4	2.85	22.7575	-1.29065	3.19722
100862375	'Entpd4b'	mRNA	7.96	2.16	0.59	1.43	1.83	1.6	10.02	2.52	1.9	1.69	2.91	0.85	3.035	1.8375	3.9925	4.1	1.35	0.4	1.06	1.26	1.14	5.87	1.88	1.24	1.15	1.76	0.59	1.7275	1.185	2.5375	298	101	29	76	87	78	456	138	94	86	131	42	126	88.25	189.75	-0.482974	0.930765
100862388	'Gm21698'	mRNA	0	0	0	0.11	0	0.11	0.43	0.06	0	0.03	0.07	0	0.0275	0.025	0.15	0	0	0	0.08	0	0.08	0.25	0.04	0	0.02	0.04	0	0.02	0.015	0.0925	0	0	0	5.71	0	5.45	19.02	3.07	0	1.65	3.25	0.14	1.4275	1.26	6.885	-1.9949	2.59115
100862413	'LOC100862413'	mRNA	0	0	0	0.55	1.34	0	0.11	0.35	0	0	0.37	0.26	0.1375	0.1575	0.45	0	0	0	0.41	0.92	0	0.07	0.26	0	0	0.22	0.18	0.1025	0.1	0.3125	0	0	0	13.65	29.53	0	2.42	8.92	0	0	7.69	5.88	3.4125	3.3925	10.2175	-1.43806	1.76158
100862415	'LOC100862415'	mRNA	0	0.11	0.27	0.64	5.68	0	0.06	0.17	0	0.31	0	0.33	0.255	0.16	1.4775	0	0.07	0.18	0.48	3.92	0	0.04	0.13	0	0.21	0	0.23	0.1825	0.11	1.0225	0	2.36	6.19	16.17	126.75	0	1.32	4.38	0	7.38	0	7.7	6.18	3.77	33.1125	-2.39816	3.23616
100862433	'LOC100862433'	mRNA	0.47	0.14	0.34	0.39	0	0	1.36	1.84	0.38	0.19	0.18	0	0.335	0.1875	0.8	0.24	0.09	0.23	0.29	0	0	0.8	1.37	0.25	0.13	0.11	0	0.2125	0.1225	0.5425	3.65	1.32	3.38	4.17	0	0	12.14	20.06	3.71	1.91	1.61	0	3.13	1.8075	8.05	-1.30043	2.51657
100862446	'LOC100862446'	mRNA	0.61	1	0.99	1.23	2.18	5.29	6	8.51	0.4	2.33	0.74	0.32	0.9575	0.9475	5.495	0.31	0.63	0.68	0.91	1.51	3.79	3.52	6.34	0.26	1.58	0.45	0.22	0.6325	0.6275	3.79	6.24	12.5	13.04	17.53	27.12	69.1	71.67	124.09	5.28	31.4	8.83	4.19	12.3275	12.425	72.995	-2.42182	2.50676
100862455	'LOC100862455'	mRNA	32.44	12.77	28.07	26.95	68.56	76.69	60.42	183.96	13.85	17.5	8.29	8.5	25.0575	12.035	97.4075	16.71	7.99	19.16	19.97	47.35	54.95	35.42	137.09	9.06	11.87	5.01	5.89	15.9575	7.9575	68.7025	118.37	52.9	122.7	127.74	265.7	332.1	230.14	885.97	58.57	77.62	32.89	38.35	105.427	51.8575	428.478	-1.94931	3.00037
100862468	'LOC100862468'	mRNA	0	1.59	192.83	350.25	164.3	30.28	0	114.91	85.93	13.5	0	60.17	136.167	39.9	77.3725	0	1	131.65	259.63	113.46	21.7	0	85.63	56.23	9.16	0	41.72	98.07	26.7775	55.1975	0	9.65	1236.86	2430.94	962.57	192.51	0	813.68	539.68	88.16	0	393.05	919.362	255.222	492.19	1.03275	0.939038
100862470	'LOC100862470'	mRNA	0.04	0.06	0.22	0.28	0.14	0.03	0.38	0.34	0.48	0.57	0.32	0.2	0.15	0.3925	0.2225	0.02	0.04	0.15	0.21	0.1	0.02	0.22	0.25	0.32	0.39	0.19	0.14	0.105	0.26	0.1475	1.14	2.06	8.11	11.49	5.21	1.02	13.02	14.19	18.19	21.98	10.93	7.64	5.7	14.685	8.36	-0.298011	-0.910124
100900	'Hscb'	mRNA	118.5	139.6	150.16	150.2	105.93	114.26	79.68	137.84	165.86	178.24	157.42	246.1	139.615	186.905	109.427	61.01	87.4	102.52	111.34	73.16	81.87	46.71	102.72	108.53	120.93	95.14	170.64	90.5675	123.81	76.115	943	1329	1512	1646	1001	1136	724	1537	1669	1845	1447	2510	1357.5	1867.75	1099.5	0.410128	-0.81886
100910	'Chpf2'	mRNA	0	0	0.05	0	0	0.05	1.42	0.39	0	0	0	0	0.0125	0	0.465	0	0	0.03	0	0	0.04	0.83	0.29	0	0	0	0	0.0075	0	0.29	0	0	3	0	0	3	81	27	0	0	0	0	0.75	0	27.75	-4.84832	6.93516
100929	'Tyw1'	mRNA	18.58	3.66	4.35	9.89	6.25	5.27	15.33	5.11	8.31	5.43	9.33	4.18	9.12	6.8125	7.99	9.56	2.29	2.97	7.33	4.32	3.78	8.99	3.81	5.44	3.69	5.64	2.9	5.5375	4.4175	5.225	714	176.99	222	537	307	263	714	294	427	295	443	208	412.498	343.25	394.5	0.170138	0.0974395
100952	'Emilin1'	mRNA	0	0	0	0	0	0	0.02	0	0	0	0	0	0	0	0.005	0	0	0	0	0	0	0.01	0	0	0	0	0	0	0	0.0025	0	0	0	0	0	0	1	0	0	0	0	0	0	0	0.25	-0.631719	0.662106
100972	'Rab28'	mRNA	1.08	0.27	3.02	0.04	1.35	5.03	6.62	6.63	2.44	2.34	3.55	2.05	1.1025	2.595	4.9075	0.56	0.17	2.06	0.03	0.94	3.6	3.88	4.94	1.6	1.59	2.15	1.42	0.705	1.69	3.34	18	6	72	1	30	123	130	187	62	61	82	41	24.25	61.5	117.5	-2.17134	0.864046
100978	'Nfxl1'	mRNA	207.85	90.95	108.57	69.3	142.07	103.14	83.09	91.84	94.62	85.44	133.38	129.47	119.168	110.728	105.035	107.02	56.94	74.12	51.37	98.11	73.9	48.71	68.44	61.91	57.97	80.61	89.77	72.3625	72.565	72.29	9589	5238	6614	4543	8370	6235	4668	6196	5792	5339	7376	7804	6496	6577.75	6367.25	0.0222741	-0.064581
100986	'Akap9'	mRNA	14.94	7.37	6.92	3.68	4.91	4.96	4.86	5.52	4.14	4.81	6.18	6.81	8.2275	5.485	5.0625	7.69	4.61	4.73	2.73	3.39	3.56	2.85	4.12	2.71	3.26	3.73	4.72	4.94	3.605	3.48	2401	1487	1500	851	1024	1050	965	1314	901	1057	1214	1445	1559.75	1154.25	1088.25	0.538351	-0.143123
101023	'Zfp513'	mRNA	158.56	22.69	14.76	16.03	25.62	38.41	49.47	28.62	24.54	23.34	43.97	31.88	53.01	30.9325	35.53	81.64	14.21	10.08	11.88	17.69	27.52	29	21.33	16.06	15.83	26.57	22.1	29.4525	20.14	23.885	3687	656	455	525	750	1158	1402	969	759	739	1227	964	1330.75	922.25	1069.75	0.226093	0.143644
101055663	'LOC101055663'	mRNA	0	0	0	0	1.38	0.18	0	0.07	1.23	0.07	0.17	1.46	0	0.7325	0.4075	0	0	0	0	0.95	0.13	0	0.05	0.8	0.05	0.1	1.01	0	0.49	0.2825	0	0	0	0	13.22	1.7	0	1.21	14.44	0.65	1.51	14.1	0	7.675	4.0325	-4.43124	-0.905416
101055670	'Heatr4'	mRNA	0	0.51	0.24	0.2	0.22	0.29	0.14	0.2	0.2	0.25	0.22	0.17	0.2375	0.21	0.2125	0	0.32	0.16	0.15	0.15	0.21	0.08	0.15	0.13	0.17	0.13	0.12	0.1575	0.1375	0.1475	0	41	20	18	18	24	11	19	17	22	17	14	19.75	17.5	18	0.287314	0.0345162
101055671	'Lipo2'	mRNA	2.17	0.48	0.15	0.99	13.22	9.05	7.73	3.41	0.22	0.59	2.26	0.19	0.9475	0.815	8.3525	1.12	0.3	0.1	0.73	9.13	6.49	4.53	2.54	0.15	0.4	1.37	0.14	0.5625	0.515	5.6725	51.89	14.23	7.02	40.61	490.26	403.14	315.9	165.29	10.43	20	86.15	6.04	28.4375	30.655	343.647	-3.63858	3.57858
101055672	'LOC101055672'	mRNA	109.5	244.16	231.3	128.06	42.71	15.61	76.23	92.67	41.21	40.04	32.05	24.4	178.255	34.425	56.805	56.38	152.86	157.91	94.93	29.49	11.19	44.69	69.06	26.97	27.16	19.37	16.92	115.52	22.605	38.6075	1633.95	4462.44	4473.17	2670.03	787.14	299.3	1345.82	1984.26	795.1	792.52	562.86	470.25	3309.9	655.183	1104.13	1.80102	0.631505
101055676	'LOC101055676'	mRNA	0	0	0	0	0	0	0	0.04	0	0	0	0	0	0	0.01	0	0	0	0	0	0	0	0.03	0	0	0	0	0	0	0.0075	0	0	0	0	0	0	0	1.51	0	0	0	0	0	0	0.3775	-0.631719	0.662106
101055745	'Gm29721'	mRNA	0	0	0.08	0	0	0.05	0.25	0.05	0.12	0.06	0.11	0	0.02	0.0725	0.0875	0	0	0.05	0	0	0.04	0.15	0.04	0.08	0.04	0.07	0	0.0125	0.0475	0.0575	0	0	1.51	0	0	1.04	4.48	1.09	2.4	1.22	2	0	0.3775	1.405	1.6525	-2.04207	0.106952
101055754	'Gm2974'	mRNA	0	0	0	0	0	0	0.01	0	0	0	0	0	0	0	0.0025	0	0	0	0	0	0	0.01	0	0	0	0	0	0	0	0.0025	0	0	0	0	0	0	0.1	0	0	0	0	0	0	0	0.025
101055758	'LOC101055758'	mRNA	0	0.22	0.03	0.56	0.76	1.33	1.28	0.8	1.1	0.74	1.12	0.43	0.2025	0.8475	1.0425	0	0.14	0.02	0.41	0.53	0.95	0.75	0.6	0.72	0.5	0.67	0.3	0.1425	0.5475	0.7075	0	8.54	1	24.85	27.91	50.85	48.87	33.29	41.27	30	41.99	13.98	8.5975	31.81	40.23	-2.01279	0.312289
101055806	'Gm10378'	mRNA	2	1.85	2.65	4.47	3.31	2.67	1.44	2.53	4.99	5.99	4.97	14.41	2.7425	7.59	2.4875	1.03	1.16	1.81	3.32	2.29	1.91	0.84	1.89	3.27	4.07	3	9.99	1.83	5.0825	1.7325	33.81	38.35	61.21	110.47	73.95	61.42	31.63	67.22	109.53	138.81	99.11	314.84	60.96	165.572	58.555	0.163389	-1.56785
101055854	'Gm29733'	mRNA	0	0	0	0	0	0	0	0	0.62	0	0	0	0	0.155	0	0	0	0	0	0	0	0	0	0.41	0	0	0	0	0.1025	0	0	0	0	0	0	0	0	0	2	0	0	0	0	0.5	0		-1.49988
101055863	'Gm11239'	mRNA	0	6.83	19.3	9.02	26.63	23.66	13.88	11.76	10.55	10.99	10.32	7.86	8.7875	9.93	18.9825	0	4.28	13.17	6.68	18.39	16.96	8.14	8.76	6.9	7.45	6.24	5.45	6.0325	6.51	13.0625	0	115.84	346.19	174.44	454.59	420.87	227.1	233.59	188.66	201.71	168.16	140.53	159.118	174.765	334.038	-0.95677	0.952222
101055864	'LOC101055864'	mRNA	0	0.12	0.13	0.06	1.12	0.07	0.05	0.16	0.14	0.02	0.05	0.05	0.0775	0.065	0.35	0	0.08	0.09	0.04	0.78	0.05	0.03	0.12	0.09	0.02	0.03	0.03	0.0525	0.0425	0.245	0	2.61	2.92	1.39	24.54	1.61	1.05	4.08	3.25	0.54	0.99	1.1	1.73	1.47	7.82	-2.54793	2.97866
101055874	'Gm29737'	mRNA	0.25	0.77	0.91	2.19	2.29	0.62	0.8	0.31	1.24	0.78	0.59	0.55	1.03	0.79	1.005	0.13	0.48	0.62	1.62	1.58	0.44	0.47	0.23	0.81	0.53	0.35	0.38	0.7125	0.5175	0.68	5	18.64	23.17	60.43	56.15	15.75	18.66	8.76	31.77	20.44	13.59	13.99	26.81	19.9475	24.83	0.254947	0.35672
101055907	'Gm15246'	mRNA	7.7	9.14	36.36	35.7	30.96	17.78	7.7	19.89	26.18	18.31	13.64	20.15	22.225	19.57	19.0825	3.97	5.72	24.82	26.46	21.38	12.74	4.51	14.82	17.13	12.42	8.24	13.97	15.2425	12.94	13.3625	256	370	1558	1661	1289	753	297	953	1134	809	540	858	961.25	835.25	823	0.3207	-0.0114618
101055951	'LOC101055951'	mRNA	0.04	0.08	0	0	0	0	0.07	0	0	0	0.01	0	0.03	0.0025	0.0175	0.02	0.05	0	0	0	0	0.04	0	0	0	0.01	0	0.0175	0.0025	0.01	0.75	1.84	0	0	0	0	1.67	0	0	0	0.25	0	0.6475	0.0625	0.4175	0.0896196	0.662106
101055983	'Gm14569'	mRNA	0.05	0.54	0.24	0.05	0.59	0.01	0.06	0.1	0.3	0.04	0.31	0.15	0.22	0.2	0.19	0.02	0.34	0.16	0.04	0.41	0.01	0.03	0.07	0.2	0.03	0.19	0.1	0.14	0.13	0.13	4	57	28	6	67	1	6	12	34	5	33	16	23.75	22	21.5	0.204189	0.0632147
101055987	'Gm29758'	mRNA	0	2.13	0.05	10.62	3.01	0.74	2.12	0.59	2.78	1.13	2.33	0.91	3.2	1.7875	1.615	0	1.33	0.04	7.87	2.08	0.53	1.24	0.44	1.82	0.77	1.41	0.63	2.31	1.1575	1.0725	0	38.57	1	219.19	54.83	14.06	37.05	12.6	53.1	22.14	40.42	17.42	64.69	33.27	29.635	1.39033	-0.18614
101056017	'Gm28802'	mRNA	3.4	16.62	6.72	8.21	6.09	9.66	6.32	6.54	7.36	8.6	9.14	11.54	8.7375	9.16	7.1525	1.75	10.4	4.59	6.09	4.2	6.92	3.71	4.87	4.82	5.84	5.52	8	5.7075	6.045	4.925	99	600	257	338	224	366	222	277	282	337	317	437	323.5	343.25	272.25	0.399747	-0.37608
101056032	'Gm9831'	mRNA	0.3	0.21	0.06	0.01	0.01	0	0	0.03	0.01	0.01	0.04	0.03	0.145	0.0225	0.01	0.15	0.13	0.04	0.01	0.01	0	0	0.02	0	0.01	0.02	0.02	0.0825	0.0125	0.0075	67.59	58.29	16.99	4.68	3.41	0.31	0.8	9.35	1.67	2.76	11	7.72	36.8875	5.7875	3.4675	3.59133	-0.840912
101056047	'Gm28455'	mRNA	0.08	0.71	0.45	0.24	0.33	0.34	0.55	0.19	0.61	0.56	0.5	0.17	0.37	0.46	0.3525	0.04	0.45	0.31	0.18	0.23	0.24	0.32	0.14	0.4	0.38	0.3	0.12	0.245	0.3	0.2325	3.76	41.8	27.57	15.93	19.59	20.64	31.07	13.2	37.29	35.2	27.61	10.18	22.265	27.57	21.125	0.2613	-0.452139
101056073	'Zfp990'	mRNA	6.96	7.25	27.18	16.53	15.87	7.57	7.93	7.77	2.64	9.32	4.81	8.63	14.48	6.35	9.785	3.58	4.54	18.56	12.25	10.96	5.42	4.65	5.79	1.73	6.32	2.91	5.98	9.7325	4.235	6.705	172.5	222.08	881.84	577.58	494.75	243.43	236.19	279.38	85.9	309.73	141.83	277.58	463.5	203.76	313.438	0.668651	0.571288
101056084	'Gm29776'	mRNA	0	0	0	0	0.04	0	0	0	0	0	0	0	0	0	0.01	0	0	0	0	0.03	0	0	0	0	0	0	0	0	0	0.0075	0	0	0	0	1	0	0	0	0	0	0	0	0	0	0.25	-0.631719	0.662106
101056115	'Gm17067'	mRNA	0	0	0	0	0	0	0.02	0	0	0	0	0	0	0	0.005	0	0	0	0	0	0	0.01	0	0	0	0	0	0	0	0.0025	0	0	0	0	0	0	1	0	0	0	0	0	0	0	0.25	-0.631719	0.662106
101056144	'LOC101056144'	mRNA	0	0	0	0	0	0	0	0	0	0	0	0	0	0	0	0	0	0	0	0	0	0	0	0	0	0	0	0	0	0	0	0	0	0	0	0	0.04	0	0	0	0	0	0	0	0.01
101056159	'LOC101056159'	mRNA	0.29	1	1.12	0.7	1.93	0.87	0.94	0.96	0.78	1.28	0.79	1.53	0.7775	1.095	1.175	0.15	0.62	0.77	0.52	1.33	0.62	0.55	0.71	0.51	0.87	0.48	1.06	0.515	0.73	0.8025	3.99	18.23	20.39	11.17	32.63	15.2	15.65	21.34	17.57	23.96	13.8	29.55	13.445	21.22	21.205	-0.550728	-0.0358269
101056205	'Gm29797'	mRNA	0.49	0.12	0.89	0.33	0.65	0.14	0.73	0.43	0.06	0.26	0.19	0.49	0.4575	0.25	0.4875	0.25	0.08	0.61	0.24	0.45	0.1	0.43	0.32	0.04	0.18	0.11	0.34	0.295	0.1675	0.325	22	4	35	14	24	6	29	18	3	11	8	20	18.75	10.5	19.25	0.0653309	0.715224
101056232	'Gm29804'	mRNA	0.32	0	0.06	0	0.14	0.03	0.04	0	0.02	0.24	0.18	0	0.095	0.11	0.0525	0.16	0	0.04	0	0.1	0.02	0.02	0	0.01	0.16	0.11	0	0.05	0.07	0.035	14.41	0	3.29	0	8.04	2	2.18	0	1	14.42	9.85	0	4.425	6.3175	3.055	0.214187	-0.931486
101095	'Zfp282'	mRNA	3.82	0.29	0.23	0.41	0.53	0.81	1.3	0.74	0.75	0.65	1.48	0.89	1.1875	0.9425	0.845	1.97	0.18	0.15	0.3	0.36	0.58	0.76	0.55	0.49	0.44	0.9	0.62	0.65	0.6125	0.5625	256	24	20	39	45	71	104	73	67	59	119	78	84.75	80.75	73.25	0.115734	-0.220762
101100	'Ttll3'	mRNA	0	0	0	0	0	0	0.06	0	0	0	0	0	0	0	0.015	0	0	0	0	0	0	0.03	0	0	0	0	0	0	0	0.0075	0	0	0	0	0	0	1.13	0	0	0	0	0	0	0	0.2825	-0.631719	0.662106
101113	'Snx21'	mRNA	0.28	0	0.22	0.13	0	0	1.25	0.76	0.19	0.23	0.17	0	0.1575	0.1475	0.5025	0.15	0	0.15	0.1	0	0	0.73	0.56	0.12	0.16	0.1	0	0.1	0.095	0.3225	5	0	5	5	0	0	27.04	21.1	5.06	8.18	4.05	0	3.75	4.3225	12.035	-1.41673	1.26789
101118	'Tmem168'	mRNA	5.72	2.59	4.18	1.91	4.19	3.92	2.34	3.04	5.66	3.62	5.56	3.82	3.6	4.665	3.3725	2.95	1.62	2.85	1.42	2.89	2.81	1.37	2.27	3.71	2.45	3.36	2.65	2.21	3.0425	2.335	329	185	318	159	291	288	164	260	431	279	374	286	247.75	342.5	250.75	-0.0188089	-0.442744
101122	'Rpusd3'	mRNA	1.9	0.69	1.9	2.16	0.06	1.86	2.5	0.88	1.75	1.01	1.91	0	1.6625	1.1675	1.325	0.98	0.43	1.29	1.6	0.04	1.33	1.46	0.66	1.14	0.68	1.16	0	1.075	0.745	0.8725	27	12	35	43	1	34	42	18	32	19	32	0	29.25	20.75	23.75	0.477411	0.141267
101142	'Itfg2'	mRNA	0.07	0.32	0.11	0	0	0.4	1.11	0.94	0.08	0.13	0	0	0.125	0.0525	0.6125	0.04	0.2	0.07	0	0	0.29	0.65	0.7	0.05	0.09	0	0	0.0775	0.035	0.41	2	11	4	0	0	15	38	39	2.92	5	0	0	4.25	1.98	23	-2.1746	3.53462
101148	'Bmt2'	mRNA	20.58	3.89	10.21	11.45	16.42	7.79	5.01	5.87	11.65	7.91	19.49	14.72	11.5325	13.4425	8.7725	10.6	2.44	6.97	8.49	11.34	5.58	2.94	4.37	7.62	5.37	11.78	10.21	7.125	8.745	6.0575	1064	250	699	846	1080	525	316	448	796	555	1206	996	714.75	888.25	592.25	0.233966	-0.553876
101185	'Pot1a'	mRNA	12.49	23.57	20.2	10.42	13.41	14.66	39.02	14.14	34.7	16.96	24.63	11.41	16.67	21.925	20.3075	6.43	14.76	13.79	7.72	9.26	10.5	22.87	10.54	22.71	11.51	14.88	7.91	10.675	14.2525	13.2925	430	1064	969	538	620	696	1723	752	1669	835	1069	541	750.25	1028.5	947.75	-0.117463	-0.224908
101187	'Parp11'	mRNA	4.19	1.44	1.67	0.5	1.62	0.91	1.42	1.68	1.49	2.28	1.61	2.46	1.95	1.96	1.4075	2.16	0.9	1.14	0.37	1.12	0.65	0.83	1.25	0.97	1.54	0.97	1.71	1.1425	1.2975	0.9625	137.11	58.42	68.43	21.63	70	38.54	58.35	87.71	62	87.7	59.46	106.53	71.3975	78.9225	63.65	0.152883	-0.401851
101197	'Zfp956'	mRNA	17.34	2.67	1.11	0.5	1.53	2.36	8.74	1.97	3.33	2.15	5.67	2.36	5.405	3.3775	3.65	8.93	1.67	0.76	0.37	1.05	1.69	5.13	1.47	2.18	1.46	3.43	1.64	2.9325	2.1775	2.335	592	113	50	24	66	105	361	98	150	99	231	105	194.75	146.25	157.5	0.292611	-0.0463389
101202	'Hepacam2'	mRNA	0.37	1.09	0.22	1.47	2.58	1.16	2.66	0.76	0.89	0.71	0	0	0.7875	0.4	1.79	0.19	0.68	0.15	1.09	1.78	0.83	1.56	0.57	0.58	0.48	0	0	0.5275	0.265	1.185	10	34	8	51	63	38	74	27	31	24	0	0	25.75	13.75	50.5	-0.760177	1.81447
101206	'Tada3'	mRNA	65.31	13.31	14.47	13.35	14.07	14.59	94.82	14.58	19.16	16.08	32.36	21.94	26.61	22.385	34.515	33.63	8.33	9.88	9.89	9.71	10.46	55.59	10.86	12.54	10.91	19.56	15.21	15.4325	14.555	21.655	1505	401	432	431	397	426	2841	478	596	508	892	638	692.25	658.5	1035.5	-0.430961	0.422069
101214	'Tra2a'	mRNA	17.94	1.12	3.02	3.66	8.02	2.14	5.66	3.8	5.05	6.12	9.18	6.97	6.435	6.83	4.905	9.24	0.7	2.06	2.72	5.54	1.53	3.32	2.83	3.31	4.15	5.55	4.83	3.68	4.46	3.305	388	33	87	114	226	64	149	127	145	179	238	198	155.5	190	141.5	0.0527682	-0.473791
101240	'Wdr91'	mRNA	14.19	4.27	3.73	5.81	2.5	1.68	10.96	3.19	3.08	2.83	4.52	2.03	7	3.115	4.5825	7.31	2.67	2.54	4.31	1.73	1.2	6.42	2.38	2.02	1.92	2.73	1.41	4.2075	2.02	2.9325	461	172	159	267	103	71	430	151	132	124	175	86	264.75	129.25	188.75	0.654889	0.371781
101314	'Brk1'	mRNA	135.22	184.57	191.38	163.86	133.27	136.29	191	230.04	155.62	188.32	203.96	111	168.757	164.725	172.65	69.62	115.55	130.65	121.47	92.04	97.66	111.97	171.43	101.83	127.77	123.27	76.96	109.323	107.457	118.275	1614	2682	2942	2717	1942	2077	2671	3914	2381	2961	2847	1705	2488.75	2473.5	2651	0.0662808	0.0373933
101320	'Dyrk4'	mRNA	0.04	2.2	1.51	0.47	0.41	0.25	2.23	0.86	0.5	2.43	0.93	0.68	1.055	1.135	0.9375	0.02	1.37	1.03	0.35	0.28	0.18	1.31	0.64	0.33	1.65	0.56	0.47	0.6925	0.7525	0.6025	1	74	54	18	14	9	73	34	18	89	30	24	36.75	40.25	32.5	0.52171	-0.52962
101351	'Eogt'	mRNA	5.41	1.01	1.82	0.82	3.21	1.14	2	0.82	1.13	1.15	1.83	1.29	2.265	1.35	1.7925	2.78	0.63	1.25	0.61	2.22	0.82	1.17	0.61	0.74	0.78	1.11	0.89	1.3175	0.88	1.205	203	63	125	63	168	60	103	60	63	61	83	63	113.5	67.5	97.75	0.187576	0.509141
101358	'Fbxl14'	mRNA	17.17	0.88	0.4	0.72	1.32	2.1	1.83	1.19	1.18	0.7	3.16	1.37	4.7925	1.6025	1.61	8.84	0.55	0.27	0.54	0.91	1.5	1.07	0.88	0.77	0.48	1.91	0.95	2.55	1.0275	1.09	920	59	28	55	90	147	119	93	84	51	203	96	265.5	108.5	112.25	1.0255	0.0432999
101359	'Prrt4'	mRNA	0	0	0	0	0.09	0	0.56	0.22	0	0	0	0	0	0	0.2175	0	0	0	0	0.06	0	0.33	0.17	0	0	0	0	0	0	0.14	0	0	0	0	5	0	32	14	0	0	0	0	0	0	12.75	-5.83319	5.86379
101401	'Adamts9'	mRNA	0	0.02	0.05	0.15	0.31	0.47	0.08	0.4	0.14	0.18	0.19	0.29	0.055	0.2	0.315	0	0.01	0.03	0.11	0.22	0.34	0.05	0.3	0.09	0.12	0.12	0.2	0.0375	0.1325	0.2275	0	2	7	22	42	65	10	61	19	26	24	40	7.75	27.25	44.5	-2.38201	0.704213
101437	'Dhx32'	mRNA	58.98	62.67	22.63	11.04	23.04	22.05	112.39	23.56	42.12	38.61	67.06	39.11	38.83	46.725	45.26	30.37	39.24	15.45	8.19	15.91	15.8	65.89	17.56	27.56	26.2	40.53	27.11	23.3125	30.35	28.79	2160.77	2850.57	1094.87	575.71	1009.8	1063.83	4996.25	1265.13	2047.25	1911.22	2936.19	1875.04	1670.48	2192.43	2083.75	-0.103369	-0.262046
101471	'Phrf1'	mRNA	3.77	0.41	0.52	0.31	0.87	0.62	1.33	0.54	1.06	0.53	1.32	0.53	1.2525	0.86	0.84	1.94	0.25	0.35	0.23	0.6	0.45	0.78	0.4	0.7	0.36	0.8	0.37	0.6925	0.5575	0.5575	260	35	47	30	77	56	112	55	98	50	110	47	93	76.25	75	0.229268	-0.0792655
101476	'Plekha1'	mRNA	14.36	9.47	8.18	5.64	9.8	18.22	19.47	15.68	11.48	11.04	13.26	10.5	9.4125	11.57	15.7925	7.4	5.93	5.59	4.18	6.77	13.05	11.41	11.68	7.51	7.49	8.02	7.28	5.775	7.575	10.7275	705	548	506	378	592	1109	1106	1076	715	700	744	644	534.25	700.75	970.75	-0.788396	0.405747
101488	'Slco2b1'	mRNA	0	0	0.05	0.18	0.16	0.08	0.12	0.07	0.11	0.11	0.09	0.09	0.0575	0.1	0.1075	0	0	0.03	0.13	0.11	0.06	0.07	0.05	0.07	0.07	0.05	0.07	0.04	0.065	0.0725	0	0	3	15	11	6	7	5	8	8	5	7	4.5	7	7.25	-0.484531	0.00847553
101488143	'Hbb-bt'	mRNA	0	0	0.14	0	0	0	0	0	0	0	0	0	0.035	0	0	0	0	0.1	0	0	0	0	0	0	0	0	0	0.025	0	0	0	0	1	0	0	0	0	0	0	0	0	0	0.25	0	0	0.810954
101488212	'Evi2'	mRNA	0	0.25	0.21	0	0.24	0	0	0	0	0.1	0	0	0.115	0.025	0.06	0	0.16	0.15	0	0.17	0	0	0	0	0.07	0	0	0.0775	0.0175	0.0425	0	15.54	14.1	0	15.67	0	0	0	0	6.99	0	0	7.41	1.7475	3.9175	0.949127	1.40025
101489	'Ric8a'	mRNA	0	0.11	0	0.02	0.21	0.79	3.16	1.92	0.16	0.14	0.09	0	0.0325	0.0975	1.52	0	0.07	0	0.01	0.15	0.57	1.85	1.43	0.11	0.1	0.05	0	0.02	0.065	1	0	5	0	1	10	38	141	103	8	7	4	0	1.5	4.75	73	-5.29162	3.78081
101490	'Inpp5f'	mRNA	15.91	6.48	5.71	4.11	5.89	4.93	6.42	4.47	7.36	6.41	9.6	8.18	8.0525	7.8875	5.4275	8.19	4.06	3.9	3.05	4.06	3.53	3.76	3.33	4.82	4.35	5.8	5.67	4.8	5.16	3.67	963	469	456	354	368	346	473	358	591	525	690	646	560.5	613	386.25	0.565126	-0.735384
101497	'Plekhg2'	mRNA	0	0.01	0	0.01	0	0.16	0.69	0.51	0.16	0.05	0.22	0	0.005	0.1075	0.34	0	0.01	0	0.01	0	0.11	0.4	0.38	0.1	0.03	0.13	0	0.005	0.065	0.2225	0	1	0	1	0	12	54	43	12	4	15	0	0.5	7.75	27.25	-5.47483	1.68755
101502	'Hsd3b7'	mRNA	38.58	58.01	22.05	17.11	15.49	29.07	72.85	36.42	42.72	47.35	65.73	32.35	33.9375	47.0375	38.4575	19.86	36.32	15.06	12.68	10.69	20.83	42.71	27.14	27.95	32.13	39.73	22.43	20.98	30.56	25.3425	831	1532	619	521	413	801	1873	1133	1208	1359	1687	908	875.75	1290.5	1055	-0.0649132	-0.420166
101513	'Mob2'	mRNA	35.19	10.59	13.57	2.77	6.37	7.65	18.48	10.81	12.36	13.87	22.22	5.5	15.53	13.4875	10.8275	18.12	6.63	9.26	2.06	4.4	5.48	10.83	8.05	8.09	9.41	13.43	3.81	9.0175	8.685	7.19	593	219	298	66	133	165	370	263	275	315	444	120	294	288.5	232.75	0.376674	-0.397298
101540	'Prkd2'	mRNA	4.42	1.06	2.14	1.9	0.47	0.19	5.14	1.23	1.62	0.53	1.58	0.59	2.38	1.08	1.7575	2.28	0.67	1.46	1.41	0.32	0.14	3.01	0.91	1.06	0.36	0.96	0.41	1.455	0.6975	1.095	187	56	120	115	26	10	273	78	93	31	83	35	119.5	60.5	96.75	0.558384	0.441161
101543	'Wtip'	mRNA	0	0	0	0	0	0.36	0.07	0.32	0	0	0.04	0	0	0.01	0.1875	0	0	0	0	0	0.26	0.04	0.24	0	0	0.02	0	0	0.005	0.135	0	0	0	0	0	11	2	11	0	0	1	0	0	0.25	6	-4.98601	4.29837
101544	'Zfp575'	mRNA	4	0.74	6.53	3.05	0.78	1.09	5.82	0.83	0.51	1.09	1.05	0.62	3.58	0.8175	2.13	2.06	0.46	4.46	2.26	0.54	0.78	3.41	0.62	0.33	0.74	0.63	0.43	2.31	0.5325	1.3375	119	28	252	123	28	40	211.01	35	22	41	36.38	22	130.5	30.345	78.5025	0.992464	1.15507
101565	'Ccp110'	mRNA	66.6	15.14	16.4	16.92	31.28	19.52	27.74	17.23	18.7	17.3	25.32	25.01	28.765	21.5825	23.9425	34.29	9.48	11.2	12.54	21.6	13.99	16.26	12.84	12.24	11.74	15.3	17.34	16.8775	14.155	16.1725	4279	1226	1404	1550	2576	1642	2177	1619	1591	1508	1959	2097	2114.75	1788.75	2003.5	0.0479887	0.111094
101568	'Vrk3'	mRNA	23.08	24.65	14.15	8.96	10.04	11.23	45.12	8.29	21.51	15	20.07	8.87	17.71	16.3625	18.67	11.89	15.43	9.66	6.64	6.93	8.05	26.45	6.18	14.07	10.18	12.13	6.15	10.905	10.6325	11.9025	478	637	390	278	265	301	1160	251	591	429	514	238	445.75	443	494.25	0.0753766	-0.00316458
101592	'Efl1'	mRNA	10.52	14.36	10.18	5.58	9.81	6.42	11.54	11.24	12.67	11.91	12.43	10.2	10.16	11.8025	9.7525	5.42	8.99	6.95	4.13	6.77	4.6	6.76	8.38	8.29	8.08	7.51	7.07	6.3725	7.7375	6.6275	482	816	612	361	571	383	639	749	765	734	678	606	567.75	695.75	585.5	0.0855139	-0.321936
101602	'AI467606'	mRNA	0	0	0.03	0.03	0.38	0	4.73	1.33	0.03	0.36	0	0	0.015	0.0975	1.61	0	0	0.02	0.02	0.26	0	2.77	0.99	0.02	0.24	0	0	0.01	0.065	1.005	0	0	1	1	11	0	136	45	1	12	0	0	0.5	3.25	48	-6.21964	3.56474
101612	'Grwd1'	mRNA	0.09	0.54	0.78	0.13	0	1.5	2.94	1.55	1.85	1.51	1.08	0.82	0.385	1.315	1.4975	0.05	0.34	0.53	0.09	0	1.07	1.72	1.16	1.21	1.03	0.65	0.57	0.2525	0.865	0.9875	2	15	23	4	0	44	80	51	55	46	30	24	11	38.75	43.75	-1.73253	0.0262423
101613	'Nlrp6'	mRNA	0	0	0	0	0	0	0	0	0	0.05	0	0	0	0.0125	0	0	0	0	0	0	0	0	0	0	0.04	0	0	0	0.01	0	0	0	0	0	0	0	0	0	0	4	0	0	0	1	0		-2.54042
101631	'Pwwp2b'	mRNA	0	0	0	0	0	0	0.3	0.05	0	0	0	0	0	0	0.0875	0	0	0	0	0	0	0.17	0.04	0	0	0	0	0	0	0.0525	0	0	0	0	0	0	11	2	0	0	0	0	0	0	3.25	-3.77205	3.80241
101685	'Spty2d1'	mRNA	40.81	18.36	15.36	12.68	12.03	14.17	23.95	12.37	21.89	17.56	24.89	20.31	21.8025	21.1625	15.63	21.01	11.49	10.49	9.4	8.31	10.16	14.04	9.22	14.32	11.91	15.05	14.08	13.0975	13.84	10.4325	2734	1535	1360	1208	1031	1244	1956	1214	1947	1594	2001	1776	1709.25	1829.5	1361.25	0.396696	-0.515741
101700	'Trim68'	mRNA	3.39	2.3	1.07	0.49	0.14	0	2.48	0.66	0	0.3	0.03	0.13	1.8125	0.115	0.82	1.75	1.44	0.73	0.36	0.09	0	1.45	0.49	0	0.21	0.02	0.09	1.07	0.08	0.5075	99	83	41	20	5	0	87	28	0	12	1	5	60.75	4.5	30	1.28249	2.37948
101706	'Numa1'	mRNA	53.67	8.71	7.11	5.81	5.52	3.88	15.28	5.98	6.7	7.86	14.62	4.22	18.825	8.35	7.665	27.63	5.45	4.85	4.31	3.81	2.78	8.96	4.46	4.38	5.34	8.84	2.92	10.56	5.37	5.0025	5024	1021	889	782	667	482	1742	827	841	1004	1647	520	1929	1003	929.5	1.05737	-0.222519
101739	'Psip1'	mRNA	619.82	158.39	202.91	234.48	377.33	258.01	150.44	177.51	164.63	159.36	235.52	221.44	303.9	195.238	240.822	319.14	99.16	138.52	173.81	260.57	184.88	88.2	132.28	107.72	108.12	142.35	153.54	182.657	127.933	166.482	25244.2	8002	10863.9	13461	19469.7	13607.9	7362	10478.8	8816.9	8718	11415.8	11663.8	14392.8	10153.6	12729.6	0.118883	0.337426
101744	'Acp7'	mRNA	0	0	0	0	0	0	0	0	0	0	0.03	0	0	0.0075	0	0	0	0	0	0	0	0	0	0	0	0.02	0	0	0.005	0	0	0	0	0	0	0	0	0	0	0	1	0	0	0.25	0		-0.780566
101772	'Ano1'	mRNA	0.38	0.15	0.12	0.07	0.27	0	0.35	0.05	0.11	0.29	0.33	0.12	0.18	0.2125	0.1675	0.19	0.09	0.08	0.05	0.18	0	0.2	0.03	0.07	0.2	0.2	0.08	0.1025	0.1375	0.1025	19	11	9	6	17	0	25	4	7	23	20	8	11.25	14.5	11.5	0.0856719	-0.473519
101809	'Spred3'	mRNA	0.53	0.17	0	0	0.08	0	0.55	0.01	0	0.03	0.31	0	0.175	0.085	0.16	0.27	0.11	0	0	0.05	0	0.32	0.01	0	0.02	0.19	0	0.095	0.0525	0.095	27	11	0	0	5	0	34	1	0	2	19	0	9.5	5.25	10	0.0676528	0.748284
101831	'Faap24'	mRNA	5.1	2.03	1.09	2.56	1.33	0.95	0.83	2.32	2.1	2.05	1.88	2.78	2.695	2.2025	1.3575	2.63	1.27	0.74	1.9	0.92	0.68	0.49	1.73	1.37	1.39	1.13	1.93	1.635	1.455	0.955	108.03	53.04	30.08	76.24	35.17	26.06	21.01	71.15	58.08	58.12	47.1	76.27	66.8475	59.8925	38.3475	0.83559	-0.709896
101835	'AW146154'	mRNA	20.98	42.32	52.48	40.27	34.55	25.67	25.43	21.88	43.25	31.93	33.2	30	39.0125	34.595	26.8825	10.8	26.49	35.83	29.85	23.86	18.39	14.91	16.31	28.3	21.67	20.06	20.8	25.7425	22.7075	18.3675	897.95	2253.67	2959.26	2444.78	1881.88	1435.04	1320.45	1367.36	2447.66	1846.09	1699.58	1673.42	2138.91	1916.69	1501.18	0.637512	-0.375324
101861	'Ints4'	mRNA	19.32	25.06	19.13	14.06	14.29	8.96	36.91	10.28	25.5	13.63	21.06	11.42	19.3925	17.9025	17.61	9.95	15.69	13.06	10.43	9.87	6.42	21.64	7.66	16.69	9.25	12.73	7.92	12.2825	11.6475	11.3975	779	1264	1021	809	736	474	1813	608	1366	746	1020	602	968.25	933.5	907.75	0.31029	-0.170045
101867	'Rrp8'	mRNA	29.74	6.28	10.52	9.01	7.28	6.56	9.27	8.47	6.66	4.38	3.97	5.32	13.8875	5.0825	7.895	15.31	3.93	7.19	6.68	5.03	4.7	5.43	6.31	4.36	2.97	2.4	3.69	8.2775	3.355	5.3675	1053	276	490	452	327	303	397	437	311	209	168	245	567.75	233.25	366	0.644278	0.572475
101869	'Unc45a'	mRNA	1.18	0	0	0	0	0.17	1.88	1.01	0.06	0	0	0	0.295	0.015	0.765	0.61	0	0	0	0	0.12	1.1	0.75	0.04	0	0	0	0.1525	0.01	0.4925	48	0	0	0	0	9	93	61	3	0	0	0	12	0.75	40.75	-1.84564	5.54861
101883	'Igflr1'	mRNA	0	0.5	0.47	1.31	0.06	0.36	0.26	1.01	0.59	1.04	0.84	1.12	0.57	0.8975	0.4225	0	0.31	0.32	0.97	0.04	0.26	0.15	0.75	0.39	0.7	0.51	0.78	0.4	0.595	0.3	0	8	8	24	1	6	4	19	10	18	13	19	10	15	7.5	0.667465	-1.10258
101943	'Sf3b3'	mRNA	6.09	3.55	11.65	15.56	9.95	5.48	7.06	7.71	10.51	5.72	5.47	6.54	9.2125	7.06	7.55	3.14	2.22	7.96	11.53	6.87	3.93	4.14	5.75	6.88	3.88	3.31	4.53	6.2125	4.65	5.1725	333	242	840	1208	694	392	469	616	761	423	358	466	655.75	502	542.75	0.412949	0.0724927
101966	'D8Ertd738e'	mRNA	63.24	31.34	34.6	51.37	41.42	62.21	49.16	81.71	27.24	33.68	29.94	30.17	45.1375	30.2575	58.625	32.56	19.62	23.62	38.08	28.61	44.57	28.82	60.89	17.82	22.85	18.09	20.92	28.47	19.92	40.7225	389.44	228	266	427	294	474	339.06	694	206	264	209	236	327.61	228.75	450.265	-0.380679	0.919969
101985	'Usb1'	mRNA	4.4	11.17	3.34	2.32	1.63	5.71	19.93	4.69	6.9	6.58	11.04	2.18	5.3075	6.675	7.99	2.26	6.99	2.28	1.72	1.12	4.09	11.69	3.49	4.51	4.47	6.67	1.51	3.3125	4.29	5.0975	90	287	91	68	42	154	496.13	141	186	183	272	59	134	175	208.282	-0.346446	0.0943062
101994	'Champ1'	mRNA	88.39	46.26	28.9	16.25	28.6	30.04	73.51	22.54	40.81	29.21	53.94	33.31	44.95	39.3175	38.6725	45.51	28.96	19.73	12.05	19.75	21.53	43.09	16.8	26.7	19.82	32.6	23.09	26.5625	25.5525	25.2925	4493	2932	1938	1174	1855	1998	4546	1675	2749	2009	3285	2208	2634.25	2562.75	2518.5	0.151999	-0.135567
102022	'Ces2a'	mRNA	0	1.2	0.39	0.81	0	0	0.28	0.21	0	0.29	0.57	0.2	0.6	0.265	0.1225	0	0.75	0.27	0.6	0	0	0.17	0.15	0	0.19	0.35	0.14	0.405	0.17	0.08	0	35	12	27	0	0	8	7	0	9	16	6	18.5	7.75	3.75	2.70727	-1.25599
102032	'Smim19'	mRNA	1.87	1.12	1.35	1.12	1.82	2.52	1.69	2.52	0.43	1.43	1.91	1.42	1.365	1.2975	2.1375	0.97	0.7	0.92	0.83	1.25	1.81	0.99	1.88	0.28	0.97	1.15	0.99	0.855	0.8475	1.4825	30	22	28	25	36	52	32	58	9	30.38	36	29.45	26.25	26.2075	44.5	-0.7067	0.741493
102058	'Exoc8'	mRNA	0	0	0.05	0	0.01	0.08	0.22	0.19	0.04	0	0	0	0.0125	0.01	0.125	0	0	0.03	0	0.01	0.06	0.13	0.14	0.03	0	0	0	0.0075	0.0075	0.085	0	0	6	0	1	10	26	27	5	0	0	0	1.5	1.25	16	-3.18385	3.55166
102060	'Gadd45gip1'	mRNA	66	9.36	12.92	10.43	5.28	5.3	27.66	5.22	9.57	10.9	15.53	7.78	24.6775	10.945	10.865	33.98	5.86	8.82	7.73	3.64	3.8	16.22	3.89	6.26	7.39	9.39	5.39	14.0975	7.1075	6.8875	1349.97	235.9	344.94	299.87	134.96	140.28	676.42	154.3	255.32	297.89	376.33	206.24	557.67	283.945	276.49	1.09316	-0.226226
102075	'Plekhg4'	mRNA	1.27	0.28	0.28	0.72	0.57	0	0.3	0.71	0.23	0.24	0.4	0.1	0.6375	0.2425	0.395	0.66	0.17	0.19	0.53	0.39	0	0.18	0.53	0.15	0.16	0.24	0.07	0.3875	0.155	0.275	70	19	20	56	40	0	20	57	17	18	26	7	41.25	17	29.25	0.543406	0.75236
102093	'Phkb'	mRNA	1.48	1.43	3.63	0.74	3.44	2.23	2.87	2.23	1.67	2.17	1.85	1.81	1.82	1.875	2.6925	0.76	0.9	2.48	0.55	2.37	1.6	1.68	1.66	1.09	1.47	1.12	1.26	1.1725	1.235	1.8275	88	118	300	69	293	195	217	201	133	191	140	143	143.75	151.75	226.5	-0.569282	0.535318
102098	'Arhgef18'	mRNA	0.35	0.65	0.47	0.97	0.62	0.38	0.67	0.83	1.1	0.66	0.7	0.77	0.61	0.8075	0.625	0.18	0.41	0.32	0.72	0.43	0.27	0.39	0.62	0.72	0.45	0.42	0.54	0.4075	0.5325	0.4275	28	56	50	98	59	42	60	97	113	65	70	73	58	80.25	64.5	0.0268593	-0.380579
102103	'Mtus1'	mRNA	191.53	75.82	81.53	49.5	93.14	52.48	70.99	50.75	83.32	69.61	111.54	85.56	99.595	87.5075	66.84	98.62	47.47	55.66	36.69	64.32	37.61	41.62	37.82	54.52	47.23	67.41	59.32	59.61	57.12	45.3425	16118	7992	9115	5886	10032	4951	7304	6210	9352	7948	11281	9388	9777.75	9492.25	7124.25	0.460695	-0.450749
102115	'Dohh'	mRNA	0.24	0	0	0	0.44	0	7.74	0.96	0.05	0.32	1.02	0	0.06	0.3475	2.285	0.12	0	0	0	0.3	0	4.54	0.72	0.03	0.22	0.62	0	0.03	0.2175	1.39	4	0	0	0	9	0	153	23	1	7	20	0	1	7	46.25	-5.42228	2.4883
102122	'Fam192a'	mRNA	121.13	82.43	89.29	80.64	72.8	55.48	90.74	65.5	100.72	78.73	74.43	70.5	93.3725	81.095	71.13	62.37	51.61	60.96	59.78	50.27	39.75	53.2	48.81	65.91	53.42	44.99	48.88	58.68	53.3	48.0075	2618.96	2159	2488	2421	1944	1505	2298	2023	2806	2245	1881	1964	2421.74	2224	1942.5	0.423043	-0.266822
102124	'Enkd1'	mRNA	0.07	1.32	0.98	0.77	0.11	0.26	3.69	0.89	0.73	0.96	0.86	0.42	0.785	0.7425	1.2375	0.03	0.82	0.67	0.57	0.08	0.19	2.16	0.66	0.48	0.65	0.52	0.29	0.5225	0.485	0.7725	1	24	19	16	2	5	66	19	14	19	15	8	15	14	23	-0.196756	0.453671
102141	'Snx25'	mRNA	18.58	6.82	7.8	1.61	10.13	6.47	6.65	5.52	7.41	7.54	12.35	8.04	8.7025	8.835	7.1925	9.57	4.27	5.33	1.19	6.99	4.64	3.9	4.11	4.85	5.12	7.47	5.57	5.09	5.7525	4.91	613	310	370	84	427	298	303	295	375	353	509	355	344.25	398	330.75	0.0247317	-0.285111
102162	'Taf5l'	mRNA	2.36	1.07	0.6	0.98	2.01	2.08	1.84	1.12	1.58	0.54	1.22	0.25	1.2525	0.8975	1.7625	1.21	0.67	0.41	0.72	1.39	1.49	1.08	0.83	1.03	0.37	0.74	0.17	0.7525	0.5775	1.1975	87	49	29	51	94	100	82	60	77	27	54	12	54	42.5	84	-0.626741	1.0085
102182	'Prmt9'	mRNA	0.03	0	0.6	0.06	0.02	0	0.47	0.7	0.6	0.37	0.1	0.27	0.1725	0.335	0.2975	0.02	0	0.41	0.05	0.02	0	0.28	0.53	0.39	0.25	0.06	0.19	0.12	0.2225	0.2075	1	0	27	3	1	0	19	34	27	17	4	12	7.75	15	13.5	-0.533676	-0.356007
102193	'Zdhhc7'	mRNA	21.73	9.17	4.41	1.18	6.4	4.49	43.62	5.45	5.42	6.67	12.45	9.66	9.1225	8.55	14.99	11.19	5.74	3.01	0.87	4.42	3.22	25.57	4.06	3.55	4.52	7.53	6.7	5.2025	5.575	9.3175	772	404	207	60	287	208	1870	281	257	320	528	450	360.75	388.75	661.5	-0.715224	0.513912
102209	'Snapc2'	mRNA	0	0.6	0.31	0.05	0.57	0.18	6.96	3.29	2.1	0.34	0.82	0	0.24	0.815	2.75	0	0.38	0.21	0.04	0.39	0.13	4.08	2.45	1.37	0.23	0.5	0	0.1575	0.525	1.7625	0	13	7	1	12	4	144	83	47	8	17	0	5.25	18	60.75	-3.1517	1.56719
102216272	'Ak6'	mRNA	10.02	22.39	18.29	14.61	15.3	27.87	17.99	39.37	15.69	16.13	17.74	21.96	16.3275	17.88	25.1325	5.16	14.02	12.49	10.83	10.57	19.97	10.55	29.34	10.26	10.95	10.72	15.23	10.625	11.79	17.6075	105.54	286.01	247.2	212.95	195.32	373.36	220.64	588.64	210.63	222.9	217.64	297.14	212.925	237.077	344.49	-0.553945	0.480027
102247	'Gpat4'	mRNA	50.2	25.96	11.91	6.93	11.18	14.67	46.44	15.73	24.18	23.79	32.89	15.45	23.75	24.0775	22.005	25.85	16.26	8.13	5.14	7.72	10.51	27.23	11.72	15.82	16.14	19.88	10.71	13.845	15.6375	14.295	2544	1623	811	494	716	977	2828	1175	1614	1638	2010	1020	1368	1570.5	1424	0.0483472	-0.280354
102278	'Cpne7'	mRNA	0	0.73	0	0.12	0.07	0.13	0.36	0.43	0.29	0.13	0.65	0.03	0.2125	0.275	0.2475	0	0.46	0	0.09	0.05	0.09	0.21	0.32	0.19	0.09	0.39	0.02	0.1375	0.1725	0.1675	0	21	0	4	2	4	10	16	9	5	18	1	6.25	8.25	8	-0.0465398	-0.100933
102294	'Cyp4v3'	mRNA	0.36	2.8	4.4	2.24	7.61	4.18	5.4	4.75	0.82	2.33	2.42	1.67	2.45	1.81	5.485	0.19	1.75	3	1.66	5.25	2.99	3.17	3.54	0.54	1.58	1.46	1.16	1.65	1.185	3.7375	13	125	208	114	347	196	235	249	39	113	104	78	115	83.5	256.75	-1.00317	1.58346
102323	'Dcun1d2'	mRNA	35.95	30.69	22.03	15.36	18.66	8.19	51.73	12.2	35.1	23.94	43.79	17.65	26.0075	30.12	22.695	18.51	19.21	15.04	11.38	12.89	5.87	30.33	9.09	22.97	16.24	26.47	12.24	16.035	19.48	14.545	1274	1351	1028	778	836	379	2221	632	1643	1142	1852	815	1107.75	1363	1017	0.324566	-0.567241
102334	'Ankrd10'	mRNA	0	1.72	0.6	0.05	1.63	1.33	5.12	2.04	1.38	1.12	3.37	1.15	0.5925	1.755	2.53	0	1.08	0.41	0.04	1.13	0.95	3	1.52	0.9	0.76	2.04	0.8	0.3825	1.125	1.65	0	65	23	2	61	58	178	90	54	46	118	44	22.5	65.5	96.75	-1.81263	0.455333
102339	'Cog4'	mRNA	16.24	13.79	9.54	4.83	3.94	9.46	18.22	8.13	11.89	9.24	14.07	8.61	11.1	10.9525	9.9375	8.36	8.63	6.51	3.58	2.72	6.78	10.68	6.06	7.78	6.27	8.5	5.97	6.77	7.13	6.56	553	583	427	233	170	420	751	403	534	424	572	382	449	478	436	0.187368	-0.247712
102371	'Myzap'	mRNA	7.92	7.59	5.14	3.37	1.91	3.57	13.06	3.45	4.25	3.59	5.54	3.02	6.005	4.1	5.4975	4.08	4.75	3.51	2.49	1.32	2.56	7.66	2.57	2.78	2.44	3.35	2.09	3.7075	2.665	3.5275	220	261	187	132	67	129	437	139	155	134	183	109	200	145.25	193	0.272978	0.238916
102414	'Clk3'	mRNA	102.68	74.78	50.41	33.23	26.39	33.3	124.43	43.87	54.99	60.39	74.88	37.58	65.275	56.96	56.9975	52.87	46.82	34.42	24.63	18.23	23.86	72.95	32.69	35.98	40.97	45.26	26.05	39.685	37.065	36.9325	2087	1992	1423	999	710	933	3217	1365	1550	1741	1918	1047	1625.25	1564	1556.25	0.249209	-0.165351
102423	'Hinfp'	mRNA	4.7	1.57	1.63	1.53	1.26	0.37	2.72	0.83	1.12	1.11	2.52	0.96	2.3575	1.4275	1.295	2.42	0.98	1.11	1.13	0.87	0.26	1.59	0.62	0.73	0.76	1.52	0.66	1.41	0.9175	0.835	213	99	85.32	100	101	20	136	89	96.01	101.18	137	75	124.33	102.297	86.5	0.608947	-0.343814
102436	'Lars2'	mRNA	3	2.81	2.56	1.88	2.52	1.73	3.96	2.31	3.53	2.65	4.18	2.28	2.5625	3.16	2.63	1.54	1.76	1.75	1.4	1.74	1.24	2.32	1.72	2.31	1.8	2.52	1.58	1.6125	2.0525	1.755	148	173	167	132	159	112	238	167	231	177	247	147	155	200.5	169	0.0160708	-0.323076
102442	'Dennd4a'	mRNA	11.09	4.6	6.1	4.15	7.7	8.64	7.33	5.62	7.34	5.07	9.78	7.54	6.485	7.4325	7.3225	5.71	2.88	4.16	3.08	5.32	6.19	4.29	4.19	4.8	3.44	5.91	5.23	3.9575	4.845	4.9975	1250	644	903	661	1113	1279	1007	931	1101	772	1317	1100	864.5	1072.5	1082.5	-0.310072	-0.00621749
102443350	'Xndc1'	mRNA	0.42	0.97	0.95	1.01	0.76	0.96	2.12	0.76	1.77	1.17	1.68	1.42	0.8375	1.51	1.15	0.22	0.61	0.65	0.75	0.52	0.69	1.24	0.57	1.16	0.79	1.01	0.99	0.5575	0.9875	0.755	17	49	51	58	39	51	104.45	45	95	64	81.32	75	43.75	78.83	59.8625	-0.217862	-0.51291
102443351	'Xntrpc'	mRNA	0	0	0	0	0	0	0.34	0	0	0	0.25	0	0	0.0625	0.085	0	0	0	0	0	0	0.2	0	0	0	0.15	0	0	0.0375	0.05	0	0	0	0	0	0	23.89	0	0	0	17.2	0	0	4.3	5.9725	-4.54364	0.194219
102448	'Xylb'	mRNA	0.15	0.82	0.19	0.57	0.19	0.45	4.27	0.3	0.52	0.53	1.09	0.4	0.4325	0.635	1.3025	0.08	0.51	0.13	0.42	0.13	0.32	2.51	0.22	0.34	0.36	0.66	0.28	0.285	0.41	0.795	5	49	8	27	12	20	232	14	23	25	61	18	22.25	31.75	69.5	-1.18793	0.870282
102462	'Imp3'	mRNA	116.15	36.17	51.93	53.79	44.39	66.45	68.88	76.26	42.19	62.08	58.39	44.39	64.51	51.7625	63.995	59.81	22.64	35.45	39.87	30.66	47.62	40.38	56.83	27.6	42.12	35.29	30.78	39.4425	33.9475	43.8725	1083	407	618	691	497	784	742	1004	498	755	631	530	699.75	603.5	756.75	-0.0680075	0.263515
102502	'Pls1'	mRNA	145.2	100.11	186.88	132.06	206.79	86.31	136.65	88.63	99.43	69.24	100.97	66.28	141.062	83.98	129.595	74.76	62.67	127.58	97.89	142.8	61.85	80.11	66.05	65.06	46.98	61.02	45.95	90.725	54.7525	87.7025	6671	5783	11314	8615	12064	5198	7680	5984	6078	4332	5537	4014	8095.75	4990.25	7731.5	0.151994	0.612781
102545	'Cmtm7'	mRNA	0	0	0.19	3.22	2.64	4.82	14.72	3.87	16.64	16.83	19.43	11.18	0.8525	16.02	6.5125	0	0	0.13	2.39	1.82	3.45	8.63	2.88	10.89	11.42	11.74	7.75	0.63	10.45	4.195	0	0	3	56	40	77	216	68	267	277	284	180	14.75	252	100.25	-2.38915	-1.48545
102566	'Ano10'	mRNA	11.47	2.51	3.77	2.95	1.81	2.6	9.52	3.26	2.53	3.07	3.41	1.31	5.175	2.58	4.2975	5.9	1.57	2.58	2.18	1.25	1.87	5.58	2.43	1.66	2.09	2.06	0.91	3.0575	1.68	2.7825	353	101	156	126	75	108	376	155	109	133	133	56	184	107.75	178.5	0.15838	0.572993
102570	'Slc22a13'	mRNA	0.37	0.3	0	0	0	0.51	0.13	0.48	0.16	0.62	0.87	0.1	0.1675	0.4375	0.28	0.19	0.19	0	0	0	0.37	0.08	0.36	0.1	0.42	0.53	0.07	0.095	0.28	0.2025	8	9	0	0	0	16	3	15	5	20	25	3	4.25	13.25	8.5	-1.03152	-0.60289
102580	'Alg9'	mRNA	6.77	1.55	1.2	2.47	3.78	2.44	3.13	3.53	2.31	1.59	5.16	1.63	2.9975	2.6725	3.22	3.49	0.97	0.82	1.83	2.61	1.75	1.84	2.63	1.51	1.08	3.12	1.13	1.7775	1.71	2.2075	183	63	52	111	164	94	131	164	97	69	197	70	102.25	108.25	138.25	-0.418255	0.343568
102595	'Plekho2'	mRNA	0	0.08	0	0	0.02	0	0.24	0.18	0	0.07	0.04	0	0.02	0.0275	0.11	0	0.05	0	0	0.01	0	0.14	0.14	0	0.05	0.02	0	0.0125	0.0175	0.0725	0	6	0	0	1	0	14	12	0	5	2	0	1.5	1.75	6.75	-1.77555	1.72399
102607	'Snx19'	mRNA	2.29	0.35	0	0.02	0.31	0.3	1.07	0.65	0.61	0.36	0.95	0.38	0.665	0.575	0.5825	1.18	0.22	0	0.01	0.21	0.22	0.63	0.48	0.4	0.25	0.57	0.27	0.3525	0.3725	0.385	144	34	0	2.01	29	28	97	70	49	33	88	24	45.0025	48.5	56	-0.375171	0.104973
102614	'Rpp25'	mRNA	0.46	0	0	0	0	0.31	0.77	0.14	0	0	0	0	0.115	0	0.305	0.24	0	0	0	0	0.22	0.45	0.1	0	0	0	0	0.06	0	0.1925	7	0	0	0	0	6	14	3	0	0	0	0	1.75	0	5.75	-1.81425	4.77264
102626	'Mapkapk3'	mRNA	0	0	0.03	0	0.03	0	0.58	1.31	0.19	0.04	0.18	0.05	0.0075	0.115	0.48	0	0	0.02	0	0.02	0	0.34	0.98	0.13	0.03	0.11	0.04	0.005	0.0775	0.335	0	0	1	0	1	0	24	57	7	2	6	2	0.25	4.25	20.5	-5.86579	2.13217
102631503	'Gm29825'	mRNA	0	0	0	0.13	0	0	0.12	0	0	0	0.19	0.11	0.0325	0.075	0.03	0	0	0	0.1	0	0	0.07	0	0	0	0.12	0.07	0.025	0.0475	0.0175	0	0	0	4	0	0	3	0	0	0	5	3	1	2	0.75	0.970551	-1.73883
102631705	'Gm29975'	mRNA	0	0	0	0	0	0	0.02	0.02	0.01	0	0	0	0	0.0025	0.01	0	0	0	0	0	0	0.01	0.01	0.01	0	0	0	0	0.0025	0.005	0	0	0	0	0	0	6	9	6	0	0	0	0	1.5	3.75	-4.10524	1.16154
102631717	'Gm29986'	mRNA	0	0	1.81	3.35	2.2	2.57	2.06	0.32	0	1.25	0	1.24	1.29	0.6225	1.7875	0	0	1.24	2.48	1.52	1.84	1.21	0.24	0	0.85	0	0.86	0.93	0.4275	1.2025	0	0	10	21	12.06	16	10	3	0	7	0	7	7.75	3.5	10.265	-0.241408	1.46056
102631730	'4930512M02Rik'	mRNA	0	0	0.11	0	0.24	0.12	0.38	0.1	0	0	0	0	0.0275	0	0.21	0	0	0.08	0	0.17	0.09	0.22	0.08	0	0	0	0	0.02	0	0.14	0	0	1	0	2	1.06	3	1	0	0	0	0	0.25	0	1.765	-2.39191	3.1424
102631805	'LOC102631805'	mRNA	0.05	0.32	0	0.45	0.08	0.05	0.19	0.02	0.06	0.03	0.12	0.12	0.205	0.0825	0.085	0.03	0.2	0	0.34	0.05	0.03	0.11	0.01	0.04	0.02	0.07	0.08	0.1425	0.0525	0.05	4	35.17	0	51	8	5	18	2	7	3	11	14	22.5425	8.75	8.25	1.76624	-0.24061
102631856	'Gm30083'	mRNA	0	0.21	0.04	0.78	1.56	1.83	0.44	0.62	1.37	1.3	0.89	3.32	0.2575	1.72	1.1125	0	0.13	0.03	0.58	1.07	1.31	0.26	0.46	0.9	0.88	0.54	2.3	0.185	1.155	0.775	0	5	1	21	37	45	10	17	34	33	20	82	6.75	42.25	27.25	-1.87965	-0.643949
102631909	'Gm30124'	mRNA	0	0.1	0.03	0.7	0.94	0.26	0.19	0.14	0.34	0.23	0.11	0.24	0.2075	0.23	0.3825	0	0.07	0.02	0.52	0.65	0.19	0.11	0.11	0.23	0.15	0.07	0.17	0.1525	0.155	0.265	0	3.82	1.08	29.27	34.98	9.96	6.59	6.17	13.32	8.92	3.85	9.28	8.5425	8.8425	14.425	-0.592037	0.761688
102632	'Acad11'	mRNA	4.26	2.17	2.87	2.92	4.7	1.45	3.17	2.03	2.71	2.25	3.54	2.15	3.055	2.6625	2.8375	2.19	1.36	1.96	2.16	3.25	1.04	1.86	1.51	1.78	1.53	2.14	1.49	1.9175	1.735	1.915	178	113	158	173	250	79	161	124	150	127	177	117	155.5	142.75	153.5	0.0875968	0.0758424
102632102	'LOC102632102'	mRNA	0.55	0.32	0.49	1.02	0.39	0.74	0.09	0.01	0.55	0.44	0.21	0.53	0.595	0.4325	0.3075	0.28	0.2	0.33	0.76	0.27	0.53	0.05	0.01	0.36	0.3	0.13	0.37	0.3925	0.29	0.215	6.99	5.01	8.06	18.19	6.17	12.17	1.36	0.25	8.99	7.37	3.12	8.72	9.5625	7.05	4.9875	0.961859	-0.384917
102632152	'Gm30302'	mRNA	3.21	3.26	2.1	1.41	3.04	1.21	1.68	0.93	1.91	1.13	1.79	2.04	2.495	1.7175	1.715	1.65	2.04	1.43	1.05	2.1	0.87	0.98	0.7	1.25	0.77	1.08	1.41	1.5425	1.1275	1.1625	176	222.83	152	110	213	87	112	75	139	84	118	146	165.208	121.75	121.75	0.486384	-0.0238424
102632256	'LOC102632256'	mRNA	0	0	0	0.11	0	0	0	0	0	0	0	0	0.0275	0	0	0	0	0	0.08	0	0	0	0	0	0	0	0	0.02	0	0	0	0	0	0.51	0	0	0	0	0	0	0	0	0.1275	0	0
102632367	'LOC102632367'	mRNA	0	0.54	0.09	0	0	0.21	0	0	0	0.2	0.38	0	0.1575	0.145	0.0525	0	0.34	0.06	0	0	0.15	0	0	0	0.14	0.23	0	0.1	0.0925	0.0375	0	2.51	0.45	0	0	1	0	0	0	1	1.67	0	0.74	0.6675	0.25	0.932088	-0.762445
102632467	'Gm30531'	mRNA	0	0	2.72	5.93	3.73	1.5	1.26	2.22	2.12	0.51	0.77	0.44	2.1625	0.96	2.1775	0	0	1.86	4.39	2.58	1.08	0.74	1.65	1.39	0.35	0.47	0.3	1.5625	0.6275	1.5125	0	0	31	73	40	17	13	28	24	6	8	5	26	10.75	24.5	0.253438	1.21422
102632483	'Gm17330'	mRNA	0.15	0.16	0.08	1.57	0.95	0.4	0.44	0.2	0.65	0.25	0.18	0.18	0.49	0.315	0.4975	0.08	0.1	0.05	1.17	0.65	0.29	0.26	0.15	0.43	0.17	0.11	0.13	0.35	0.21	0.3375	7.44	9.5	4.86	107.88	58.22	25.17	25.77	13.8	41.62	16.52	10.13	11.53	32.42	19.95	30.74	0.238722	0.651823
102632660	'Gm30679'	mRNA	1.1	0	0.18	0.02	0.04	0.36	0.28	0.04	0.1	0.31	0.11	0.24	0.325	0.19	0.18	0.57	0	0.12	0.01	0.03	0.26	0.17	0.03	0.06	0.21	0.07	0.17	0.175	0.1275	0.1225	42	0	9	1	2	18	13.01	2	5	16	5	12	13	9.5	8.7525	0.391102	-0.212799
102632693	'Gm30698'	mRNA	0	0	0.06	0.22	0.32	0	0	0	0	0	0	0	0.07	0	0.08	0	0	0.04	0.16	0.22	0	0	0	0	0	0	0	0.05	0	0.055	0	0	1	4.05	5.13	0	0	0	0	0	0	0	1.2625	0	1.2825	0.059079	2.87508
102632737	'Gm30732'	mRNA	0	0	0	0	0	0	0.02	0	0	0	0	0.02	0	0.005	0.005	0	0	0	0	0	0	0.01	0	0	0	0	0.01	0	0.0025	0.0025	0	0	0	0	0	0	1	0	0	0	0	1	0	0.25	0.25	-0.631719	-0.0592276
102632738	'Gm30733'	mRNA	0	0	0	0.02	0	0	0	0	0	0.08	0	0	0.005	0.02	0	0	0	0	0.01	0	0	0	0	0	0.05	0	0	0.0025	0.0125	0	0	0	0	1	0	0	0	0	0	5	0	0	0.25	1.25	0	0.810954	-2.86299
102632837	'Rnf212b'	mRNA	0	2.25	0.35	0.8	0.06	0	0.62	0.32	0	0.39	0.64	1.1	0.85	0.5325	0.25	0	1.41	0.24	0.6	0.04	0	0.36	0.24	0	0.27	0.38	0.76	0.5625	0.3525	0.16	0	38	6	15	1	0	10	7	0	7	10	20	14.75	9.25	4.5	2.11166	-1.32667
102633001	'Gm30933'	mRNA	0	0	0.21	0.38	0	0	0	0	0	0	0	0	0.1475	0	0	0	0	0.14	0.28	0	0	0	0	0	0	0	0	0.105	0	0	0	0	2	3.99	0	0	0	0	0	0	0	0	1.4975	0	0	2.97461
102633075	'Gm30990'	mRNA	0.02	0	0.01	0.01	0	0	0	0	0	0	0.01	0	0.01	0.0025	0	0.01	0	0.01	0.01	0	0	0	0	0	0	0.01	0	0.0075	0.0025	0	1	0	1	1	0	0	0	0	0	0	1.06	0	0.75	0.265	0	2.08953	-0.780566
102633100	'Gm7682'	mRNA	0	0.28	0	0.24	0.2	0	0.23	0.53	0	0	0	0.21	0.13	0.0525	0.24	0	0.18	0	0.18	0.14	0	0.14	0.39	0	0	0	0.14	0.09	0.035	0.1675	0	8.97	0	8.69	6.31	0	7.14	19.43	0	0	0	6.78	4.415	1.695	8.22	-0.700195	2.1549
102633131	'Gm31035'	mRNA	0	0.19	0.48	0.78	0	0	0	0	0	0.71	0	0.57	0.3625	0.32	0	0	0.12	0.33	0.58	0	0	0	0	0	0.48	0	0.39	0.2575	0.2175	0	0	0.74	2	3.52	0	0	0	0	0	3	0	2.43	1.565	1.3575	0	2.97461	-2.91093
102633156	'LOC102633156'	mRNA	0.24	0	0.89	2.88	0.87	0.75	1.05	2.15	2.08	0.41	1.4	1.62	1.0025	1.3775	1.205	0.12	0	0.61	2.14	0.6	0.54	0.62	1.6	1.36	0.27	0.85	1.12	0.7175	0.9	0.84	16.28	0	85.46	292.85	76.37	62.35	88.49	210.25	196.24	38.67	121.18	149.06	98.6475	126.287	109.365	0.0939151	-0.286486
102633301	'Gm31160'	mRNA	0	0	0	0	0	0	0	0.07	0	0	0	0	0	0	0.0175	0	0	0	0	0	0	0	0.06	0	0	0	0	0	0	0.015	0	0	0	0	0	0	0	2	0	0	0	0	0	0	0.5	-1.38271	1.41312
102633345	'Gm9922'	mRNA	0	0	0	0	0	0	0	0.02	0	0	0.03	0	0	0.0075	0.005	0	0	0	0	0	0	0	0.02	0	0	0.02	0	0	0.005	0.005	0	0	0	0	0	0	0	1	0	0	1	0	0	0.25	0.25	-0.631719	-0.0592276
102633424	'Gm31255'	mRNA	1.53	0.68	1.03	0.71	1.3	1.18	0.98	1.06	1.1	1.12	1.43	1.34	0.9875	1.2475	1.13	0.79	0.43	0.7	0.53	0.9	0.84	0.57	0.79	0.72	0.76	0.86	0.93	0.6125	0.8175	0.775	333.89	185.82	298.45	221.11	366.87	338.47	261.19	340.99	319.42	334.33	375.03	381.97	259.817	352.688	326.88	-0.303446	-0.139569
102633458	'Gm11100'	mRNA	3.45	1.97	7.6	6.09	2.49	1.6	1.29	4.51	6.05	4.56	2.78	3.01	4.7775	4.1	2.4725	1.77	1.23	5.19	4.51	1.72	1.15	0.75	3.36	3.96	3.09	1.68	2.09	3.175	2.705	1.745	80.97	57.12	233.41	201.44	73.37	48.88	36.23	153.57	186.13	143.5	77.48	91.83	143.235	124.735	78.0125	1.00366	-0.721976
102633498	'Gm31309'	mRNA	0	0	0.11	0	0	0	0	0	0	0.33	0.04	0.04	0.0275	0.1025	0	0	0	0.08	0	0	0	0	0	0	0.22	0.02	0.03	0.02	0.0675	0	0	0	3	0	0	0	0	0	0	9	1	1	0.75	2.75	0	2.15293	-3.99703
102633679	'Gm31445'	mRNA	0	0	0.07	0.03	0.66	0.46	0.15	0.1	0	0.13	0.15	0.14	0.025	0.105	0.3425	0	0	0.05	0.02	0.46	0.33	0.09	0.08	0	0.09	0.09	0.1	0.0175	0.07	0.24	0	0	1	1	11	8	2	3	0	2	2	3	0.5	1.75	6	-3.55627	1.80057
102633740	'Gm31493'	mRNA	7.45	1.85	3.64	3.16	0.97	0.48	0.76	1.56	1.76	2.34	4.12	1.54	4.025	2.44	0.9425	3.83	1.16	2.48	2.34	0.67	0.34	0.45	1.16	1.15	1.59	2.49	1.07	2.4525	1.575	0.655	149.83	45.84	95.45	89.44	24.51	12.43	18.36	45.22	46.13	62.95	98.12	40.28	95.14	61.87	25.13	1.97197	-1.34875
102633750	'Gm10130'	mRNA	7.42	9.34	11.89	18.28	9.14	5.18	3.47	6.4	10.97	9.75	7.4	16.29	11.7325	11.1025	6.0475	3.82	5.85	8.12	13.55	6.32	3.71	2.03	4.77	7.18	6.61	4.47	11.3	7.835	7.39	4.2075	193.85	302	407	674	301	175.82	109	242.63	376	342	230.02	553	394.212	375.255	207.113	1.03836	-0.896596
102633760	'Gm31510'	mRNA	0	0	0	0	0	0	0.13	0	0	0.11	0	0	0	0.0275	0.0325	0	0	0	0	0	0	0.08	0	0	0.08	0	0	0	0.02	0.02	0	0	0	0	0	0	1	0	0	1	0	0	0	0.25	0.25	-0.631719	-0.0592276
102633783	'LOC102633783'	mRNA	0	0	1.31	0	0.24	0	0	0.09	0	0	0	0	0.3275	0	0.0825	0	0	0.89	0	0.17	0	0	0.07	0	0	0	0	0.2225	0	0.06	0	0	14.47	0	2.53	0	0	1.08	0	0	0	0	3.6175	0	0.9025	2.24956	2.06498
102633888	'Gm31606'	mRNA	0	0	0	0	0	0	0	0	0	0	0	0	0	0	0	0	0	0	0	0	0	0	0	0	0	0	0	0	0	0	0	1.01	0	0	0	0	4.11	1	0	0	2	0	0.2525	0.5	1.2775	-1.69924	1.06607
102633968	'Gm31665'	mRNA	0	0	0	0	0	0	0	0	0	0	0	0.02	0	0.005	0	0	0	0	0	0	0	0	0	0	0	0	0.01	0	0.0025	0	0	0	0	0	0	0	0	0	0	0	0	1.98	0	0.495	0		-0.780566
102633986	'Gm31679'	mRNA	0.55	0.11	0.88	0.71	5.85	0.71	0.24	1.94	0.19	0.25	0.26	0.46	0.5625	0.29	2.185	0.28	0.07	0.6	0.52	4.04	0.51	0.14	1.45	0.12	0.17	0.16	0.32	0.3675	0.1925	1.535	20.35	5.3	43.2	37.14	275.9	34.37	10.9	105.38	9.21	12.61	11.72	22.24	26.4975	13.945	106.638	-2.0176	2.99358
102634030	'Gm31714'	mRNA	5.66	4.31	18.85	27.4	16.66	8.62	6.71	6.44	11.49	9.32	7.62	6.37	14.055	8.7	9.6075	2.91	2.7	12.87	20.31	11.5	6.18	3.93	4.8	7.52	6.32	4.6	4.41	9.6975	5.7125	6.6025	215.33	203.93	944.19	1477.52	805.07	428.27	309.26	357.32	577.2	478.5	346.49	315.46	710.242	429.413	474.98	0.694857	0.161726
102634072	'Gm38457'	mRNA	0	0.06	0.06	0.02	0	0	0.06	0	0	0.01	0.06	0.04	0.035	0.0275	0.015	0	0.04	0.04	0.01	0	0	0.03	0	0	0.01	0.03	0.02	0.0225	0.015	0.0075	0	7	7	2	0	0	6	0	0	1.05	6	4	4	2.7625	1.5	1.90335	-1.21959
102634078	'LOC102634078'	mRNA	1.41	0.69	0.5	0.35	0.48	0.22	0.44	0.76	0.5	0.45	0.37	0.25	0.7375	0.3925	0.475	0.73	0.43	0.34	0.26	0.33	0.16	0.26	0.57	0.33	0.31	0.23	0.17	0.44	0.26	0.33	35	21.17	16.11	12.09	15.03	7.02	13.25	27.36	16.18	15	11.04	8.01	21.0925	12.5575	15.665	0.479243	0.246476
102634296	'Gm4779'	mRNA	7.18	1.08	0.46	0.66	1.06	0.31	3.78	0.64	1.3	0.79	1.36	0.41	2.345	0.965	1.4475	3.7	0.68	0.32	0.49	0.73	0.22	2.21	0.48	0.85	0.53	0.82	0.28	1.2975	0.62	0.91	177.38	33	15	23	33	10	112	23	42	26	40	13	62.095	30.25	44.5	0.518828	0.385027
102634304	'Gm16506'	mRNA	0	0	0	0	0	0	0	0	0.13	0	0	0	0	0.0325	0	0	0	0	0	0	0	0	0	0.09	0	0	0	0	0.0225	0	0	0	0	0	0	0	0	0	1.01	0	0	0	0	0.2525	0		-0.780566
102634333	'1110002E22Rik'	mRNA	0	0	0	0	0	0	0	0.01	0	0	0	0	0	0	0.0025	0	0	0	0	0	0	0	0	0	0	0	0	0	0	0	0	0	0	0	0	0	0	1	0	0	0	0	0	0	0.25	-0.631719	0.662106
102634529	'LOC102634529'	mRNA	0	0.28	0	0.24	0.2	0	0.23	0.53	0	0	0	0.21	0.13	0.0525	0.24	0	0.18	0	0.18	0.14	0	0.14	0.39	0	0	0	0.14	0.09	0.035	0.1675	0	8.97	0	8.69	6.31	0	7.14	19.43	0	0	0	6.78	4.415	1.695	8.22	-0.700195	2.1549
102634532	'Gm3642'	mRNA	0	0.24	0	0	0	0.12	0	0	0.5	0	0	0.12	0.06	0.155	0.03	0	0.15	0	0	0	0.09	0	0	0.33	0	0	0.08	0.0375	0.1025	0.0225	0	1.83	0	0	0	0.99	0	0	4	0	0	1	0.4575	1.25	0.2475	0.810954	-2.81534
102634715	'Gm32234'	mRNA	3.85	2.22	0.84	0.6	0.51	0.64	0.19	0.44	0.38	0.51	0.34	0.75	1.8775	0.495	0.445	1.98	1.39	0.57	0.44	0.35	0.46	0.11	0.33	0.25	0.35	0.2	0.52	1.095	0.33	0.3125	630.18	454.94	182.54	139.67	107.63	138.58	37.72	105.21	82.88	113.83	66.38	161.31	351.832	106.1	97.285	1.79098	-0.142447
102634746	'Gm13201'	mRNA	0	0	0	0	0	0.04	0	0	0	0	0	0	0	0	0.01	0	0	0	0	0	0.03	0	0	0	0	0	0	0	0	0.0075	0	0	0	0	0	1	0	0	0	0	0	0	0	0	0.25	-0.631719	0.662106
102634778	'Gm32280'	mRNA	0	0	0	0.45	0	0	0	0	0.16	0	0.18	0.4	0.1125	0.185	0	0	0	0	0.33	0	0	0	0	0.11	0	0.11	0.28	0.0825	0.125	0	0	0	0	12	0	0	0	0	4	0	4	10	3	4.5	0	4.29802	-4.72257
102634841	'Gm38469'	mRNA	0	0	0	0	0	0	0.03	0	0	0.08	0.03	0	0	0.0275	0.0075	0	0	0	0	0	0	0.02	0	0	0.06	0.02	0	0	0.02	0.005	0	0	0	0	0	0	1	0	0	3	1	0	0	1	0.25	-0.631719	-1.77651
102634852	'Gm11232'	mRNA	0	0.58	0	0	0.18	0	1.19	0	0	0	0	0	0.145	0	0.3425	0	0.36	0	0	0.12	0	0.7	0	0	0	0	0	0.09	0	0.205	0	13	0	0	4	0	26	0	0	0	0	0	3.25	0	7.5	-0.729154	5.03743
102634872	'LOC102634872'	mRNA	0	0	0.27	0.36	0	0.09	0	0	0	0	0	0.05	0.1575	0.0125	0.0225	0	0	0.18	0.27	0	0.07	0	0	0	0	0	0.03	0.1125	0.0075	0.0175	0	0	3.03	4.39	0	1.03	0	0	0	0	0	0.54	1.855	0.135	0.2575	2.73707	0.662106
102634941	'Gm29376'	mRNA	0	0	0.1	0.27	0.2	0	0.32	0.04	0	0.09	0.11	0.1	0.0925	0.075	0.14	0	0	0.07	0.2	0.14	0	0.19	0.03	0	0.06	0.06	0.07	0.0675	0.0475	0.09	0	0	2	6	4	0	6	1	0	2	2	2	2	1.5	2.75	-0.137632	0.702483
102634987	'Gm32436'	mRNA	0	0	0.03	0	0.03	0	0	0	0	0.02	0	0	0.0075	0.005	0.0075	0	0	0.02	0	0.02	0	0	0	0	0.02	0	0	0.005	0.005	0.005	0	0	1	0	1	0	0	0	0	1	0	0	0.25	0.25	0.25	0.0896196	-0.0592276
102635315	'Gm32687'	mRNA	1.05	1.29	3.15	12.94	2.57	1.67	1.28	0.97	8.59	4.34	3.62	7.99	4.6075	6.135	1.6225	0.54	0.81	2.15	9.59	1.77	1.19	0.75	0.72	5.62	2.95	2.19	5.54	3.2725	4.075	1.1075	53.33	67.86	193.9	644.66	136.45	85.33	53.07	77.01	375.95	209.14	155.82	399.95	239.938	285.215	87.965	1.59321	-1.72009
102635360	'Gm32719'	mRNA	0.74	0.5	0.08	2.24	2.15	0.56	0.76	0.26	0.82	0.33	0.71	0.98	0.89	0.71	0.9325	0.38	0.31	0.05	1.66	1.48	0.4	0.45	0.19	0.53	0.22	0.43	0.68	0.6	0.465	0.63	16.1	13.41	2.15	68.85	58.88	15.73	19.87	8.11	23.29	9.64	18.38	27.91	25.1275	19.805	25.6475	0.0894687	0.379068
102635496	'Malrd1'	mRNA	0	0.48	0.17	0.31	0.35	0.49	0.45	0.29	0.69	0.17	0.48	0.25	0.24	0.3975	0.395	0	0.3	0.12	0.23	0.24	0.35	0.26	0.22	0.45	0.11	0.29	0.17	0.1625	0.255	0.2675	0	52	20	39	39	56	48	37	80	20	50	28	27.75	44.5	45	-0.491389	0.00576955
102635552	'Gm32856'	mRNA	3.6	7.2	13.61	31.08	22.22	10.09	5.29	8.94	19.69	10.53	9.37	13.37	13.8725	13.24	11.635	1.85	4.51	9.29	23.03	15.35	7.23	3.1	6.66	12.89	7.15	5.66	9.27	9.67	8.7425	8.085	200.36	509.31	1007.17	2479.3	1588.69	741.65	361.92	734.04	1470.12	799.57	637.6	976.4	1049.04	970.923	856.575	0.411597	-0.156589
102635566	'LOC102635566'	mRNA	0.01	0.02	0	0.07	0.07	0.02	0.01	0	0.03	0.09	0.02	0.03	0.025	0.0425	0.025	0	0.01	0	0.05	0.05	0.02	0.01	0	0.02	0.06	0.01	0.02	0.015	0.0275	0.02	1	4.12	0	14.56	12.44	4.41	2	1	5.7	16.47	3.33	5.07	4.92	7.6425	4.9625	0.108326	-0.585395
102635628	'Gm32916'	mRNA	3.15	11.8	5.09	2.89	5.06	6.21	2.54	4.97	7.69	10.44	9.22	8.92	5.7325	9.0675	4.695	1.62	7.39	3.47	2.14	3.49	4.45	1.49	3.7	5.03	7.08	5.57	6.18	3.655	5.965	3.2825	30	136	62	38	58	75	28	67	93	130	102	109	66.5	108.5	57	0.318909	-0.93488
102635694	'Gm32966'	mRNA	0	0.79	0.21	0.6	0	0	0	0	0	1.17	0.39	0.77	0.4	0.5825	0	0	0.49	0.14	0.45	0	0	0	0	0	0.79	0.24	0.54	0.27	0.3925	0	0	6.26	1	5.48	0	0	0	0	0	10	3	6.57	3.185	4.8925	0	4.26482	-4.80214
102635744	'Gm28729'	mRNA	4.05	0	0.03	0.23	0.13	0.1	0.45	0	0.25	0.19	0.04	0.04	1.0775	0.13	0.17	2.09	0	0.02	0.17	0.09	0.07	0.26	0	0.16	0.13	0.02	0.03	0.57	0.085	0.105	89	0	1	9	4	4	12	0	9	7	1	1	24.75	4.5	5	2.19603	0.00713569
102635781	'Gm38481'	mRNA	97.67	127.12	111.51	77.27	84.66	83.26	85.44	81.8	125.15	121.42	96.33	90.85	103.392	108.438	83.79	50.29	79.58	76.12	57.28	58.47	59.66	50.09	60.96	81.89	82.38	58.22	62.99	65.8175	71.37	57.295	2974.27	4799.59	4456.85	3326.52	3259.19	3299.57	3139.38	3622.99	5014.12	4973.9	3495.93	3597.49	3889.31	4270.36	3330.28	0.332948	-0.403874
102635802	'Gm33049'	mRNA	0	0	0	0	0	0	0.23	0	0	0	0	0	0	0	0.0575	0	0	0	0	0	0	0.13	0	0	0	0	0	0	0	0.0325	0	0	0	0	0	0	2.04	0	0	0	0	0	0	0	0.51	-1.22804	1.25841
102635879	'4933407O12Rik'	mRNA	0	0	0	0	0	0	0	0	0	0.12	0	0	0	0.03	0	0	0	0	0	0	0	0	0	0	0.08	0	0	0	0.02	0	0	0	0	0	0	0	0	0	0	2	0	0	0	0.5	0		-1.56034
102635944	'Gm33153'	mRNA	0.1	0.08	0	0.01	0	0.03	0.02	0.01	0	0.01	0	0.04	0.0475	0.0125	0.015	0.05	0.05	0	0.01	0	0.02	0.01	0.01	0	0.01	0	0.03	0.0275	0.01	0.01	9.87	10.08	0	0.99	0	3.39	2.41	2.01	0	1.35	0	4.99	5.235	1.585	1.9525	1.46564	0.297535
102635990	'LOC102635990'	mRNA	0	0	0	0	0	0	0	0	0	0	0	0	0	0	0	0	0	0	0	0	0	0	0	0	0	0	0	0	0	0	0	0	0	0	1	0	0	0	0	0	0	0	0	0	0.25	-0.631719	0.662106
102636051	'Tmem274'	mRNA	0	0	0	0.4	0	0	0.49	0.2	0.44	0.21	0.24	0	0.1	0.2225	0.1725	0	0	0	0.29	0	0	0.29	0.15	0.29	0.14	0.14	0	0.0725	0.1425	0.11	0	0	0	2	0	0	2	1	2	1	1	0	0.5	1	0.75	-0.16721	-0.619748
102636082	'Ccdc168'	mRNA	0	0	0	0	0	0	0	0	0	0	0	0	0	0	0	0	0	0	0	0	0	0	0	0	0	0	0	0	0	0	0	0	0	0	0	0	0	0	0	1	0	0	0	0.25	0		-0.780566
102636110	'LOC102636110'	mRNA	4.94	16.15	27.48	46.73	33.54	11.7	7.59	11.64	34.36	27.43	22.33	16.36	23.825	25.12	16.1175	2.54	10.11	18.76	34.64	23.16	8.38	4.45	8.67	22.48	18.61	13.5	11.34	16.5125	16.4825	11.165	74.46	298.43	537.21	984.92	625.14	226.69	135.53	251.97	670.25	549.03	396.47	318.62	473.755	483.592	309.832	0.72806	-0.604053
102636203	'4930519L02Rik'	mRNA	0	0	0.29	0	0.31	0.33	0	0.13	0	0	0	0	0.0725	0	0.1925	0	0	0.2	0	0.22	0.23	0	0.1	0	0	0	0	0.05	0	0.1375	0	0	2	0	2	2.25	0	1	0	0	0	0	0.5	0	1.3125	-1.29887	2.84451
102636251	'Gm33370'	mRNA	0	0.08	0	0.08	0	0.08	0.02	0	0.04	0.02	0	0	0.04	0.015	0.025	0	0.05	0	0.06	0	0.06	0.01	0	0.03	0.01	0	0	0.0275	0.01	0.0175	0	4	0	4	0	4	1	0	2	1	0	0	2	0.75	1.25	0.827394	0.799291
102636256	'Gm33373'	mRNA	12.73	4.45	4.65	5.74	4.48	5.03	2.22	3.57	4.85	4.1	4.58	7.58	6.8925	5.2775	3.825	6.56	2.79	3.17	4.26	3.09	3.61	1.3	2.66	3.18	2.78	2.77	5.26	4.195	3.4975	2.665	958.53	418.26	462.5	615.45	432	496.77	204.36	393.69	485.36	418.03	413.93	745.43	613.685	515.688	381.705	0.659654	-0.452327
102636497	'Gm29258'	mRNA	0	0	0	0	0	0	0	0	0	0	0.01	0	0	0.0025	0	0	0	0	0	0	0	0	0	0	0	0	0	0	0	0	0	0	0	0	0	0	0	0	0	0	0.46	0	0	0.115	0
102636509	'Gm8020'	mRNA	0	0.2	0	0	0.11	0	0	0.08	0.09	0	0.09	0	0.05	0.045	0.0475	0	0.12	0	0	0.07	0	0	0.06	0.06	0	0.05	0	0.03	0.0275	0.0325	0	2.09	0	0	1.15	0	0	0.99	1.04	0	0.93	0	0.5225	0.4925	0.535	0.932088	-0.0592276
102636530	'Gm5955'	mRNA	28.07	35.28	11.87	12.57	13.05	17.87	20.06	11.13	13.45	12.12	9.52	28.1	21.9475	15.7975	15.5275	14.45	22.09	8.1	9.31	9.01	12.8	11.76	8.29	8.8	8.22	5.75	19.48	13.4875	10.5625	10.465	16	20	7	8	6	10.52	9	7	6.98	7	5	18	12.75	9.245	8.13	0.749065	-0.279447
102636701	'Gm33700'	mRNA	0	9.16	7.57	29.71	8.43	3.8	14.8	6.45	26.6	20.16	32.14	15.25	11.61	23.5375	8.37	0	5.73	5.16	22.02	5.82	2.72	8.67	4.8	17.41	13.68	19.43	10.57	8.2275	15.2725	5.5025	0	114.06	99.68	422.36	104.81	49.64	176.84	93.98	348.21	271.52	384.55	201.24	159.025	301.38	106.317	0.897559	-1.61054
102636807	'Gm33778'	mRNA	0	2.51	0.97	2.52	1.46	0.98	3.13	1.32	2.12	2.27	1.96	1.27	1.5	1.905	1.7225	0	1.57	0.66	1.87	1.01	0.7	1.83	0.98	1.39	1.54	1.18	0.88	1.025	1.2475	1.13	0	17.94	7.32	20.64	10.19	7.36	21.16	11.02	15.79	17.48	13.45	9.76	11.475	14.12	12.4325	0.139708	-0.254793
102636907	'Gm4275'	mRNA	0	0	0	0	0	0.44	0	0.25	0	0	0	0	0	0	0.1725	0	0	0	0	0	0.31	0	0.19	0	0	0	0	0	0	0.125	0	0	0	0	0	11	0	13	0	0	0	0	0	0	6	-5.00638	5.04074
102636989	'Acte1'	mRNA	0.61	2.58	0.85	1.13	1.79	2.47	2.86	1.68	2.24	1.08	0.46	3.28	1.2925	1.765	2.2	0.31	1.62	0.58	0.84	1.24	1.77	1.68	1.25	1.46	0.74	0.28	2.27	0.8375	1.1875	1.485	10	48	18	25	36	45	48	30	37	21	9	61	25.25	32	39.75	-0.484419	0.199465
102637087	'Gm33989'	mRNA	0.25	0.05	0.02	0.17	0.06	0.04	0.08	0.07	0.03	0.03	0.03	0.01	0.1225	0.025	0.0625	0.13	0.03	0.01	0.12	0.04	0.03	0.05	0.05	0.02	0.02	0.02	0.01	0.0725	0.0175	0.0425	52.05	14.36	4.53	50.44	15.58	11.35	21.93	20.21	9.01	8.02	8.7	3.95	30.345	7.42	17.2675	0.919589	1.19355
102637099	'Gm38495'	mRNA	2.17	0.5	0.67	0.05	0.3	1.52	0.73	0.8	0.77	0.91	1.36	0.82	0.8475	0.965	0.8375	1.11	0.32	0.46	0.04	0.21	1.09	0.43	0.6	0.51	0.62	0.82	0.57	0.4825	0.63	0.5825	210	61	86	7	37	194	86	114.24	100	120	159	104	91	120.75	107.81	-0.347548	-0.171834
102637505	'Gm34296'	mRNA	0.08	0.07	0.06	0	0	0.13	0.21	0.11	0	0.06	0.07	0.13	0.0525	0.065	0.1125	0.04	0.04	0.04	0	0	0.09	0.12	0.09	0	0.04	0.04	0.09	0.03	0.0425	0.075	1	1	1	0	0	2	3	2	0	1	1	2	0.75	1	1.75	-1.09373	0.628132
102637572	'Gm38499'	mRNA	9.03	4.62	4.8	0.53	2.31	2.47	12.97	2.43	6.1	5.81	8.88	5.01	4.745	6.45	5.045	4.65	2.89	3.28	0.4	1.6	1.77	7.6	1.81	3.99	3.94	5.36	3.47	2.805	4.19	3.195	145	91	100	12	46	51	247	56	127	124	168	104	87	130.75	100	-0.041743	-0.576685
102637593	'Gm34362'	mRNA	0	0	0	0	0	0	0	0	0	0	0.22	0	0	0.055	0	0	0	0	0	0	0	0	0	0	0	0.13	0	0	0.0325	0	0	0	0	0	0	0	0	0	0	0	1	0	0	0.25	0		-0.780566
102637782	'Gm34507'	mRNA	0	0.18	0	0	0.21	0.17	0.09	0.18	0.39	0.19	0.03	0.22	0.045	0.2075	0.1625	0	0.11	0	0	0.14	0.12	0.05	0.13	0.26	0.13	0.02	0.16	0.0275	0.1425	0.11	0	6	0	0	7	6	3	7	14	7	1	8	1.5	7.5	5.75	-1.78576	-0.414371
102637800	'Gm34521'	mRNA	0	0	0	0	0	0	0.2	0	0	0.17	0.04	0	0	0.0525	0.05	0	0	0	0	0	0	0.11	0	0	0.12	0.02	0	0	0.035	0.0275	0	0	0	0	0	0	5	0	0	5	1	0	0	1.5	1.25	-2.36402	-0.64149
102637806	'LOC102637806'	mRNA	0	0.25	0.06	0.27	0.31	0.12	0	0.05	0.12	0.11	0.26	0	0.145	0.1225	0.12	0	0.15	0.04	0.2	0.21	0.08	0	0.04	0.08	0.08	0.16	0	0.0975	0.08	0.0825	0	4	1	5	5	2	0	1	2	2	4	0	2.5	2	2	0.405479	0.147487
102637808	'Gm21976'	mRNA	3.36	1.79	2.78	6.24	3.06	5.03	1.75	5.78	7.96	9.88	10.78	11.58	3.5425	10.05	3.905	1.73	1.12	1.9	4.63	2.11	3.6	1.03	4.31	5.21	6.7	6.51	8.03	2.345	6.6125	2.7625	55	36	59	143	62	106	34	136	169	215	208	245	73.25	209.25	84.5	-0.109232	-1.33106
102637839	'Gm10476'	mRNA	0	0.04	0	0.08	0.12	0	0.07	0.08	0.02	0	0	0.1	0.03	0.03	0.0675	0	0.03	0	0.06	0.08	0	0.04	0.06	0.02	0	0	0.07	0.0225	0.0225	0.045	0	0.81	0	1.79	2.42	0	1.34	1.88	0.53	0	0	2.19	0.65	0.68	1.41	-1.64285	0.858235
102637947	'LOC102637947'	mRNA	0	0	0	0	0	0	0.37	0	0.98	0.93	0.34	0.9	0	0.7875	0.0925	0	0	0	0	0	0	0.21	0	0.64	0.63	0.21	0.63	0	0.5275	0.0525	0	0	0	0	0	0	1	0	3	3	1	3.02	0	2.505	0.25	-0.631719	-3.13353
102637973	'Gm34653'	mRNA	0.05	0	0	0	0	0	0	0.11	0.04	0	0	0	0.0125	0.01	0.0275	0.03	0	0	0	0	0	0	0.08	0.03	0	0	0	0.0075	0.0075	0.02	0.99	0	0	0	0	0	0	3.12	1	0	0	0	0.2475	0.25	0.78	-1.89535	1.20444
102638047	'LOC102638047'	mRNA	35.6	22.11	31.57	45.97	45.87	27.08	47.95	27.87	43.06	34.84	36.51	22.32	33.8125	34.1825	37.1925	18.33	13.84	21.55	34.08	31.68	19.4	28.11	20.77	28.17	23.64	22.06	15.48	21.95	22.3375	24.99	762.37	590.82	893.45	1400.26	1264.24	764.77	1247.33	878.02	1227.93	1017.17	944.23	630.88	911.725	955.053	1038.59	-0.0570615	0.0737993
102638085	'LOC102638085'	mRNA	0.01	0.06	0.03	0.04	0.09	0.02	0	0	0.05	0.03	0.03	0.09	0.035	0.05	0.0275	0	0.04	0.02	0.03	0.06	0.02	0	0	0.03	0.02	0.02	0.06	0.0225	0.0325	0.02	1	9.88	5	8.43	16.91	4	0	1.01	8.77	5.62	4.64	16.93	6.0775	8.99	5.48	0.161333	-0.607876
102638120	'Gm34758'	mRNA	0	0	0	0	0	0.02	0	0	0.04	0.02	0.09	0	0	0.0375	0.005	0	0	0	0	0	0.01	0	0	0.03	0.01	0.05	0	0	0.0225	0.0025	0	0	0	0	0	1	0	0	2	1	5	0	0	2	0.25	-0.631719	-2.68511
102638132	'Gm34768'	mRNA	0	0	0	0.23	0	0	0	0.44	0.49	0.24	0	0	0.0575	0.1825	0.11	0	0	0	0.17	0	0	0	0.33	0.32	0.16	0	0	0.0425	0.12	0.0825	0	0	0	3	0	0	0	6	6	3	0	0	0.75	2.25	1.5	-0.697879	-0.667203
102638268	'1700014D04Rik'	mRNA	0.99	0.43	1.71	1.77	1.79	1.04	0.56	1.57	1.11	1.45	1.22	2.28	1.225	1.515	1.24	0.51	0.27	1.17	1.31	1.23	0.74	0.33	1.17	0.72	0.98	0.74	1.58	0.815	1.005	0.8675	62.72	33.92	143.35	159.59	145.16	86.19	43.16	145.83	93.39	124.66	93.2	188.9	99.895	125.037	105.085	0.00163174	-0.28577
102638514	'Gm35060'	mRNA	0	0	0	0.35	1.7	2.24	2.86	0.67	0.56	0.88	0.51	0.87	0.0875	0.705	1.8675	0	0	0	0.26	1.18	1.6	1.67	0.5	0.36	0.6	0.31	0.6	0.065	0.4675	1.2375	0	0	0	5	20	29	32	9	8	11	6	11	1.25	9	22.5	-3.95281	1.23949
102638555	'Gm38510'	mRNA	0	0	0	0.09	0.14	0.6	0.31	0.47	0.38	0.38	0.66	0.25	0.0225	0.4175	0.38	0	0	0	0.07	0.09	0.43	0.18	0.35	0.25	0.26	0.4	0.17	0.0175	0.27	0.2625	0	0	0	4.41	5.96	27.12	12.93	23.91	17.25	17.78	27.13	11.03	1.1025	18.2975	17.48	-3.87947	-0.106786
102638674	'Gm14428'	mRNA	0	0	0	0	0	0	0	0	0	0	0	0.28	0	0.07	0	0	0	0	0	0	0	0	0	0	0	0	0.19	0	0.0475	0	0	0	0	0	0	0	0	0	0	0	0	2	0	0.5	0		-1.59757
102638847	'Gm35315'	mRNA	1.18	2.53	4.8	9.27	3.86	2.64	2.76	2.61	3.54	1.88	2.16	2.69	4.445	2.5675	2.9675	0.61	1.58	3.27	6.87	2.67	1.89	1.62	1.94	2.31	1.28	1.3	1.87	3.0825	1.69	2.03	58	151.33	306.65	637.41	240.94	167.24	161.75	176.98	226.95	124.36	126.33	171.19	288.348	162.208	186.727	0.802587	0.168714
102638882	'Gm35339'	mRNA	0	0	0	0	0.01	0	0	0.05	0	0	0	0	0	0	0.015	0	0	0	0	0.01	0	0	0.04	0	0	0	0	0	0	0.0125	0	0	0	0	1	0	0	4	0	0	0	0	0	0	1.25	-2.6767	2.70531
102638913	'LOC102638913'	mRNA	0	0	0	0	0	0	0	0	0	0	0	0.3	0	0.075	0	0	0	0	0	0	0	0	0	0	0	0	0.21	0	0.0525	0	0	0	0	0	0	0	0	0	0	0	0	2	0	0.5	0		-1.59757
102638918	'Gm35364'	mRNA	0.04	0.01	0.08	0	0	0	0.04	0.05	0.07	0.07	0.05	0.15	0.0325	0.085	0.0225	0.02	0.01	0.06	0	0	0	0.03	0.04	0.04	0.05	0.03	0.11	0.0225	0.0575	0.0175	2	1	6	0	0	0	3	4	5	5	3	11	2.25	6	1.75	0.575245	-2.0168
102638978	'Gm35410'	mRNA	0.46	0.56	0.37	0.49	0.31	0.46	1.4	0.49	0.84	0.91	0.76	0.41	0.47	0.73	0.665	0.24	0.35	0.25	0.36	0.21	0.33	0.82	0.37	0.55	0.62	0.46	0.29	0.3	0.48	0.4325	10.05	15.14	10.54	15.17	8.44	13.22	36.87	15.74	24.24	26.9	19.84	11.86	12.725	20.71	18.5675	-0.299095	-0.291767
102639021	'LOC102639021'	mRNA	1.56	2.42	0	0.67	1.03	0.26	1.25	2.49	1.77	0.57	0.53	0.56	1.1625	0.8575	1.2575	0.8	1.51	0	0.5	0.71	0.18	0.73	1.85	1.16	0.39	0.32	0.39	0.7025	0.565	0.8675	15.33	33.44	0	12.43	16.53	4.33	14.84	39.84	25.02	7.69	6.51	7.91	15.3	11.7825	18.885	-0.128273	0.62513
102639087	'Gm35486'	mRNA	0	0.02	0	0	0	0	0	0.11	0.02	0.03	0	0.02	0.005	0.0175	0.0275	0	0.01	0	0	0	0	0	0.08	0.01	0.02	0	0.01	0.0025	0.01	0.02	0	2	0	0	0	0	0	12.01	2.03	3	0	2.1	0.5	1.7825	3.0025	-2.32617	0.625179
102639105	'Gm35498'	mRNA	2.98	21.78	19.6	16.12	5.27	4.3	7.43	8.53	9.23	9.75	10.59	7.52	15.12	9.2725	6.3825	1.53	13.63	13.38	11.95	3.64	3.08	4.36	6.36	6.04	6.61	6.4	5.21	10.1225	6.065	4.36	34.72	309.17	294.43	261.07	74.93	64.04	101.52	141.85	137.89	149.74	144.44	112.88	224.847	136.238	95.585	1.45813	-0.589863
102639132	'Gm21885'	mRNA	0	0	0	0	0	0	0.06	0	0	0	0	0	0	0	0.015	0	0	0	0	0	0	0.03	0	0	0	0	0	0	0	0.0075	0	0	0	0	0	0	3	0	0	0	0	0	0	0	0.75	-1.64314	1.67347
102639145	'LOC102639145'	mRNA	0	0	0	0	0	0	0.02	0	0	0.02	0	0	0	0.005	0.005	0	0	0	0	0	0	0.01	0	0	0.01	0	0	0	0.0025	0.0025	0	0	0	0	0	0	1.01	0	0	1	0	0	0	0.25	0.2525	-0.631719	-0.0592276
102639229	'Gm35588'	mRNA	76.16	147.64	148.41	163.69	152.36	127.18	125.32	107.04	132.14	118.14	129.7	70.09	133.975	112.517	127.975	39.21	92.43	101.32	121.34	105.22	91.13	73.47	79.77	86.47	80.16	78.39	48.6	88.575	73.405	87.3975	2586	6278.01	6676	7946.01	6586	5668	5182	5339	5965.12	5458	5314	3128	5871.51	4966.28	5693.75	0.182968	0.18481
102639437	'Gm35751'	mRNA	0	0	0.16	0	0.11	0	0	0	0	0	0	0	0.04	0	0.0275	0	0	0.11	0	0.08	0	0	0	0	0	0	0	0.0275	0	0.02	0	0	3	0	2	0	0	0	0	0	0	0	0.75	0	0.5	0.566675	1.52704
102639543	'Ifi206'	mRNA	0	0	0.02	0	0	0	0	0	0	0	0	0	0.005	0	0	0	0	0.01	0	0	0	0	0	0	0	0	0	0.0025	0	0	0	0	1	0	0	0	0	0	0	0	0	0	0.25	0	0	0.810954
102639549	'Gm38521'	mRNA	0	0.02	0.03	0.01	0.02	0.02	0	0.01	0	0.03	0	0.03	0.015	0.015	0.0125	0	0.01	0.02	0.01	0.01	0.01	0	0.01	0	0.02	0	0.02	0.01	0.01	0.0075	0	1	2	1	1	1	0	1	0	2	0	2	1	1	0.75	0.496513	-0.468733
102639598	'Gm14296'	mRNA	2.33	0.89	0.11	0	0.99	0.13	0.4	0	1.4	0.32	0.99	0.88	0.8325	0.8975	0.38	1.2	0.56	0.07	0	0.68	0.09	0.24	0	0.92	0.22	0.6	0.61	0.4575	0.5875	0.2525	113.2	54.27	6.97	0	61.06	8.46	24.3	0	90.94	21.71	57.84	55.61	43.61	56.525	23.455	0.743358	-1.24661
102639650	'Vamp9'	mRNA	0.21	0.29	0.33	0.41	0.58	1.05	0.21	0.69	0.63	0.31	0.42	1.05	0.31	0.6025	0.6325	0.11	0.18	0.22	0.3	0.4	0.75	0.12	0.52	0.41	0.21	0.26	0.73	0.2025	0.4025	0.4475	3	5	6	8	10	19	2	14	12	6	7	19	5.5	11	11.25	-0.977991	0.0288764
102639653	'Gm2007'	mRNA	0	0	0.64	0.22	0	0.2	0.04	0.14	0.22	0.22	0.11	0	0.215	0.1375	0.095	0	0	0.43	0.16	0	0.14	0.02	0.1	0.14	0.15	0.07	0	0.1475	0.09	0.065	0	0	69.59	26.38	0	22.03	3.91	16.56	24.1	24.44	10.95	0.36	23.9925	14.9625	10.625	1.31236	-0.457487
102639700	'LOC102639700'	mRNA	0.03	0.25	0.1	0.32	0.43	0.13	0.11	0.28	0.25	0.24	0.08	0.23	0.175	0.2	0.2375	0.01	0.16	0.07	0.24	0.3	0.09	0.07	0.21	0.16	0.16	0.05	0.16	0.12	0.1325	0.1675	2.03	23.4	10.17	33.91	40.97	12.2	10.08	30.24	24.43	24.2	6.91	22.4	17.3775	19.485	23.3725	-0.280155	0.24232
102639702	'Gm35953'	mRNA	0	0	0	0.14	0	0	0	0	0	0	0.25	0	0.035	0.0625	0	0	0	0	0.1	0	0	0	0	0	0	0.15	0	0.025	0.0375	0	0	0	0	6	0	0	0	0	0	0	9	0	1.5	2.25	0	3.29304	-3.52564
102639794	'LOC102639794'	mRNA	0	0	0.21	0.05	0.11	0	0.24	0	0.32	0	0	0.11	0.065	0.1075	0.0875	0	0	0.14	0.04	0.08	0	0.14	0	0.21	0	0	0.07	0.045	0.07	0.055	0	0	2	0.5	1.01	0	2	0	3	0	0	1	0.625	1	0.7525	-0.296013	-0.603529
102639802	'Gm36028'	mRNA	0	0	0	0	0	0	0.07	0	0	0	0	0	0	0	0.0175	0	0	0	0	0	0	0.04	0	0	0	0	0	0	0	0.01	0	0	0	0	0	0	1	0	0	0	0	0	0	0	0.25	-0.631719	0.662106
102639828	'Gm36049'	mRNA	0	0.78	1.48	0.6	2.17	1.31	0.41	1.09	4.11	0.9	1.83	1.84	0.715	2.17	1.245	0	0.49	1.01	0.44	1.5	0.94	0.24	0.81	2.69	0.61	1.11	1.27	0.485	1.42	0.8725	0	8	16	7	22	14	4	13	44	10	18	20	7.75	23	13.25	-0.688578	-0.754655
102639868	'Gm36079'	mRNA	0	0	0.45	0	0	0	0	0	0	0	0	0	0.1125	0	0	0	0	0.31	0	0	0	0	0	0	0	0	0	0.0775	0	0	0	0	7	0	0	0	0	0	0	0	0	0	1.75	0	0	3.37708
102639870	'Gm38523'	mRNA	0	0	0.79	0.34	0.55	0	0.25	0	0.11	0.22	0.12	0	0.2825	0.1125	0.2	0	0	0.54	0.25	0.38	0	0.15	0	0.07	0.15	0.08	0	0.1975	0.075	0.1325	0	0	8	5	5	0	2	0	1	2	1	0	3.25	1	1.75	1.02462	0.815976
102639995	'Gm36176'	mRNA	0	0	0	0	0	0.33	0	0	0	0	0	0	0	0	0.0825	0	0	0	0	0	0.24	0	0	0	0	0	0	0	0	0.06	0	0	0	0	0	2	0	0	0	0	0	0	0	0	0.5	-1.49663	1.52704
102640003	'Gm36182'	mRNA	0.18	0	0.27	0.18	0.68	0.06	0.02	0.12	0.34	0.1	0.01	0.09	0.1575	0.135	0.22	0.09	0	0.18	0.14	0.47	0.04	0.01	0.09	0.23	0.07	0.01	0.06	0.1025	0.0925	0.1525	15	0	30	22	73.65	6.59	2	15	38.53	11.92	1.04	10	16.75	15.3725	24.31	-0.562685	0.755089
102640043	'Gm36210'	mRNA	0	0	0.03	0	0	0	0.03	0	0	0.01	0.08	0.02	0.0075	0.0275	0.0075	0	0	0.02	0	0	0	0.02	0	0	0.01	0.05	0.01	0.005	0.0175	0.005	0	0	2	0	0	0	2	0	0	1	5	1	0.5	1.75	0.5	0.287153	-1.91817
102640165	'Gm36298'	mRNA	0.11	0.13	1.78	2.43	0.14	0.07	0.24	0.06	0.1	0.18	0.11	0.13	1.1125	0.13	0.1275	0.06	0.08	1.21	1.8	0.09	0.05	0.14	0.04	0.07	0.12	0.07	0.09	0.7875	0.0875	0.08	3.05	4.5	66.09	97.44	4.88	2.52	8.14	2.41	3.78	6.77	3.81	4.73	42.77	4.7725	4.4875	3.68961	-0.148803
102640171	'Gm38525'	mRNA	0	0	0	0	0	0	0	0	0	0	0.06	0	0	0.015	0	0	0	0	0	0	0	0	0	0	0	0.04	0	0	0.01	0	0	0	0	0	0	0	0	0	0	0	1	0	0	0.25	0		-0.780566
102640196	'Gm36323'	mRNA	0	0	0.8	0	0	3.21	0	0	0	0	0	0	0.2	0	0.8025	0	0	0.54	0	0	2.3	0	0	0	0	0	0	0.135	0	0.575	0	0	1	0	0	4	0	0	0	0	0	0	0.25	0	1	-1.81516	2.57499
102640263	'Gm36375'	mRNA	0	0	0	0	0	0	0	0	0	0	0.01	0	0	0.0025	0	0	0	0	0	0	0	0	0	0	0	0	0	0	0	0	0.81	1.05	0	0	0	0	0	0	0	0	2	0	0.465	0.5	0	0.810954	-1.44411
102640376	'Gm36448'	mRNA	0	12.08	28.2	18.65	6.62	12.22	13.62	12.96	11.94	11.12	8.94	11.2	14.7325	10.8	11.355	0	7.56	19.25	13.83	4.57	8.76	7.99	9.66	7.81	7.54	5.4	7.76	10.16	7.1275	7.745	0	81.62	201.36	144.02	43.42	86.47	86.72	102.19	83.7	80.88	57.97	81.14	106.75	75.9225	79.7	0.63724	-0.0104195
102640387	'Gm36457'	mRNA	0.08	0.67	0.85	0.42	0.61	0.2	0.57	0.63	0.66	0.45	0.64	0.92	0.505	0.6675	0.5025	0.04	0.42	0.58	0.31	0.42	0.14	0.34	0.47	0.43	0.31	0.38	0.63	0.3375	0.4375	0.3425	1.02	10.3	13.76	7.29	9.16	3.12	8.31	11.36	10.42	7.32	9.25	14.6	8.0925	10.3975	7.9875	0.192653	-0.462633
102640586	'LOC102640586'	mRNA	0	0.13	0.06	0.03	0	0.09	0	0.05	0.15	0.06	0.1	0.24	0.055	0.1375	0.035	0	0.08	0.04	0.02	0	0.07	0	0.04	0.1	0.04	0.06	0.17	0.035	0.0925	0.0275	0	4	2	1	0	3	0	2	5	2	3	8	1.75	4.5	1.25	0.592588	-1.86536
102640673	'LOC102640673'	mRNA	35.18	89.92	165.71	225.92	141.48	63.48	38.73	66	114.91	83.37	62.51	105.23	129.183	91.505	77.4225	18.11	56.3	113.13	167.47	97.7	45.49	22.71	49.19	75.19	56.57	37.78	72.96	88.7525	60.625	53.7725	1053.82	3339.55	6515.03	9566.74	5356.3	2474.46	1399.66	2875.25	4528.27	3359.35	2231.5	4098.87	5118.78	3554.5	3026.42	0.872118	-0.229734
102640710	'Gm36712'	mRNA	0.75	0.97	1.45	1.29	1.74	2.7	2.19	3.59	0.95	1.34	0.96	0.63	1.115	0.97	2.555	0.39	0.61	0.99	0.96	1.2	1.93	1.28	2.68	0.62	0.91	0.58	0.44	0.7375	0.6375	1.7725	27.63	44.06	70.06	67	81.14	129.18	97.07	192.13	46.04	66.06	42	30.03	52.1875	46.0325	124.88	-1.12143	1.39358
102640717	'Gm36718'	mRNA	0	0	0	0	4.16	0	0	0	0	0	0	0	0	0	1.04	0	0	0	0	2.87	0	0	0	0	0	0	0	0	0	0.7175	0	0	0	0	46	0	0	0	0	0	0	0	0	0	11.5	-6.06504	6.08652
102640722	'Gm36722'	mRNA	0	0.04	0	0.64	0	0	0	0	1.17	1.33	1.17	1.04	0.17	1.1775	0	0	0.03	0	0.48	0	0	0	0	0.76	0.9	0.71	0.72	0.1275	0.7725	0	0	2	0	33	0	0	0	0	56	65	51	49	8.75	55.25	0	5.8423	-8.29374
102640804	'Gm21818'	mRNA	4.06	14.04	31.19	38.94	6.76	8.56	10.25	9.49	37.95	29.84	24.19	37.82	22.0575	32.45	8.765	2.09	8.79	21.29	28.87	4.67	6.14	6.01	7.07	24.83	20.24	14.62	26.23	15.26	21.48	5.9725	39.2	163.62	384.45	518.06	78.44	104.63	114.41	129.42	464.21	375.87	270.74	467.48	276.332	394.575	106.725	1.58558	-1.97737
102640809	'Gm36789'	mRNA	0	0.24	0	0	0.03	0	0.05	0.09	0.03	0	0	0	0.06	0.0075	0.0425	0	0.15	0	0	0.02	0	0.03	0.07	0.02	0	0	0	0.0375	0.005	0.03	0	9	0	0	1.07	0	2	4	1	0	0	0	2.25	0.25	1.7675	0.669067	2.38617
102641031	'LOC102641031'	mRNA	0.02	0	0	0.08	0	0	0	0	0	0	0	0	0.025	0	0	0.01	0	0	0.06	0	0	0	0	0	0	0	0	0.0175	0	0	1	0	0	5	0	0	0	0	0	0	0	0	1.5	0	0	3.21756
102641068	'Gm38529'	mRNA	1.9	0.03	0.02	0.04	0	0	0.03	0.07	0.17	0.16	0.05	0.05	0.4975	0.1075	0.025	0.98	0.02	0.02	0.03	0	0	0.02	0.05	0.11	0.11	0.03	0.03	0.2625	0.07	0.0175	60	1	1	2	0	0	1	3	7	7	2	2	16	4.5	1	3.85358	-2.30823
102641086	'LOC102641086'	mRNA	13.27	1.77	23.17	5.36	0	0.33	0	0	0	0	0	0	10.8925	0	0.0825	6.83	1.11	15.82	3.98	0	0.24	0	0	0	0	0	0	6.935	0	0.06	37.53	5.55	76.56	19.24	0	1.08	0	0	0	0	0	0	34.72	0	0.27	6.87649	0.662106
102641157	'Gm38538'	mRNA	0.14	0.1	0.18	0.5	0.65	0.13	1.27	0.72	0.25	0.54	0.73	0.77	0.23	0.5725	0.6925	0.07	0.06	0.12	0.37	0.45	0.09	0.74	0.54	0.16	0.37	0.44	0.54	0.155	0.3775	0.455	1.88	1.62	3.16	9.41	10.75	2.23	20.21	13.92	4.32	9.75	11.51	13.51	4.0175	9.7725	11.7775	-1.40248	0.114453
102641463	'Gm17175'	mRNA	0.07	0.03	0.13	0.3	0.33	0.09	0.17	0.17	0.04	0.23	0.09	0.32	0.1325	0.17	0.19	0.04	0.02	0.09	0.22	0.23	0.06	0.1	0.13	0.03	0.16	0.06	0.22	0.0925	0.1175	0.13	1.85	1.07	4.42	11.26	11.09	3.04	5.39	6.65	1.51	8.44	2.92	11.13	4.65	6	6.5425	-0.396533	0.0839663
102641557	'Gm38564'	mRNA	0	0	0.05	0	0	0	0	0.05	0	0	0	0	0.0125	0	0.0125	0	0	0.04	0	0	0	0	0.04	0	0	0	0	0.01	0	0.01	0	0	3	0	0	0	0	3	0	0	0	0	0.75	0	0.75	0.167965	1.92577
102642386	'LOC102642386'	mRNA	0	0.51	0.72	2.12	1.81	0.48	1.07	0.76	3.03	0.59	1.85	0.47	0.8375	1.485	1.03	0	0.32	0.49	1.57	1.25	0.35	0.63	0.56	1.99	0.4	1.12	0.33	0.595	0.96	0.6975	0	4	6.04	19.14	14	4	8	7	25	5.03	14.04	4	7.295	12.0175	8.25	0.0182233	-0.532476
102643210	'Gm38664'	mRNA	0	0	0	0.04	0	0	0	0.07	0	0.04	0	0.02	0.01	0.015	0.0175	0	0	0	0.03	0	0	0	0.05	0	0.03	0	0.01	0.0075	0.01	0.0125	0	0	0	2	0	0	0	4	0	2	0	1	0.5	0.75	1	-0.744956	0.235967
102644	'Oaf'	mRNA	0	0	0.08	0	0.05	0.08	0.97	0.73	0	0.1	0.12	0	0.02	0.055	0.4575	0	0	0.05	0	0.04	0.06	0.57	0.54	0	0.07	0.07	0	0.0125	0.035	0.3025	0	0	3	0	2	3	34	31	0	4	4	0	0.75	2	17.5	-4.26997	2.9535
102657	'Cd276'	mRNA	0	0	0	0	0	0.33	2.27	0.69	0	0.07	0	0	0	0.0175	0.8225	0	0	0	0	0	0.23	1.33	0.51	0	0.05	0	0	0	0.0125	0.5175	0	0	0	0	0	17	110	40	0	4	0	0	0	1	41.75	-7.53605	5.09759
102680	'Slc6a20a'	mRNA	1.76	38.52	9.35	2.71	4.5	5.45	51.83	6.79	16.92	12.3	26.21	2.53	13.085	14.49	17.1425	0.91	24.11	6.38	2.01	3.1	3.91	30.39	5.06	11.07	8.34	15.84	1.75	8.3525	9.25	10.615	39.72	1074.32	275.96	86.31	127.39	159.61	1403.48	221.91	499.99	371.92	702.63	74.06	369.077	412.15	478.098	0.0409547	0.00736326
102693	'Phldb1'	mRNA	0	0	0.14	0	0.1	0.22	0.74	0.1	0.02	0	0	0	0.035	0.005	0.29	0	0	0.1	0	0.07	0.16	0.43	0.07	0.01	0	0	0	0.025	0.0025	0.1825	0	0	14	0	9	20	64	10	1	0	0	0	3.5	0.25	25.75	-2.61574	6.21437
102747	'Lrrc49'	mRNA	15.7	24.24	22.98	20.4	19.39	16.07	39.78	22.29	36.42	23.25	23.63	18.89	20.83	25.5475	24.3825	8.08	15.17	15.69	15.12	13.39	11.51	23.32	16.61	23.83	15.78	14.28	13.1	13.515	16.7475	16.2075	565	1042	1121	1032	910	720	1616	1124	1730	1123	990	841	940	1171	1092.5	-0.0222484	-0.198134
102774	'Bbs4'	mRNA	183.2	186.3	109.01	53.38	72.79	91.15	177.98	104.47	168.42	138.86	165.83	92.93	132.972	141.51	111.597	94.33	116.64	74.42	39.57	50.27	65.31	104.34	77.85	110.2	94.22	100.22	64.43	81.24	92.2675	74.4425	5550	7215	4469	2357	2875	3705	6709	4746	6921	5835	6172	3774	4897.75	5675.5	4508.75	0.255092	-0.424674
102791	'Tcta'	mRNA	0	0.61	0.04	0.37	0.23	0.04	1.93	1.66	1.15	0.11	0.83	0.69	0.255	0.695	0.965	0	0.38	0.02	0.27	0.16	0.03	1.13	1.24	0.76	0.07	0.5	0.48	0.1675	0.4525	0.64	0	16	1	11	6	1	49	51	32	3	21	19	7	18.75	26.75	-1.54507	0.3193
102857	'Slc6a8'	mRNA	0	0	0.08	0.32	0	0.35	0.03	0.3	0	0.01	0	0	0.1	0.0025	0.17	0	0	0.05	0.24	0	0.25	0.02	0.22	0	0.01	0	0	0.0725	0.0025	0.1225	0	0	5	23	0	23	2	22	0	1	0	0	7	0.25	11.75	-0.568488	5.2864
102866	'Pls3'	mRNA	1.12	3.45	1.38	0.68	3.54	3.35	10.9	10.26	0.58	0.78	0.26	0.29	1.6575	0.4775	7.0125	0.58	2.16	0.94	0.51	2.44	2.4	6.39	7.65	0.38	0.53	0.16	0.2	1.0475	0.3175	4.72	44	168	71	38	176	172	517	586	30	41	12	15	80.25	24.5	362.75	-1.94495	3.74132
102871	'Radx'	mRNA	0.28	4.25	3.31	4.64	3.84	1.63	1.1	1.42	2.01	2.44	2.23	1.35	3.12	2.0075	1.9975	0.14	2.66	2.26	3.44	2.65	1.17	0.64	1.06	1.31	1.65	1.35	0.93	2.125	1.31	1.38	13	249	206	311	230	99	63	98	125	155	126	83	194.75	122.25	122.5	0.797781	0.0334954
102902673	'Gm21992'	mRNA	0	0	0	0	0	0	0.19	0.27	0	0	0	0	0	0	0.115	0	0	0	0	0	0	0.11	0.2	0	0	0	0	0	0	0.0775	0	0	0	0	0	0	8.14	13.86	0	0	0	0	0	0	5.5	-4.59477	4.62617
102920	'Cenpi'	mRNA	7.37	13.95	41.1	30.52	27.03	12.57	15.01	17.67	34.2	25.8	18.76	16.68	23.235	23.86	18.07	3.8	8.74	28.06	22.63	18.66	9.01	8.8	13.17	22.38	17.5	11.34	11.56	15.8075	15.695	12.41	306	513	1218	1052	888	468	493	636	1133	927	662	546	772.25	817	621.25	0.437607	-0.409864
102954	'Nudt10'	mRNA	0.15	0.44	0.46	0.17	0.39	0.28	0.83	0.74	0.96	0.75	1.36	0.2	0.305	0.8175	0.56	0.07	0.28	0.31	0.13	0.27	0.2	0.48	0.55	0.63	0.51	0.82	0.14	0.1975	0.525	0.375	3	12.24	13	5	11	9.35	20.41	22.72	25.8	23.05	36.76	6.6	8.31	23.0525	15.87	-0.713864	-0.594325
102991	'AU022751'	mRNA	2852.1	1404.46	752.58	869.46	806.69	835.14	5809.84	855.32	1448.48	1380.68	2560.16	1018.99	1469.65	1602.08	2076.75	1468.52	879.28	513.78	644.5	557.07	598.41	3406.04	637.4	947.78	936.75	1547.35	706.52	876.52	1034.6	1299.73	62458	40117	21867	27010	22257	24158	171624	27941	44012	42277	69807	29082	37863	46294.5	61495	-0.474745	0.191874
103080	'Sept10'	mRNA	0	0	0.27	0	1	1.4	1.07	2.78	0.43	0.24	0.15	0	0.0675	0.205	1.5625	0	0	0.19	0	0.69	1.01	0.62	2.07	0.28	0.16	0.09	0	0.0475	0.1325	1.0975	0	0	6	0	32	57	36	124	12	10	3	0	1.5	6.25	62.25	-5.267	3.28601
103098	'Slc6a15'	mRNA	30.61	36.94	27.29	21.97	37.63	25.47	41.62	19.55	43.7	32.7	37.2	25.33	29.2025	34.7325	31.0675	15.76	23.13	18.63	16.28	25.99	18.25	24.4	14.57	28.59	22.19	22.48	17.56	18.45	22.705	20.8025	1319	1991	1559	1347	2081	1445	2181	1237	2502	1912	1934	1432	1554	1945	1736	-0.0402498	-0.211798
103135	'Pan2'	mRNA	68.75	80.03	64.26	74.3	61.67	36.44	153.43	43.35	64.75	49.99	79.88	38.19	71.835	58.2025	73.7225	35.4	50.1	43.87	55.08	42.59	26.11	89.95	32.31	42.36	33.92	48.28	26.48	46.1125	37.76	47.74	3815	5607	4778	5939	4432	2684	10498	3569	4827	3810	5383	2791	5034.75	4202.75	5295.75	0.155394	0.2055
103136	'Pwp1'	mRNA	0.03	0.97	1.94	2.7	2.79	0.51	3	2.12	4.55	1.99	2.56	1.82	1.41	2.73	2.105	0.02	0.6	1.33	2	1.93	0.36	1.76	1.58	2.98	1.35	1.55	1.26	0.9875	1.785	1.4075	1	38	81	121	112	21	115	98	190	85	97	75	60.25	111.75	86.5	-0.269211	-0.449718
103140	'Gstt3'	mRNA	0	0	0	0	0.04	0.28	0.52	0.09	0.31	1.47	1.89	0	0	0.9175	0.2325	0	0	0	0	0.02	0.2	0.31	0.07	0.2	1	1.14	0	0	0.585	0.15	0	0	0	0	1	8	14	3	9	44	50	0	0	25.75	6.5	-4.95777	-2.07628
103142	'Rdh9'	mRNA	1.59	0.34	0.18	0.13	0.19	0.43	1.46	0.55	0.18	0.19	0.52	0.3	0.56	0.2975	0.6575	0.82	0.21	0.12	0.09	0.13	0.31	0.85	0.41	0.12	0.13	0.31	0.21	0.31	0.1925	0.425	53	14.06	8	6	8	18.54	58.69	26.6	8.1	8.49	20.62	13	20.265	12.5525	27.9575	-0.398155	1.00294
103149	'Upb1'	mRNA	0	0.32	0.08	0.04	0.33	0.2	0.28	0.64	0.06	0.14	0.35	0.2	0.11	0.1875	0.3625	0	0.2	0.06	0.03	0.23	0.15	0.17	0.48	0.04	0.09	0.21	0.14	0.0725	0.12	0.2575	0	15	4.03	2	16	10.12	13.08	35.22	3	7	16	10	5.2575	9	18.605	-1.6104	0.98656
103161	'Apof'	mRNA	0	0	0	0.12	0	0.22	0	0	0	0	0	0	0.03	0	0.055	0	0	0	0.09	0	0.16	0	0	0	0	0	0	0.0225	0	0.04	0	0	0	5	0	8	0	0	0	0	0	0	1.25	0	2	-0.605809	3.5831
103172	'Chchd10'	mRNA	11.27	6.1	19.61	8.08	24.45	112.96	102.52	215.93	13.6	13.44	3.84	3.14	11.265	8.505	113.965	5.8	3.82	13.39	5.99	16.88	80.94	60.11	160.91	8.9	9.12	2.32	2.18	7.25	5.63	79.71	194	129	439	195	523	2507	2099	5353	304	308	78	70	239.25	190	2620.5	-3.32631	3.70741
103199	'Fig4'	mRNA	0	0.2	0.73	0.22	0.73	0.34	1.03	0.87	0.2	0.07	0.31	0.15	0.2875	0.1825	0.7425	0	0.12	0.5	0.17	0.51	0.24	0.6	0.65	0.13	0.05	0.19	0.1	0.1975	0.1175	0.5	0	10	39	13	38	18	51	52	11	4	15	8	15.5	9.5	39.75	-1.14568	1.99094
103213	'Traf3ip2'	mRNA	0.18	0.77	0.39	0.06	0.43	0.62	1.87	1.01	0.3	0.33	1.08	0.23	0.35	0.485	0.9825	0.09	0.48	0.26	0.04	0.3	0.44	1.09	0.75	0.19	0.22	0.65	0.16	0.2175	0.305	0.645	5	29	18	3	15	22	72	50	12	14	39	8	13.75	18.25	39.75	-1.27209	1.01573
103220	'Ttc41'	mRNA	1.67	2.83	6.46	9.93	8.7	2.1	1.38	5.64	3.75	4.2	3.66	4.93	5.2225	4.135	4.455	0.86	1.77	4.41	7.36	6.01	1.51	0.81	4.2	2.45	2.85	2.21	3.42	3.6	2.7325	3.1325	48	111.39	263	414.95	309	84	49.29	230	140.13	171	128.3	203.38	209.335	160.702	168.072	0.433293	0.0555813
103236	'Csnk1g2'	mRNA	83.2	5.59	3.14	2.5	4.13	7.6	19.84	6.32	4.33	4.96	10.9	5.16	23.6075	6.3375	9.4725	42.84	3.5	2.14	1.85	2.85	5.44	11.63	4.71	2.83	3.37	6.59	3.58	12.5825	4.0925	6.1575	2284	190	113	97	143	271	659	252	156	183	356	184	671	219.75	331.25	0.923554	0.460095
103266	'Tmem263'	mRNA	3.03	2.53	4.08	0.78	3.16	8.34	10.83	19.28	1.99	3.62	1.26	0.93	2.605	1.95	10.4025	1.56	1.58	2.79	0.58	2.18	5.98	6.35	14.37	1.3	2.46	0.76	0.65	1.6275	1.2925	7.22	144.33	150.21	256.68	52.61	191.88	520.01	627.85	1343.8	125.79	233.55	72	58	150.958	122.335	670.885	-2.03188	2.35444
103268	'Cep57l1'	mRNA	242.41	298.97	158.29	122.3	148.39	167.51	238.46	158.19	206.1	210.67	256.88	185.71	205.493	214.84	178.137	124.81	187.18	108.07	90.66	102.48	120.03	139.8	117.89	134.86	142.93	155.25	128.76	127.68	140.45	120.05	6439	9948	5567	4681	5088	5909	7728	6222	7286	7619	8184	6493	6658.75	7395.5	6236.75	0.218445	-0.314813
103284	'Zc3h10'	mRNA	0.93	0	0.63	0.49	0.53	0.03	0.82	0.25	0.36	0.5	0.66	0.13	0.5125	0.4125	0.4075	0.48	0	0.43	0.37	0.37	0.02	0.48	0.19	0.24	0.34	0.4	0.09	0.32	0.2675	0.265	29	0	25	25	17	1	28	13	12	20	24	6	19.75	15.5	14.75	0.558925	-0.188076
103406	'Zfr2'	mRNA	0.79	0	0	0	0.34	0	0.3	0.28	0	0.04	0.16	0	0.1975	0.05	0.23	0.41	0	0	0	0.23	0	0.17	0.21	0	0.02	0.1	0	0.1025	0.03	0.1525	33	0	0	0	18	0	15	17	0	2	8	0	8.25	2.5	12.5	-0.828854	2.31937
103425	'Ncln'	mRNA	3.81	0.25	0.19	0.51	0.35	0.11	7.27	0.76	0.43	0.12	0.38	0.05	1.19	0.245	2.1225	1.96	0.16	0.13	0.38	0.24	0.08	4.26	0.57	0.28	0.08	0.23	0.04	0.6575	0.1575	1.2875	136	11	9	28	16	5	325	43	21	6	16	3	46	11.5	97.25	-0.931445	2.8074
103466	'Nt5dc3'	mRNA	1.09	0.08	0.18	0.22	0.23	0.35	0.1	0.4	0.13	0.24	0.53	0.33	0.3925	0.3075	0.27	0.56	0.05	0.12	0.16	0.16	0.25	0.06	0.3	0.09	0.16	0.32	0.23	0.2225	0.2	0.1925	83.71	8.03	18.03	24.02	23	34.78	9	44.91	13.56	25.05	48.99	32.74	33.4475	30.085	27.9225	0.149476	-0.0939281
103468	'Nup107'	mRNA	160.43	91.42	61.35	53.91	72.12	49.79	139.87	51.57	78.85	68.25	98.58	67.65	91.7775	78.3325	78.3375	82.61	57.23	41.88	39.96	49.8	35.68	82	38.43	51.6	46.3	59.58	46.91	55.42	51.0975	51.4775	6151	4377	3111	2944	3524	2503	6527	2897	4011	3547	4532	3393	4145.75	3870.75	3862.75	0.210122	-0.111735
103511	'Calhm5'	mRNA	0	0	0	0	0	0	0	0	0	0.04	0.08	0	0	0.03	0	0	0	0	0	0	0	0	0	0	0.02	0.05	0	0	0.0175	0	0	0	0	0	0	0	0	0	0	1	2	0	0	0.75	0		-2.01173
103534	'Mgat4b'	mRNA	71.47	8.01	6.03	1.98	5.3	5.92	22.12	6.92	4.86	7.51	17.09	3.39	21.8725	8.2125	10.065	36.8	5.01	4.11	1.46	3.66	4.24	12.97	5.16	3.18	5.09	10.33	2.35	11.845	5.2375	6.5075	2124	295	235	83	199	229	793	299	190	300	605	131	684.25	306.5	380	0.805683	0.190266
103537	'Mbtd1'	mRNA	497.06	82.44	108.37	104.56	222.34	167.32	136.53	105.74	110.83	108.71	202.29	176.96	198.107	149.697	157.982	255.93	51.61	73.99	77.51	153.54	119.89	80.04	78.8	72.52	73.76	122.27	122.69	114.76	97.81	108.067	33915	7027	9829	10233	19426	14942	11058	10588	10074	10082	16542	15788	15251	13121.5	14003.5	0.0264924	0.0859954
103551	'Epop'	mRNA	0.81	0	0	0	0	0.14	0.06	0	0	0	0.15	0	0.2025	0.0375	0.05	0.42	0	0	0	0	0.1	0.03	0	0	0	0.09	0	0.105	0.0225	0.0325	23	0	0	0	0	5	2	0	0	0	5	0	5.75	1.25	1.75	1.38965	0.631064
103554	'Psme4'	mRNA	164.13	51.36	76.22	66.29	136.57	77.67	50.16	55.59	59.66	56.07	103.03	84.49	89.5	75.8125	79.9975	84.51	32.16	52.03	49.14	94.31	55.65	29.4	41.43	39.04	38.04	62.27	58.58	54.46	49.4825	55.1975	13043.2	5193	8175	7605	14038	8162.96	4906.99	6552.96	6410	6113	9892	8863	8504.06	7819.5	8415.23	-0.0241846	0.124202
103573	'Xpo1'	mRNA	14.27	3.88	7.83	11.47	19.32	10.35	4.67	9.88	8.71	6.58	10.03	11.07	9.3625	9.0975	11.055	7.35	2.43	5.34	8.5	13.34	7.42	2.74	7.36	5.7	4.47	6.06	7.68	5.905	5.9775	7.715	898	306	654	1031	1549	856	358	911	727	562	759	908	722.25	739	918.5	-0.353045	0.331632
103583	'Fbxw11'	mRNA	27.82	8.16	4.36	3.21	4.87	5.71	11.51	4.44	8.27	6.7	14.47	8.36	10.8875	9.45	6.6325	14.33	5.11	2.98	2.38	3.36	4.09	6.75	3.31	5.41	4.54	8.75	5.8	6.2	6.125	4.3775	1474	540	308	250	333	406	749	349	591	490	928	589	643	649.5	459.25	0.488486	-0.591572
103611159	'Gm38667'	mRNA	0.09	0	0	0.01	0	0	0	0	0	0.03	0	0	0.025	0.0075	0	0.04	0	0	0.01	0	0	0	0	0	0.02	0	0	0.0125	0.005	0	5	0	0	1	0	0	0	0	0	2	0	0	1.5	0.5	0	2.87469	-1.56034
103655	'Sec14l4'	mRNA	0	0	0	0	0	0	0	0	0	0.18	0	0	0	0.045	0	0	0	0	0	0	0	0	0	0	0.12	0	0	0	0.03	0	0	0	0	0	0	0	0	0	0	9	0	0	0	2.25	0		-3.71216
103677	'Smg6'	mRNA	29.96	9.11	6.04	3.62	6.35	7.71	14.69	8.4	8.05	8.58	10.76	8.06	12.1825	8.8625	9.2875	15.43	5.71	4.12	2.68	4.38	5.52	8.61	6.26	5.27	5.82	6.5	5.58	6.985	5.7925	6.1925	2243.51	851	597.74	386	607.37	755.39	1322.08	920.74	800.98	870.53	967.11	782.87	1019.56	855.372	901.395	0.185052	-0.0248671
103694	'Tmed4'	mRNA	0	3.42	3.35	0.71	0.97	3.95	17.6	11.23	3.47	2.96	5.83	2.56	1.87	3.705	8.4375	0	2.14	2.29	0.53	0.67	2.83	10.32	8.37	2.27	2.01	3.52	1.77	1.24	2.3925	5.5475	0	80	83	19	23	97	399	308	86	75	131	63	45.5	88.75	206.75	-1.85579	1.04946
103710	'Slc35e4'	mRNA	6.59	3.86	2.07	1.89	1.86	1.47	8.14	1.55	3.8	2.96	3.23	0.93	3.6025	2.73	3.255	3.39	2.42	1.42	1.4	1.28	1.05	4.77	1.15	2.48	2.01	1.95	0.64	2.1575	1.77	2.0625	251	183	104	102	90	73	376	86	191	152	147	46	160	134	156.25	0.21603	0.0555198
103711	'Pnpo'	mRNA	2.12	2.28	1.56	2.38	0.84	0.35	10.24	3.97	2.84	2.74	3.13	2.05	2.085	2.69	3.85	1.09	1.43	1.07	1.76	0.58	0.25	6	2.96	1.86	1.86	1.89	1.42	1.3375	1.7575	2.4475	52	69	50	82	26	11	301	141	91	90	91	65	63.25	84.25	119.75	-0.58763	0.257421
103712	'6330403K07Rik'	mRNA	0	0	0	0	0	0	0.22	0.04	0.25	0.04	0	0	0	0.0725	0.065	0	0	0	0	0	0	0.13	0.03	0.16	0.03	0	0	0	0.0475	0.04	0	0	0	0	0	0	5	1	6	1	0	0	0	1.75	1.5	-2.67072	-0.500211
103724	'Tbc1d10a'	mRNA	13.97	3.08	1.44	1.21	2.02	1.35	19.81	1.78	2.41	2.65	5.79	1.01	4.925	2.965	6.24	7.19	1.93	0.98	0.9	1.4	0.97	11.61	1.33	1.58	1.8	3.5	0.7	2.75	1.895	3.8275	323	88	43	39	58.04	40.16	580	60	72	81	159	30	123.25	85.5	184.55	-0.437262	0.874032
103733	'Tubg1'	mRNA	77.32	86.71	34.66	27.01	13.57	42.01	138.02	35.9	54.41	50.83	73.32	23.4	56.425	50.49	57.375	39.81	54.28	23.66	20.02	9.37	30.1	80.92	26.75	35.6	34.48	44.32	16.23	34.4425	32.6575	36.785	1479.71	2053.18	877.93	725.82	323.54	1041.94	3183.23	993.77	1362.17	1305.12	1663.48	582.84	1284.16	1228.4	1385.62	0.117667	0.0116708
103737	'Pex12'	mRNA	11.78	11.31	26.09	17.45	16.06	7.97	11.94	12.81	23.22	15.96	19.81	9.5	16.6575	17.1225	12.195	6.06	7.08	17.81	12.93	11.09	5.71	7	9.54	15.2	10.83	11.97	6.59	10.97	11.1475	8.335	332.7	399.43	969.74	691.89	576.76	290.7	407.65	526.73	865.64	608.13	673.62	351.56	598.44	624.737	450.46	0.535587	-0.494581
103742	'Mien1'	mRNA	7.3	3.23	8.63	6.37	15.13	38.34	31.33	71.92	7.85	7.27	3.37	4.56	6.3825	5.7625	39.18	3.76	2.02	5.89	4.72	10.45	27.47	18.37	53.59	5.14	4.94	2.04	3.16	4.0975	3.82	27.47	53	30	79	63	138	356	265	734	72	74	33	56	56.25	58.75	373.25	-2.6208	2.58471
103743	'Tmem98'	mRNA	0	0	0.46	0	0.1	0.61	5.74	2.94	0	0.32	0	0	0.115	0.08	2.3475	0	0	0.32	0	0.07	0.44	3.37	2.19	0	0.22	0	0	0.08	0.055	1.5175	0	0	10	0	2	13	113	70	0	7	0	0	2.5	1.75	49.5	-4.00025	4.54925
103765	'Tmem17'	mRNA	0	2.14	1.63	1.24	0.52	1.59	0.87	2.01	1.39	2.56	2.99	2.43	1.2525	2.3425	1.2475	0	1.34	1.11	0.92	0.36	1.14	0.51	1.5	0.91	1.74	1.81	1.69	0.8425	1.5375	0.8775	0	41	33	27	10	32	16	45	28	53	55	49	25.25	46.25	25.75	0.162212	-0.894154
103768	'Tubg2'	mRNA	206.37	144.6	49.28	31.93	58.5	105.07	519.88	105.03	66.86	77.4	138.23	33.71	108.045	79.05	197.12	106.26	90.53	33.65	23.67	40.4	75.29	304.78	78.27	43.75	52.52	83.54	23.37	63.5275	50.795	124.685	4159.29	3730.82	1346.07	936.18	1508.46	2858.06	13042.8	3182.23	1827.83	2166.88	3438.52	913.16	2543.09	2086.6	5147.88	-0.819466	1.12314
103784	'Wdr92'	mRNA	56.84	103.86	45.45	33.54	35.83	45.82	99.19	52.16	64	65.54	69.55	34.75	59.9225	58.46	58.25	29.27	65.02	31.03	24.86	24.74	32.83	58.15	38.87	41.88	44.46	42.03	24.09	37.545	38.115	38.6475	2448.3	5566.03	2578.99	2049.03	1963.56	2577.48	5183.91	3280.16	3645.01	3812.59	3583.07	1950.07	3160.59	3247.68	3251.28	0.152619	-0.101822
103806	'Maml1'	mRNA	7.72	0.75	0.39	0.43	1.86	2.28	2.21	0.9	1.04	1.34	2.57	1.5	2.3225	1.6125	1.8125	3.98	0.47	0.27	0.32	1.29	1.63	1.29	0.67	0.68	0.91	1.55	1.04	1.26	1.045	1.22	551	67	37	44	170	213	192	94	99	138	222	140	174.75	149.75	167.25	-0.116199	0.136514
103836	'Zfp692'	mRNA	22.4	21.02	17.76	22.42	19.32	20.14	45.76	21.5	19.48	28.97	26.95	25.36	20.9	25.19	26.68	11.54	13.16	12.12	16.62	13.34	14.43	26.83	16.02	12.75	19.66	16.29	17.58	13.36	16.57	17.655	522	589	522	713	546	588	1257	703	579	880	731	744	586.5	733.5	773.5	-0.217607	-0.0511249
103841	'Cuedc1'	mRNA	0.55	0.09	0	0	0	0.14	0.7	0.43	0	0.13	0	0	0.16	0.0325	0.3175	0.28	0.05	0	0	0	0.1	0.41	0.32	0	0.09	0	0	0.0825	0.0225	0.2075	22	4	0	0	0	7	33	24	0	7	0	0	6.5	1.75	16	-1.31432	2.94312
103844	'Inca1'	mRNA	2.3	3.79	5.82	3.69	3.06	5.13	3.19	4.2	3.03	2.19	1.77	1.42	3.9	2.1025	3.895	1.18	2.37	3.97	2.73	2.12	3.67	1.87	3.13	1.98	1.49	1.07	0.98	2.5625	1.38	2.6975	27	56	92	66	44	84	46	79	50	38	27	22	60.25	34.25	63.25	0.0492401	0.867849
103850	'Nt5m'	mRNA	3.39	0.5	0	1.21	0.16	0	2.24	4.21	0.58	0	0.52	0.79	1.275	0.4725	1.6525	1.75	0.31	0	0.9	0.11	0	1.31	3.13	0.38	0	0.31	0.55	0.74	0.31	1.1375	50	9	0	25	3	0	39	89	11	0	9	15	21	8.75	32.75	-0.550021	1.70347
103889	'Hoxb2'	mRNA	1.05	0.29	0.11	0	0	0	0.24	0	0	0.11	0	0.05	0.3625	0.04	0.06	0.54	0.18	0.07	0	0	0	0.14	0	0	0.07	0	0.04	0.1975	0.0275	0.035	15	5	2	0	0	0	5	0	0	2	0	1	5.5	0.75	1.25	2.32699	0.291132
103963	'Rpn1'	mRNA	48.82	9.17	6.43	5.74	11.69	7.15	55.8	14.34	7.59	9.47	12.55	7.56	17.54	9.2925	22.245	25.13	5.74	4.39	4.26	8.07	5.13	32.71	10.68	4.97	6.42	7.58	5.24	9.88	6.0525	14.1475	2240	524	389	374	683	429	3109	961	461	587	689	452	881.75	547.25	1295.5	-0.478673	1.03908
103964	'Try5'	mRNA	1.83	4.17	2.21	2.26	3.62	2.83	3.51	6.74	2.49	3.29	4.22	7.03	2.6175	4.2575	4.175	0.94	2.61	1.51	1.67	2.5	2.02	2.06	5.02	1.63	2.23	2.55	4.87	1.6825	2.82	2.9	14.64	40.09	22.42	24.78	34.42	28.47	32.22	75.73	25.09	34.12	39	71.91	25.4825	42.53	42.71	-0.601107	-0.100401
103967	'Dnm3'	mRNA	1.61	1.36	0.45	0.61	1.56	0.75	0.88	1.37	0.9	0.82	1.35	1.29	1.0075	1.09	1.14	0.83	0.85	0.31	0.45	1.08	0.54	0.51	1.02	0.59	0.56	0.82	0.89	0.61	0.715	0.7875	47	71	25	27	103	42	53	67	69	55	73	80	42.5	69.25	66.25	-0.579715	-0.0961385
103978	'Gpc5'	mRNA	0.82	1.33	1.08	0.67	0.19	0.64	0.64	0.19	0.54	0.79	0.26	0.67	0.975	0.565	0.415	0.42	0.84	0.74	0.5	0.13	0.46	0.37	0.14	0.35	0.54	0.16	0.46	0.625	0.3775	0.275	48	51	42	24	6	27	31	20	19	27	8	23	41.25	19.25	21	1.09272	-0.00465005
103988	'Gck'	mRNA	0	0.15	0.08	0	0.03	0.32	0.7	0.43	0	0	0	0	0.0575	0	0.37	0	0.1	0.05	0	0.02	0.23	0.41	0.32	0	0	0	0	0.0375	0	0.245	0	6	3	0	1	12	25	18	0	0	0	0	2.25	0	14	-2.35404	6.09113
104001	'Rtn1'	mRNA	0.22	0.36	0.17	0	0	0	0.09	0	1.24	1.21	3.71	2.27	0.1875	2.1075	0.0225	0.11	0.23	0.12	0	0	0	0.05	0	0.81	0.82	2.24	1.58	0.115	1.3625	0.0125	4	16	4	0	0	0	4	0	29	30	83	55	6	49.25	1	2.99727	-5.79585
104009	'Qsox1'	mRNA	0.69	2.2	0.7	1.32	0.08	0.8	8.96	1.01	0.95	1.36	1.25	0.9	1.2275	1.115	2.7125	0.35	1.38	0.48	0.98	0.05	0.58	5.25	0.75	0.62	0.92	0.75	0.63	0.7975	0.73	1.6575	21	89	28	57	3	32	368	54	41	56	51	36	48.75	46	114.25	-0.795396	1.00775
104010	'Cdh22'	mRNA	0.02	0	0	0	0	0	0	0	0	0	0	0	0.005	0	0	0.01	0	0	0	0	0	0	0	0	0	0	0	0.0025	0	0	1	0	0	0	0	0	0	0	0	0	0	0	0.25	0	0	0.810954
104015	'Synj1'	mRNA	46.73	10.9	16.85	10.44	19.18	14.35	14.64	9.06	13.02	10.77	24.36	18.07	21.23	16.555	14.3075	24.06	6.82	11.5	7.74	13.25	10.28	8.59	6.75	8.52	7.31	14.72	12.53	12.53	10.77	9.7175	4080.58	1261.38	2004.13	1344.39	2189.82	1647.96	1571.62	1205.93	1577.92	1296.57	2569.1	2077.47	2172.62	1880.27	1653.83	0.351189	-0.201698
104027	'Synpo'	mRNA	0.3	0	0.15	0.08	0.05	0.84	2.41	0.71	0	0.08	0.24	0.03	0.1325	0.0875	1.0025	0.15	0	0.1	0.06	0.04	0.6	1.41	0.53	0	0.06	0.14	0.02	0.0775	0.055	0.645	23	0	14	7	4	67	210	64	0	8	20	2	11	7.5	86.25	-2.84678	3.37695
104069	'Sncb'	mRNA	0.33	0.16	0	0	0	0	0.28	0.05	0	0	0.06	0	0.1225	0.015	0.0825	0.17	0.1	0	0	0	0	0.16	0.03	0	0	0.03	0	0.0675	0.0075	0.0475	5	3	0	0	0	0	5	1	0	0	1	0	2	0.25	1.5	0.621138	1.97974
104080	'Nxph4'	mRNA	0	0	0	0	0	0	0.21	0	0	0	0	0	0	0	0.0525	0	0	0	0	0	0	0.12	0	0	0	0	0	0	0	0.03	0	0	0	0	0	0	5	0	0	0	0	0	0	0	1.25	-2.36402	2.39436
104082	'Wdr7'	mRNA	3.72	0.55	1.21	1.16	0.97	0.09	1.3	0.88	1.11	0.88	1.28	0.96	1.66	1.0575	0.81	1.92	0.34	0.82	0.86	0.67	0.07	0.76	0.65	0.73	0.59	0.78	0.67	0.985	0.6925	0.5375	339	62	145	150	113	11	144	117	134	108	140	114	174	124	96.25	0.910756	-0.483685
104086	'Cyp27a1'	mRNA	0	0.03	0.03	1.26	0.28	0.17	0.22	0.36	0.07	0	0.33	0	0.33	0.1	0.2575	0	0.02	0.02	0.93	0.19	0.12	0.13	0.27	0.04	0	0.2	0	0.2425	0.06	0.1775	0	1	1	41	8	5	6	12	2	0	9	0	10.75	2.75	7.75	0.728632	1.55319
104099	'Itga9'	mRNA	188.72	293.28	148.38	89.09	82.75	114.7	212.97	96.7	121.99	121.96	156.47	74.53	179.868	118.737	126.78	97.17	183.61	101.3	66.04	57.14	82.19	124.85	72.07	79.82	82.75	94.57	51.68	112.03	77.205	84.0625	12529	24380	13038	8427	7035	9989	17360	9421	10785	11001	12479	6468	14593.5	10183.2	10951.2	0.583769	0.0160984
104111	'Adcy3'	mRNA	2.91	0.03	0.12	0.08	0.03	0.14	1.51	1	0.44	0.2	0.08	0	0.785	0.18	0.67	1.5	0.02	0.08	0.06	0.02	0.1	0.88	0.75	0.29	0.14	0.05	0	0.415	0.12	0.4375	161	2	9	6	2	10	103	81	32	15	5	0	44.5	13	49	-0.18424	1.71587
104112	'Acly'	mRNA	15.76	6.84	7.5	5.32	9.66	9.03	12	10.54	6.39	6.91	11.03	8.96	8.855	8.3225	10.3075	8.12	4.28	5.12	3.94	6.67	6.47	7.04	7.86	4.18	4.69	6.66	6.21	5.365	5.435	7.01	882	477	554	423	690	665	820	863	475	523	740	654	584	598	759.5	-0.33354	0.280926
104130	'Ndufb11'	mRNA	56.64	36.69	39.18	37.67	27.68	55.55	41.44	102.22	26.09	40.38	34.86	59.37	42.545	40.175	56.7225	29.16	22.97	26.75	27.92	19.11	39.81	24.29	76.17	17.07	27.4	21.07	41.17	26.7	26.6775	39.845	491	385.98	434.97	461	275.98	583	409.98	1205	279.99	459.95	352.98	647	443.238	434.98	618.49	-0.386671	0.411789
104156	'Etv5'	mRNA	0.1	0.76	0.49	0.77	0.28	0.3	2.35	0.38	0.72	0.44	1.52	0.71	0.53	0.8475	0.8275	0.05	0.48	0.33	0.57	0.19	0.22	1.38	0.28	0.47	0.3	0.92	0.5	0.3575	0.5475	0.5175	5	46	31	53	17	19	138	29	46	29	95	45	33.75	53.75	50.75	-0.199691	-0.288829
104158	'Ces1d'	mRNA	3.31	1.41	1.01	1.75	1.96	4.65	4.18	2.2	1.2	1.24	2.15	2.98	1.87	1.8925	3.2475	1.71	0.88	0.69	1.3	1.35	3.33	2.45	1.64	0.79	0.84	1.3	2.06	1.145	1.2475	2.1925	78	41	31	58	58	142	118	75	37	39	60	91	52	56.75	98.25	-0.865038	0.712332
104174	'Gldc'	mRNA	0.08	0.22	0	0.16	0.84	0.08	0.59	0.3	0	0.19	0.17	0.29	0.115	0.1625	0.4525	0.04	0.14	0	0.12	0.58	0.06	0.34	0.22	0	0.13	0.11	0.2	0.075	0.11	0.3	4	13	0	11	51	5	34	21	0	12	10	18	7	10	27.75	-1.81103	1.36002
104175	'Sbk1'	mRNA	22.2	3.35	1.08	1.55	3.19	4	6.93	2.67	3.1	3.14	6.03	3.15	7.045	3.855	4.1975	11.43	2.1	0.74	1.15	2.2	2.87	4.06	1.99	2.03	2.13	3.64	2.19	3.855	2.4975	2.78	1107	208	71	110	203	261	421	196	205	217	360	205	374	246.75	270.25	0.378689	0.0535258
104184	'Blmh'	mRNA	58.78	25.22	27.23	12.64	13.65	19.64	25.15	16.88	18.46	17.09	23.67	18.77	30.9675	19.4975	18.83	30.27	15.79	18.59	9.37	9.42	14.08	14.74	12.58	12.08	11.59	14.31	13.01	18.505	12.7475	12.705	1689	898	1026	513	495	734	871	705	697	660	810	701	1031.5	717	701.25	0.594063	-0.103693
104215	'Rhoq'	mRNA	1.06	0.49	0.67	0.33	0.78	1.53	0.86	0.93	0.51	0.51	0.31	0.46	0.6375	0.4475	1.025	0.54	0.31	0.46	0.25	0.54	1.09	0.5	0.7	0.33	0.35	0.19	0.32	0.39	0.2975	0.7075	55.3	31.75	46.46	24.77	52.33	104.4	54.53	71.31	35	36.06	19.68	31.12	39.57	30.465	70.6425	-0.843329	1.18394
104245	'Slc6a5'	mRNA	0	0	0.2	0	0.02	0	0	0.11	0	0	0.03	0	0.05	0.0075	0.0325	0	0	0.14	0	0.01	0	0	0.08	0	0	0.02	0	0.035	0.005	0.0225	0	0	8	0	2	0	0	14	0	0	1	0	2	0.25	4	-0.856167	3.64419
104248	'Cabin1'	mRNA	87.93	16.14	9.89	7.85	9.9	11.19	28.16	11.48	7.61	8.85	18.06	10.06	30.4525	11.145	15.1825	45.27	10.11	6.75	5.82	6.84	8.02	16.51	8.56	4.98	6.01	10.91	6.98	16.9875	7.22	9.9825	6369	1933	1150	1004	931	1147	2509	1331	970	1127	1794	1065	2614	1239	1479.5	0.82401	0.145498
104252	'Cdc42ep2'	mRNA	14.58	10.59	6.75	9.95	2.94	5.59	14.46	3.79	11.4	9.6	9.94	4.94	10.4675	8.97	6.695	7.51	6.63	4.61	7.37	2.03	4	8.48	2.83	7.46	6.51	6.01	3.42	6.53	5.85	4.335	251	224	151	240	63	124	296	94	255	220	202	110	216.5	196.75	144.25	0.777828	-0.583306
104263	'Kdm3a'	mRNA	10.05	1.64	2.99	2.37	3.11	1.66	3.06	3.94	4.22	3.9	6.21	4.38	4.2625	4.6775	2.9425	5.17	1.03	2.04	1.76	2.15	1.19	1.8	2.94	2.76	2.64	3.75	3.03	2.5	3.045	2.02	409	93	171	155	189	89	170	268	271	238	316	251	207	269	179	0.209376	-0.65255
104271	'Tex15'	mRNA	0.71	1.23	1.42	1.76	1.63	2.91	2.6	2.22	5.77	1.55	3.41	8.11	1.28	4.71	2.34	0.37	0.77	0.97	1.3	1.13	2.09	1.53	1.65	3.77	1.05	2.06	5.63	0.8525	3.1275	1.6	78	111	222	107	252	207	198	167	310	53	293	395	129.5	262.75	206	-0.572827	-0.390569
104303	'Arl1'	mRNA	32.51	25.52	27.46	18.89	16.51	16.54	44.85	29.26	46.46	34.86	56.5	39.35	26.095	44.2925	26.79	16.74	15.98	18.75	14.01	11.4	11.85	26.29	21.81	30.4	23.65	34.15	27.29	16.37	28.8725	17.8375	756	689	824	619	435	424	1124	876	1414	1086	1560	1075	722	1283.75	714.75	0.181307	-0.963274
104318	'Csnk1d'	mRNA	7.06	0.68	1.18	0.61	1.22	2.62	8.58	3.43	2.2	1.66	3.63	1.09	2.3825	2.145	3.9625	3.63	0.43	0.8	0.45	0.84	1.88	5.03	2.56	1.44	1.12	2.2	0.76	1.3275	1.38	2.5775	328	40	72	40	72	160	490	235	135	104	202	66	120	126.75	239.25	-0.982153	0.779416
104346	'Gas8'	mRNA	20.13	3.3	5.6	5.91	4.4	2.51	5.09	4.19	3.42	5.21	2.91	4.42	8.735	3.99	4.0475	10.36	2.07	3.82	4.38	3.04	1.8	2.98	3.12	2.24	3.53	1.76	3.06	5.1575	2.6475	2.735	398	81	144	164	109.88	64	120	121	88	140	68	113	196.75	102.25	103.72	0.930031	-0.0837932
104348	'Zfp120'	mRNA	13.66	35	25.37	17.68	27.42	25.31	32.84	20.5	51.63	45.66	48.04	27.28	22.9275	43.1525	26.5175	7.03	21.91	17.32	13.1	18.94	18.13	19.25	15.28	33.78	30.98	29.03	18.92	14.84	28.1775	17.9	709.58	2264.02	1737	1304	1817	1718	2073	1556	3551.98	3207	2988	1847	1503.65	2898.49	1791	-0.0968855	-0.734897
104349	'Zfp119a'	mRNA	0.08	0.96	0.64	0.2	1.66	0.79	0.62	0.98	0.7	0.85	0.83	0.83	0.47	0.8025	1.0125	0.04	0.6	0.44	0.15	1.15	0.56	0.36	0.73	0.46	0.58	0.5	0.57	0.3075	0.5275	0.7	2	41	29.63	10.04	53.16	34	25.21	50.42	29.15	44	29	32.25	20.6675	33.6	40.6975	-0.843797	0.246018
104360	'Isl2'	mRNA	31.75	21.94	13.66	15.17	9.35	12.73	53.34	14.16	26.26	22.13	26.77	15.66	20.63	22.705	22.395	16.35	13.73	9.33	11.24	6.46	9.12	31.27	10.55	17.18	15.02	16.18	10.85	12.6625	14.8075	14.35	700	598	393	471	258	363	1408	451	759	654	701	448	540.5	640.5	620	0.0119627	-0.224764
104362	'Meig1'	mRNA	0	0	0	0.38	0	0	0	0	0	0	0	0	0.095	0	0	0	0	0	0.28	0	0	0	0	0	0	0	0	0.07	0	0	0	0	0	2	0	0	0	0	0	0	0	0	0.5	0	0	1.65342
104382	'Barhl2'	mRNA	0	0	0	0	0.03	0	0	0	0	0	0	0	0	0	0.0075	0	0	0	0	0.02	0	0	0	0	0	0	0	0	0	0.005	0	0	0	0	1	0	0	0	0	0	0	0	0	0	0.25	-0.631719	0.662106
104383	'Rcor2'	mRNA	6.95	0.44	0.05	0	0.31	0.17	0.87	0.05	0	0.13	0.48	0.08	1.86	0.1725	0.35	3.58	0.27	0.04	0	0.22	0.12	0.51	0.04	0	0.09	0.29	0.06	0.9725	0.11	0.2225	193	15	2	0	11	6	29	2	0	5	16	3	52.5	6	12	2.01503	0.889272
104394	'E2f4'	mRNA	260.72	55.88	34.02	24.57	39.12	56.02	89.13	45.2	37.18	42.66	74.62	39.06	93.7975	48.38	57.3675	134.24	34.98	23.23	18.22	27.01	40.14	52.25	33.68	24.33	28.94	45.1	27.08	52.6675	31.3625	38.27	6233	1651	1064	828	1175	1737	2558	1566	1164	1367	2119	1212	2444	1465.5	1759	0.429042	0.187285
104401	'Pcnx3'	mRNA	0.24	0.15	0.06	0.05	0.09	0.04	0.38	0.11	0.12	0.01	0.08	0	0.125	0.0525	0.155	0.12	0.1	0.04	0.03	0.06	0.03	0.22	0.08	0.08	0.01	0.05	0	0.0725	0.035	0.0975	20	18	6.65	3	10.77	4	42	14.91	13	1	8	0	11.9125	5.5	17.92	-0.395879	1.53247
104416	'Bap1'	mRNA	32.73	6.88	6.38	4.54	6.33	9.6	47.25	8.27	7.75	6.62	15.77	8.69	12.6325	9.7075	17.8625	16.85	4.31	4.35	3.36	4.37	6.88	27.7	6.16	5.07	4.49	9.53	6.03	7.2175	6.28	11.2775	1399	366	359	275	344	536	2450	516	438	382	806	484	599.75	527.5	961.5	-0.575692	0.666615
104418	'Dgkz'	mRNA	6.67	0.38	0.22	0.25	0.51	0.11	1.2	0.5	0.3	0.23	0.34	0.38	1.88	0.3125	0.58	3.43	0.24	0.15	0.19	0.35	0.08	0.7	0.37	0.2	0.16	0.21	0.27	1.0025	0.21	0.375	282	20	13	15	27	6	80	31	17	13	18	21	82.5	17.25	36	1.14105	0.861297
104443	'Npffr2'	mRNA	3.79	16.82	27.82	28.58	14.42	17.69	10.72	17.76	20.8	20.82	17.54	32.03	19.2525	22.7975	15.1475	1.95	10.53	18.99	21.18	9.96	12.68	6.29	13.24	13.61	14.13	10.6	22.21	13.1625	15.1375	10.5425	74	428	761	831	366	457	262	532	563	561	417	826	523.5	591.75	404.25	0.529751	-0.601102
104444	'Rexo2'	mRNA	182.21	154.51	171.69	177.58	196.9	223.35	289.17	208.93	120.54	143.07	172.27	124.67	171.498	140.137	229.588	93.82	96.74	117.21	131.63	135.97	160.04	169.53	155.7	78.87	97.07	104.12	86.44	109.85	91.625	155.31	2128	2189	2567	2870	2808	3326	3933	3469	1803	2193	2342	1872	2438.5	2052.5	3384	-0.346148	0.65839
104445	'Cdc42ep1'	mRNA	1.6	0	0	0	0	0	0.27	0	0	0	0.03	0	0.4	0.0075	0.0675	0.82	0	0	0	0	0	0.16	0	0	0	0.02	0	0.205	0.005	0.04	50	0	0	0	0	0	10	0	0	0	1	0	12.5	0.25	2.5	2.36851	2.65941
104457	'0610010K14Rik'	mRNA	25.1	9.91	18.69	36.87	20.77	25.62	23.15	41.02	19.25	11.32	7.25	11.35	22.6425	12.2925	27.64	12.93	6.2	12.76	27.33	14.34	18.36	13.57	30.57	12.59	7.68	4.38	7.87	14.805	8.13	19.21	190	96	187	391	184	251	202	462	181	113	61	109	216	116	274.75	-0.221613	1.18099
104458	'Rars'	mRNA	41.83	20.72	32.24	38.35	25.6	12.2	18.31	18.47	22.45	19.19	22.28	23.48	33.285	21.85	18.645	21.54	12.97	22.01	28.43	17.68	8.74	10.74	13.76	14.69	13.02	13.46	16.28	21.2375	14.3625	12.73	1077	660	1087	1393	830	408	567	690	758	663	682	785	1054.25	722	623.75	0.843073	-0.261303
104479	'Ccdc117'	mRNA	503.89	208.35	157.56	118.24	243.7	212.33	358.07	158.58	166	184.22	303.51	198.19	247.01	212.98	243.17	259.45	130.44	107.56	87.65	168.29	152.14	209.92	118.18	108.62	124.99	183.44	137.42	146.275	138.618	162.132	21510	11065	8859	7159	13235	11837	18543	9882	9368	10620	15495	11023	12148.2	11626.5	13374.2	-0.107516	0.133837
104570	'Ppp4r3b'	mRNA	25.26	9.89	7.42	5.81	14.14	8.19	20.6	6.39	15.72	11.23	21.47	16.29	12.095	16.1775	12.33	13.01	6.19	5.07	4.31	9.77	5.87	12.07	4.76	10.29	7.62	12.97	11.29	7.145	10.5425	8.1175	1568.09	744.47	632.27	525.72	1163.86	689.06	1435.07	603.44	1323.8	978.36	1658.96	1367.84	867.638	1332.24	972.857	-0.133875	-0.528908
104601	'Mycbpap'	mRNA	0	0	0	0	0	0	0.05	0.19	0	0	0	0	0	0	0.06	0	0	0	0	0	0	0.03	0.14	0	0	0	0	0	0	0.0425	0	0	0	0	0	0	2	10	0	0	0	0	0	0	3	-3.84687	3.87729
104625	'Cnot6'	mRNA	30.38	9.02	11.62	9.77	23.42	19.44	11.43	15.65	14.62	12.26	22.4	18.82	15.1975	17.025	17.485	15.64	5.65	7.93	7.25	16.17	13.93	6.7	11.66	9.56	8.32	13.54	13.05	9.1175	11.1175	12.115	2103	795	1084	967	2092	1785	979	1612	1369	1168	1895	1733	1237.25	1541.25	1617	-0.429259	0.0734456
104662	'Tsr1'	mRNA	9.54	1.48	3.02	0.91	0.8	1.93	2.36	2.28	2.75	1.41	1.86	2.47	3.7375	2.1225	1.8425	4.91	0.92	2.06	0.67	0.55	1.38	1.38	1.7	1.8	0.96	1.12	1.71	2.14	1.3975	1.2525	404.97	77.95	168.75	54.77	43.14	107	121.66	141.58	154.12	80.73	94.47	136.76	176.61	116.52	103.345	0.738486	-0.268519
104681	'Slc16a6'	mRNA	1.33	0.08	0.19	0.32	0.85	0.1	0.06	0.18	0.26	0.25	0.55	0.51	0.48	0.3925	0.2975	0.68	0.05	0.13	0.24	0.59	0.07	0.04	0.14	0.17	0.17	0.33	0.36	0.275	0.2575	0.21	71	6.06	14.51	27.19	64.45	8.03	4	16.02	20.16	20.05	38.55	39.79	29.69	29.6375	23.125	0.181509	-0.295486
104709	'Pik3r6'	mRNA	0	0	0	0	0	0	0	0	0	0.07	0	0	0	0.0175	0	0	0	0	0	0	0	0	0	0	0.05	0	0	0	0.0125	0	0	0	0	0	0	0	0	0	0	4	0	0	0	1	0		-2.54042
104718	'Ttc7b'	mRNA	14.22	2.9	2.51	2.49	2.35	1.17	5.55	2.44	2.12	2.46	4.99	2.66	5.53	3.0575	2.8775	7.32	1.82	1.71	1.84	1.62	0.84	3.25	1.82	1.39	1.67	3.01	1.85	3.1725	1.98	1.8825	617	156	143	147	127	66	291	149	121	144	257	150	265.75	168	158.25	0.787902	-0.21772
104721	'Ddx1'	mRNA	6.05	3.63	8.19	6.17	4.79	3.3	7.81	7.91	7.36	5.55	4.22	7.8	6.01	6.2325	5.9525	3.11	2.27	5.59	4.58	3.3	2.37	4.58	5.89	4.82	3.77	2.55	5.41	3.8875	4.1375	4.035	183	136	325	264	183	130	285	348	293	226	152	307	227	244.5	236.5	0.0989806	-0.173559
104725	'Sptssa'	mRNA	46.23	64.06	77.04	96.27	89.8	78.01	76.73	96.69	84.52	91.24	82.17	70.12	70.9	82.0125	85.3075	23.8	40.11	52.6	71.36	62.01	55.9	44.98	72.06	55.3	61.9	49.66	48.62	46.9675	53.87	58.7375	717	1218	1550	2088	1723	1556	1410	2154	1697	1879	1501	1405	1393.25	1620.5	1710.75	-0.154193	0.037703
104732	'Tedc1'	mRNA	0	0.06	0.09	0.07	0.02	0.07	0.65	0.08	0.09	0.14	0.36	0	0.055	0.1475	0.205	0	0.04	0.06	0.05	0.01	0.05	0.38	0.06	0.06	0.1	0.22	0	0.0375	0.095	0.125	0	3	5	4	1	4	33	5	5	8	18	0	3	7.75	10.75	-1.43081	0.274468
104759	'Pld4'	mRNA	1.1	0.89	2.26	2.3	0.64	0.29	0.67	0.35	0.32	0.28	0.57	0.46	1.6375	0.4075	0.4875	0.56	0.56	1.54	1.71	0.44	0.21	0.39	0.26	0.21	0.19	0.34	0.32	1.0925	0.265	0.325	26	26	70	77	19	9	19	12	10	9	16	14	49.75	12.25	14.75	1.91768	0.197773
104771	'Jkamp'	mRNA	103.57	157.39	134.61	147.12	127.27	99.15	150.21	129.56	171.5	171.02	167.94	135.91	135.673	161.593	126.547	53.33	98.54	91.9	109.05	87.89	71.04	88.06	96.55	112.21	116.03	101.5	94.23	88.205	105.993	85.885	2134	4288	3906	4551	3452	2756	4014	4048	4897	4997	4349	3780	3719.75	4505.75	3567.5	0.224538	-0.404128
104776	'Aldh6a1'	mRNA	3.68	2.86	6.58	5.16	3.92	4.98	4.09	5.68	4.53	3.05	3.43	3.08	4.57	3.5225	4.6675	1.9	1.79	4.49	3.82	2.71	3.57	2.4	4.23	2.96	2.07	2.07	2.13	3	2.3075	3.2275	158	153	372	314	214	279	213	356	257	177	176	172	249.25	195.5	265.5	0.0262518	0.404082
104799	'Vipas39'	mRNA	4.97	4.11	15.37	6.18	4.97	7.35	10.01	4.65	11.16	6.29	7.97	3.87	7.6575	7.3225	6.745	2.56	2.58	10.49	4.58	3.43	5.26	5.87	3.46	7.3	4.27	4.82	2.69	5.0525	4.77	4.505	153	160	633	274	197	299	379	212	460	265	298	158	305	295.25	271.75	0.318547	-0.172851
104806	'Fancm'	mRNA	18.75	6.4	6.77	4.03	8.47	4.36	6.45	5.01	5.6	6.23	10.67	7.49	8.9875	7.4975	6.0725	9.66	4.01	4.62	2.99	5.85	3.13	3.78	3.73	3.66	4.23	6.45	5.19	5.32	4.8825	4.1225	1841	786	879	564	1067	575	785	722	738	832	1258	960	1017.5	947	787.25	0.355159	-0.301975
104816	'Aspg'	mRNA	0	0	0	0	0	0.41	0.64	0	0	0.06	0.35	0	0	0.1025	0.2625	0	0	0	0	0	0.3	0.37	0	0	0.04	0.21	0	0	0.0625	0.1675	0	0	0	0	0	14	20	0	0	2	11	0	0	3.25	8.5	-5.34865	1.35282
104831	'Ptpn23'	mRNA	5.46	1.14	1.25	2	1.36	1.38	2.68	1.17	2.75	0.94	1.56	1.21	2.4625	1.615	1.6475	2.81	0.71	0.85	1.48	0.94	0.99	1.57	0.87	1.8	0.64	0.94	0.84	1.4625	1.055	1.0925	374	97	113	195	119	124	224	117	250	87	128	108	194.75	143.25	146	0.461716	-0.0542281
104836	'Cbll1'	mRNA	12.44	4.63	11.73	7.35	8.67	3.39	6.61	4.79	8.12	5.34	6.75	4.09	9.0375	6.075	5.865	6.4	2.9	8.01	5.45	5.99	2.43	3.87	3.57	5.31	3.62	4.08	2.84	5.69	3.9625	3.965	627	293	784	528	550	219	401	355	537	361	411	265	558	393.5	381.25	0.615822	-0.077461
104859	'Tecpr2'	mRNA	2.84	1.06	1.04	0.19	0.34	0.69	0.24	0.53	0.19	0.12	0.75	0.25	1.2825	0.3275	0.45	1.46	0.66	0.71	0.14	0.24	0.5	0.14	0.4	0.13	0.08	0.45	0.17	0.7425	0.2075	0.32	286.72	133.99	139.02	27.11	42	92	29	79	25.91	17	90.9	33	146.71	41.7025	60.5	1.19396	0.601415
104871	'Spata7'	mRNA	57.01	69.96	50.05	37.8	49.87	38.48	48.32	45.41	68.11	54.99	60.37	58.28	53.705	60.4375	45.52	29.36	43.8	34.17	28.02	34.44	27.58	28.33	33.84	44.56	37.31	36.49	40.41	33.8375	39.6925	31.0475	1296	2106	1614	1292	1527	1175	1398	1591	2145	1741	1661	1829	1577	1844	1422.75	0.261112	-0.428825
104884	'Tdp1'	mRNA	54.05	91.19	39.08	27.2	29.88	33.63	154.57	41.61	59.06	52.52	68.73	22.28	52.88	50.6475	64.9225	27.83	57.09	26.68	20.16	20.64	24.1	90.62	31.01	38.65	35.63	41.54	15.45	32.94	32.8175	41.5925	1339	2800	1279	952	932	1082	4620	1501	1926	1749	2031	721	1592.5	1606.75	2033.75	-0.0934047	0.177208
104886	'Rab15'	mRNA	0.3	0.02	0	0	0	0.17	0	0.06	0	0	0	0	0.08	0	0.0575	0.16	0.01	0	0	0	0.12	0	0.04	0	0	0	0	0.0425	0	0.04	11	1	0	0	0	8	0	3	0	0	0	0	3	0	2.75	-0.213127	3.98062
104910	'Slc25a47'	mRNA	0	0	0	0	0	0	0.5	0	0	0	0	0	0	0	0.125	0	0	0	0	0	0	0.29	0	0	0	0	0	0	0	0.0725	0	0	0	0	0	0	11	0	0	0	0	0	0	0	2.75	-3.4866	3.51694
104923	'Adi1'	mRNA	1.98	1.98	2.1	3.25	5	2.63	3.57	4.12	6.24	4.87	2.7	4.55	2.3275	4.59	3.83	1.02	1.24	1.44	2.41	3.46	1.89	2.1	3.07	4.08	3.3	1.63	3.15	1.5275	3.04	2.63	39	48	54	90	123	67.01	84	117	160	128	63	116	57.75	116.75	97.7525	-0.631489	-0.313964
104943	'Fam110c'	mRNA	32.98	8.98	7.28	8.24	8.32	8.21	34.6	9.22	7.93	4.74	10.82	5.04	14.37	7.1325	15.0875	16.98	5.62	4.97	6.11	5.75	5.88	20.29	6.87	5.19	3.21	6.54	3.5	8.42	4.61	9.6975	1086	367	315	384	347	352	1377	442	344	210	425	216	538	298.75	629.5	-0.116129	0.923716
105000	'Dnal1'	mRNA	0.05	0.83	1.07	0.43	0.83	0.54	1.29	1.43	0.83	0.55	1.19	1.09	0.595	0.915	1.0225	0.03	0.52	0.73	0.32	0.57	0.38	0.76	1.06	0.54	0.37	0.72	0.75	0.4	0.595	0.6925	4	67	72	23	51	53	61	97	45	25	48	65	41.5	45.75	65.5	-0.471935	0.437452
105005	'Lratd1'	mRNA	4.25	8.91	8.26	7.33	10.27	18.95	14.49	17.58	11.33	11.81	11.62	11.55	7.1875	11.5775	15.3225	2.19	5.58	5.64	5.44	7.09	13.58	8.49	13.1	7.41	8.01	7.02	8.01	4.7125	7.6125	10.565	180	470	461	441	554	1049	745	1088	635	676	589	638	388	634.5	859	-1.00055	0.387502
105014	'Rdh14'	mRNA	20.99	10.58	3.36	3.96	7.79	11.53	24.22	12.99	12.68	15.73	19.13	17.4	9.7225	16.235	14.1325	10.81	6.62	2.29	2.93	5.38	8.26	14.2	9.68	8.3	10.67	11.56	12.07	5.6625	10.65	9.38	356	220	74	94	163	251	488	317	279	355	383	380	186	349.25	304.75	-0.642206	-0.325722
105083	'Pelo'	mRNA	37.33	2.4	3.27	3.04	2.06	1.57	5.55	1.93	2.56	6.03	5.46	4.01	11.51	4.515	2.7775	19.22	1.5	2.24	2.25	1.42	1.12	3.25	1.44	1.68	4.09	3.3	2.78	6.3025	2.9625	1.8075	683	54	78	78	47	37	121	51	61	147	118	95	223.25	105.25	64	1.74304	-0.86507
105148	'Iars'	mRNA	45.07	39.77	47.73	42.18	40.87	23.7	58.22	31.16	40.51	29.44	38.07	25.22	43.6875	33.31	38.4875	23.21	24.9	32.59	31.27	28.22	16.98	34.13	23.22	26.51	19.97	23.01	17.49	27.9925	21.745	25.6375	2521	2773	3524	3353	2920	1735	3964	2550	3004	2229	2552	1840	3042.75	2406.25	2792.25	0.278702	0.133824
105171	'Arrdc3'	mRNA	0.02	2.17	2.29	1.11	1.66	1.62	5.57	10.27	0.57	1.34	0.41	0.45	1.3975	0.6925	4.78	0.01	1.36	1.56	0.82	1.15	1.16	3.26	7.65	0.37	0.91	0.25	0.31	0.9375	0.46	3.305	1	146	158	83	111	110	351	772	41	95	26	32	97	48.5	336	-1.51962	2.641
105180375	'Tmem265'	mRNA	83.06	14.89	4.71	1.53	7.4	10.42	14.32	8.36	5.92	7.1	19.81	12.4	26.0475	11.3075	10.125	42.76	9.32	3.22	1.13	5.11	7.47	8.39	6.23	3.87	4.82	11.97	8.6	14.1075	7.315	6.8	1132	248	83	29	124	182	230	163	104	128	317	218	373	191.75	174.75	0.971225	-0.201897
105193	'Nhlrc1'	mRNA	0	0	0	0.41	0	0	0.03	0	0.27	0.21	0.3	0	0.1025	0.195	0.0075	0	0	0	0.3	0	0	0.02	0	0.18	0.14	0.18	0	0.075	0.125	0.005	0	0	0	16	0	0	1	0	10	8	10	0	4	7	0.25	3.99301	-4.5299
105203	'Tasor2'	mRNA	42.39	23.95	32.88	34.72	57.56	31.33	18.03	23.92	23.2	22.14	32.24	35.77	33.485	28.3375	32.71	21.83	15	22.45	25.74	39.75	22.45	10.57	17.83	15.18	15.02	19.48	24.8	21.255	18.62	22.65	7106.22	4712.25	7118.02	8037.51	9781.58	6837.09	2932.51	5733.29	4884.02	4735.24	5537.71	7494.46	6743.5	5662.86	6321.12	0.105667	0.165724
105239	'Rnf44'	mRNA	34.93	5.13	5.43	4.35	4.28	3.09	10.35	3.65	5.76	4.67	11.95	5.53	12.46	6.9775	5.3425	17.99	3.21	3.7	3.23	2.96	2.21	6.07	2.72	3.77	3.17	7.22	3.83	7.0325	4.4975	3.49	1673	308	352	301	261	193	618	254	368	306	685	346	658.5	426.25	331.5	0.991533	-0.476169
105242399	'Gm21083'	mRNA	2.17	1.64	1.61	5	10.53	8.42	4.85	9.37	1.95	2.16	1.61	2.83	2.605	2.1375	8.2925	1.12	1.02	1.1	3.7	7.27	6.03	2.84	6.98	1.27	1.46	0.97	1.96	1.735	1.415	5.78	39.03	36.09	37.7	125.77	235.14	194.91	103.64	242.28	45.47	51.55	34.09	65.83	59.6475	49.235	193.993	-1.60092	1.95749
105242430	'Gm38699'	mRNA	0.58	0.62	0.1	0.42	0.13	0.12	0.97	0.43	1.69	0.85	0.39	0.19	0.43	0.78	0.4125	0.3	0.39	0.07	0.31	0.09	0.09	0.57	0.32	1.1	0.58	0.23	0.13	0.2675	0.51	0.2675	4.56	5.83	1	4.5	1.2	1.23	8.64	4.71	16.52	8.58	3.46	1.93	3.9725	7.6225	3.945	0.251541	-1.1715
105242433	'Gm38702'	mRNA	0.43	0.13	0.11	0.75	0.45	0.87	0.63	0.65	0.25	0.12	0.48	0.24	0.355	0.2725	0.65	0.22	0.08	0.08	0.56	0.31	0.63	0.37	0.48	0.16	0.08	0.29	0.17	0.235	0.175	0.4475	12.02	4.68	4.07	29.75	15.94	31.83	21.14	26.29	9.11	4.59	15.88	8.74	12.63	9.58	23.8	-0.808688	1.35525
105242435	'Gm38704'	mRNA	0.23	0.13	0.05	0.97	0.32	0.27	0.23	0.11	0.44	0.12	0.16	0.12	0.345	0.21	0.2325	0.12	0.08	0.04	0.72	0.22	0.2	0.14	0.08	0.29	0.08	0.1	0.08	0.24	0.1375	0.16	3.01	2.06	0.91	17.6	5.18	4.57	3.58	2.02	7.46	2.15	2.48	2	5.895	3.5225	3.8375	0.798262	0.109529
105242439	'Gm38706'	mRNA	2.54	6.75	19.02	23.67	24.85	11.9	6.98	7.44	11.49	7.15	6.74	5.7	12.995	7.77	12.7925	1.31	4.23	12.98	17.55	17.16	8.53	4.09	5.54	7.52	4.85	4.07	3.95	9.0175	5.0975	8.83	60.28	198.3	591.48	793.05	742.23	366.99	199.24	256.3	357.58	227.93	190.21	175.99	410.777	237.928	391.19	0.175782	0.761158
105242472	'Gm11639'	mRNA	0.94	0.71	0.86	1.16	1.9	1.07	0.79	0.63	0.73	0.25	0.79	0.66	0.9175	0.6075	1.0975	0.49	0.45	0.58	0.86	1.31	0.76	0.46	0.47	0.48	0.17	0.48	0.46	0.595	0.3975	0.75	110	104	132	192	285	163	113	108	113	39	111	101	134.5	91	167.25	-0.25948	0.900403
105242668	'Gm38821'	mRNA	0.11	0.18	0.25	0.66	0.35	0.08	0.87	0.23	0	0.04	0.32	0.13	0.3	0.1225	0.3825	0.06	0.11	0.17	0.49	0.24	0.06	0.51	0.17	0	0.03	0.2	0.09	0.2075	0.08	0.245	2	4	6	17	8	2	19	6	0	1	7	3	7.25	2.75	8.75	0.0360681	1.53171
105242736	'LOC105242736'	mRNA	3.01	1.76	2.7	4.7	7.34	3.97	2.5	5.2	2.4	2.41	1.48	1.43	3.0425	1.93	4.7525	1.55	1.1	1.84	3.48	5.07	2.84	1.47	3.87	1.57	1.63	0.89	0.99	1.9925	1.27	3.3125	21.08	14.68	23.82	44.79	60.22	34.68	19.83	50.65	20.9	21.65	11.83	12.78	26.0925	16.79	41.345	-0.607571	1.3472
105243	'Slc9a3'	mRNA	4.78	0.62	0.56	0.46	0.97	0.85	0.91	0.38	1.15	0.95	1.99	1.6	1.605	1.4225	0.7775	2.46	0.39	0.38	0.34	0.67	0.61	0.53	0.29	0.75	0.64	1.2	1.11	0.8925	0.925	0.525	323	52	50	44	84	75	75	38	103	87	161	141	117.25	123	68	0.652996	-0.88633
105243090	'LOC105243090'	mRNA	0.07	0	0	0	0	0	0	0	0	0	0	0	0.0175	0	0	0.04	0	0	0	0	0	0	0	0	0	0	0	0.01	0	0	1	0	0	0	0	0	0	0	0	0	0	0	0.25	0	0	0.810954
105243147	'Gm39147'	mRNA	0.13	1.77	0.11	0.86	3.13	0.88	0.5	1.65	2.88	4.25	1.88	2.48	0.7175	2.8725	1.54	0.07	1.11	0.08	0.64	2.16	0.63	0.29	1.23	1.88	2.88	1.14	1.72	0.475	1.905	1.0775	1.01	16.1	1.1	9	28.16	8.38	4.37	17.56	27.43	41.76	16.48	24.08	6.8025	27.4375	14.6175	-0.949766	-0.922241
105243312	'Gm39270'	mRNA	0.39	0.16	0.15	0.07	0.16	0	0.17	0.07	0.38	0.15	0.25	0.08	0.1925	0.215	0.1	0.2	0.1	0.1	0.05	0.11	0	0.1	0.05	0.25	0.1	0.15	0.05	0.1125	0.1375	0.065	4	2.01	2.01	1.01	2	0	2.01	1	5.03	2.05	3	1.05	2.2575	2.7825	1.2525	0.907129	-1.20572
105243585	'Gm39469'	mRNA	18.87	56.89	122.28	175.86	111.06	41.83	28.27	47.36	85.04	54.7	39.49	56.73	93.475	58.99	57.13	9.71	35.62	83.48	130.36	76.69	29.97	16.57	35.29	55.64	37.11	23.87	39.33	64.7925	38.9875	39.63	689.7	2583.63	5879.21	9105.58	5151.45	1993.98	1251	2523.53	4101.6	2696.06	1724.13	2699.73	4564.53	2805.38	2729.99	0.860787	-0.0253935
105244006	'Gm39701'	mRNA	0.06	0.04	0.02	0.69	0.12	0	0.51	0	0.45	0.39	1.38	0.47	0.2025	0.6725	0.1575	0.03	0.03	0.02	0.51	0.08	0	0.3	0	0.29	0.27	0.84	0.33	0.1475	0.4325	0.095	2.25	1.95	1.16	35.42	5.51	0	22.15	0	21.35	19.13	59.5	22.23	10.195	30.5525	6.915	0.988053	-2.38402
105244034	'LOC105244034'	mRNA	0	0.03	0.04	0	0.02	0	0	0	0.13	0.11	0.11	0.05	0.0175	0.1	0.005	0	0.02	0.02	0	0.02	0	0	0	0.09	0.07	0.07	0.04	0.01	0.0675	0.005	0	1.19	1.52	0	1	0	0	0	5.63	4.85	4.67	2.16	0.6775	4.3275	0.25	0.897655	-3.66674
105244099	'Gm39773'	mRNA	0	0	0	0.52	0	0	0	0	0	0	0	0	0.13	0	0	0	0	0	0.39	0	0	0	0	0	0	0	0	0.0975	0	0	0	0	0	5	0	0	0	0	0	0	0	0	1.25	0	0	3.02806
105244100	'Gm39774'	mRNA	0	0	0	0	0	0	0.11	0	0	0	0	0	0	0	0.0275	0	0	0	0	0	0	0.06	0	0	0	0	0	0	0	0.015	0	0	0	0	0	0	1	0	0	0	0	0	0	0	0.25	-0.631719	0.662106
105244158	'1700024J04Rik'	mRNA	0.95	0	0	0	0	0	0.14	0	0	0	0	0	0.2375	0	0.035	0.49	0	0	0	0	0	0.08	0	0	0	0	0	0.1225	0	0.02	29	0	0	0	0	0	5	0	0	0	0	0	7.25	0	1.25	2.57349	2.39436
105244208	'LOC105244208'	mRNA	31.21	7.18	40.74	68.9	81.99	102.61	143.19	223.13	27.16	25.86	17.06	22.99	37.0075	23.2675	137.73	16.07	4.5	27.81	51.07	56.62	73.53	83.94	166.28	17.77	17.54	10.31	15.94	24.8625	15.39	95.0925	256.92	71	425.68	777.39	802.12	1062.88	1350.16	2578.52	280.94	275.95	161.9	241.63	382.748	240.105	1448.42	-1.74389	2.49778
105244343	'Gm39972'	mRNA	2.88	0.19	3.29	11.8	6.25	2.44	8.27	2.32	11.23	6.47	8.87	2.42	4.54	7.2475	4.82	1.48	0.12	2.25	8.75	4.31	1.75	4.85	1.73	7.35	4.39	5.36	1.68	3.15	4.695	3.16	107.25	7.92	124.03	498.67	237.1	87.4	312.31	101.09	418.86	257.8	319.04	97.76	184.468	273.365	184.475	0.223987	-0.633641
105244402	'LOC105244402'	mRNA	0.73	0.26	1	0.66	0.1	0.19	0.29	0.22	0.64	0.15	0.37	0.49	0.6625	0.4125	0.2	0.38	0.16	0.68	0.49	0.07	0.14	0.17	0.16	0.42	0.1	0.22	0.34	0.4275	0.27	0.135	6	5.01	15.54	11.89	2	3	5.41	4.91	13.2	3.06	6.86	6	9.61	7.28	3.83	1.57119	-1.08623
105244426	'Gm40035'	mRNA	0.59	1.32	2.78	1.83	0.86	0.76	0.29	0.91	1.56	0	0.55	1.41	1.63	0.88	0.705	0.3	0.83	1.9	1.35	0.59	0.54	0.17	0.68	1.02	0	0.33	0.98	1.095	0.5825	0.495	1.97	5	11.11	7.9	3	3	1	4	6	0	2	5.84	6.495	3.46	2.75	1.24401	-0.261579
105244717	'Gm40275'	mRNA	0.3	0	0	0	0	1.4	0	0.49	0	0.15	0	0.15	0.075	0.075	0.4725	0.15	0	0	0	0	1	0	0.36	0	0.1	0	0.11	0.0375	0.0525	0.34	6	0	0	0	0	36	0	13.99	0	4	0	4	1.5	2	12.4975	-3.3916	2.60362
105244804	'Gm40349'	mRNA	0	0	0	0	0	0	0	0	0	0	0.14	0	0	0.035	0	0	0	0	0	0	0	0	0	0	0	0.08	0	0	0.02	0	0	0	0	0	0	0	0	0	0	0	4	0	0	1	0		-2.36357
105244808	'Gm40353'	mRNA	0	0	0	0	0	0	0.07	0	0	0	0.07	0	0	0.0175	0.0175	0	0	0	0	0	0	0.04	0	0	0	0.04	0	0	0.01	0.01	0	0	0	0	0	0	1	0	0	0	1	0	0	0.25	0.25	-0.631719	-0.0592276
105244826	'Gm40363'	mRNA	0	0.07	0	0.24	0	0.03	0	0	0.07	0	0.04	0	0.0775	0.0275	0.0075	0	0.04	0	0.18	0	0.02	0	0	0.04	0	0.02	0	0.055	0.015	0.005	0	2	0	8	0	1	0	0	2	0	1	0	2.5	0.75	0.25	3.30424	-1.2881
105244828	'Gm40364'	mRNA	0	0	0.07	0	0	0	0	0	0	0	0	0	0.0175	0	0	0	0	0.05	0	0	0	0	0	0	0	0	0	0.0125	0	0	0	0	1.09	0	0	0	0	0	0	0	0	0	0.2725	0	0	0.810954
105244831	'Gm40367'	mRNA	0	0	0.06	0	0	0	0.57	0.08	0	0	0	0	0.015	0	0.1625	0	0	0.04	0	0	0	0.33	0.06	0	0	0	0	0.01	0	0.0975	0	0	1.91	0	0	0	18	3	0	0	0	0	0.4775	0	5.25	-3.73716	4.48876
105244925	'Gm40447'	mRNA	0.03	0.61	0.47	0.8	0.93	2.01	0.54	0.59	1.6	0.92	0.78	0.88	0.4775	1.045	1.0175	0.02	0.38	0.32	0.59	0.64	1.44	0.32	0.44	1.05	0.63	0.47	0.61	0.3275	0.69	0.71	1	22.05	18.1	32.86	34	76	19	25	61.12	36	27.09	33.06	18.5025	39.3175	38.5	-0.961658	0.00981806
105244931	'Gm40453'	mRNA	0	0	0	0.07	0	0	0	0	0	0.04	0	0	0.0175	0.01	0	0	0	0	0.05	0	0	0	0	0	0.03	0	0	0.0125	0.0075	0	0	0	0	1	0	0	0	0	0	0.5	0	0	0.25	0.125	0	0.810954
105244947	'Gm40469'	mRNA	0.52	0.13	0.48	0.04	0.04	0	1.93	0.36	0	0.04	0.4	0.28	0.2925	0.18	0.5825	0.27	0.08	0.33	0.03	0.03	0	1.13	0.27	0	0.03	0.24	0.2	0.1775	0.1175	0.3575	10	3	12	1	1	0	44	10	0	1	9	7	6.5	4.25	13.75	-0.809121	1.37443
105244999	'Gm40514'	mRNA	0.02	0	0	0.03	0.03	0	0.04	0	0.06	0	0.08	0	0.0125	0.035	0.0175	0.01	0	0	0.02	0.02	0	0.02	0	0.04	0	0.05	0	0.0075	0.0225	0.01	0.64	0	0	1.78	1.71	0	1.72	0	3.03	0	3.65	0	0.605	1.67	0.8575	-0.580285	-1.59852
105245	'Txndc5'	mRNA	135.43	92.85	49.55	51.48	81.31	61.53	246.02	66.77	93.75	79.72	146.61	78.63	82.3275	99.6775	113.907	69.73	58.13	33.83	38.16	56.15	44.09	144.23	49.76	61.35	54.09	88.61	54.52	49.9625	64.6425	73.5575	4345	3746	2106	2362	3320	2589	9679	3149	4005	3482	5686	3298	3139.75	4117.75	4684.25	-0.40882	0.0430058
105245011	'Gm40525'	mRNA	2.01	0.06	1.47	2.47	0.38	0.52	1.27	0	7.51	4.35	7.32	3.04	1.5025	5.555	0.5425	1.04	0.04	1	1.83	0.27	0.37	0.74	0	4.91	2.95	4.43	2.11	0.9775	3.6	0.345	65.09	2.54	62.31	112.7	15.72	21.95	49.43	0	317.02	188.87	282.33	127.76	60.66	228.995	21.775	1.69497	-3.53741
105245043	'LOC105245043'	mRNA	0	0.04	0.11	0.11	0.17	0	0.04	0	0	0	0	0.25	0.065	0.0625	0.0525	0	0.03	0.08	0.08	0.12	0	0.03	0	0	0	0	0.17	0.0475	0.0425	0.0375	0	1	7	4	4	0	1	0	0	0	0	7	3	1.75	1.25	1.36131	-0.620137
105245047	'Gm40556'	mRNA	1.14	0.14	0.07	0	0	0.17	0	0.06	0	0.26	0.18	0.17	0.3375	0.1525	0.0575	0.59	0.09	0.05	0	0	0.12	0	0.05	0	0.18	0.11	0.12	0.1825	0.1025	0.0425	26	4	2	0	0	5	0	2	0	8	5	5	8	4.5	1.75	1.91025	-1.32925
105245236	'LOC105245236'	mRNA	3	7.44	19.89	27.09	20.9	4.69	2.79	11.38	9.82	7.88	4.79	8.92	14.355	7.8525	9.94	1.55	4.66	13.58	20.08	14.43	3.36	1.64	8.48	6.43	5.35	2.89	6.18	9.9675	5.2125	6.9775	131.72	405.83	1149.15	1685.56	1166.73	268.53	148.64	728.71	569.84	466.92	251.07	509.78	843.065	449.402	578.153	0.658241	0.36716
105245278	'Gm40755'	mRNA	0	0	0	0	0.13	0	0	0	0	0	0	0	0	0	0.0325	0	0	0	0	0.09	0	0	0	0	0	0	0	0	0	0.0225	0	0	0	0	17	0	0	0	0	0	0	0	0	0	4.25	-4.627	4.64882
105245342	'Gm40814'	mRNA	0	0.1	0	0	0	0	0.29	0.11	0	0	0	0	0.025	0	0.1	0	0.06	0	0	0	0	0.17	0.08	0	0	0	0	0.015	0	0.0625	0	4.79	0	0	0	0	11.93	4	0	0	0	0	1.1975	0	3.9825	-1.43942	4.04117
105245381	'Gm40847'	mRNA	0.42	0.43	0	2.9	2.49	1.39	0.8	0.49	1.47	0.2	0.53	0.7	0.9375	0.725	1.2925	0.22	0.27	0	2.15	1.72	1	0.47	0.36	0.96	0.14	0.32	0.49	0.66	0.4775	0.8875	6.98	10.18	0	82.5	62.95	34.02	17.94	14.78	38.54	5.36	12.11	16.63	24.915	18.16	32.4225	-0.239468	0.889588
105245382	'LOC105245382'	mRNA	0	0.32	0.07	1.03	0.84	0.18	0.17	0.11	0.44	0.09	0.41	0.32	0.355	0.315	0.325	0	0.2	0.05	0.77	0.58	0.13	0.1	0.08	0.29	0.06	0.25	0.22	0.255	0.205	0.2225	0	11.2	2.62	41.32	30.08	6.44	5.71	4.66	16.35	3.54	13.91	11.61	13.785	11.3525	11.7225	0.403351	0.127012
105245383	'Gm40848'	mRNA	0	0.93	0.28	4.08	3.71	0.52	1.31	0.51	1.82	0.61	0.83	0.56	1.3225	0.955	1.5125	0	0.58	0.19	3.02	2.56	0.37	0.77	0.38	1.19	0.41	0.5	0.39	0.9475	0.6225	1.02	0	22.26	7.03	111.94	90.5	13.05	30.46	14.32	46.34	15.8	19.23	14.19	35.3075	23.89	37.0825	0.115015	0.674349
105245389	'Gm40853'	mRNA	1.91	2.23	2.32	4.72	3.9	7.26	12.9	4.51	1.84	3.17	3.79	3.43	2.795	3.0575	7.1425	0.98	1.39	1.58	3.5	2.7	5.2	7.56	3.36	1.21	2.15	2.29	2.38	1.8625	2.0075	4.705	26.62	37.93	41.73	91.66	66.91	129.59	211.88	89.83	33.09	58.45	62.04	61.54	49.485	53.78	124.552	-1.11999	1.08728
105245400	'Gm40862'	mRNA	0.1	0.4	0.07	0.15	0.44	0.38	0.43	0.41	0.03	0.3	0.21	0.15	0.18	0.1725	0.415	0.05	0.25	0.05	0.11	0.31	0.27	0.25	0.31	0.02	0.21	0.12	0.1	0.115	0.1125	0.285	4.23	11.39	4.19	9.3	24.33	18.34	17.61	26.02	1.61	9.33	10.6	8.48	7.2775	7.505	21.575	-1.47186	1.55898
105245402	'Gm40864'	mRNA	0	0.04	0.09	0.12	0.04	0.04	0	0.08	0.1	0.06	0.02	0.09	0.0625	0.0675	0.04	0	0.02	0.06	0.09	0.03	0.03	0	0.06	0.07	0.04	0.01	0.06	0.0425	0.045	0.03	0	1.89	4.99	7.17	1.99	2.01	0	4.78	5.66	3.2	1.14	4.89	3.5125	3.7225	2.195	0.939128	-0.930679
105245406	'Gm5954'	mRNA	0.73	0.24	0	0.42	0.15	0.13	0.08	0.33	1.1	0.23	0.26	0.14	0.3475	0.4325	0.1725	0.38	0.15	0	0.31	0.1	0.09	0.05	0.24	0.72	0.15	0.16	0.09	0.21	0.28	0.12	16.44	6.56	0	13.07	3.88	3.81	2.2	10.62	32.36	6.83	6.98	3.95	9.0175	12.53	5.1275	0.993347	-1.40037
105245424	'Gm40881'	mRNA	0.11	0.07	0	0.11	0.08	0.06	0.03	0.03	0.03	0.08	0.04	0.08	0.0725	0.0575	0.05	0.06	0.04	0	0.08	0.06	0.05	0.02	0.02	0.02	0.05	0.03	0.06	0.045	0.04	0.0375	2.97	2.37	0	4.04	2.8	2.24	1.14	1.21	1.11	2.79	1.45	2.88	2.345	2.0575	1.8475	0.486114	-0.0311019
105245436	'Gm40892'	mRNA	0.06	0.76	0	0.59	0.42	0	0.29	0.48	0.66	0.41	2.02	0.66	0.3525	0.9375	0.2975	0.03	0.48	0	0.44	0.29	0	0.17	0.36	0.43	0.28	1.22	0.46	0.2375	0.5975	0.205	2.3	38.8	0	34.29	21.8	0	14.58	28.67	35.54	22.38	98.7	35.2	18.8475	47.955	16.2625	0.490403	-1.62825
105245453	'LOC105245453'	mRNA	0.13	0.02	0.03	0.1	0.16	0.5	1.16	0.94	0.11	0.07	0.1	0.1	0.07	0.095	0.69	0.07	0.02	0.02	0.07	0.11	0.36	0.68	0.7	0.07	0.05	0.06	0.07	0.045	0.0625	0.4625	12.63	3	4	14	20.01	66	141.52	138.12	14	9.02	12	13	8.4075	12.005	91.4125	-3.30768	2.78129
105245545	'Gm10323'	mRNA	3.62	12.35	16.96	20.07	18.21	5.8	4.99	5.94	17.34	13.55	11.12	6.7	13.25	12.1775	8.735	1.86	7.73	11.58	14.88	12.57	4.15	2.93	4.43	11.34	9.19	6.72	4.65	9.0125	7.975	6.02	118.97	503.86	732.55	933.67	758.03	248.33	198.24	284.26	750.82	599.9	436.21	286.61	572.263	518.385	372.215	0.728084	-0.439465
105245578	'LOC105245578'	mRNA	14.22	40.4	164.43	239.44	127.62	59.36	41.15	53.58	105.7	88.21	56.34	71.13	114.623	80.345	70.4275	7.32	25.29	112.26	177.49	88.13	42.54	24.13	39.93	69.16	59.85	34.05	49.32	80.59	53.095	48.6825	201.56	700.56	3016.93	4736.65	2228.82	1079.76	688.77	1088.37	1933.71	1656.28	938.63	1301.21	2163.93	1457.46	1271.43	0.898052	-0.188096
105245580	'A930018O16Rik'	mRNA	0	0.2	0.06	0	0	0	0.07	0	0	0.3	0.21	0	0.065	0.1275	0.0175	0	0.12	0.04	0	0	0	0.04	0	0	0.21	0.12	0	0.04	0.0825	0.01	0	3	1	0	0	0	1	0	0	5	3	0	1	2	0.25	1.91868	-2.75378
105245673	'LOC105245673'	mRNA	0	0	0	0	0	0	0	0	0	0	0.06	0	0	0.015	0	0	0	0	0	0	0	0	0	0	0	0.03	0	0	0.0075	0	0	0	0	0	0	0	0	0	0	0	0.5	0	0	0.125	0
105245675	'LOC105245675'	mRNA	0	0.2	0.14	0	0	0.26	0	0	0	0.39	0.01	0	0.085	0.1	0.065	0	0.13	0.1	0	0	0.19	0	0	0	0.27	0.01	0	0.0575	0.07	0.0475	0	1.46	1.08	0	0	2	0	0	0	3.09	0.1	0	0.635	0.7975	0.5	0.032735	-0.538073
105245682	'Gm41099'	mRNA	0.89	1.19	0.9	2.18	2.09	3.52	1.68	3.68	1.12	0.84	0.81	1.05	1.29	0.955	2.7425	0.46	0.75	0.61	1.62	1.44	2.52	0.98	2.74	0.74	0.57	0.49	0.73	0.86	0.6325	1.92	31.31	51.89	41.37	108.1	92.71	160.42	71.14	187.51	47.99	39.76	32.5	47.88	58.1675	42.0325	127.945	-1.01209	1.59686
105245737	'LOC105245737'	mRNA	0	0	5.55	0	0	0	0	0	0	0.01	0	0	1.3875	0.0025	0	0	0	3.79	0	0	0	0	0	0	0	0	0	0.9475	0	0	0	0	138.22	0.05	0	0.02	0.02	0.01	0.03	0.16	0.03	0.05	34.5675	0.0675	0.0125	21.4177
105246	'Brd9'	mRNA	69.25	21.94	21.35	17.69	15.41	23	15.69	18.99	20.68	22.67	20.6	36.72	32.5575	25.1675	18.2725	35.66	13.73	14.58	13.11	10.64	16.48	9.2	14.15	13.53	15.38	12.45	25.46	19.27	16.705	12.6175	1673	703	658	578	488	747	508	661	644	690	631	1137	903	775.5	601	0.563319	-0.429374
105246049	'Gm41408'	mRNA	1.69	0.23	0.68	0.24	0.89	0.95	0.16	0.2	0.28	0.34	0.71	0.45	0.71	0.445	0.55	0.87	0.15	0.46	0.18	0.62	0.68	0.09	0.15	0.18	0.23	0.43	0.31	0.415	0.2875	0.385	70.06	12.02	37.13	14.04	47	51.6	8	12.12	15.1	19.14	35.17	24.07	33.3125	23.37	29.68	0.00086017	0.426493
105246303	'Gm41607'	mRNA	0	0.01	0	0.01	0.01	0	0.01	0.02	0.01	0.01	0	0.01	0.005	0.0075	0.01	0	0.01	0	0	0.01	0	0	0.01	0.01	0.01	0	0.01	0.0025	0.0075	0.005	1	4	1.56	3	5	1	3	10	4	6	1	5	2.39	4	4.75	-0.899884	0.13892
105246320	'Gm26637'	mRNA	0	0	0	0	0	0	0	0.08	0	0	0	0	0	0	0.02	0	0	0	0	0	0	0	0.06	0	0	0	0	0	0	0.015	0	0	0	0	0	0	0	2	0	0	0	0	0	0	0.5	-1.38271	1.41312
105246618	'Gm41885'	mRNA	0.96	0.03	1.5	3.37	1.66	0.88	1.7	0.73	2.16	2.3	2.63	1.35	1.465	2.11	1.2425	0.5	0.02	1.03	2.49	1.15	0.63	1	0.55	1.41	1.56	1.59	0.94	1.01	1.375	0.8325	30.6	0.95	63.77	153.67	67.93	35.35	65.33	34.19	91.66	99.9	99.14	56.73	62.2475	86.8575	50.7	0.472244	-0.828559
105246807	'Gm42031'	mRNA	0.68	0	0.05	0.88	0.05	0	0.06	0	0.87	0.95	0.49	0	0.4025	0.5775	0.0275	0.35	0	0.04	0.65	0.03	0	0.03	0	0.57	0.65	0.29	0	0.26	0.3775	0.015	12.61	0	1.24	22.88	1.05	0	1.28	0	20.9	23.53	10.63	0	9.1825	13.765	0.5825	4.27388	-4.79246
105246824	'Gm42048'	mRNA	0.87	0.59	0.37	0.78	0.48	0.94	0.97	0.56	0.57	0.4	1.24	0.41	0.6525	0.655	0.7375	0.45	0.37	0.25	0.58	0.33	0.67	0.57	0.42	0.38	0.27	0.75	0.29	0.4125	0.4225	0.4975	81.08	68.55	45.7	104	57.72	114.99	110.51	76.97	71.27	50.84	138.92	50.37	74.8325	77.85	90.0475	-0.148144	0.186962
105246825	'Gm42049'	mRNA	28.4	2.31	1.68	1.71	0.17	0.79	1.97	2.67	1.95	1.6	2.2	2.44	8.525	2.0475	1.4	14.62	1.45	1.14	1.27	0.11	0.56	1.16	1.99	1.28	1.08	1.33	1.69	4.62	1.345	0.955	327.6	32.39	24.86	27.41	2.34	11.57	26.61	43.91	28.83	24.26	29.62	36.18	103.065	29.7225	21.1075	2.24851	-0.667576
105246904	'Gm42102'	mRNA	0.5	0	0.56	1.35	0.65	1.29	2.42	1.67	0.91	1.08	1.1	0.31	0.6025	0.85	1.5075	0.26	0	0.38	1	0.45	0.93	1.42	1.25	0.6	0.73	0.67	0.22	0.41	0.555	1.0125	15.43	0	18.58	50.5	21.55	46.81	115.7	61.55	31.89	47.16	43.42	12.06	21.1275	33.6325	61.4025	-1.29645	0.741419
105246940	'Gm42134'	mRNA	0	0.07	0	0	0	0	0	0	0	0.06	0	0	0.0175	0.015	0	0	0.04	0	0	0	0	0	0	0	0.04	0	0	0.01	0.01	0	0	1	0	0	0	0	0	0	0	1	0	0	0.25	0.25	0	0.810954	-0.780566
105246961	'AB010352'	mRNA	0.27	1.05	1.87	2.71	2.01	1.83	1.13	1.54	1.42	1.2	1.24	1.05	1.475	1.2275	1.6275	0.14	0.65	1.27	2.01	1.39	1.31	0.67	1.15	0.93	0.81	0.75	0.73	1.0175	0.805	1.13	35.51	173.08	328.43	511.99	343.06	319.03	184	301.37	250.2	216.39	197.69	182.62	262.252	211.725	286.865	0.0180697	0.438681
105246978	'Gm42166'	mRNA	5.64	4.5	3.79	3.46	3.78	7.21	2.3	5.06	5.85	6.3	5.32	9.57	4.3475	6.76	4.5875	2.91	2.82	2.59	2.57	2.61	5.16	1.35	3.77	3.83	4.27	3.22	6.64	2.7225	4.49	3.2225	279	277	247	243	238	466	138	366	383	421	315	617	261.5	434	302	-0.180294	-0.544505
105247050	'Gm42226'	mRNA	0	0.32	0	0.24	0	0	3.86	0.05	1.85	1.66	3.52	0.28	0.14	1.8275	0.9775	0	0.2	0	0.18	0	0	2.26	0.03	1.21	1.12	2.13	0.19	0.095	1.1625	0.5725	0	18.03	0	15.4	0	0	211.33	3	110.6	101	189.97	16.32	8.3575	104.472	53.5825	-2.1124	-1.2867
105247198	'Gm42337'	mRNA	31.71	1.03	2.58	2.58	2.65	2.74	1.46	3.01	1.68	2.18	3.3	4.67	9.475	2.9575	2.465	16.33	0.65	1.76	1.92	1.83	1.97	0.85	2.24	1.1	1.48	2	3.24	5.165	1.955	1.7225	354	14	37	40	36	39	19	47.75	24	32	43	67	111.25	41.5	35.4375	1.44769	-0.277624
105247207	'Gm42346'	mRNA	0.66	4.78	6.08	4.95	5.28	4.18	3.24	3.84	0.64	2.46	1.84	1.03	4.1175	1.4925	4.135	0.34	2.99	4.15	3.67	3.64	2.99	1.9	2.86	0.42	1.67	1.11	0.71	2.7875	0.9775	2.8475	15	133.78	180.28	158.2	150.16	122.85	88.09	125.98	18.99	74.62	49.53	30.31	121.815	43.3625	121.77	0.149673	1.48908
105247220	'Gm42355'	mRNA	0	0	0	0	0	0	0.06	0.07	0	0	0	0	0	0	0.0325	0	0	0	0	0	0	0.03	0.05	0	0	0	0	0	0	0.02	0	0	0	0	0	0	4	3	0	0	0	0	0	0	1.75	-2.96405	2.99443
105247234	'Gm42368'	mRNA	5.5	0	0.81	8.2	3.46	0.69	6.13	0.51	10.18	7.28	10.55	4.82	3.6275	8.2075	2.6975	2.83	0	0.55	6.08	2.39	0.5	3.59	0.38	6.66	4.94	6.37	3.34	2.365	5.3275	1.715	150.3	0	37.03	321.55	133.15	27.47	206.93	25.21	399.93	302.65	391.95	190.56	127.22	321.272	98.19	0.579631	-1.82908
105247240	'Gm42372'	mRNA	2.46	1.11	2.78	2.87	2.69	2.48	0.76	2.31	1.47	2.02	1.67	3.86	2.305	2.255	2.06	1.27	0.7	1.9	2.13	1.86	1.78	0.44	1.72	0.96	1.37	1.01	2.68	1.5	1.505	1.45	159.82	90.1	237.98	264.64	222.87	210.8	59.91	218.89	126.72	177.34	130.23	326.94	188.135	190.308	178.118	0.118399	-0.12544
105247297	'LOC105247297'	mRNA	0.22	18.05	35.57	37.22	81.6	38.78	23.31	23.69	8.01	26.83	15.43	12.56	22.765	15.7075	41.845	0.12	11.3	24.28	27.59	56.35	27.78	13.66	17.65	5.24	18.2	9.33	8.71	15.8225	10.37	28.86	4.4	437.26	912.11	1028.48	2004.1	985.84	547.43	672.76	205.5	704.67	359.38	319.94	595.562	397.373	1052.53	-0.706177	1.42712
105278	'Cdk20'	mRNA	35.84	31.3	10.51	17.18	7.65	34.54	46.47	17.44	21.12	26	36.15	15.92	23.7075	24.7975	26.525	18.45	19.6	7.17	12.74	5.28	24.75	27.24	13	13.82	17.64	21.85	11.04	14.49	16.0875	17.5675	779	845	299	526	208	974	1216	550	603	757	934	451	612.25	686.25	737	-0.132349	0.017457
105298	'Epdr1'	mRNA	0	0	0	0.34	1.28	2.24	7.28	4.55	1.17	1.68	1.09	0.61	0.085	1.1375	3.8375	0	0	0	0.25	0.88	1.61	4.27	3.39	0.77	1.14	0.66	0.42	0.0625	0.7475	2.5375	0	0	0	14	47	85	256	193	45	66	38	23	3.5	43	145.25	-5.02796	1.60051
105348	'Golm1'	mRNA	35.59	14.42	13.43	9.91	15.6	11	30.45	10.64	18.19	17.9	30.57	15.6	18.3375	20.565	16.9225	18.33	9.03	9.17	7.34	10.77	7.88	17.85	7.93	11.9	12.14	18.48	10.82	10.9675	13.335	11.1075	1593	803	794	629	889	644	1654	696	1079	1083	1637	910	954.75	1177.25	970.75	0.0582407	-0.375462
105349	'Akr1c18'	mRNA	0	0.13	0	0	1.13	25.9	10.99	30.84	4.02	109.03	0.77	0	0.0325	28.455	17.215	0	0.08	0	0	0.78	18.56	6.45	22.99	2.63	73.97	0.46	0	0.02	19.265	12.195	0	2	0	0	17	439	171	580	69	1909	12	0	0.5	497.5	301.75	-9.13842	-0.800479
105351	'AW209491'	mRNA	0.6	3.1	2.7	1.77	4.06	0.9	4.23	4.46	4.9	5.61	8.95	2.52	2.0425	5.495	3.4125	0.31	1.94	1.84	1.31	2.8	0.64	2.48	3.32	3.21	3.81	5.41	1.75	1.35	3.545	2.31	14	91	83	58	120	27	120	153	155	180	252	79	61.5	166.5	105	-0.558475	-0.723675
105352	'Dusp22'	mRNA	0	6.49	13.94	5.64	4.77	12.45	10.13	15.44	8.23	6.42	7.88	9.82	6.5175	8.0875	10.6975	0	4.06	9.52	4.18	3.3	8.92	5.94	11.51	5.39	4.36	4.76	6.81	4.44	5.33	7.4175	0	95	218	96	71	193.01	151	288	127	108	112	153	102.25	125	175.752	-0.587939	0.412025
105355	'Slc17a3'	mRNA	0	0	0	0	0	0	0	0	0.03	0.01	0.03	0	0	0.0175	0	0	0	0	0	0	0	0	0	0.02	0.01	0.02	0	0	0.0125	0	0	0	0	0	0	0	0	0	2	1	2	0	0	1.25	0		-2.75563
105372	'Utp15'	mRNA	23.93	10.92	16.97	15.65	11.89	8.5	8.86	9.65	17.98	11.22	15.39	13.14	16.8675	14.4325	9.725	12.32	6.84	11.58	11.6	8.21	6.09	5.19	7.19	11.76	7.61	9.3	9.11	10.585	9.445	6.67	1235	702	1155	1147	783	574	556	728	1229	783	951	884	1059.75	961.75	660.25	0.738158	-0.569922
105377	'Slf1'	mRNA	13.39	9.77	19.89	13.97	19.12	10.07	8.17	12.5	19.18	16.79	12.73	20.56	14.255	17.315	12.465	6.9	6.11	13.58	10.35	13.2	7.21	4.79	9.32	12.55	11.39	7.69	14.25	9.235	11.47	8.63	635	596	1277	969	1199	650	484	889	1243	1110	742	1304	869.25	1099.75	805.5	0.176794	-0.474885
105387	'Akr1c14'	mRNA	0	0.65	1.32	0.43	4.47	3.01	1.66	11.84	0.94	0.17	0.22	0.51	0.6	0.46	5.245	0	0.4	0.9	0.32	3.09	2.15	0.97	8.82	0.62	0.12	0.14	0.36	0.405	0.31	3.7575	0	24	54	19	175	124	65	544	38	9	10	20	24.25	19.25	227	-3.06321	3.5131
105418	'E330034G19Rik'	mRNA	12639.2	16069.8	15325	15796.3	13718	10716	10238.9	9547.87	13442.7	13385.7	12364	10763.6	14957.6	12489	11055.2	6507.79	10060.7	10462.2	11709.2	9473.2	7678.45	6002.58	7115.2	8795.92	9081.77	7472.79	7462.98	9684.99	8203.36	7567.36	192659	302278	304873	338322	259484	210934	185822	210005	267588	273381	223409	213672	284533	244512	216561	0.50111	-0.201521
105428	'Fam149b'	mRNA	29.27	11.37	10.94	9.64	9.39	20.51	11.26	13.53	13.11	11.34	16.49	12.04	15.305	13.245	13.6725	15.07	7.12	7.47	7.15	6.48	14.69	6.6	10.08	8.58	7.7	9.97	8.35	9.2025	8.65	9.4625	533	331	310	291	241	570	317	393	360	329	431	322	366.25	360.5	380.25	-0.036567	0.0628387
105439	'Slain1'	mRNA	656.03	102.82	135.09	138.35	256.5	143.28	150.3	100.59	133.61	121.82	266.19	201.15	258.072	180.692	162.667	337.78	64.37	92.22	102.56	177.13	102.67	88.12	74.96	87.43	82.65	160.88	139.47	149.232	117.608	110.72	23312	4575	6328	6968	11562	6653	6518	5223	6300	5852	11314	9304	10295.8	8192.5	7489	0.365059	-0.136982
105440	'Kctd9'	mRNA	11.23	8.15	7.9	3.41	8.26	5.79	8.73	4.51	4.17	4.78	8.46	4.08	7.6725	5.3725	6.8225	5.78	5.1	5.39	2.53	5.7	4.15	5.12	3.36	2.73	3.24	5.11	2.83	4.7	3.4775	4.5825	416	386	390	184	392	285	403	253	206	247	391	208	344	263	333.25	0.112724	0.304921
105445	'Dock9'	mRNA	35.67	11.09	8.5	8.2	14.38	11.63	12.77	9.16	8.82	9.15	13.88	11.76	15.865	10.9025	11.985	18.36	6.94	5.8	6.08	9.93	8.34	7.49	6.83	5.77	6.21	8.39	8.15	9.295	7.13	8.1475	3745	1472	1189	1230	1960	1605	1653	1422	1239	1308	1762	1625	1909	1483.5	1660	0.170901	0.124491
105446	'Gmpr2'	mRNA	0	0.3	1.86	0.24	1.13	2.05	4.56	3.63	1.7	0.48	1.04	0.04	0.6	0.815	2.8425	0	0.19	1.27	0.18	0.78	1.47	2.67	2.71	1.12	0.32	0.63	0.03	0.41	0.525	1.9075	0	8	50	6	31	46	100	96	48	14	27	1	16	22.5	68.25	-1.86988	1.53409
105450	'Mmrn2'	mRNA	1.67	0	0.11	0.03	0.02	0.08	0	0.01	0	0.03	0.07	0.23	0.4525	0.0825	0.0275	0.86	0	0.07	0.02	0.01	0.06	0	0.01	0	0.02	0.04	0.16	0.2375	0.055	0.02	83	0	7	2	1	5	0	1	0	2	4	15	23	5.25	1.75	3.35845	-1.59569
105501	'Abhd4'	mRNA	121.41	196.28	45.91	23.44	34.25	55.4	288.18	48.42	86.29	64.16	148.92	32.81	96.76	83.045	106.562	62.52	122.88	31.35	17.37	23.65	39.69	168.94	36.08	56.46	43.53	90.01	22.75	58.53	53.1875	67.09	3482	6985	1728	951	1241	2066	9995	2019	3260	2477	5099	1226	3286.5	3015.5	3830.25	0.0497404	0.168989
105504	'Exoc5'	mRNA	8.91	5.42	4.65	5.78	6.98	4.88	6.21	3.97	5.45	5.03	6.63	5.12	6.19	5.5575	5.51	4.59	3.4	3.18	4.29	4.82	3.5	3.64	2.96	3.56	3.41	4.01	3.55	3.865	3.6325	3.73	529	402.08	365.28	488.48	530	379.81	449.17	345.53	429.41	404.56	472.48	397	446.21	425.863	426.127	0.135945	-0.0365023
105513	'Chmp7'	mRNA	14.28	5.02	2.8	2.66	3.17	3.45	13.12	2.3	4.09	3.33	7.43	4.32	6.19	4.7925	5.51	7.35	3.14	1.91	1.98	2.19	2.47	7.69	1.72	2.68	2.26	4.49	3	3.595	3.1075	3.5175	477	208	123	126	134	150	530	112	180	150	296	188	233.5	203.5	231.5	0.117849	0.0250886
105518	'A630023A22Rik'	mRNA	0	0	0	0	0	0	0	0	0.05	0	0	0	0	0.0125	0	0	0	0	0	0	0	0	0	0.03	0	0	0	0	0.0075	0	0	0	0	0	0	0	0	0	1	0	0	0	0	0.25	0		-0.780566
105522	'Ankrd28'	mRNA	34.24	10.93	12.41	8.57	19.92	17.36	12.77	10.98	13.71	12.15	23.7	16.66	16.5375	16.555	15.2575	17.63	6.84	8.47	6.35	13.75	12.44	7.49	8.19	8.97	8.24	14.32	11.55	9.8225	10.77	10.4675	2477	1009	1225	883	1855	1686	1128	1168	1326	1205	2078	1587	1398.5	1549	1459.25	-0.106909	-0.0822209
105559	'Mbnl2'	mRNA	0	0.04	0.06	0	0.71	1.15	3.44	2.76	0.13	0.19	0	0	0.025	0.08	2.015	0	0.03	0.04	0	0.49	0.83	2.02	2.06	0.09	0.13	0	0	0.0175	0.055	1.35	0	3	4	0	49	84	242	231	10	15	0	0	1.75	6.25	151.5	-6.21	4.44188
105590	'Zfp957'	mRNA	48.31	79.53	64.12	58.29	52.7	58.6	75.78	69.69	87.65	128.62	103.44	112.82	62.5625	108.132	64.1925	24.87	49.79	43.77	43.21	36.39	41.99	44.43	51.94	57.35	87.26	62.52	78.22	40.41	71.3375	43.6875	1643	3358	2866	2806	2271	2597	3116	3452	3929	5893	4198	4993	2668.25	4753.25	2859	0.0569467	-0.816967
105594	'Cphx1'	mRNA	292.58	108.34	13.45	2.43	60.05	39.71	60.53	46.38	82.4	21.58	98.9	74.4	104.2	69.32	51.6675	150.65	67.83	9.18	1.8	41.47	28.45	35.48	34.57	53.91	14.64	59.77	51.59	57.365	44.9775	34.9925	5669.27	2587.19	343.18	71.13	1455.91	995.13	1405.05	1300.03	2091.29	561.37	2268.98	1870.37	2167.69	1698	1289.03	0.661817	-0.440675
105638	'Dph3'	mRNA	11.14	4.39	3.63	5.49	8.5	10.81	11.38	9.44	5.74	5.01	5.39	5.82	6.1625	5.49	10.0325	5.74	2.75	2.48	4.07	5.87	7.75	6.67	7.04	3.76	3.4	3.26	4.04	3.76	3.615	6.8325	329	210	184	299	379	472	510	498	278	260	248	254	255.5	260	464.75	-0.781604	0.774235
105651	'Ppp1r3e'	mRNA	0	0	0	0	0	0	0	0	0.03	0	0	0	0	0.0075	0	0	0	0	0	0	0	0	0	0.02	0	0	0	0	0.005	0	0	0	0	0	0	0	0	0	1	0	0	0	0	0.25	0		-0.780566
105653	'Phyhip'	mRNA	0	0	0	0	0	0	0.03	0	0	0	0	0	0	0	0.0075	0	0	0	0	0	0	0.01	0	0	0	0	0	0	0	0.0025	0	0	0	0	0	0	1	0	0	0	0	0	0	0	0.25	-0.631719	0.662106
105663	'Thtpa'	mRNA	0	0	0.28	0	0	0	0.59	0	0	0	0.1	0	0.07	0.025	0.1475	0	0	0.19	0	0	0	0.34	0	0	0	0.06	0	0.0475	0.015	0.085	0	0	13	0	0	0	25	0	0	0	4	0	3.25	1	6.25	-0.48314	2.38785
105670	'Rcbtb2'	mRNA	0.71	2.35	2.56	0.8	0.48	0.72	2.62	1.7	1.33	0.93	0.71	0.94	1.605	0.9775	1.38	0.36	1.47	1.74	0.59	0.33	0.52	1.54	1.27	0.87	0.63	0.43	0.65	1.04	0.645	0.915	29	121	141	47	28	40	132	105	74	53	36	56	84.5	54.75	76.25	0.406694	0.306796
105675	'Ppif'	mRNA	0.47	0.68	0.09	1	0.8	0.47	5.5	1.4	2.17	1.29	4.27	0.36	0.56	2.0225	2.0425	0.24	0.42	0.06	0.74	0.56	0.34	3.23	1.04	1.42	0.88	2.58	0.25	0.365	1.2825	1.2925	8	15	2	24	18	11	117	36	49	31	90	8	12.25	44.5	45.5	-1.54518	-0.130714
105689	'Mycbp2'	mRNA	68.6	12.04	9.8	4.77	17.78	17.09	17.59	11.88	12.22	12.64	23.69	16.36	23.8025	16.2275	16.085	35.32	7.54	6.69	3.53	12.28	12.24	10.31	8.86	7.99	8.57	14.32	11.34	13.27	10.555	10.9225	12206	2779	2399	1215	4103	4041	3907	3132	3016	3149	5147	3859	4649.75	3792.75	3795.75	0.175388	-0.0283029
105722	'Ano6'	mRNA	12.14	1.6	1.65	1.4	2.06	1.17	3.21	1.96	2.01	2.5	4.42	2.98	4.1975	2.9775	2.1	6.25	1	1.13	1.04	1.42	0.84	1.88	1.46	1.32	1.7	2.67	2.07	2.355	1.94	1.4	889	146	159	146	192	112	285	210	195	248	389	285	335	279.25	199.75	0.695837	-0.57966
105727	'Slc38a1'	mRNA	0	0.07	0.02	0.16	0.03	0.07	0.59	0.44	0.02	0.02	0	0.1	0.0625	0.035	0.2825	0	0.04	0.01	0.12	0.02	0.05	0.35	0.33	0.02	0.02	0	0.07	0.0425	0.0275	0.1875	0	8	2	22	4	8	77	65	3	3	0	12	8	4.5	38.5	-1.86062	2.78332
105732	'Fam83h'	mRNA	0	0	0	0	0.04	0	0.09	0.17	0	0	0	0	0	0	0.075	0	0	0	0	0.03	0	0.05	0.12	0	0	0	0	0	0	0.05	0	0	0	0	3	0	6	14	0	0	0	0	0	0	5.75	-4.794	4.82395
105734	'Tigd5'	mRNA	0	0.03	0	0.01	0	0	0	0.01	0	0	0	0.09	0.01	0.0225	0.0025	0	0.02	0	0.01	0	0	0	0.01	0	0	0	0.06	0.0075	0.015	0.0025	0	2	0	1	0	0	0	1	0	0	0	7	0.75	1.75	0.25	1.53642	-2.74765
105734727	'Gm27021'	mRNA	4.57	4.03	4.56	1.26	1.47	2.48	10.69	5.73	2.72	4.02	3.94	4.08	3.605	3.69	5.0925	2.35	2.53	3.11	0.94	1.02	1.78	6.26	4.27	1.78	2.73	2.38	2.83	2.2325	2.43	3.3325	49.14	52.69	62.99	18.84	19.2	33.99	134.02	87.66	37.31	56.79	49.41	56.39	45.915	49.975	68.7175	-0.38889	0.265883
105734733	'Gm13030'	mRNA	0	0	0.26	0.37	0	0	0	0	0.94	0.13	1.45	1.56	0.1575	1.02	0	0	0	0.18	0.27	0	0	0	0	0.61	0.09	0.88	1.08	0.1125	0.665	0	0	0	2	3	0	0	0	0	7	1	10	12	1.25	7.5	0	2.97461	-5.419
105782	'Scrib'	mRNA	0.78	0.07	0.02	0.02	0	0.02	0.33	0.11	0.01	0.03	0.17	0.07	0.2225	0.07	0.115	0.4	0.04	0.01	0.01	0	0.02	0.19	0.08	0.01	0.02	0.1	0.05	0.115	0.045	0.0725	55	6	2	2	0	2	28	11	1	3	14	6	16.25	6	10.25	0.700098	0.536197
105785	'Kdelr3'	mRNA	3.46	1.46	1.24	0	0.05	7.39	22.02	9.58	0.19	0.46	0	0.05	1.54	0.175	9.76	1.78	0.91	0.84	0	0.03	5.29	12.91	7.14	0.12	0.32	0	0.03	0.8825	0.1175	6.3425	56	29	26	0	1	154	423	223	4	10	0	1	27.75	3.75	200.25	-2.74052	5.52088
105787	'Prkaa1'	mRNA	1.41	3.54	3.14	5.88	3.16	2.41	3.85	2.93	3.33	2.31	1.87	2.51	3.4925	2.505	3.0875	0.73	2.22	2.15	4.36	2.18	1.73	2.26	2.18	2.18	1.57	1.13	1.74	2.365	1.655	2.0875	84	262	246	496	239	186	278	254	261	185	133	194	272	193.25	239.25	0.388682	0.229082
105833	'Ccdc65'	mRNA	4.06	7.29	4.95	9.07	7.03	4.35	10.49	4.01	3.17	3.2	5.96	2.32	6.3425	3.6625	6.47	2.09	4.56	3.38	6.72	4.86	3.12	6.15	2.99	2.08	2.17	3.6	1.61	4.1875	2.365	4.28	93	199	148	228	202	129	288	133	95	98	162	69	167	106	188	0.0243625	0.761101
105835	'Sgsm3'	mRNA	19.81	5.89	7.08	4.84	7.27	6.97	19.28	6.67	9.45	6.18	10.06	4.61	9.405	7.575	10.0475	10.2	3.69	4.83	3.59	5.02	4.99	11.3	4.97	6.18	4.2	6.08	3.2	5.5775	4.915	6.57	719	270	324	235	317	319	862	335	454	289	434	208	387	346.25	458.25	-0.161519	0.292876
105837	'Mtbp'	mRNA	38.44	41.96	26.77	33.28	42.15	21.56	45.33	20.17	30.5	27.38	41.39	25.11	35.1125	31.095	32.3025	19.79	26.27	18.27	24.67	29.11	15.45	26.57	15.03	19.96	18.58	25.02	17.41	22.25	20.2425	21.54	876	1624	1018	1262	1293	736	1718	746	1196	1017	1393	795	1195	1100.25	1123.25	0.260582	-0.0420635
105841	'Dennd3'	mRNA	4.3	0.12	0.65	0.19	1.43	0.81	0.69	0.2	0.31	0.3	0.54	0.22	1.315	0.3425	0.7825	2.21	0.07	0.45	0.14	0.99	0.58	0.41	0.15	0.2	0.2	0.33	0.15	0.7175	0.22	0.5325	263	10	52	15	116	60	56	17	24	23	37	16	85	25	62.25	0.219258	1.35118
105844	'Card10'	mRNA	0.03	0	0	0.14	0.23	0.06	0.47	0.07	0.06	0.02	0.25	0.27	0.0425	0.15	0.2075	0.02	0	0	0.1	0.16	0.05	0.28	0.05	0.04	0.02	0.15	0.18	0.03	0.0975	0.135	2	0	0	12	18	5	35	6	5	2	18	21	3.5	11.5	16	-1.90186	0.303625
105847	'Lmf2'	mRNA	6.18	1.74	3.46	2.24	0.79	1.37	10.82	1.16	1.7	0.82	1.76	0.55	3.405	1.2075	3.535	3.18	1.09	2.36	1.66	0.54	0.98	6.34	0.86	1.11	0.56	1.07	0.38	2.0725	0.78	2.18	223	78	164	114	36	62	471	61	81	40	76	26	144.75	55.75	157.5	0.123488	1.26955
105853	'Mal2'	mRNA	0	0	0	0	0	0	0	0	0.02	0	0	0	0	0.005	0	0	0	0	0	0	0	0	0	0.01	0	0	0	0	0.0025	0	0	0	0	0	0	0	0	0	1	0	0	0	0	0.25	0		-0.780566
105855	'Nckap1l'	mRNA	0.75	1.2	0.64	1.34	0.9	1.74	1.8	0.31	1.02	0.65	1.45	0.66	0.9825	0.945	1.1875	0.38	0.75	0.44	0.99	0.62	1.25	1.06	0.23	0.67	0.44	0.88	0.46	0.64	0.6125	0.79	45	82	51	104	69	137	132	27	64	53	105	47	70.5	67.25	91.25	-0.219635	0.416885
105859	'Csdc2'	mRNA	0	0	0	0	0	0	0.57	0.05	0	0	0	0	0	0	0.155	0	0	0	0	0	0	0.33	0.03	0	0	0	0	0	0	0.09	0	0	0	0	0	0	21	2	0	0	0	0	0	0	5.75	-4.57059	4.60258
105866	'Krt72'	mRNA	0.04	1.17	1.23	0.67	0.53	2.46	2.2	2	0.6	1.42	0.94	1.66	0.7775	1.155	1.7975	0.02	0.73	0.84	0.5	0.36	1.76	1.29	1.49	0.39	0.96	0.57	1.15	0.5225	0.7675	1.225	1	35	39	23	16	77	64	70	19	46	27	52	24.5	36	56.75	-1.00509	0.546992
105886298	'Cmc4'	mRNA	271.2	190.74	262.47	210.93	230.6	235.71	102.59	189.34	253.55	341.79	261.52	413.79	233.835	317.663	189.56	139.64	119.41	179.19	156.36	159.25	168.9	60.14	141.1	165.91	231.9	158.06	286.9	148.65	210.692	132.347	1927	1696	2447	2143	1959	2114.38	939.05	2051.68	2392.37	3362.45	2341.66	3982.06	2053.25	3019.64	1766.03	0.261144	-0.799658
105940408	'Gm20498'	mRNA	6.18	2.84	3.87	4.48	5.82	8.88	4.02	9.65	1.31	2.44	1.94	1.36	4.3425	1.7625	7.0925	3.18	1.78	2.64	3.32	4.02	6.36	2.36	7.19	0.86	1.65	1.17	0.94	2.73	1.155	4.9825	70.69	55.33	67.84	83.84	87.8	129.35	60.73	166.92	19.18	36.63	32.07	23.38	69.425	27.815	111.2	-0.620471	1.98996
105943584	'Gm45927'	mRNA	0	1.69	1.77	0.77	1.25	0.75	1.04	0.95	1.42	1.71	0.88	0.77	1.0575	1.195	0.9975	0	1.06	1.21	0.57	0.87	0.54	0.61	0.71	0.93	1.16	0.53	0.53	0.71	0.7875	0.6825	0	76.8	84.75	39.58	58.04	35.64	46.01	50.36	68.21	84.02	38.2	36.36	50.2825	56.6975	47.5125	0.255795	-0.308185
105980076	'Gm45929'	mRNA	0	0.2	0.84	0.36	0.35	0.34	1.19	0.37	0.27	0.09	0.5	0	0.35	0.215	0.5625	0	0.13	0.57	0.26	0.24	0.24	0.7	0.28	0.18	0.06	0.3	0	0.24	0.135	0.365	0	4.44	19.55	9	7.94	7.89	25.41	9.64	6.39	2.23	10.63	0	8.2475	4.8125	12.72	-0.302176	1.33271
105988	'Espl1'	mRNA	99.63	16.04	15.64	16.27	18.01	11.84	49.27	13.7	17.82	16.94	29.02	14.98	36.895	19.69	23.205	51.3	10.04	10.67	12.06	12.44	8.48	28.89	10.21	11.66	11.49	17.54	10.39	21.0175	12.77	15.005	8555	1726	1800	2028	1994	1333	5188	1737	2063	1980	2992	1698	3527.25	2183.25	2563	0.495298	0.0930641
106014	'Tafa5'	mRNA	0.28	0.35	0	0	0	0.19	2.2	0.76	0.68	0.58	0.21	0.03	0.1575	0.375	0.7875	0.15	0.22	0	0	0	0.14	1.29	0.57	0.44	0.39	0.13	0.02	0.0925	0.245	0.5	9	15	2	3	0	10	85	45	30	27	8	2	7.25	16.75	35	-1.9901	0.83135
106021	'Topors'	mRNA	61.89	16.04	8.51	3.99	12.77	6.48	24.92	8.26	13.39	11.52	19.44	12.24	22.6075	14.1475	13.1075	31.87	10.04	5.81	2.96	8.82	4.64	14.61	6.15	8.76	7.81	11.75	8.49	12.67	9.2025	8.555	3005	970	545	275	790	411	1470	586	861	756	1130	775	1198.75	880.5	814.25	0.552447	-0.231704
106025	'Sharpin'	mRNA	1.7	0	0	0.65	0.06	0.33	4.86	1.25	0.26	0.22	0.06	0.42	0.5875	0.24	1.625	0.88	0	0	0.48	0.04	0.24	2.85	0.93	0.17	0.15	0.04	0.29	0.34	0.1625	1.015	25	0	0	18	1	7	111	27	5	4	1	8	10.75	4.5	36.5	-1.53571	2.66725
106029237	'Gm21761'	mRNA	0	0.45	2.38	4.09	0	0	0.7	0	1.66	0.46	1.2	0	1.73	0.83	0.175	0	0.28	1.63	3.03	0	0	0.41	0	1.09	0.31	0.73	0	1.235	0.5325	0.1025	0	4.97	27.76	51.49	0	0	7.4	0	19.19	5.47	12.71	0	21.055	9.3425	1.85	4.05286	-2.63258
106039	'Gga1'	mRNA	2.91	0.26	0.28	0.09	0.54	0.37	2.67	0.56	0.26	0.16	0.55	0.14	0.885	0.2775	1.035	1.5	0.16	0.19	0.07	0.37	0.26	1.56	0.42	0.17	0.11	0.33	0.1	0.48	0.1775	0.6525	110	12	14	5	26	18	122	31	13	8	25	7	35.25	13.25	49.25	-0.480112	1.72979
106042	'Prickle1'	mRNA	223.32	62.4	52.12	34.68	70.63	90.96	87.78	56.75	75.26	67.56	120.24	92.81	93.13	88.9675	76.53	114.98	39.06	35.58	25.7	48.78	65.18	51.46	42.29	49.25	45.84	72.67	64.35	53.83	58.0275	51.9275	11628	4043	3577	2562	4684	6187	5564	4322	5195	4755	7490	6299	5452.5	5934.75	5189.25	0.0228063	-0.231796
106052	'Fbxo4'	mRNA	0	0.04	0.11	0.08	0.31	0.18	0.55	0.52	0	0.14	0.02	0.07	0.0575	0.0575	0.39	0	0.02	0.07	0.06	0.21	0.13	0.32	0.39	0	0.09	0.01	0.05	0.0375	0.0375	0.2625	0	2	6	5	17	10	29	33	0	8	1	4	3.25	3.25	22.25	-2.54307	2.61259
106064	'AW549877'	mRNA	3.23	2.56	4.73	4.31	9.69	8.32	4.49	5.35	4.74	3.02	6.99	3.55	3.7075	4.575	6.9625	1.66	1.61	3.23	3.2	6.69	5.96	2.63	3.98	3.1	2.05	4.22	2.46	2.425	2.9575	4.815	210	208	406	399	806	709	356	509	409	266	545	301	305.75	380.25	595	-0.899071	0.684657
106068	'Slc45a4'	mRNA	0.1	0	0.02	0.02	0	0.05	0.36	0.24	0.01	0.08	0.05	0.04	0.035	0.045	0.1625	0.05	0	0.01	0.01	0	0.04	0.21	0.18	0.01	0.05	0.03	0.03	0.0175	0.03	0.1075	9	0	2	2	0	6	37	32	1	9	6	5	3.25	5.25	18.75	-2.45694	1.60904
106073	'Mfsd5'	mRNA	0.58	0	0	0	0	0.3	1.75	0.87	0.63	0.15	0.21	0.15	0.145	0.285	0.73	0.3	0	0	0	0	0.22	1.03	0.65	0.41	0.1	0.12	0.1	0.075	0.1825	0.475	12	0	0	0	0	8	43	26	17	4	5	4	3	7.5	19.25	-2.74912	1.1599
106143	'Cggbp1'	mRNA	11.22	6.63	6.08	3.23	3.79	7.1	5.84	7.42	5.17	7.66	7.55	11.85	6.79	8.0575	6.0375	5.78	4.15	4.15	2.39	2.62	5.09	3.42	5.53	3.38	5.2	4.56	8.22	4.1175	5.34	4.165	629	463	450	257	271	521	398	608	384	581	507	866	449.75	584.5	449.5	0.0448393	-0.463089
106200	'Txndc11'	mRNA	192.15	30.69	18.26	14.44	17.65	14.58	46.87	20.73	21.37	24.84	56.21	23.72	63.885	31.535	24.9575	98.94	19.21	12.47	10.7	12.19	10.44	27.48	15.45	13.99	16.86	33.97	16.45	35.33	20.3175	16.39	2797	958	600	448	465	371	1605	643	726	681	1398	517	1200.75	830.5	771	0.702353	-0.244828
106205	'Zc3h7a'	mRNA	0.56	0.61	0.75	0.44	1.01	0.71	1.37	1.65	0.48	0.37	0.42	0.63	0.59	0.475	1.185	0.29	0.38	0.51	0.33	0.7	0.51	0.8	1.23	0.31	0.25	0.25	0.44	0.3775	0.3125	0.81	26	36	47	30	61	44	79	112	30	24	24	39	34.75	29.25	74	-0.945395	1.23481
106248	'Qtrt2'	mRNA	10.69	4.24	9.49	4.36	6.89	3.82	6.04	5.57	8.77	7.25	6.49	5.21	7.195	6.93	5.58	5.5	2.65	6.48	3.23	4.75	2.74	3.54	4.15	5.74	4.92	3.92	3.62	4.465	4.55	3.795	404	200	474	235	332	188	277	308	440	371	295	258	328.25	341	276.25	0.303719	-0.352977
106298	'Rrn3'	mRNA	17.31	25.88	21.46	14.67	17.72	21.81	19.82	23.11	24.3	23.4	24.24	17.9	19.83	22.46	20.615	8.91	16.2	14.65	10.87	12.24	15.63	11.62	17.22	15.9	15.87	14.65	12.41	12.6575	14.7075	14.1775	784	1459	1281	943	1022	1291	1090	1529	1456	1432	1314	1057	1116.75	1314.75	1233	-0.0248432	-0.131312
106326	'Osbpl11'	mRNA	65.71	16.66	18.83	15.68	28.15	20.92	25.83	17.35	24.94	17.41	32.75	28.96	29.22	26.015	23.0625	33.83	10.43	12.86	11.62	19.44	14.99	15.14	12.93	16.32	11.81	19.8	20.08	17.185	17.0025	15.625	3785	1184	1432	1216	1837	1447	1811	1462	1898	1358	2106	1928	1904.25	1822.5	1639.25	0.194328	-0.201825
106338	'Nsun3'	mRNA	6.81	38.64	36.13	29.47	34.71	33.37	31.9	20.73	47.07	29.49	25.21	23.85	27.7625	31.405	30.1775	3.51	24.19	24.66	21.84	23.97	23.91	18.7	15.45	30.8	20.01	15.23	16.53	18.55	20.6425	20.5075	310	1170	1219	1045	1070	1091	977	736	1341	967	877	857	936	1010.5	968.5	0.0953113	-0.0883476
106344	'Rfc4'	mRNA	14.39	7.92	14.16	13.19	7.45	6.63	4.63	7.12	11.63	6.36	8.12	8.07	12.415	8.545	6.4575	7.41	4.96	9.67	9.77	5.14	4.75	2.72	5.3	7.61	4.32	4.9	5.6	7.9525	5.6075	4.4775	195	131.06	248	249.03	124.03	115.09	74	138	203	114	129.07	141	205.773	146.768	112.78	0.932504	-0.397171
106347	'Ildr1'	mRNA	10.46	10.43	4.71	4.33	2.03	3.54	5.51	3.92	12.42	11.58	12.13	9.24	7.4825	11.3425	3.75	5.39	6.53	3.22	3.21	1.4	2.54	3.23	2.92	8.13	7.86	7.33	6.41	4.5875	7.4325	2.5225	302	358	177	167	83	133	189	162	458	439	414	338	251	412.25	141.75	0.944255	-1.62834
106369	'Ypel1'	mRNA	2.47	1.17	1.17	0.46	1.35	0.74	0.84	1.67	1.52	2.7	2.47	1.07	1.3175	1.94	1.15	1.27	0.73	0.8	0.34	0.93	0.53	0.49	1.25	1	1.83	1.49	0.74	0.785	1.265	0.8	32	24	12	3.07	30	10	37.18	59	22	35.58	31	11	17.7675	24.895	34.045	-0.883681	0.377475
106389	'Eaf2'	mRNA	0	0.07	0.77	0	0.68	0.26	0.18	0.19	0	0.07	0	0	0.21	0.0175	0.3275	0	0.05	0.52	0	0.47	0.19	0.11	0.14	0	0.05	0	0	0.1425	0.0125	0.2275	0	1	11	0	9	5.99	3	5.96	0	2	0	0	3	0.5	5.9875	-0.81323	3.43177
106393	'Srl'	mRNA	1.42	0.17	0.83	0.59	0.1	0.12	2.76	0.85	0.28	0.21	0.54	0.1	0.7525	0.2825	0.9575	0.73	0.11	0.57	0.44	0.07	0.08	1.62	0.64	0.18	0.14	0.33	0.07	0.4625	0.18	0.6025	67	19	54	46	6	7	169	63	19	13	35	10	46.5	19.25	61.25	-0.126435	1.43583
106489	'Sft2d1'	mRNA	206.7	320.78	316.75	311.32	345.84	415.1	417.85	428.81	342.12	367.8	228.49	415.77	288.887	338.545	401.9	106.43	200.83	216.24	230.77	238.82	297.44	244.97	319.56	223.86	249.54	138.1	288.28	188.567	224.945	275.197	2340	4412	4609	4886	4762	5987	5526	6905	4951	5472	3018	6049	4061.75	4872.5	5795	-0.369975	0.171407
106504	'Stk38'	mRNA	133.97	44.21	27.22	15.14	30.83	30.77	92.32	30.09	27.49	24.29	50.53	26.15	55.135	32.115	46.0025	68.98	27.68	18.58	11.22	21.29	22.05	54.12	22.42	17.99	16.48	30.54	18.13	31.615	20.785	29.97	5406	2310	1504	904	1605	1669	4704	1846	1526	1383	2526	1430	2531	1716.25	2456	0.10003	0.391188
106512	'Gpsm3'	mRNA	0	0	0	0.19	0	0	0.17	0.05	0	0	0	0	0.0475	0	0.055	0	0	0	0.14	0	0	0.1	0.03	0	0	0	0	0.035	0	0.0325	0	0	0	4	0	0	3	1	0	0	0	0	1	0	1	0.496517	2.14753
106522	'Pkdcc'	mRNA	0	0	0	0	0.06	0	0.03	0	0	0	0	0	0	0	0.0225	0	0	0	0	0.04	0	0.02	0	0	0	0	0	0	0	0.015	0	0	0	0	2	0	1	0	0	0	0	0	0	0	0.75	-1.96581	1.99056
106529	'Tecr'	mRNA	35.79	46.99	51.76	72.45	26.82	21.83	192.93	93.51	31.51	33.43	35.06	12.22	51.7475	28.055	83.7725	18.43	29.42	35.33	53.7	18.52	15.65	113.11	69.68	20.62	22.68	21.19	8.47	34.22	18.24	54.24	457	736	855	1289	421	359	2904	1712	518	565	526	200	834.25	452.25	1349	-0.374156	1.38639
106557	'Ldhal6b'	mRNA	0	0	0	0	0	0	0.15	0	0.09	0	0.15	0.09	0	0.0825	0.0375	0	0	0	0	0	0	0.09	0	0.06	0	0.09	0.06	0	0.0525	0.0225	0	0	0	0	0	0	3	0	2	0	3	2	0	1.75	0.75	-1.64314	-1.53055
106564	'Ppcs'	mRNA	0	0	0.59	0	0.15	1.03	2.84	3.26	0.09	0.5	0.1	0	0.1475	0.1725	1.82	0	0	0.4	0	0.11	0.74	1.67	2.43	0.06	0.34	0.06	0	0.1	0.115	1.2375	0	0	9	0	2	14	51	78	2	7	2	0	2.25	2.75	36.25	-3.77436	3.55837
106565	'Dlk2'	mRNA	0	0	0	0	0	0	0	0	0	0	0.47	0	0	0.1175	0	0	0	0	0	0	0	0	0	0	0	0.28	0	0	0.07	0	0	0	0	0	0	0	0	0	0	0	9	0	0	2.25	0		-3.52564
106572	'Rab31'	mRNA	8.04	7.21	3.74	1.34	2.43	4.35	18	10.16	8.4	6.44	7.41	4.59	5.0825	6.71	8.735	4.14	4.52	2.55	0.99	1.68	3.11	10.55	7.57	5.5	4.37	4.48	3.18	3.05	4.3825	5.7275	351	392	215	83	135	248	954	648	485	380	387	261	260.25	378.25	496.25	-0.745029	0.221412
106581	'Fam234a'	mRNA	5.2	3.36	1.36	1	0.98	2.75	11.72	2.84	1.82	1.53	4.21	0.43	2.73	1.9975	4.5725	2.68	2.1	0.93	0.74	0.68	1.97	6.87	2.12	1.19	1.04	2.54	0.3	1.6125	1.2675	2.91	178	146	63	50	44	122	496	143	85	72	172	20	109.25	87.25	201.25	-0.687185	1.05506
106582	'Nrm'	mRNA	0	0.34	0.37	0.04	1.58	0.05	2.3	0.95	0.32	0	0.46	0	0.1875	0.195	1.22	0	0.21	0.25	0.03	1.09	0.03	1.35	0.71	0.21	0	0.28	0	0.1225	0.1225	0.795	0	7	8	1	33	1	46	23	7	0	9	0	4	4	25.75	-2.43474	2.63773
106583	'Scaf8'	mRNA	46.81	9.51	9.82	12.77	20.69	12.44	15.79	11.85	15.11	12.92	23.56	18.56	19.7275	17.5375	15.1925	24.1	5.95	6.7	9.46	14.29	8.92	9.25	8.83	9.89	8.76	14.24	12.87	11.5525	11.44	10.3225	2916	739	808	1131	1648	1015	1198	1081	1249	1090	1760	1509	1398.5	1402	1235.5	0.134238	-0.213978
106585	'Ankrd12'	mRNA	24	18.34	18.79	18.82	19.68	16.22	13.53	15.68	19.47	18.75	19.1	23.36	19.9875	20.17	16.2775	12.36	11.48	12.83	13.95	13.59	11.62	7.93	11.69	12.74	12.72	11.54	16.2	12.655	13.3	11.2075	2880	2931	3204	3511	3301	2779	2151	3011	3367	3326	3012	3975	3131.5	3420	2810.5	0.230694	-0.31832
106618	'Wdr90'	mRNA	3.75	2.08	0.9	1.86	0.94	2.31	2.64	2.27	1.22	1.29	2.43	1.45	2.1475	1.5975	2.04	1.93	1.3	0.61	1.38	0.65	1.66	1.55	1.69	0.8	0.88	1.47	1	1.305	1.0375	1.3875	293	203	93	207	94	237	252	260	127	137	228	148	199	160	210.75	0.00463326	0.329427
106628	'Trip10'	mRNA	2.74	2.23	2.08	2.24	0.97	0.62	8.45	2.25	2.62	1.82	2.47	0.94	2.3225	1.9625	3.0725	1.41	1.4	1.42	1.66	0.67	0.44	4.95	1.68	1.72	1.23	1.5	0.65	1.4725	1.275	1.935	71	77	76	88	34	22	283	91	96	68	82	34	78	70	107.5	-0.154445	0.397667
106633	'Ift140'	mRNA	1.51	0.3	0.99	0.18	0.69	0.36	0.79	0.56	0.83	0.46	0.64	0.55	0.745	0.62	0.6	0.78	0.19	0.68	0.13	0.48	0.26	0.46	0.42	0.54	0.31	0.38	0.38	0.445	0.4025	0.405	97	28	66	18	63	35	63	53	73	44	54	50	52.25	55.25	53.5	-0.0375936	-0.109264
106639	'Vmac'	mRNA	4.07	0.31	0.64	0.24	0.66	0.23	1.68	1.01	0.22	0.38	0.53	0.1	1.315	0.3075	0.895	2.09	0.19	0.44	0.18	0.46	0.16	0.98	0.75	0.15	0.25	0.32	0.07	0.725	0.1975	0.5875	97	9	20	8	22	7	50	36	7	12	15	3	33.5	9.25	28.75	0.190108	1.51761
106672	'AI413582'	mRNA	58.3	35.08	49.43	35.52	34.86	54.78	51.66	94.1	36.72	34.88	33.79	30.46	44.5825	33.9625	58.85	30.02	21.96	33.74	26.33	24.07	39.25	30.28	70.12	24.03	23.66	20.42	21.12	28.0125	22.3075	40.93	340	242	359	279	233	402	334	745	262	260	224	228	305	243.5	428.5	-0.4021	0.750102
106707	'Rpusd1'	mRNA	0.5	1.02	0.34	0.39	0.44	0.51	6.21	0.57	1.51	0.63	1.56	0	0.5625	0.925	1.9325	0.26	0.64	0.23	0.29	0.31	0.37	3.64	0.43	0.99	0.43	0.94	0	0.355	0.59	1.1875	9	26	9	11	11	12	153	17	41	16	38	0	13.75	23.75	48.25	-1.43228	0.804212
106757	'Catsperd'	mRNA	1.47	0.76	1.28	0.06	0	0.07	2.01	1.63	0.23	0.18	0.5	0.29	0.8925	0.3	0.9275	0.76	0.48	0.88	0.04	0	0.05	1.18	1.21	0.15	0.12	0.3	0.2	0.54	0.1925	0.61	32	27	43	2	0	2	70	64	9	7	14	11	26	10.25	34	-0.154415	1.49484
106759	'Ticam1'	mRNA	0.88	0.48	0	0	0.02	0.04	1.37	0.27	0.17	0.13	0.29	0.15	0.34	0.185	0.425	0.46	0.3	0	0	0.02	0.03	0.8	0.2	0.11	0.09	0.17	0.11	0.19	0.12	0.2625	31	21	0	0	1	2	58	14	8	6	12	7	13	8.25	18.75	-0.324174	0.901657
106763	'Ttbk1'	mRNA	1.36	0.46	0.27	0.23	0.29	0.18	0.2	0.45	0.18	0.2	0.28	0.26	0.58	0.23	0.28	0.7	0.29	0.18	0.17	0.2	0.13	0.12	0.33	0.12	0.14	0.17	0.18	0.335	0.1525	0.195	162.99	68.55	42.26	39.81	44.26	29.04	25.67	78.02	29.26	32.87	39.46	40.27	78.4025	35.465	44.2475	0.784117	0.282006
106766	'Stap2'	mRNA	0	0	0	0	0	0	0	0.3	0	0	0.05	0.04	0	0.0225	0.075	0	0	0	0	0	0	0	0.23	0	0	0.03	0.03	0	0.015	0.0575	0	0	0	0	0	0	0	9	0	0	1	1	0	0.5	2.25	-3.47563	2.08153
106794	'Dhx57'	mRNA	51.25	34.17	22.78	15.92	18.41	31.14	34.43	26.54	24.91	27.75	30.28	24.22	31.03	26.79	27.63	26.39	21.39	15.55	11.8	12.71	22.31	20.19	19.78	16.3	18.83	18.3	16.8	18.7825	17.5575	18.7475	2699	2233	1578	1180	1268	2136	2238	2056	1747	1990	1915	1687	1922.5	1834.75	1924.5	0.0643464	0.00120606
106795	'Tcf19'	mRNA	0	0	0	0	0	0	0.62	0	0	0.08	0	0	0	0.02	0.155	0	0	0	0	0	0	0.36	0	0	0.05	0	0	0	0.0125	0.09	0	0	0	0	0	0	14	0	0	2	0	0	0	0.5	3.5	-3.83166	2.3609
106821	'Oard1'	mRNA	67.13	135.86	105.99	92.97	88.03	115	79.88	103.67	79.69	117.92	106.58	103.68	100.487	101.968	96.645	34.57	85.05	72.36	68.92	60.79	82.4	46.83	77.26	52.14	80	64.42	71.89	65.225	67.1125	66.82	871	2313	1838	1718	1392	1952	1284	1975	1375	2078	1639	1789	1685	1720.25	1650.75	0.156053	-0.099188
106840	'Unc119b'	mRNA	1.18	0.25	0	0	0.02	0.27	1.79	0.57	0.21	0.42	0.33	0.17	0.3575	0.2825	0.6625	0.61	0.15	0	0	0.01	0.19	1.05	0.42	0.14	0.28	0.2	0.12	0.19	0.185	0.4175	54	14	0	0	1	16	100	38	13	26	18	10	17	16.75	38.75	-1.14402	0.968146
106861	'Abhd3'	mRNA	35.83	82.02	24.82	32.07	34.12	25.92	71.51	21.72	48.96	37.47	51.67	25.68	43.685	40.945	38.3175	18.45	51.35	16.95	23.78	23.56	18.57	41.92	16.18	32.03	25.42	31.23	17.8	27.6325	26.62	25.0575	748	2144	677	926	923	697	1813	650	1315	1040	1312	713	1123.75	1095	1020.75	0.351764	-0.200569
106869	'Tnfaip8'	mRNA	120.98	53.67	162.24	131.86	119.77	90.86	62.4	99.49	118.19	79.67	75.64	89.71	117.188	90.8025	93.13	62.29	33.6	110.76	97.74	82.71	65.1	36.58	74.14	77.34	54.05	45.71	62.2	76.0975	59.825	64.6325	2490	1561	5005	4507	3584	2959	2038	3486	3661	2511	2096	2706	3390.75	2743.5	3016.75	0.249175	0.116649
106877	'Afap1l1'	mRNA	0	0.88	0	0.23	0.02	0.02	0.98	0.02	0.83	0.52	0.18	0.27	0.2775	0.45	0.26	0	0.55	0	0.17	0.01	0.01	0.58	0.01	0.54	0.35	0.11	0.19	0.18	0.2975	0.1525	0	47	0	14	1	1	51	1	47	30	9	15	15.25	25.25	13.5	0.716369	-1.2539
106878	'Smim3'	mRNA	0	0	0	1.3	0.29	0.46	4.51	5.55	0	0.48	0	0	0.325	0.12	2.7025	0	0	0	0.97	0.2	0.33	2.64	4.13	0	0.33	0	0	0.2425	0.0825	1.825	0	0	0	34	6	10	107	147	0	11	0	0	8.5	2.75	67.5	-2.57686	4.38421
106894	'Hmgxb3'	mRNA	32.83	5.4	4.55	1.93	4.42	6.34	14.21	4.23	5.65	4.65	11.45	4.66	11.1775	6.6025	7.3	16.91	3.38	3.11	1.43	3.05	4.54	8.33	3.15	3.7	3.15	6.92	3.23	6.2075	4.25	4.7675	1683.74	351	342.55	182.64	289.18	427.83	913.63	347	406.26	341.19	718.86	314	639.982	445.077	494.41	0.352316	0.0510786
106931	'Kctd1'	mRNA	10.44	2.45	0.91	1.76	4.35	2.03	3.03	2.77	1.83	1.67	4.19	0.92	3.89	2.1525	3.045	5.38	1.54	0.62	1.31	3	1.45	1.78	2.07	1.2	1.14	2.53	0.64	2.2125	1.3775	2.075	220	68	31	60	115	57	83	84	51	52	112	28	94.75	60.75	84.75	0.103684	0.483043
106947	'Slc39a3'	mRNA	0	0.03	0.03	0	0.21	0.02	0.55	0.06	0.24	0	0.16	0	0.015	0.1	0.21	0	0.02	0.02	0	0.14	0.01	0.32	0.04	0.16	0	0.1	0	0.01	0.065	0.1275	0	2	2	0	12	1	31	4	15	0	9	0	1	6	12	-3.28266	0.87652
106952	'Arap3'	mRNA	0	0	0.01	0.01	0.01	0	0.02	0	0.01	0	0	0.02	0.005	0.0075	0.0075	0	0	0.01	0.01	0.01	0	0.01	0	0.01	0	0	0.01	0.005	0.005	0.005	0	0	1	1	1	0	2	0	1	0	0	2	0.5	0.75	0.75	-0.281826	-0.271566
106957	'Slc39a6'	mRNA	114.8	36.71	30.76	13.13	24.77	15.55	52.44	27.84	37.13	28.22	44.65	25.64	48.85	33.91	30.15	59.11	22.98	21	9.73	17.11	11.14	30.74	20.74	24.29	19.15	26.99	17.78	28.205	22.0525	19.9325	5635	2244	1991	915	1550	998	3128	1997	2413	1873	2624	1641	2696.25	2137.75	1918.25	0.530876	-0.26803
107022	'Gramd3'	mRNA	0	0	0.37	0.02	0	0	2.14	0.94	0.26	0.14	0.42	0	0.0975	0.205	0.77	0	0	0.25	0.02	0	0	1.26	0.7	0.17	0.1	0.25	0	0.0675	0.13	0.49	0	0	15	1	0	0	83	44	11	6	16	0	4	8.25	31.75	-2.62261	1.73514
107029	'Me2'	mRNA	14.27	6.78	4.71	4.29	3.78	4.83	8.7	4.9	6.29	6.25	6.81	8.49	7.5125	6.96	5.5525	7.35	4.24	3.22	3.18	2.61	3.46	5.1	3.65	4.12	4.24	4.11	5.89	4.4975	4.59	3.705	1405.02	834.99	614	602	478	625	1047	708	825	836	806	1093	864.003	890	714.5	0.351094	-0.436493
107035	'Fbxo38'	mRNA	9.61	2.52	3.38	4.01	2.04	1.11	3.03	2.51	4.87	2.71	3.56	3.24	4.88	3.595	2.1725	4.95	1.58	2.31	2.97	1.41	0.79	1.77	1.87	3.19	1.84	2.15	2.25	2.9525	2.3575	1.46	544	175	247	315	150	77	207	208	348	196	227	237	320.25	252	160.5	1.0649	-0.748963
107045	'Lars'	mRNA	36.04	18.11	17.03	14.46	13.41	9.03	18.49	15.97	14.91	15.71	18.05	18.36	21.41	16.7575	14.225	18.56	11.34	11.63	10.72	9.26	6.47	10.84	11.9	9.76	10.66	10.91	12.73	13.0625	11.015	9.6175	1783	1116	1111	1016	846	584	1112	1155	977	1051	1069	1184	1256.5	1070.25	924.25	0.525667	-0.308152
107047	'Psmg2'	mRNA	1.26	1.52	2.03	4.31	5.61	4.69	6.14	13.1	1.05	1.28	1.03	0.98	2.28	1.085	7.385	0.65	0.95	1.38	3.19	3.87	3.36	3.6	9.76	0.69	0.87	0.62	0.68	1.5425	0.715	5.1475	15	22	31	71	82	71	86	224	16	20	15	17	34.75	17	115.75	-1.54511	2.68837
107065	'Lrrtm2'	mRNA	7.21	8.34	7.81	12.41	12.89	9.53	8.07	7.14	12.79	11.94	14.85	8.75	8.9425	12.0825	9.4075	3.71	5.22	5.33	9.2	8.9	6.83	4.73	5.32	8.37	8.1	8.97	6.06	5.865	7.875	6.445	526	760	753	1288	1204	911	718	763	1240	1181	1300	833	831.75	1138.5	899	-0.00607626	-0.337777
107071	'Wdr74'	mRNA	2.87	0.37	0.64	0.91	0.07	0.76	6.37	5.53	1.57	1.66	2.36	1.04	1.1975	1.6575	3.1825	1.48	0.23	0.43	0.68	0.04	0.54	3.73	4.12	1.02	1.13	1.42	0.72	0.705	1.0725	2.1075	36	6	11	17	1	13	99	106	27	29	37	18	17.5	27.75	54.75	-1.50239	0.791781
107094	'Rrp12'	mRNA	1.54	0.42	0.37	0.87	0.38	0.03	0.54	0.38	0.4	0.41	0.46	0.38	0.8	0.4125	0.3325	0.79	0.27	0.25	0.65	0.26	0.02	0.32	0.28	0.26	0.28	0.28	0.26	0.49	0.27	0.22	86	29	29	68	37	2	40	35	30	37	33	34	53	33.5	28.5	0.993111	-0.353068
107173	'Gpr137'	mRNA	10.55	0.73	1.59	1.36	0.9	0.87	6.49	1.36	0.57	0.81	0.73	0.93	3.5575	0.76	2.405	5.43	0.46	1.08	1.01	0.62	0.62	3.81	1.01	0.37	0.55	0.44	0.64	1.995	0.5	1.515	206	19	46	41	23	23.3	168	32	15	20	18	19	78	18	61.575	0.432727	1.52557
107182	'Btaf1'	mRNA	22.56	7.28	9.95	7.54	9.79	7.74	7.18	6.27	7.9	6.93	13.42	10.78	11.8325	9.7575	7.745	11.62	4.56	6.79	5.59	6.76	5.54	4.21	4.67	5.17	4.7	8.11	7.47	7.14	6.3625	5.295	2499.09	1009	1421	1004	1247	1075	972	1020	1165	1042	1787	1527	1483.27	1380.25	1078.5	0.44823	-0.382486
107197	'Uqcc3'	mRNA	0	0	0	1.04	2.99	11.03	9.42	31.44	1.04	1.19	0.21	0.37	0.26	0.7025	13.72	0	0	0	0.77	2.07	7.91	5.52	23.43	0.68	0.81	0.12	0.26	0.1925	0.4675	9.7325	0	0	0	12	30	117	91	372	11	13	2	4	3	7.5	152.5	-5.3837	4.25466
107221	'Ffar4'	mRNA	0.06	4.05	3.92	11.73	2.84	6.64	3.6	5.07	13.58	13.39	10.99	15.95	4.94	13.4775	4.5375	0.03	2.53	2.68	8.69	1.96	4.76	2.11	3.78	8.89	9.08	6.64	11.06	3.4825	8.9175	3.1525	1	79	81	261	56	136	68	116	280	283	206	328	105.5	274.25	94	0.367549	-1.58948
107227	'Macrod1'	mRNA	0.07	0	1.08	0	0	0.05	0.41	1.02	0.54	0.1	0.42	0.97	0.2875	0.5075	0.37	0.04	0	0.73	0	0	0.04	0.24	0.76	0.35	0.07	0.25	0.67	0.1925	0.335	0.26	1	0	20	0	0	1	7	21	10	2	7	18	5.25	9.25	7.25	-0.253482	-0.548413
107239	'Carns1'	mRNA	0	0	0	0	0.19	0	0.15	0	0	0	0	0	0	0	0.085	0	0	0	0	0.13	0	0.09	0	0	0	0	0	0	0	0.055	0	0	0	0	12	0	9	0	0	0	0	0	0	0	5.25	-4.7315	4.75624
107242	'AI837181'	mRNA	0	0.14	0.04	0.04	0	0.13	0.8	1.6	0	0.13	0.14	0.09	0.055	0.09	0.6325	0	0.09	0.03	0.03	0	0.09	0.47	1.19	0	0.09	0.09	0.06	0.0375	0.06	0.4375	0	3	1	1	0	3	17	41	0	3	3	2	1.25	2	15.25	-3.3111	2.76172
107250	'Kazald1'	mRNA	0	0	3.05	0	0.39	1.04	6.13	6.09	0.24	0.05	0	0	0.7625	0.0725	3.4125	0	0	2.08	0	0.27	0.75	3.59	4.54	0.16	0.03	0	0	0.52	0.0475	2.2875	0	0	65	0	8	22	119	144	5	1	0	0	16.25	1.5	73.25	-1.91324	5.44436
107260	'Otub1'	mRNA	4.06	4.62	8.72	9.22	5.61	14.42	23.55	18.92	4.25	4.94	5.36	2.98	6.655	4.3825	15.625	2.09	2.89	5.96	6.83	3.87	10.33	13.81	14.1	2.78	3.35	3.24	2.07	4.4425	2.86	10.5275	80	112	224	255	138	367	554	538	109	130	125	76	167.75	110	399.25	-1.03408	1.75814
107271	'Yars'	mRNA	0	0.03	0.21	0.12	0.84	0.03	2.86	1.06	0	0.3	0	0.03	0.09	0.0825	1.1975	0	0.02	0.14	0.09	0.58	0.02	1.67	0.79	0	0.21	0	0.02	0.0625	0.0575	0.765	0	1	8	5	31	1	101	45	0	12	0	1	3.5	3.25	44.5	-3.34084	3.5168
107272	'Psat1'	mRNA	0	0	0	0.4	0	0	1.49	0.76	0	0	0	0	0.1	0	0.5625	0	0	0	0.3	0	0	0.87	0.57	0	0	0	0	0.075	0	0.36	0	0	0	15	0	0	47	29	0	0	0	0	3.75	0	19	-1.85453	6.41238
107303348	'Gm45935'	mRNA	1.18	0	2.42	2.17	0.05	0	0	0.38	2.67	2.23	0.75	1.24	1.4425	1.7225	0.1075	0.61	0	1.65	1.61	0.04	0	0	0.28	1.75	1.51	0.46	0.86	0.9675	1.145	0.08	57.91	0	157.4	152	3.43	0	0	27.49	173.96	148.49	44.4	79.42	91.8275	111.567	7.73	3.76956	-3.97732
107305	'Vps37c'	mRNA	4.3	1.67	0.44	0.99	0.13	1.01	4.87	1.82	1.23	0.75	1.48	0.44	1.85	0.975	1.9575	2.21	1.04	0.3	0.74	0.09	0.72	2.86	1.35	0.8	0.51	0.9	0.31	1.0725	0.63	1.255	124	69	18	47	5	43	194	80	54	33	56	18	64.5	40.25	80.5	-0.138112	0.812569
107321	'Lpxn'	mRNA	0	0	0.04	0.04	0.08	1.32	0.17	0.6	0.93	0.08	0.34	0.16	0.02	0.3775	0.5425	0	0	0.03	0.03	0.06	0.95	0.1	0.45	0.61	0.05	0.21	0.11	0.015	0.245	0.39	0	0	1	1	2	34	4	17	24	2	8	4	0.5	9.5	14.25	-4.78613	0.662413
107328	'Trpt1'	mRNA	1.8	0.39	0.34	1.16	0	0.99	1.01	0.96	0.92	1.36	3.87	0.7	0.9225	1.7125	0.74	0.93	0.24	0.23	0.86	0	0.71	0.59	0.72	0.6	0.92	2.34	0.49	0.565	1.0875	0.505	16	6	10	18	0	16	15	19	13	18	42	8	12.5	20.25	12.5	0.12219	-0.736117
107338	'Gbf1'	mRNA	76.2	26.81	14.93	10.58	11.9	7.89	42.58	9.74	18.88	15.66	29.21	12.4	32.13	19.0375	18.0275	39.24	16.78	10.19	7.84	8.22	5.65	24.96	7.26	12.36	10.62	17.65	8.6	18.5125	12.3075	11.5225	5025	2775	1638	1225	1265	858	4313	1187	2087	1763	2910	1343	2665.75	2025.75	1905.75	0.612604	-0.246092
107351	'Kank1'	mRNA	1.47	0.34	0.12	0.24	0.43	0.38	0.51	0.39	0.34	0.14	0.32	0.25	0.5425	0.2625	0.4275	0.76	0.21	0.08	0.18	0.3	0.27	0.3	0.29	0.22	0.09	0.19	0.17	0.3075	0.1675	0.29	102	30	11	24	39	35	44	40	32	13	27	23	41.75	23.75	39.5	0.028642	0.683728
107358	'Tm9sf3'	mRNA	34.68	11.37	16.36	13.47	24.02	10.95	9.69	12.98	12.31	12.19	17.88	15.98	18.97	14.59	14.41	17.86	7.12	11.17	9.98	16.59	7.85	5.68	9.67	8.06	8.27	10.81	11.08	11.5325	9.555	9.9475	2748	1125	1714	1519	2439	1138	937	1508	1297	1310	1701	1653	1776.5	1490.25	1505.5	0.216064	0.0100587
107368	'Pdzd8'	mRNA	16.32	4.11	5.85	2.77	4.18	4.12	2.92	3.46	6.4	5.02	6.82	5.93	7.2625	6.0425	3.67	8.4	2.57	4	2.05	2.88	2.95	1.71	2.58	4.19	3.4	4.12	4.11	4.255	3.955	2.53	1496	471	710	361	491	495	327	465	781	624	751	710	759.5	716.5	444.5	0.709639	-0.702824
107371	'Exoc6'	mRNA	6.87	4.18	14.08	14.13	22.61	13.89	13.19	12.58	12.97	10.47	11.11	12.55	9.815	11.775	15.5675	3.54	2.62	9.61	10.47	15.62	9.95	7.73	9.37	8.49	7.1	6.71	8.7	6.56	7.75	10.6675	237	184	632	680	970	620	546	637	579	487	464	566	433.25	524	693.25	-0.573643	0.379849
107373	'Fam111a'	mRNA	1.39	1.09	1.27	0.41	0.33	0.42	0.5	0.67	1.97	0.67	0.9	1.83	1.04	1.3425	0.48	0.71	0.68	0.87	0.3	0.23	0.3	0.29	0.5	1.29	0.45	0.54	1.27	0.64	0.8875	0.33	55	54	67	23	17	22	24	39	104	36	43	95	49.75	69.5	25.5	1.05115	-1.53706
107375	'Slc25a45'	mRNA	0	0.33	0	0	0.04	0.14	0.97	0.44	0	0.13	0.04	0.07	0.0825	0.06	0.3975	0	0.2	0	0	0.02	0.1	0.57	0.33	0	0.09	0.02	0.05	0.05	0.04	0.255	0	9	0	0	1	4	31	15	0	4	1	2	2.25	1.75	12.75	-2.10139	2.58871
107392	'Brms1'	mRNA	10.6	3.6	7.49	4.87	5.35	3.14	12.83	6.24	4	3.66	5.3	3.13	6.64	4.0225	6.89	5.46	2.26	5.11	3.61	3.7	2.25	7.52	4.65	2.61	2.48	3.2	2.17	4.11	2.615	4.53	168	70	154	108	105	64	241	142	82	77	99	64	125	80.5	138	-0.00427612	0.649901
107435	'Hat1'	mRNA	125.57	180.56	320.88	326.33	364.67	191.55	138.98	181.41	321.54	275.3	242.85	301.34	238.335	285.257	219.153	64.66	113.04	219.06	241.89	251.83	137.26	81.48	135.19	210.39	186.78	146.78	208.93	159.662	188.22	151.44	2304	4076	7666	8402	8335	4537	3039	4800	7677	6735	5268	7158	5612	6709.5	5177.75	0.214073	-0.37743
107448	'Unc5a'	mRNA	52.99	5.78	5.86	5.27	4.33	3.21	40.88	3.78	4.3	4.55	12.38	2.67	17.475	5.975	13.05	27.28	3.62	4	3.91	2.99	2.3	23.96	2.82	2.81	3.09	7.48	1.85	9.7025	3.8075	8.0175	2562	353	377	362	267	203	2422	269	276	298	722	168	913.5	366	790.25	0.317335	0.884048
107449	'Unc5b'	mRNA	0	0	0.03	0	0	0.09	0	0	0	0	0	0.05	0.0075	0.0125	0.0225	0	0	0.02	0	0	0.07	0	0	0	0	0	0.04	0.005	0.01	0.0175	0	0	3	0	0	9	0	0	0	0	0	5	0.75	1.25	2.25	-1.65176	0.832792
107476	'Acaca'	mRNA	0.13	0.15	0.22	0.16	0.27	0.08	0.51	0.36	0.2	0.18	0.07	0.08	0.165	0.1325	0.305	0.07	0.09	0.15	0.12	0.19	0.06	0.3	0.27	0.13	0.12	0.04	0.05	0.1075	0.085	0.205	15	24	38	33	43	12	74	62	32	30	10	13	27.5	21.25	47.75	-0.577264	1.03087
107477	'Guca1b'	mRNA	0	0	0	0	0	0	0.13	0	0	0	0.09	0.04	0	0.0325	0.0325	0	0	0	0	0	0	0.08	0	0	0	0.05	0.03	0	0.02	0.02	0	0	0	0	0	0	3	0	0	0	2	1	0	0.75	0.75	-1.64314	-0.319432
107503	'Atf5'	mRNA	0.05	0	0	0	0.12	0	0.65	0.14	0	0.15	0.04	0.04	0.0125	0.0575	0.2275	0.03	0	0	0	0.08	0	0.38	0.1	0	0.1	0.02	0.03	0.0075	0.0375	0.14	1	0	0	0	3	0	16	4	0	4	1	1	0.25	1.5	5.75	-3.95527	1.65894
107508	'Eprs'	mRNA	132.27	70.81	26.17	14.1	32.4	23.56	63.33	33.53	37.21	46.31	60.77	38.09	60.8375	45.595	38.205	68.11	44.33	17.87	10.45	22.37	16.88	37.13	24.99	24.34	31.42	36.73	26.41	35.19	29.725	25.3425	8299	5542.98	2167.95	1261	2602	1937	4844	3078.09	3100	3937	4574	3119	4317.73	3682.5	3115.27	0.524393	-0.348314
107513	'Ssr1'	mRNA	5.97	10.77	8.45	9.22	7.3	8.03	15.33	14.92	9.68	6.45	8.49	9.21	8.6025	8.4575	11.395	3.07	6.74	5.77	6.83	5.04	5.76	8.99	11.12	6.33	4.38	5.13	6.39	5.6025	5.5575	7.7275	389	853	695	833	624	682	1232	1431	865	594	669	775	692.5	725.75	992.25	-0.317821	0.342858
107515	'Lgr4'	mRNA	3.4	8.02	9.8	7.12	9.94	13.6	4.67	18.13	11.68	7.95	9.99	5	7.085	8.655	11.585	1.75	5.02	6.69	5.28	6.87	9.74	2.74	13.51	7.64	5.4	6.04	3.47	4.685	5.6375	8.215	220	648	839	656	824	1154	369	1720	1004	698	776	423	590.75	725.25	1016.75	-0.66883	0.503455
107527	'Il1rl2'	mRNA	0.55	0	0.1	0.01	0.15	0	0	0.24	0.04	0.15	0.02	0.2	0.165	0.1025	0.0975	0.28	0	0.07	0.01	0.1	0	0	0.18	0.03	0.1	0.01	0.14	0.09	0.07	0.07	28	0	7	1	10	0	0	18	3	10	1	13	9	6.75	7	0.160905	-0.0535
107528	'Magee1'	mRNA	0	0	0	0	0	0	0.71	0.24	0.12	0	0	0	0	0.03	0.2375	0	0	0	0	0	0	0.42	0.18	0.08	0	0	0	0	0.02	0.15	0	0	0	0	0	0	39	16	7	0	0	0	0	1.75	13.75	-5.88863	2.71973
107566	'Arl2bp'	mRNA	5.54	0.56	1.26	0.49	0.48	0.57	5.92	0.65	0.24	0.3	1.35	0.61	1.9625	0.625	1.905	2.85	0.35	0.86	0.36	0.33	0.41	3.47	0.49	0.16	0.2	0.82	0.42	1.105	0.4	1.175	128	17	40	16	14	17	178	24	8	10	38	20	50.25	19	58.25	-0.0800247	1.36285
107568	'Wwp1'	mRNA	8.9	4.7	11.79	10.5	13.47	13.61	5.44	9.6	7.46	6.2	7.69	9.82	8.9725	7.7925	10.53	4.58	2.94	8.05	7.79	9.3	9.75	3.19	7.15	4.88	4.21	4.65	6.81	5.84	5.1375	7.3475	742	490	1288	1230	1435	1489	554	1174	827	702	770	1061	937.5	840	1163	-0.268083	0.472517
107569	'Nt5c3'	mRNA	9.73	6.97	13.72	13.87	11.3	16.42	11.7	9.64	12.19	9.31	7.1	8.52	11.0725	9.28	12.265	5.01	4.36	9.36	10.28	7.8	11.76	6.86	7.18	7.98	6.32	4.29	5.91	7.2525	6.125	8.4	167	153	323	347	241	374	263	259	296	226	161	200	247.5	220.75	284.25	-0.092311	0.331623
107581	'Col16a1'	mRNA	0.15	0	0.01	0	0	0	0	0	0	0	0.05	0	0.04	0.0125	0	0.08	0	0.01	0	0	0	0	0	0	0	0.03	0	0.0225	0.0075	0	10	0	1	0	0	0	0	0	0	0	4	0	2.75	1	0	3.67954	-2.36357
107585	'Dio3'	mRNA	0.4	0	0	0.06	0.18	0	0.11	0.03	0.31	0	0.11	0.03	0.115	0.1125	0.08	0.21	0	0	0.05	0.12	0	0.07	0.02	0.2	0	0.07	0.02	0.065	0.0725	0.0525	9	0	0	2	5	0	3	1	9	0	3	1	2.75	3.25	2.25	0.141764	-0.537755
107586	'Ovol2'	mRNA	0	0	0.27	0.69	0.57	0	0.6	0.25	0.48	0.33	0	0.61	0.24	0.355	0.355	0	0	0.19	0.51	0.39	0	0.35	0.18	0.31	0.23	0	0.43	0.175	0.2425	0.23	0	0	4	11	9	0	8	4	7	5	0	9	3.75	5.25	5.25	-0.219599	-0.15953
107587	'Osr2'	mRNA	0.98	0.42	0.25	1.37	0.64	0.47	1.14	0.46	1.17	1.18	0.58	0.44	0.755	0.8425	0.6775	0.5	0.26	0.17	1.01	0.44	0.34	0.67	0.34	0.77	0.8	0.35	0.31	0.485	0.5575	0.4475	21	11	7	41	17	13	28	14	32	33	14	12	20	22.75	18	0.317282	-0.433027
107589	'Mylk'	mRNA	0.71	0.11	0.21	0.01	0.69	0.16	0.56	0.13	0.17	0.42	0.33	0.09	0.26	0.2525	0.385	0.37	0.07	0.15	0.01	0.48	0.11	0.33	0.1	0.11	0.28	0.2	0.06	0.15	0.1625	0.255	38	7	15	1	47	11	36	11	12	30	21	6	15.25	17.25	26.25	-0.868781	0.564499
107605	'Rdh1'	mRNA	0.02	0	0.02	0	0.02	0.03	0.02	0	0.02	0	0.02	0	0.01	0.01	0.0175	0.01	0	0.01	0	0.01	0.02	0.01	0	0.01	0	0.01	0	0.005	0.005	0.01	1	0	1	0	1	2	1	0	1	0	1	0	0.5	0.5	1	-1.03631	1.0381
107607	'Nod1'	mRNA	0	0	0.12	0	0	0	0.03	0.11	0.03	0.03	0.03	0.06	0.03	0.0375	0.035	0	0	0.08	0	0	0	0.02	0.08	0.02	0.02	0.02	0.04	0.02	0.025	0.025	0	0	8	0	0	0	2	8	2	2	2	4	2	2.5	2.5	-0.09608	-0.181734
107650	'Pi4kb'	mRNA	0.8	0.04	0.69	0.08	0	0.02	2.29	0.4	0.32	0.46	1.18	0	0.4025	0.49	0.6775	0.41	0.02	0.47	0.06	0	0.02	1.34	0.3	0.21	0.31	0.71	0	0.24	0.3075	0.415	28.32	2.24	33.91	4.04	0	1.15	119.17	25.73	16.01	24.58	54.46	0	17.1275	23.7625	36.5125	-0.848178	0.372239
107652	'Uap1'	mRNA	21.63	36.6	26.57	17.05	24.09	13.65	26.15	19.34	23.22	22.16	31.68	22.44	25.4625	24.875	20.8075	11.13	22.92	18.14	12.64	16.63	9.78	15.33	14.41	15.19	15.04	19.15	15.56	16.2075	16.235	14.0375	608	1285	992	684	856	502	896	800	865	851	1069	826	892.25	902.75	763.5	0.370549	-0.30614
107684	'Coro2a'	mRNA	6.27	1.63	4.12	4.7	3.93	2.15	5.76	2.32	3.87	2.51	2.89	2.39	4.18	2.915	3.54	3.23	1.02	2.81	3.48	2.71	1.54	3.38	1.73	2.53	1.7	1.75	1.66	2.635	1.91	2.34	308	100	267	328	246	138	344	167	252	167	170	153	250.75	185.5	223.75	0.281406	0.179428
107686	'Snrpd2'	mRNA	25.74	4.33	23.74	29.46	47.2	86.39	59.73	177.11	10.65	10.82	6.18	8.79	20.8175	9.11	92.6075	13.25	2.71	16.21	21.84	32.59	61.9	35.02	131.98	6.97	7.34	3.73	6.09	13.5025	6.0325	65.3725	101	19	113	154	207	412	255	939	54	56	29	46	96.75	46.25	453.25	-2.12952	3.22211
107701	'Sf3b4'	mRNA	55.68	38.92	43.64	38.9	14.55	9.56	109.48	12.76	41.32	16.13	39.8	8.6	44.285	26.4625	36.5875	28.67	24.37	29.79	28.84	10.05	6.85	64.19	9.51	27.03	10.94	24.06	5.96	27.9175	16.9975	22.65	1144	986	1170	1124	374	254	2690	379	1108	443	969	229	1106	687.25	924.25	0.562068	0.217424
107702	'Rnh1'	mRNA	0	0	0.99	0.37	2.48	2.36	30.81	18.59	0.4	1.2	0.35	0.24	0.34	0.5475	13.56	0	0	0.68	0.27	1.71	1.69	18.06	13.85	0.26	0.81	0.21	0.17	0.2375	0.3625	8.8275	0	0	27	10	60	60	729	531	10	31	8	6	9.25	13.75	345	-4.88387	4.40995
107723	'Slc12a6'	mRNA	21.48	6.68	12.76	5.08	9.5	4.4	6.33	6.59	7	6.4	13.18	7.73	11.5	8.5775	6.705	11.06	4.18	8.71	3.76	6.56	3.15	3.71	4.91	4.58	4.34	7.97	5.36	6.9275	5.5625	4.5825	1689.21	648.83	1364	581.22	968.52	453.51	596.25	766.37	743.43	694.64	1242.21	822.7	1070.82	875.745	696.163	0.61753	-0.352527
107732	'Mrpl10'	mRNA	54.25	77.17	26.16	15.31	17.84	37.15	97.67	38.58	30.58	28.95	31.67	12.39	43.2225	25.8975	47.81	27.94	48.31	17.86	11.35	12.32	26.62	57.26	28.75	20.01	19.64	19.14	8.59	26.365	16.845	31.2375	1001.02	1881	676	426	440	943	2310	1094	790	766	743	318	996.005	654.25	1196.75	-0.0587976	0.737665
107733	'Mrpl41'	mRNA	2.56	1.42	3.39	3.65	2.24	4.64	3.25	9.49	3.26	3.44	3.06	3.79	2.755	3.3875	4.905	1.32	0.89	2.32	2.71	1.55	3.33	1.9	7.07	2.13	2.33	1.85	2.63	1.81	2.235	3.4625	76	52	132	153	84	179	116	409	127	137	108	146	103.25	129.5	197	-0.79921	0.530564
107734	'Mrpl30'	mRNA	18.77	9.91	18.2	17.8	19.22	34.38	23.38	74.77	8.83	13.97	11.29	13.56	16.17	11.9125	37.9375	9.67	6.2	12.42	13.2	13.27	24.63	13.71	55.72	5.78	9.48	6.82	9.4	10.3725	7.87	26.8325	140	87	185	185	163	317	196	755	87	134	97	136	149.25	113.5	357.75	-1.15592	1.57813
107746	'Rapgef1'	mRNA	4.43	0.52	0.5	0.44	0.38	0.68	1.38	0.93	0.58	0.75	1	0.79	1.4725	0.78	0.8425	2.28	0.33	0.34	0.33	0.26	0.49	0.81	0.69	0.38	0.51	0.6	0.55	0.82	0.51	0.5625	323	48	48	46	35	65	124	100	56	76	88	75	116.25	73.75	81	0.481731	0.0111167
107747	'Aldh1l1'	mRNA	0.1	0.23	0.04	0.11	0	0.38	0.86	0.07	0.06	0.21	0.39	0.22	0.12	0.22	0.3275	0.05	0.15	0.03	0.08	0	0.27	0.51	0.05	0.04	0.14	0.24	0.15	0.0775	0.1425	0.2075	4	11	2	6	0	19	40	4	3	11	18	11	5.75	10.75	15.75	-1.16973	0.371815
107751	'Prrxl1'	mRNA	0	0	0.17	0	0	0	0.18	0.11	0	0.09	0	0	0.0425	0.0225	0.0725	0	0	0.12	0	0	0	0.1	0.08	0	0.06	0	0	0.03	0.015	0.045	0	0	4	0	0	0	7	5	0	4	0	0	1	1	3	-1.25468	1.28645
107753	'Lgals2'	mRNA	0	0	0	0	0	0	0	0.42	0.79	0	0	0	0	0.1975	0.105	0	0	0	0	0	0	0	0.31	0.52	0	0	0	0	0.13	0.0775	0	0	0	0	0	0	0	3	5	0	0	0	0	1.25	0.75	-1.89535	-0.78644
107765	'Ankrd1'	mRNA	0	0	0	0.03	0	0	0	0	0	0	0	0	0.0075	0	0	0	0	0	0.03	0	0	0	0	0	0	0	0	0.0075	0	0	0	0	0	1	0	0	0	0	0	0	0	0	0.25	0	0	0.810954
107766	'Haao'	mRNA	0	0	0	0	0.06	0	0.34	0	0.06	0	0	0	0	0.015	0.1	0	0	0	0	0.04	0	0.2	0	0.04	0	0	0	0	0.01	0.06	0	0	0	0	1	0	6	0	1	0	0	0	0	0.25	1.75	-2.92333	2.23081
107767	'Scamp1'	mRNA	64.25	45.76	29.82	20.32	33.58	28.9	41.08	24.55	37.39	25.81	39.75	27.81	40.0375	32.69	32.0275	33.08	28.65	20.35	15.06	23.19	20.71	24.08	18.29	24.47	17.51	24.03	19.28	24.285	21.3225	21.5675	2951	2711	1858	1390	2003	1799	2387	1691	2343	1643	2230	1697	2227.5	1978.25	1970	0.245779	-0.0569347
107769	'Tm6sf1'	mRNA	0	0.49	0	0	0.37	1.49	0.82	0.6	0.41	0.28	0.26	0.5	0.1225	0.3625	0.82	0	0.31	0	0	0.25	1.07	0.48	0.45	0.27	0.19	0.16	0.34	0.0775	0.24	0.5625	0	12.31	0	0	9.31	39.22	20	18.72	11	7.17	7.35	12.86	3.0775	9.595	21.8125	-2.66257	1.17661
107770	'Tm6sf2'	mRNA	0	0	0	0	0	0	0.1	0.08	0	0	0.1	0	0	0.025	0.045	0	0	0	0	0	0	0.06	0.06	0	0	0.06	0	0	0.015	0.03	0	0	0	0	0	0	2	2	0	0	2	0	0	0.5	1	-2.18341	0.828919
107771	'Bmyc'	mRNA	0	0	0	0.08	0	0.65	7.71	12.27	0.37	0.18	0.2	0.09	0.02	0.21	5.1575	0	0	0	0.06	0	0.46	4.52	9.14	0.24	0.12	0.12	0.06	0.015	0.135	3.53	0	0	0	1	0	7	76	148	4	2	2	1	0.25	2.25	57.75	-7.35432	4.51575
107815	'Scml2'	mRNA	72.99	41.31	48.41	40.39	84.72	45.86	42.23	40.39	32.52	26.39	33.6	25.91	50.775	29.605	53.3	37.58	25.86	33.05	29.94	58.51	32.86	24.76	30.1	21.28	17.9	20.31	17.97	31.6075	19.365	36.5575	4624	3276	4072	3648	6875	3806	3269	3757	2743	2273	2561	2148	3905	2431.25	4426.75	-0.156702	0.865761
107817	'Jmjd6'	mRNA	99.01	46.04	36.41	27.13	14	30.3	118.1	26.23	45.13	42.91	60.84	32.36	52.1475	45.31	47.1575	50.98	28.83	24.86	20.11	9.67	21.71	69.24	19.55	29.53	29.11	36.77	22.44	31.195	29.4625	30.0425	1973	1133	939	772	377	770	2797	769	1173	1147	1448	841	1204.25	1152.25	1178.25	0.204881	-0.152135
107823	'Nsd2'	mRNA	31.19	6.93	9.03	8.35	8.93	6.43	7.51	6.81	7.76	7.28	10.77	10.33	13.875	9.035	7.42	16.06	4.34	6.16	6.19	6.16	4.61	4.4	5.07	5.08	4.94	6.51	7.16	8.1875	5.9225	5.06	2818	651	825	876	903	760	789	859	778	807	1182	1052	1292.5	954.75	827.75	0.590561	-0.248136
107829	'Thoc5'	mRNA	6.89	1.57	2.39	2.73	1.78	1.5	2.78	2.61	2.5	3.28	2.27	2.33	3.395	2.595	2.1675	3.55	0.98	1.63	2.02	1.23	1.07	1.63	1.94	1.64	2.23	1.37	1.62	2.045	1.715	1.4675	194	53	88	109	62	55	91	104	92	121	74	84	111	92.75	78	0.557685	-0.345162
107831	'Adgrb1'	mRNA	0.55	0.11	0.13	0.17	0.1	0.27	0.04	0.03	0.05	0.04	0.01	0.01	0.24	0.0275	0.11	0.28	0.07	0.09	0.13	0.07	0.19	0.02	0.03	0.03	0.03	0.01	0.01	0.1425	0.02	0.0775	33	8	11	15	8	21	3	3	4	4	1	1	16.75	2.5	8.75	0.812705	1.87963
107849	'Prl2c5'	mRNA	0	0.16	0.55	1.22	0.78	0	0	0	0	0.18	0	0.18	0.4825	0.09	0.195	0	0.1	0.37	0.91	0.54	0	0	0	0	0.12	0	0.13	0.345	0.0625	0.135	0	2	6	16	8	0	0	0	0	2	0	2	6	1	2	1.64267	1.01791
107869	'Cth'	mRNA	56.48	145.86	107.88	150.87	151.98	145.9	66.93	124.79	137.66	159.44	136.58	187.51	115.272	155.298	122.4	29.08	91.32	73.65	111.83	104.95	104.54	39.24	93	90.08	108.18	82.55	130.01	76.47	102.705	85.4325	1058	3201	2466	3770	3396	3312	1518	3236	3195	3813	2916	4286	2623.75	3552.5	2865.5	-0.0135437	-0.325506
107885	'Mthfs'	mRNA	266.29	499.13	392.33	374.16	357.59	355.33	176.58	372.18	272.7	293.21	226.21	315.89	382.978	277.002	315.42	137.11	312.49	267.84	277.35	246.94	254.61	103.52	277.35	178.44	198.93	136.72	219.02	248.697	183.278	220.605	2001.54	4469.62	3708.97	3815.86	3145.83	3319.11	1496.53	3873	2547.4	2823.98	1937.04	3012.48	3499	2580.22	2958.62	0.337502	0.174445
107889	'Gcm2'	mRNA	15.54	11.5	5.28	3.7	5.17	6.7	27.03	3.29	9.1	7.33	11.17	6.77	9.005	8.5925	10.5475	8	7.2	3.6	2.74	3.57	4.8	15.85	2.45	5.95	4.98	6.75	4.69	5.385	5.5925	6.6675	555	510	248	187	234	312	1161	171	425	349	475	314	375	390.75	469.5	-0.136514	0.0841638
107895	'Mgat5'	mRNA	4.06	0.69	1.67	0.94	2.03	2.05	1.36	1.04	2.13	1.46	2.2	2.09	1.84	1.97	1.62	2.09	0.43	1.14	0.69	1.4	1.47	0.79	0.78	1.4	0.99	1.33	1.45	1.0875	1.2925	1.11	445	85	163	66	144	138	172	145	193	135	224	182	189.75	183.5	149.75	0.279035	-0.347487
107932	'Chd4'	mRNA	100.97	12.16	8.46	4.82	10.53	12.16	27.65	12.28	10.64	11.35	20.28	12.35	31.6025	13.655	15.655	51.99	7.62	5.77	3.57	7.27	8.72	16.21	9.15	6.96	7.7	12.26	8.57	17.2375	8.8725	10.3375	8477	1278	951	588	1139	1340	2852	1509	1185	1296	2047	1348	2823.5	1469	1710	0.645814	0.109522
107934	'Celsr3'	mRNA	0	0.01	0	0	0	0	0.01	0	0	0.03	0.01	0	0.0025	0.01	0.0025	0	0.01	0	0	0	0	0	0	0	0.02	0.01	0	0.0025	0.0075	0	0	2	0	0	0	0	1	0	0	4	1	0	0.5	1.25	0.25	0.932088	-2.10712
107939	'Pom121'	mRNA	68.45	14.3	10.33	6.67	8.21	12.38	28.79	11.86	12.55	11.62	26.95	12.96	24.9375	16.02	15.31	35.25	8.95	7.05	4.94	5.67	8.87	16.88	8.84	8.21	7.88	16.29	8.99	14.0475	10.3425	10.065	4524.52	1176.85	899.84	627.9	695.31	1073.22	2327.11	1147.5	1103.58	1039.07	2134.92	1115.38	1807.28	1348.24	1310.79	0.46363	-0.150939
107951	'Cdk9'	mRNA	13.44	3.15	1.95	3.27	2.27	2.27	3.59	4.58	2.82	3.37	6.42	4.05	5.4525	4.165	3.1775	6.92	1.97	1.33	2.43	1.56	1.63	2.11	3.41	1.85	2.28	3.88	2.81	3.1625	2.705	2.1775	385.41	120	109.06	181.2	103.44	82.31	113	184.94	143.02	147.89	201	179.79	198.917	167.925	120.922	0.736493	-0.545853
107970	'H1f6'	mRNA	0.14	0	0	0	0	0	0	0	0	0	0	0	0.035	0	0	0.07	0	0	0	0	0	0	0	0	0	0	0	0.0175	0	0	1	0	0	0	0	0	0	0	0	0	0	0	0.25	0	0	0.810954
107971	'Frs3'	mRNA	0	0	0	0	0	0	0.15	0	0	0	0	0	0	0	0.0375	0	0	0	0	0	0	0.09	0	0	0	0	0	0	0	0.0225	0	0	0	0	0	0	4	0	0	0	0	0	0	0	1	-2.04837	2.07871
107975	'Pacs1'	mRNA	12.48	2.94	2.49	1.89	2.9	4.37	10.59	4.43	2.79	1.93	7.13	1.83	4.95	3.42	5.5725	6.43	1.84	1.7	1.4	2	3.13	6.21	3.3	1.83	1.31	4.31	1.27	2.8425	2.18	3.66	668	198	176	144	198	306	692	351	198	144	458	129	296.5	232.25	386.75	-0.346074	0.649706
107976	'Babam2'	mRNA	4.34	9.7	16.14	14.68	9.81	9.88	9.74	17.17	11.43	12.35	9.35	12.75	11.215	11.47	11.65	2.23	6.07	11.02	10.88	6.77	7.08	5.71	12.79	7.48	8.38	5.65	8.84	7.55	7.5875	8.0875	66	177	312	307	182	189	173	369	222	245	164	248	215.5	219.75	228.25	0.0863188	-0.0173192
107986	'Ddb2'	mRNA	162.08	226.7	125.03	143.74	118.42	109.8	172.27	113.14	182.68	173.08	191.08	120.5	164.387	166.835	128.407	83.45	141.93	85.36	106.55	81.78	78.68	100.99	84.31	119.54	117.43	115.49	83.55	104.323	109.002	86.44	2693.97	5287.19	2997.17	3637.74	2770.31	2568.76	4002.07	3042.84	4451.3	4328.44	4262.01	2767.98	3654.02	3952.43	3095.99	0.399737	-0.419896
107993	'Bfsp2'	mRNA	0	0.12	0	0.51	0	0.11	0.24	0.59	0	0	0.36	0	0.1575	0.09	0.235	0	0.07	0	0.38	0	0.08	0.14	0.44	0	0	0.22	0	0.1125	0.055	0.165	0	1	0	7	0	1	2	7	0	0	3	0	2	0.75	2.5	0.00484251	1.73131
107995	'Cdc20'	mRNA	392.98	488.44	99.66	111.27	104.51	189.34	723.74	150.01	230.6	251.59	396.97	137.6	273.087	254.19	291.9	202.34	305.8	68.04	82.48	72.17	135.67	424.3	111.79	150.89	170.7	239.93	95.41	164.665	164.232	185.982	8300	12725	2748	3306	2763	5176	18292	4582	6361	7106	9939	3768	6769.75	6793.5	7703.25	0.0417092	0.0143466
107999	'Gtpbp6'	mRNA	0	0.23	0.24	0	0.17	0.38	0.84	0.71	0.22	0.05	0	0	0.1175	0.0675	0.525	0	0.14	0.17	0	0.12	0.27	0.49	0.53	0.14	0.04	0	0	0.0775	0.045	0.3525	0	5	6	0	3	7	14.95	15.77	4	1	0	0	2.75	1.25	10.18	-1.58794	2.85746
108000	'Cenpf'	mRNA	223.3	91.74	81.83	61.16	67.66	58.54	66.01	58.31	77.19	84.02	103.75	98.73	114.507	90.9225	62.63	114.98	57.43	55.86	45.34	46.72	41.95	38.7	43.45	50.51	57.01	62.7	68.46	68.4025	59.67	42.705	32481.8	16699.8	15768.8	12692.6	12663.5	11187.4	11740.2	12460.1	14970.4	16618.6	18144.7	18781.3	19410.8	17128.7	12012.8	0.700925	-0.563253
108011	'Ap4e1'	mRNA	6.98	1.92	2.27	1.89	2.3	2.9	3.87	2.27	2.96	1.63	2.9	2.91	3.265	2.6	2.835	3.6	1.2	1.55	1.4	1.59	2.08	2.27	1.69	1.94	1.1	1.75	2.01	1.9375	1.7	1.9075	471	193	240.52	142	240	225.98	347	267	321	176	267.01	201	261.63	241.252	269.995	-0.0187022	0.0955115
108012	'Ap1s2'	mRNA	15.03	17.2	14.14	11.81	15.04	9.96	19.74	11.81	20.71	21.87	21.99	14.78	14.545	19.8375	14.1375	7.74	10.77	9.65	8.76	10.39	7.14	11.57	8.8	13.55	14.84	13.29	10.25	9.23	12.9825	9.475	544	746	646.92	579.24	704	479.04	847.89	615.97	973.25	1042	935.71	713	629.04	915.99	661.725	0.0617978	-0.540324
108013	'Celf4'	mRNA	0.13	0.33	0	0.04	0.13	0.09	0.24	0.17	0.12	0.07	0.21	0.04	0.125	0.11	0.1575	0.07	0.21	0	0.03	0.09	0.06	0.14	0.13	0.08	0.05	0.13	0.03	0.0775	0.0725	0.105	7	22	0	3	9	6	16	13	8	5	12	3	8	7	11	-0.272229	0.585302
108014	'Srsf9'	mRNA	3.34	0.8	1.76	1.8	1.34	2.02	2.44	2.98	2.12	1.73	1.42	2.04	1.925	1.8275	2.195	1.72	0.5	1.2	1.33	0.92	1.45	1.43	2.22	1.39	1.18	0.86	1.42	1.1875	1.2125	1.505	51.26	17.25	32.24	33.49	21	37.04	42.9	57.12	35	30.51	22.68	39.29	33.56	31.87	39.515	-0.173971	0.217661
108015	'Chrnb4'	mRNA	0	0	0	0.02	0.07	0	0.09	0	0	0.08	0.08	0.02	0.005	0.045	0.04	0	0	0	0.01	0.05	0	0.06	0	0	0.06	0.05	0.01	0.0025	0.03	0.0275	0	0	0	1	4.05	0	5	0	0	5	4	1.01	0.25	2.5025	2.2625	-2.72385	-0.271965
108017	'Fxyd4'	mRNA	0	1.28	0.17	2.67	4.72	1.89	1.24	0.36	5.14	1.19	2.2	1.76	1.03	2.5725	2.0525	0	0.8	0.12	1.98	3.26	1.36	0.73	0.27	3.36	0.8	1.33	1.22	0.725	1.6775	1.405	0	7	1	23	31	13	10	9	44	13	25	15	7.75	24.25	15.75	-0.856042	-0.580656
108030	'Lin7a'	mRNA	0	0	0	0	0	0.07	0.04	0	0	0	0	0	0	0	0.0275	0	0	0	0	0	0.05	0.03	0	0	0	0	0	0	0	0.02	0	0	0	0	0	7	4	0	0	0	0	0	0	0	2.75	-3.83655	3.873
108037	'Shmt2'	mRNA	91.54	60.83	33.56	35.42	32.8	40.62	139.06	43.17	42.46	44.32	57	26.08	55.3375	42.465	63.9125	47.13	38.08	22.91	26.26	22.65	29.1	81.52	32.17	27.78	30.07	34.45	18.08	33.595	27.595	41.36	2558	2112	1233	1401	1160	1482	4697	1758	1564	1669	1902	950	1826	1521.25	2274.25	-0.144014	0.432886
108052	'Slc14a1'	mRNA	0	0.14	0.12	0.93	0	0	0.41	0.08	1.11	7.33	2.73	8.49	0.2975	4.915	0.1225	0	0.09	0.08	0.69	0	0	0.24	0.06	0.72	4.97	1.65	5.89	0.215	3.3075	0.075	0	8	7	58	0	0	22	5	65	434	143	486	18.25	282	6.75	1.95466	-5.77204
108058	'Camk2d'	mRNA	0.07	0.27	0.28	0.4	0.19	0.69	0.87	1	0.18	0.13	0	0.13	0.255	0.11	0.6875	0.04	0.17	0.19	0.29	0.13	0.49	0.51	0.74	0.12	0.09	0	0.09	0.1725	0.075	0.4675	3	16	17	30	13	54	62	82	9	8	0	7	16.5	6	52.75	-1.43853	3.00395
108062	'Cstf2'	mRNA	6.59	2.56	4.43	5.98	7.43	3.66	4.53	3.77	3.89	2.99	9.25	3.89	4.89	5.005	4.8475	3.39	1.6	3.02	4.43	5.13	2.62	2.66	2.81	2.54	2.03	5.59	2.7	3.11	3.215	3.305	372.93	169.84	321.53	471	513.57	271	303.18	308.25	292	228.5	620.05	288.2	333.825	357.188	349	-0.0067474	-0.0246159
108067	'Eif2b3'	mRNA	51.65	48.78	47.39	36.84	38.36	38.94	35.27	33.8	47.84	59.06	46.61	64.14	46.165	54.4125	36.5925	26.59	30.54	32.36	27.31	26.49	27.9	20.68	25.19	31.3	40.07	28.17	44.47	29.2	36.0025	25.065	939	1105	1117	936	879	953	800	901	1138	1466	1027	1515	1024.25	1286.5	883.25	0.298366	-0.597896
108068	'Grm2'	mRNA	146.97	274.91	144.64	118.04	82.18	113.22	263.53	122.69	126.02	132.64	150.54	49.01	171.14	114.552	145.405	75.67	172.11	98.74	87.5	56.75	81.13	154.49	91.43	82.46	89.99	90.98	33.98	108.505	74.3525	95.95	6119	14237	7930	6969	4351	6155	13306	7455	6934	7456	7494	2658	8813.75	6135.5	7816.75	0.385922	0.247104
108069	'Grm3'	mRNA	0.07	0	0.02	0.08	0	0	0	0	0	0	0	0	0.0425	0	0	0.03	0	0.01	0.06	0	0	0	0	0	0	0	0	0.025	0	0	3	0	1	5	0	0	0	0	0	0	0	0	2.25	0	0	3.70757
108071	'Grm5'	mRNA	0	0	0.03	0	0	0	0.01	0	0	0	0	0	0.0075	0	0.0025	0	0	0.02	0	0	0	0	0	0	0	0	0	0.005	0	0	0	0	4	0	0	0	1	0	0	0	0	0	1	0	0.25	1.8474	0.662106
108073	'Grm7'	mRNA	0	0	0	0	0.21	0	0	0	0	0	0	0	0	0	0.0525	0	0	0	0	0.14	0	0	0	0	0	0	0	0	0	0.035	0	0	0	0	14	0	0	0	0	0	0	0	0	0	3.5	-4.34609	4.36795
108075	'Ltbp4'	mRNA	1.01	0.33	0.47	0.64	1.11	0.85	1.94	0.89	0.53	0.67	1.08	0.79	0.6125	0.7675	1.1975	0.52	0.21	0.32	0.47	0.77	0.61	1.13	0.67	0.35	0.46	0.65	0.55	0.38	0.5025	0.795	63	26	41	57	89	70	155	82	44	57	81	65	46.75	61.75	99	-0.967421	0.578733
108077	'Skiv2l'	mRNA	4.78	0.59	1.25	0.49	0.42	1.43	4.88	1.43	0.71	0.75	1.18	0.57	1.7775	0.8025	2.04	2.46	0.37	0.86	0.36	0.29	1.03	2.86	1.07	0.46	0.51	0.71	0.39	1.0125	0.5175	1.3125	240	37	83	35	27	94	298	105	47	51	71	37	98.75	51.5	131	-0.343453	1.17196
108078	'Olr1'	mRNA	0	0	0	0	0.24	0.75	0.72	0.73	0.13	0.1	0	0.12	0	0.0875	0.61	0	0	0	0	0.16	0.54	0.42	0.54	0.08	0.07	0	0.08	0	0.0575	0.415	0	0	0	0	11	36	34	48	7	6	0	7	0	5	32.25	-7.34332	2.56995
108079	'Prkaa2'	mRNA	0.86	1.7	1.93	1.83	1.41	0.84	1.36	0.94	2.68	2.15	2.26	1.66	1.58	2.1875	1.1375	0.44	1.07	1.32	1.35	0.97	0.6	0.8	0.7	1.75	1.46	1.37	1.15	1.045	1.4325	0.7675	90	224	269	276	193	117	177	147	379	312	287	231	214.75	302.25	158.5	0.600437	-0.980647
108083	'Pip4k2b'	mRNA	0.31	0.15	0.22	0.05	0.06	0.33	0.09	0.33	0.09	0.11	0.13	0	0.1825	0.0825	0.2025	0.16	0.09	0.15	0.04	0.04	0.24	0.05	0.24	0.06	0.08	0.08	0	0.11	0.055	0.1425	20	12	19	5	6	28	7	31	8	10	10	0	14	7	18	-0.368793	1.3987
108086	'Rnf216'	mRNA	48.74	20.69	21.25	7.74	14.42	9.96	58.57	17.24	22.7	18.05	23.04	19.08	24.605	20.7175	25.0475	25.09	12.96	14.51	5.74	9.96	7.14	34.33	12.85	14.85	12.24	13.92	13.23	14.575	13.56	16.07	2724	1308	1104	638	1018	746	4030	1050	1118	1014	1400	885	1443.5	1104.25	1711	-0.109507	0.448558
108089	'Rnf144a'	mRNA	1.38	0.22	0.21	0.19	0.31	0.1	0.68	0.3	0.89	0.95	1.15	0.89	0.5	0.97	0.3475	0.71	0.14	0.14	0.14	0.21	0.07	0.4	0.23	0.58	0.64	0.7	0.62	0.2825	0.635	0.2275	90	17	18	18	25	8	54	29	77	82	88	70	35.75	79.25	29	0.326332	-1.59421
108096	'Slco1a5'	mRNA	3.7	3.49	5.92	7.49	4.07	2.31	1.68	4.43	1.73	2.18	2.02	2.31	5.15	2.06	3.1225	1.9	2.19	4.04	5.55	2.81	1.65	0.98	3.3	1.13	1.48	1.22	1.6	3.42	1.3575	2.185	117	137	246	335	163	95	64	204	72	93	76	95	208.75	84	131.5	0.780073	0.613467
108097	'Prkab2'	mRNA	3.72	1.45	1.12	0.93	1.29	2.14	2.35	2.47	1.09	0.53	2.22	2.52	1.805	1.59	2.0625	1.91	0.91	0.76	0.69	0.89	1.54	1.38	1.84	0.71	0.36	1.34	1.74	1.0675	1.0375	1.4125	222	115	89	84	106	178	185	232	92	45	154	208	127.5	124.75	175.25	-0.425684	0.399169
108098	'Med21'	mRNA	697.88	608.06	1254.96	1566.2	1296.27	1202.43	558.41	1128.84	1123.53	1002.63	817.08	1144.31	1031.78	1021.89	1046.49	359.33	380.69	856.75	1160.97	895.16	861.59	327.37	841.23	735.16	680.26	493.84	793.41	689.435	675.668	731.337	5400	5633	12292	16568	11856	11674	4927	12225	10880	10026	7267	11288	9973.25	9865.25	10170.5	0.0638284	0.0328039
108099	'Prkag2'	mRNA	0.43	0.38	0.63	1	1.51	1.56	1.27	0.65	0.21	0.26	0.23	0.06	0.61	0.19	1.2475	0.22	0.24	0.43	0.74	1.04	1.12	0.74	0.48	0.14	0.18	0.14	0.04	0.4075	0.125	0.845	12	12	21	36	50	59	39	25	7	9	7	2	20.25	6.25	43.25	-0.993481	2.80295
108100	'Baiap2'	mRNA	11.25	7.32	2.88	2.53	2.83	2.41	23.62	2.13	7.54	5.56	8.85	1.89	5.995	5.96	7.7475	5.79	4.59	1.97	1.87	1.95	1.73	13.85	1.59	4.93	3.77	5.35	1.31	3.555	3.84	4.78	353	255	112	100	108	95	794	89	273	213	299	73	205	214.5	271.5	-0.182082	0.125657
108101	'Fermt3'	mRNA	0	0	0	0.6	0.05	0	0	0.06	0.05	0	0.03	0.56	0.15	0.16	0.0275	0	0	0	0.44	0.03	0	0	0.05	0.03	0	0.02	0.39	0.11	0.11	0.02	0	0	0	27	2	0	0	3	2	0	1	23	6.75	6.5	1.25	2.65922	-2.53409
108112	'Eif4ebp3'	mRNA	0	0.13	0	0.11	0	0.68	0.13	0.88	0	0	0	0	0.06	0	0.4225	0	0.08	0	0.08	0	0.49	0.08	0.66	0	0	0	0	0.04	0	0.3075	0	2	0	2	0	11	2	16	0	0	0	0	1	0	7.25	-2.66891	5.27667
108115	'Slco4a1'	mRNA	2.03	0.87	0.79	0.96	1.58	1.75	1.99	0.63	0.52	0.54	1.71	0.61	1.1625	0.845	1.4875	1.05	0.54	0.54	0.71	1.09	1.25	1.17	0.47	0.34	0.36	1.03	0.43	0.71	0.54	0.995	51	34	26	34	50	57	90	23	20	24	56	22	36.25	30.5	55	-0.509542	0.796986
108116	'Slco3a1'	mRNA	199.28	66.82	30.09	16.37	39.16	40.22	102.81	34.36	37.66	39.03	61.68	25.6	78.14	40.9925	54.1375	102.61	41.83	20.54	12.13	27.04	28.82	60.27	25.6	24.64	26.48	37.28	17.75	44.2775	26.5375	35.4325	11706	3783	2278	1276	2770	2826	5755	2710	2410	2647	3950	1892	4760.75	2724.75	3515.25	0.418408	0.281079
108121	'U2af1'	mRNA	275.1	98.15	241.17	340.72	258.36	170.06	291.13	217.56	195.07	189.32	125.75	161.49	238.785	167.907	234.278	141.65	61.45	164.65	252.56	178.41	121.86	170.68	162.13	127.64	128.45	76	111.97	155.077	111.015	158.27	2394	1123	2918	4437	2921	2041	3196	2908	2338	2331	1381	1958	2718	2002	2766.5	0.1065	0.384921
108123	'Napg'	mRNA	13.09	7.27	6.92	8.45	7.59	7.15	8.01	9.34	10.16	9.53	7.97	9.59	8.9325	9.3125	8.0225	6.74	4.55	4.73	6.26	5.24	5.12	4.7	6.96	6.65	6.47	4.82	6.65	5.57	6.1475	5.505	578	398	404	531	427	411	426	603	592	567	423	552	477.75	533.5	466.75	0.111306	-0.256695
108124	'Napa'	mRNA	0.51	2.71	5.86	2.53	5.03	5.35	25.05	16.14	5.46	3.53	2.08	2.71	2.9025	3.445	12.8925	0.26	1.7	4	1.88	3.48	3.83	14.69	12.03	3.58	2.39	1.26	1.88	1.96	2.2775	8.5075	15	79	156	68	121	137	610	473	140	96	59	67	79.5	90.5	335.25	-1.78817	1.71289
108138	'Xrcc4'	mRNA	45.01	56.17	85.26	88.92	107.58	67.78	39.93	62.5	77.83	63.13	54.24	79.46	68.84	68.665	69.4475	23.18	35.17	58.2	65.91	74.29	48.57	23.41	46.58	50.92	42.83	32.78	55.09	45.615	45.405	48.2125	804	1241	1995	2240	2406	1571	855	1623	1820	1514	1152	1847	1570	1583.25	1613.75	0.0461042	0.0208833
108143	'Taf9'	mRNA	408.1	546.66	926.43	993.88	956.4	969.5	447.38	734.65	815.6	791.71	625.74	920.23	718.768	788.32	776.982	210.13	342.25	632.46	736.73	660.46	694.69	262.28	547.47	533.67	537.15	378.19	638.05	480.392	521.765	541.225	5569.19	9119.99	16350.5	18911.1	16050.7	16962.2	7201.23	14354.5	14348.9	14300.9	10029.2	16203.2	12487.7	13720.6	13642.2	-0.0324976	-0.0180555
108147	'Atic'	mRNA	7.28	18.63	12.13	5.41	5.11	5.83	10.38	10.75	15.73	13.43	18.52	7.32	10.8625	13.75	8.0175	3.75	11.66	8.28	4.01	3.53	4.18	6.09	8.01	10.3	9.11	11.19	5.07	6.925	8.9175	5.4525	234	743	512	246	208	244	403	503	666	581	710	306	433.75	565.75	339.5	0.540132	-0.807148
108148	'Galnt2'	mRNA	7.44	0.71	0.31	0.14	1.53	0.53	3	1.05	0.96	0.91	1.71	1.43	2.15	1.2525	1.5275	3.83	0.44	0.21	0.1	1.06	0.38	1.76	0.78	0.63	0.62	1.04	0.99	1.145	0.82	0.995	388	46	21	10	102	36	190	80	66	64	107	97	116.25	83.5	102	0.0900356	0.145632
108150	'Galnt7'	mRNA	0.05	0	0.08	0	0.07	0.25	0.43	0.72	0	0	0.14	0	0.0325	0.035	0.3675	0.03	0	0.06	0	0.05	0.18	0.25	0.54	0	0	0.08	0	0.0225	0.02	0.255	3	0	6	0	5	18	29	58	0	0	9	0	2.25	2.25	27.5	-3.52584	3.60847
108151	'Sema3d'	mRNA	1.13	0.33	0.65	0.9	3.28	0.96	1.05	0.7	1.17	0.85	1.56	1.43	0.7525	1.2525	1.4975	0.58	0.21	0.44	0.67	2.26	0.69	0.61	0.52	0.77	0.58	0.94	0.99	0.475	0.82	1.02	95	35	73	108	354	106	108	87	131	98	158	158	77.75	136.25	163.75	-1.07356	0.282594
108153	'Adamts7'	mRNA	0	0	0	0	0	0	0.1	0.04	0	0	0	0	0	0	0.035	0	0	0	0	0	0	0.06	0.03	0	0	0	0	0	0	0.0225	0	0	0	0	0	0	8	3	0	0	0	0	0	0	2.75	-3.5675	3.59787
108154	'Adamts6'	mRNA	0.44	0	0	0.03	0.12	0.05	0.21	0.07	0.01	0	0	0.23	0.1175	0.06	0.1125	0.23	0	0	0.02	0.08	0.04	0.12	0.05	0.01	0	0	0.16	0.0625	0.0425	0.0725	38	0	0	4	10	6	17	9	1	0	0	20	10.5	5.25	10.5	-0.146862	0.741321
108155	'Ogt'	mRNA	21.84	31.71	23.48	13.69	27.1	11.07	47.48	15.63	32.63	19.85	36.33	13.97	22.68	25.695	25.32	11.25	19.85	16.03	10.15	18.71	7.93	27.84	11.65	21.35	13.47	21.96	9.68	14.32	16.615	16.5325	1456	2711	2126	1340	2374	995	3964	1567	2970	1833	2982	1242	1908.25	2256.75	2225	-0.0286825	-0.114469
108156	'Mthfd1'	mRNA	20.75	7.63	6.22	4.47	5.42	5.11	14.51	7.33	7.87	7.89	16.45	9.14	9.7675	10.3375	8.0925	10.68	4.78	4.25	3.31	3.74	3.66	8.51	5.46	5.15	5.35	9.94	6.34	5.755	6.695	5.3425	864	398	345	267	289	282	738	447	439	447	823	496	468.5	551.25	439	0.172702	-0.44377
108159	'Ubxn8'	mRNA	2.43	1.83	2.22	2.12	1.64	1.99	2.66	1.18	1.27	1.04	1.41	0.84	2.15	1.14	1.8675	1.25	1.14	1.52	1.57	1.13	1.43	1.56	0.88	0.83	0.71	0.85	0.58	1.37	0.7425	1.25	155.86	134.71	138.12	132.85	112.91	97.7	123.01	83.27	71.54	75.6	66.44	51.62	140.385	66.3	104.222	0.517162	0.606737
108160	'Fam50a'	mRNA	98	21.19	33.17	37.97	20.84	10.69	20.1	18.61	18.69	22.81	24.64	20.99	47.5825	21.7825	17.56	50.46	13.27	22.64	28.15	14.39	7.66	11.79	13.87	12.23	15.47	14.89	14.56	28.63	14.2875	11.9275	1546	410	679	838	407	217	376	422	382	478	458	428	868.25	436.5	355.5	1.30931	-0.365493
108161	'Fam50b'	mRNA	0	0	0	0	0	0	0	0	0	0.11	0	0	0	0.0275	0	0	0	0	0	0	0	0	0	0	0.07	0	0	0	0.0175	0	0	0	0	0	0	0	0	0	0	2	0	0	0	0.5	0		-1.56034
108167320	'LOC108167320'	mRNA	1.83	3.51	1.45	1.4	1.8	2.97	8.82	4.17	2.83	1.91	1.17	0.1	2.0475	1.5025	4.44	0.94	2.2	0.99	1.04	1.24	2.13	5.17	3.11	1.85	1.3	0.7	0.07	1.2925	0.98	2.9125	10.48	23.71	10.37	10.85	11.79	21.01	56.17	32.92	19.85	13.92	7.55	0.75	13.8525	10.5175	30.4725	-0.95095	1.49969
108167321	'LOC108167321'	mRNA	0.18	3.48	2.43	5.75	7.98	11.05	8.66	4.02	8.99	7.56	10.23	4.25	2.96	7.7575	7.9275	0.09	2.18	1.66	4.26	5.51	7.92	5.08	3	5.88	5.13	6.19	2.95	2.0475	5.0375	5.3775	2.83	66.66	49.22	125.51	154.16	221.74	160.13	90.21	181.67	156.7	188.11	85.67	61.055	153.037	156.56	-1.18084	0.0404052
108167368	'LOC108167368'	mRNA	0.93	0.35	0.16	0.63	0.32	0.4	0.91	0.57	0.22	0.38	0.44	0.27	0.5175	0.3275	0.55	0.48	0.22	0.11	0.46	0.22	0.29	0.53	0.43	0.15	0.26	0.26	0.18	0.3175	0.2125	0.3675	26.01	14.07	6	26.65	12.87	19.31	31.83	23.17	8.18	14.2	14.47	10.64	18.1825	11.8725	21.795	-0.118193	0.785934
108167370	'Gm45965'	mRNA	0	1.12	3.08	2.84	1.77	0.61	0.56	0.84	1.14	1.9	0.63	0.83	1.76	1.125	0.945	0	0.7	2.1	2.1	1.22	0.44	0.33	0.63	0.75	1.29	0.38	0.58	1.225	0.75	0.655	0	14.55	42.43	42.21	23.05	8.3	6.98	12.81	15.6	26.76	7.89	11.49	24.7975	15.435	12.785	1.1306	-0.278803
108167387	'LOC108167387'	mRNA	0	0	0	0	0.39	0	0	0	0	0.13	0	0.23	0	0.09	0.0975	0	0	0	0	0.27	0	0	0	0	0.09	0	0.16	0	0.0625	0.0675	0	0	0	0	2.73	0	0	0	0	0.99	0	1.81	0	0.7	0.6825	-1.49663	0.805707
108167391	'LOC108167391'	mRNA	8.14	3.96	12.62	13.65	22.35	14.9	6.84	12.36	1.61	5.85	2.95	5.07	9.5925	3.87	14.1125	4.19	2.48	8.61	10.12	15.43	10.68	4.01	9.21	1.05	3.97	1.79	3.52	6.35	2.5825	9.8325	211.31	127.31	429.01	499.82	730.62	502.33	213.64	465.49	54.9	203.84	91.19	171.01	316.863	130.235	478.02	-0.537689	1.86226
108167409	'Gm45972'	mRNA	0	0	0	0	0	0	0	0	0.03	0	0	0	0	0.0075	0	0	0	0	0	0	0	0	0	0.02	0	0	0	0	0.005	0	0	0	0	0	0	0	0	0	1	0	0	0	0	0.25	0		-0.780566
108167415	'Gm45978'	mRNA	0	0	0	0	0	0	0	0	0	0	0	0	0	0	0	0	0	0	0	0	0	0	0	0	0	0	0	0	0	0	0	0	0.03	0	0	0	0	0	0	0	0	0	0.0075	0	0
108167437	'Gm44812'	mRNA	0	0	0	0.02	0	0	0	0	0	0	0	0	0.005	0	0	0	0	0	0.02	0	0	0	0	0	0	0	0	0.005	0	0	0	0	0	1	0	0	0	0	0	0	0	0	0.25	0	0	0.810954
108167440	'LOC108167440'	mRNA	4.54	7.2	3.14	2.41	3.3	6.9	11.47	8.34	5.59	5.54	6.56	3.01	4.3225	5.175	7.5025	2.34	4.51	2.14	1.79	2.28	4.94	6.73	6.21	3.66	3.76	3.96	2.09	2.695	3.3675	5.04	689.2	1347.91	630	526	653.11	1355.01	2097	1870.9	1117	1124	1177	588	798.278	1001.5	1494.01	-0.730165	0.487332
108167466	'Gm45618'	mRNA	0	0	0	0	0	0	0	0	0.21	0	0	0	0	0.0525	0	0	0	0	0	0	0	0	0	0.14	0	0	0	0	0.035	0	0	0	0	0	0	0	0	0	4	0	0	0	0	1	0		-2.45055
108167506	'Gm46022'	mRNA	0.22	0.18	0.57	0.42	0.17	0.17	0.21	0.13	0.19	0.09	0.13	0.29	0.3475	0.175	0.17	0.11	0.11	0.39	0.31	0.12	0.12	0.12	0.1	0.12	0.06	0.08	0.2	0.23	0.115	0.115	7	7	24	19	7	7	8	6	8	4	5	12	14.25	7.25	7	1.16666	-0.137918
108167694	'LOC108167694'	mRNA	0	0	0	0	0	0	0.27	0	0	0	0	0	0	0	0.0675	0	0	0	0	0	0	0.16	0	0	0	0	0	0	0	0.04	0	0	0	0	0	0	1.26	0	0	0	0	0	0	0	0.315	-0.631719	0.662106
108167700	'Gm46139'	mRNA	0.4	0.16	0.06	0.06	0.03	0.02	0.11	0.06	0.05	0.05	0.13	0.04	0.17	0.0675	0.055	0.21	0.1	0.04	0.04	0.02	0.01	0.06	0.04	0.03	0.03	0.08	0.03	0.0975	0.0425	0.0325	30	15	6	6	3	2	10	6	5.01	5.01	11.3	4	14.25	6.33	5.25	1.52274	-0.372853
108167725	'Gm46156'	mRNA	0	0	0.03	0.11	0	0.03	0.21	0.07	0.09	0.06	0.11	0.05	0.035	0.0775	0.0775	0	0	0.02	0.08	0	0.02	0.12	0.05	0.06	0.04	0.06	0.03	0.025	0.0475	0.0475	0	0	1.56	5.3	0	1.38	9.71	3.78	3.82	2.34	3.57	1.66	1.715	2.8475	3.7175	-0.671785	0.312533
108167789	'Gm10310'	mRNA	0	0	1.92	2.86	0	0.77	0.15	1.85	0	0	0.76	0.47	1.195	0.3075	0.6925	0	0	1.31	2.12	0	0.55	0.09	1.38	0	0	0.46	0.33	0.8575	0.1975	0.505	0	0	24.97	40.27	0	10.01	1.81	26.7	0	0	9.03	6.18	16.31	3.8025	9.63	0.995756	1.27612
108167830	'Gm46240'	mRNA	0.25	0.27	0.7	0	1.07	0.64	0.07	0.12	0.19	0.19	0	0	0.305	0.095	0.475	0.13	0.17	0.48	0	0.74	0.46	0.04	0.09	0.13	0.13	0	0	0.195	0.065	0.3325	3	4	11	0	16	10	1	2	3	3	0	0	4.5	1.5	7.25	-0.749295	2.3704
108167848	'Gm12258'	mRNA	0	0.12	0	0	0	0	0	0.13	0.11	0.1	0.32	0.07	0.03	0.15	0.0325	0	0.08	0	0	0	0	0	0.1	0.08	0.07	0.19	0.05	0.02	0.0975	0.025	0	8	0	0	0	0	0	10	8	7	20	5	2	10	2.5	-0.0483686	-2.04689
108167860	'Efcab13'	mRNA	0	0.11	0.08	0.17	0.05	0.05	0.05	0.04	0.1	0.1	0.11	0.08	0.09	0.0975	0.0475	0	0.07	0.06	0.13	0.04	0.04	0.03	0.03	0.06	0.07	0.07	0.06	0.065	0.065	0.035	0	6	5	11	3	3	3	3	6	6	6	5	5.5	5.75	3	1.08349	-0.98746
108167883	'Gm46270'	mRNA	0.03	0	0.03	0.09	0	0.05	0	0.05	0	0.05	0.03	0	0.0375	0.02	0.025	0.02	0	0.02	0.06	0	0.04	0	0.04	0	0.03	0.02	0	0.025	0.0125	0.02	0.89	0	1	3.66	0	2	0	2.18	0	2	1	0	1.3875	0.75	1.045	0.154691	0.44903
108167886	'Gm46272'	mRNA	0	0	0	0	0.18	0	0.06	0.13	0	0.28	0.16	0	0	0.11	0.0925	0	0	0	0	0.12	0	0.04	0.1	0	0.19	0.1	0	0	0.0725	0.065	0	0	0	0	6.02	0	2	5.03	0	10.03	5	0	0	3.7575	3.2625	-4.08043	-0.226042
108167918	'Gm46290'	mRNA	0	0	0	0	0	0	0	0.08	0	0	0	0	0	0	0.02	0	0	0	0	0	0	0	0.06	0	0	0	0	0	0	0.015	0	0	0	0	0	0	0	4	0	0	0	0	0	0	1	-2.30877	2.3392
108167922	'LOC108167922'	mRNA	0	0	0	0	0.06	0	0	0.11	0.06	0	0	0	0	0.015	0.0425	0	0	0	0	0.04	0	0	0.08	0.04	0	0	0	0	0.01	0.03	0	0	0	0	1.51	0	0	3.05	1.49	0	0	0	0	0.3725	1.14	-2.36618	1.67306
108167925	'Gm46294'	mRNA	0	0	0	0	0.12	0	0	0	0	0	0	0	0	0	0.03	0	0	0	0	0.08	0	0	0	0	0	0	0	0	0	0.02	0	0	0	0	2	0	0	0	0	0	0	0	0	0	0.5	-1.49663	1.52704
108167945	'Gm46305'	mRNA	0	0.91	0.11	4.57	1.08	0.38	0.56	0.16	1.02	0.34	0.84	0.84	1.3975	0.76	0.545	0	0.57	0.07	3.39	0.75	0.27	0.33	0.12	0.67	0.23	0.51	0.58	1.0075	0.4975	0.3675	0	16.03	2	91.71	19.17	6.99	9.59	3.27	18.91	6.53	14.26	15.57	27.435	13.8175	9.755	1.76633	-0.528375
108167989	'Gm46340'	mRNA	0.05	0.11	0.05	0.36	0.11	0.31	0.38	0.12	0.16	0	0.13	0	0.1425	0.0725	0.23	0.03	0.07	0.03	0.27	0.08	0.22	0.22	0.09	0.11	0	0.08	0	0.1	0.0475	0.1525	0.85	2.15	1	8.21	2.26	6.47	7.33	2.69	3.39	0	2.55	0	3.0525	1.485	4.6875	-0.361089	1.74689
108167995	'Gm46345'	mRNA	0	0	0	0.01	0	0	0	0	0	0	0.01	0	0.0025	0.0025	0	0	0	0	0	0	0	0	0	0	0	0.01	0	0	0.0025	0	0	0	0	1	0	0	0	0	0	0	2	0	0.25	0.5	0	0.810954	-1.44411
108168049	'Gm46390'	mRNA	2.4	0.48	0.28	0.19	0.17	0.39	0.18	0.21	0.06	0.49	0.43	0.51	0.8375	0.3725	0.2375	1.24	0.3	0.19	0.14	0.12	0.28	0.11	0.16	0.04	0.33	0.26	0.36	0.4675	0.2475	0.1675	36.21	8.87	5.39	3.99	3.16	7.48	3.24	4.57	1.08	9.76	7.53	9.97	13.615	7.085	4.6125	1.46804	-0.654783
108168055	'LOC108168055'	mRNA	0	0.19	0.36	0	0.99	0	0.61	1.46	0.55	0.18	0.39	1.22	0.1375	0.585	0.765	0	0.12	0.24	0	0.68	0	0.36	1.09	0.36	0.12	0.24	0.85	0.09	0.3925	0.5325	0	1	2	0	5	0	3	9	3	1	2	7	0.75	3.25	4.25	-2.33485	0.254575
108168096	'Gm46425'	mRNA	4.55	5.03	22.7	39.01	16.12	6.89	5.09	8.17	16.12	12.78	11.25	12.81	17.8225	13.24	9.0675	2.34	3.15	15.5	28.92	11.13	4.94	2.99	6.09	10.55	8.67	6.8	8.88	12.4775	8.725	6.2875	43.85	58.59	279.85	518.99	187.17	84.2	56.87	111.38	197.17	160.99	125.9	158.27	225.32	160.583	109.905	1.16714	-0.54561
108168098	'Gm46427'	mRNA	0.5	5.9	14.39	18.49	14.48	6.73	2.88	4.82	14.83	11.66	8.05	6.54	9.82	10.27	7.2275	0.26	3.69	9.83	13.7	10	4.82	1.69	3.59	9.71	7.91	4.86	4.54	6.87	6.755	5.025	8.26	118.83	306.93	424.92	294.71	142.18	56.04	113.74	315.82	254.51	155.82	138.84	214.735	216.248	151.667	0.607242	-0.461363
108168101	'Gm46430'	mRNA	2.33	1.87	5.72	2.27	2.99	2.38	1.35	2.49	2.55	1.88	1.55	2.55	3.0475	2.1325	2.3025	1.2	1.17	3.9	1.68	2.07	1.7	0.79	1.85	1.67	1.28	0.93	1.77	1.9875	1.4125	1.6025	112.87	113.71	388.95	164.61	195.76	160.87	82.48	187	169.62	132.83	95.08	172.05	195.035	142.395	156.528	0.380238	0.114487
108168148	'Gm5798'	mRNA	27.38	20.18	18.41	5.79	29.17	27.17	9.38	12.17	0.33	0.48	0.17	0.87	17.94	0.4625	19.4725	14.1	12.63	12.57	4.29	20.14	19.47	5.5	9.07	0.21	0.33	0.1	0.61	10.8975	0.3125	13.545	459.24	413.16	401.05	136.12	599	576.29	186.88	289.91	7.09	10.62	3.35	16.75	352.392	9.4525	413.02	-0.271115	5.51206
108168152	'Gm8126'	mRNA	3.73	2.36	3.35	55.49	2.27	4.36	2.24	1.17	34.17	79.32	74.68	86.57	16.2325	68.685	2.51	1.92	1.47	2.29	41.14	1.56	3.13	1.31	0.87	22.36	53.82	45.14	60.02	11.705	45.335	1.7175	76.37	58.66	80.1	1493.4	56.92	111.85	53.43	32.99	860.44	1977.42	1696.59	2114.11	427.132	1662.14	63.7975	2.93997	-4.74074
108168153	'Gm17124'	mRNA	5.22	10.32	10.91	17.87	12.48	15.6	6.19	12.6	12.49	15.81	12.24	17.9	11.08	14.61	11.7175	2.69	6.46	7.45	13.25	8.62	11.18	3.63	9.39	8.17	10.73	7.4	12.41	7.4625	9.6775	8.205	75.07	181.55	203.08	358.66	221.25	287.87	105.1	259.68	231.79	301.16	206.83	332.08	204.59	267.965	218.475	0.0229016	-0.312578
108168155	'Gm5799'	mRNA	1.35	1.17	0.7	59.04	0.82	1.48	0.62	0.9	42.75	94.97	94.49	91.26	15.565	80.8675	0.955	0.7	0.73	0.47	43.77	0.56	1.06	0.36	0.67	27.97	64.43	57.11	63.27	11.4175	53.195	0.6625	18.76	21.34	12.47	1141.66	13.9	26.34	10.13	17.79	764.91	1742.81	1538.55	1631.36	298.558	1419.41	17.04	4.37986	-6.45615
108168162	'Gm43305'	mRNA	8.71	0.03	1.52	4.1	1.69	0.52	2.3	0.37	2.73	1.8	2.07	1.09	3.59	1.9225	1.22	4.49	0.02	1.04	3.04	1.17	0.37	1.35	0.27	1.79	1.22	1.25	0.75	2.1475	1.2525	0.79	289.24	1	49.79	149.39	60.54	17.69	86.37	15.35	98.7	61.52	67.36	40.41	122.355	66.9975	44.9875	1.47448	-0.681488
108168187	'LOC108168187'	mRNA	0	0	0	0	0	0.11	0	0.1	0	0.2	0.62	0	0	0.205	0.0525	0	0	0	0	0	0.08	0	0.07	0	0.14	0.38	0	0	0.13	0.0375	0	0	0	0	0	1	0	1	0	1.91	5.18	0	0	1.7725	0.5	-1.41626	-1.47513
108168189	'Gm9611'	mRNA	0	0	0.21	0.37	0	0	0.22	0	0	0	0.18	0.18	0.145	0.09	0.055	0	0	0.14	0.28	0	0	0.13	0	0	0	0.11	0.13	0.105	0.06	0.0325	0	0	1.02	1.98	0	0	0.96	0	0	0	0.8	0.93	0.75	0.4325	0.24	1.61899
108168308	'Smim34'	mRNA	0	0	0.03	0	0	0	0	0	0	0	0	0.03	0.0075	0.0075	0	0	0	0.02	0	0	0	0	0	0	0	0	0.02	0.005	0.005	0	0	0	1	0	0	0	0	0	0	0	0	1	0.25	0.25	0	0.810954	-0.780566
108168336	'Gm46592'	mRNA	0.13	0	0.07	0.02	0.1	0.05	0	0.02	0.02	0	0.03	0	0.055	0.0125	0.0425	0.07	0	0.05	0.02	0.07	0.04	0	0.02	0.02	0	0.02	0	0.035	0.01	0.0325	4	0	3	1	4	2	0	1	1	0	1	0	2	0.5	1.75	0.0220912	1.91832
108168358	'Gm46608'	mRNA	0.04	0	0	0	0	0	0.03	0	0	0	0	0	0.01	0	0.0075	0.02	0	0	0	0	0	0.02	0	0	0	0	0	0.005	0	0.005	2	0	0	0	0	0	2	0	0	0	0	0	0.5	0	0.5	0.0801129	1.25841
108168367	'LOC108168367'	mRNA	6.88	0	2	0.46	0.3	0.02	0.23	0	0.87	0.41	2.98	0	2.335	1.065	0.1375	3.54	0	1.37	0.34	0.2	0.02	0.13	0	0.57	0.28	1.8	0	1.3125	0.6625	0.0875	37.26	0	13.45	3.36	1.82	0.17	1.37	0	5.74	2.81	18.14	0	13.5175	6.6725	0.84	4.64145	-3.63256
108168373	'Gm46617'	mRNA	1.77	0.6	0.8	0.35	0.64	0.66	0.62	1.49	0.9	1.29	1.19	0.99	0.88	1.0925	0.8525	0.91	0.37	0.55	0.26	0.44	0.48	0.36	1.11	0.59	0.87	0.72	0.69	0.5225	0.7175	0.5975	29	12	17	8	13	14	12	35	19	28	23	21	16.5	22.75	18.5	-0.155866	-0.359733
108168376	'Gm46620'	mRNA	0	0	0	0.02	0.1	0.08	0.67	0.58	0.14	0.14	0.05	0.09	0.005	0.105	0.3575	0	0	0	0.01	0.07	0.06	0.39	0.43	0.09	0.1	0.03	0.06	0.0025	0.07	0.2375	0	0	0	1.05	5.5	4.42	34.76	35.59	7.7	8.52	2.46	5.15	0.2625	5.9575	20.0675	-5.78481	1.61879
108168393	'LOC108168393'	mRNA	0	0	0	0	0	0	0	0	0	0.01	0	0	0	0.0025	0	0	0	0	0	0	0	0	0	0	0.01	0	0	0	0.0025	0	0	0	0	0	0	0	0	0	0	2	0	0	0	0.5	0		-1.56034
108168395	'Gm45871'	mRNA	18.39	49.14	79.55	107.27	68.53	45.09	36.28	37.47	71.79	45.07	50.41	46.64	63.5875	53.4775	46.8425	9.47	30.77	54.31	79.52	47.33	32.31	21.27	27.92	46.97	30.58	30.47	32.34	43.5175	35.09	32.2075	718	2391.12	4101.18	5959.98	3408.33	2304.18	1719.76	2141.85	3716.38	2383.06	2360.96	2380.94	3292.57	2710.34	2393.53	0.599918	-0.180158
108168411	'Gm46650'	mRNA	0	0	0.01	0	0.02	0	0.01	0	0.01	0.01	0.01	0.01	0.0025	0.01	0.0075	0	0	0.01	0	0.01	0	0	0	0.01	0	0.01	0.01	0.0025	0.0075	0.0025	0	1.21	2.95	0.98	5	1.24	1.4	1	3	2	3.92	4	1.285	3.23	2.16	-1.36108	-0.580115
108168453	'Gm15262'	mRNA	0.22	0.36	2.15	1.99	1.07	1.65	0.99	0.97	5.83	2.21	2.43	3.17	1.18	3.41	1.17	0.11	0.22	1.46	1.48	0.74	1.18	0.58	0.72	3.82	1.5	1.47	2.2	0.8175	2.2475	0.805	3	6	38	38	18	29	16	19	103	40	39	56	21.25	59.5	20.5	0.192625	-1.55628
108168499	'Gm46696'	mRNA	0	0	0	0	0	0	0	0.02	0	0	0	0	0	0	0.005	0	0	0	0	0	0	0	0.02	0	0	0	0	0	0	0.005	0	0	0	0	0	0	0	1	0	0	0	0	0	0	0.25	-0.631719	0.662106
108168679	'LOC108168679'	mRNA	0.92	0	0.01	0	0.01	0.11	0	0	0.01	0	0.4	0	0.2325	0.1025	0.03	0.48	0	0.01	0	0.01	0.08	0	0	0.01	0	0.24	0	0.1225	0.0625	0.0225	16.17	0	0.34	0	0.57	2.5	0	0	0.34	0	8.79	0	4.1275	2.2825	0.7675	2.58954	-1.77026
108168680	'LOC108168680'	mRNA	0	0.04	0	0.37	0.08	0	0	0	0.12	0.16	0.04	0.04	0.1025	0.09	0.02	0	0.03	0	0.28	0.06	0	0	0	0.08	0.11	0.03	0.03	0.0775	0.0625	0.015	0	1	0	10	2	0	0	0	3	4	1	1	2.75	2.25	0.5	2.58386	-2.12881
108168681	'LOC108168681'	mRNA	0	0	0.3	0.11	0	0	0.27	0.14	0	0.07	0	0	0.1025	0.0175	0.1025	0	0	0.21	0.08	0	0	0.16	0.1	0	0.05	0	0	0.0725	0.0125	0.065	0	0	6.88	2.67	0	0	5.62	3.54	0	1.68	0	0	2.3875	0.42	2.29	0.370774	2.44964
108168683	'LOC108168683'	mRNA	0	0	0	0	0	0.02	0	0.13	0	0	0	0	0	0	0.0375	0	0	0	0	0	0.02	0	0.09	0	0	0	0	0	0	0.0275	0	0	0	0	0	0.5	0	3.01	0	0	0	0	0	0	0.8775	-1.89535	1.92577
108168684	'LOC108168684'	mRNA	0	0	0	0	0	0	0	0	0.06	0	0	0	0	0.015	0	0	0	0	0	0	0	0	0	0.04	0	0	0	0	0.01	0	0	0	0	0	0	0	0	0	1.26	0	0	0	0	0.315	0		-0.780566
108168685	'LOC108168685'	mRNA	0	0	0	0	0	0.02	0	0	0.03	0.05	0	0	0	0.02	0.005	0	0	0	0	0	0.02	0	0	0.02	0.04	0	0	0	0.015	0.005	0	0	0	0	0	0.5	0	0	0.74	1.21	0	0	0	0.4875	0.125		-0.780566
108168726	'LOC108168726'	mRNA	0	0	0.42	0.39	0	0	0.07	0	0	0.06	0	0	0.2025	0.015	0.0175	0	0	0.29	0.29	0	0	0.04	0	0	0.04	0	0	0.145	0.01	0.01	0	0	7	7	0	0	1	0	0	1	0	0	3.5	0.25	0.25	3.72922	-0.0592276
108168740	'Gm46731'	mRNA	0	0	0	0	0	0	0.11	0	0	0	0	0	0	0	0.0275	0	0	0	0	0	0	0.06	0	0	0	0	0	0	0	0.015	0	0	0	0	0	0	2	0	0	0	0	0	0	0	0.5	-1.22804	1.25841
108168747	'Gm46735'	mRNA	0	0	0	0	0	0	0.37	0	0	0.11	0	0	0	0.0275	0.0925	0	0	0	0	0	0	0.21	0	0	0.08	0	0	0	0.02	0.0525	0	0	0	0	0	0	9	0	0	3	0	0	0	0.75	2.25	-3.2	1.16522
108168771	'LOC108168771'	mRNA	0	0.2	0.58	0	0.37	0.23	0.06	0	0.38	0	0.06	1.38	0.195	0.455	0.165	0	0.12	0.39	0	0.26	0.17	0.04	0	0.25	0	0.04	0.96	0.1275	0.3125	0.1175	0	3	9	0	4	4	1	0	5	0	1	21	3	6.75	2.25	0.434229	-1.63279
108168775	'Gm46752'	mRNA	6.99	1.81	5.79	7.56	2.33	0.67	3.78	3.86	3.35	3.9	2.4	3.49	5.5375	3.285	2.66	3.6	1.13	3.95	5.6	1.61	0.48	2.22	2.88	2.2	2.65	1.45	2.42	3.57	2.18	1.7975	58	18	61	86	23	7	36	45	35	42	23	37	55.75	34.25	27.75	1.17044	-0.443266
108168904	'Gm43403'	mRNA	0.9	0	0.11	0.25	0	0.11	0	0.39	0	0.21	0.12	0	0.315	0.0825	0.125	0.46	0	0.07	0.18	0	0.08	0	0.29	0	0.14	0.07	0	0.1775	0.0525	0.0925	13	0	2	5	0	2	0	8.01	0	4	2	0	5	1.5	2.5025	0.926542	0.701334
108168906	'Gm43707'	mRNA	1.35	0.48	0.35	0.43	0.29	0.5	0.2	0.46	0.24	0.24	0.2	0.71	0.6525	0.3475	0.3625	0.69	0.3	0.24	0.32	0.2	0.36	0.12	0.34	0.16	0.16	0.12	0.49	0.3875	0.2325	0.255	500.06	220.96	171.52	229.84	139.04	241.96	92.4	250.55	119.73	120.64	87.41	343.29	280.595	167.768	180.988	0.600581	0.0378356
108168923	'Gm46840'	mRNA	0.44	5.4	5.03	4.73	3.38	5.83	3.29	5.16	3.42	3.52	2.62	3.06	3.9	3.155	4.415	0.23	3.38	3.44	3.51	2.33	4.18	1.93	3.85	2.24	2.39	1.58	2.12	2.64	2.0825	3.0725	5	75	74	75	47	85	44	84	50	54	35	45	57.25	46	65	-0.0194127	0.465103
108168925	'Gm46841'	mRNA	0.03	0.02	0.01	0	0.01	0.01	0	0.01	0.01	0.01	0	0.01	0.015	0.0075	0.0075	0.01	0.01	0.01	0	0.01	0.01	0	0	0	0	0	0.01	0.0075	0.0025	0.005	14.34	12.67	6.1	2.87	6.12	9.65	1.99	4.59	4.05	5.05	1.56	10.16	8.995	5.205	5.5875	0.684292	-0.0162692
108168936	'LOC108168936'	mRNA	10.7	2.26	3.07	1.69	6.64	5.49	2.19	3.37	2.49	1.86	3.66	4.04	4.43	3.0125	4.4225	5.51	1.41	2.1	1.25	4.58	3.93	1.28	2.51	1.63	1.26	2.21	2.8	2.5675	1.975	3.075	1912	505	728	430	1527	1290	480	885	593	452	788	945	893.75	694.5	1045.5	-0.353678	0.607911
108168963	'Zfp978'	mRNA	0.39	5.85	17.55	32.28	16.68	10.37	6.28	10.65	89.9	32.19	33.6	56.22	14.0175	52.9775	10.995	0.2	3.66	11.98	23.93	11.52	7.43	3.68	7.94	58.82	21.84	20.31	38.98	9.9425	34.9875	7.6425	6.75	123.06	390.64	774.53	354.76	228.94	127.83	262.51	1998.96	733.67	679.08	1245.24	323.745	1164.24	243.51	0.56964	-2.26232
108169010	'LOC108169010'	mRNA	0.92	0	0.01	0	0.01	0.11	0	0	0.01	0	0.4	0	0.2325	0.1025	0.03	0.48	0	0.01	0	0.01	0.08	0	0	0.01	0	0.24	0	0.1225	0.0625	0.0225	16.17	0	0.34	0	0.57	2.5	0	0	0.34	0	8.79	0	4.1275	2.2825	0.7675	2.58954	-1.77026
108169013	'Gm46894'	mRNA	8.96	0.12	4.04	9.3	3.88	1.06	6.04	1.47	10.2	5.48	8.55	3.39	5.605	6.905	3.1125	4.61	0.08	2.76	6.89	2.68	0.76	3.54	1.1	6.67	3.72	5.17	2.35	3.585	4.4775	2.02	292.96	2.99	147.73	335.26	150.53	41.95	218.55	68.41	336.53	188.62	260.11	115.66	194.735	225.23	119.86	0.827038	-1.00783
108169023	'Gm46901'	mRNA	0	0	0	0	0.71	0	0	0.02	0.08	0.02	0	0	0	0.025	0.1825	0	0	0	0	0.49	0	0	0.01	0.05	0.01	0	0	0	0.015	0.125	0	0	0	0	35	0	0	1	4	1	0	0	0	1.25	9	-5.70449	2.99046
108169043	'Gm46911'	mRNA	0	0	0	0.02	0	0.02	0.19	0	0.07	0.1	0.14	0.05	0.005	0.09	0.0525	0	0	0	0.02	0	0.02	0.11	0	0.05	0.06	0.09	0.03	0.005	0.0575	0.0325	0	0	0	1.58	0	1.29	10.63	0	4.45	5.97	7.96	2.93	0.395	5.3275	2.98	-2.82028	-0.9757
108169060	'LOC108169060'	mRNA	0.03	0	0.59	3.66	0.83	0.42	0.58	0.68	2.01	1.31	1.5	1.58	1.07	1.6	0.6275	0.01	0	0.4	2.72	0.58	0.3	0.34	0.51	1.32	0.89	0.91	1.09	0.7825	1.0525	0.4325	0.38	0	19.81	132.65	26.96	14	18.01	17.84	67.76	45.27	45.85	52.52	38.21	52.85	19.2025	1.24016	-1.52444
108169073	'Gm15921'	mRNA	0.31	0.81	3.99	4.17	0	0	0.65	0.6	1.95	1.96	1.12	2.46	2.32	1.8725	0.3125	0.16	0.51	2.72	3.09	0	0	0.38	0.45	1.27	1.33	0.68	1.71	1.62	1.2475	0.2075	1.29	3.85	20.02	22.69	0	0	2.87	3.34	9.5	9.98	5.11	12.7	11.9625	9.3225	1.5525	3.5139	-2.99953
108169082	'LOC108169082'	mRNA	0	0	0.18	0	0	0.09	0.17	0	0.24	0.12	0	0	0.045	0.09	0.065	0	0	0.12	0	0	0.07	0.1	0	0.16	0.08	0	0	0.03	0.06	0.0425	0	0	6	0	0	3	5	0	8	4	0	0	1.5	3	2	-0.178949	-0.724273
108169096	'Gm46933'	mRNA	0.62	0.91	0.11	0.1	0.11	0.11	1.25	0.1	0.43	0.58	0.65	0.17	0.435	0.4575	0.3925	0.32	0.57	0.07	0.07	0.08	0.08	0.73	0.08	0.28	0.39	0.39	0.11	0.2575	0.2925	0.2425	9.15	16.41	2.05	2.06	2.03	2.04	21.77	2.16	8.18	11.37	11.32	3.14	7.4175	8.5025	7	0.396185	-0.517121
108169097	'LOC108169097'	mRNA	0	0	0.3	0.11	0.69	0	0	0.14	0	0.07	0	0	0.1025	0.0175	0.2075	0	0	0.21	0.08	0.48	0	0	0.1	0	0.05	0	0	0.0725	0.0125	0.145	0	0	6.88	2.67	15.01	0	0	3.54	0	1.68	0	0	2.3875	0.42	4.6375	-1.15632	3.97258
108169098	'Gm46934'	mRNA	0	0.19	1.14	0.76	0.44	0.02	0.54	0	0.03	0.05	0	0	0.5225	0.02	0.25	0	0.12	0.78	0.56	0.31	0.02	0.32	0	0.02	0.04	0	0	0.365	0.015	0.1625	0	3.97	24.54	17.58	9.14	0.5	10.62	0	0.74	1.21	0	0	11.5225	0.4875	5.065	1.46487	3.84218
108169100	'LOC108169100'	mRNA	0	0	0	0	0	0.02	0	0.13	0	0	0	0	0	0	0.0375	0	0	0	0	0	0.02	0	0.09	0	0	0	0	0	0	0.0275	0	0	0	0	0	0.5	0	3.01	0	0	0	0	0	0	0.8775	-1.89535	1.92577
108169101	'Gm46935'	mRNA	0	0	0	0.06	0	0	0	0.08	0	0	0	0.09	0.015	0.0225	0.02	0	0	0	0.04	0	0	0	0.06	0	0	0	0.06	0.01	0.015	0.015	0	0	0	1.31	0	0	0	1.99	0	0	0	1.87	0.3275	0.4675	0.4975	0.0896196	-0.0592276
108169105	'LOC108169105'	mRNA	0	0	0.04	0	0	0	0	1.83	0	0	0.07	0	0.01	0.0175	0.4575	0	0	0.03	0	0	0	0	1.36	0	0	0.04	0	0.0075	0.01	0.34	0	0	1	0	0	0	0	33	0	0	1	0	0.25	0.25	8.25	-4.62695	4.6576
108169152	'Gm46965'	mRNA	0	0	0	0.04	0.01	0	0	0.05	0.01	0.01	0.01	0	0.01	0.0075	0.015	0	0	0	0.03	0.01	0	0	0.03	0.01	0.01	0.01	0	0.0075	0.0075	0.01	0	0	0	3	1	0	0	4	1	1	1	0	0.75	0.75	1.25	-0.482618	0.72168
108169171	'Gm46977'	mRNA	0	0	0	0	0.02	0	0	0	0	0	0	0	0	0	0.005	0	0	0	0	0.01	0	0	0	0	0	0	0	0	0	0.0025	0	0	0	0	1	0	0	0	0	0	0	0	0	0	0.25	-0.631719	0.662106
108169183	'LOC108169183'	mRNA	0	8.29	12.4	34.33	51.12	21.87	8.23	8.99	13.96	8.83	12.83	5.39	13.755	10.2525	22.5525	0	5.19	8.47	25.44	35.3	15.67	4.83	6.7	9.13	5.99	7.76	3.74	9.775	6.655	15.625	0	53.93	85.27	255.23	322.35	149.01	50.38	68.28	94.11	61.86	80.11	37.68	98.6075	68.44	147.505	-0.473193	1.20635
108645	'Mat2b'	mRNA	2694.12	3843.15	2925.72	2260.95	2436.89	2369.12	3375.45	2366.69	2994.53	3111.75	3402.18	2501.66	2930.99	3002.53	2637.04	1387.18	2406.05	1997.35	1675.96	1682.84	1697.57	1978.87	1763.69	1959.4	2111.23	2056.26	1734.53	1866.63	1965.36	1780.74	60570.9	108113	87610	73029	70201	70384	92450	78543	89685	94901	91438	73848	82330.7	87468	77894.5	0.220903	-0.231392
108652	'Slc35b3'	mRNA	27.24	71.17	51.69	54.19	47.26	42.79	89.13	54.94	89.96	58.22	62.92	30.38	51.0725	60.37	58.53	14.03	44.56	35.29	40.17	32.64	30.66	52.25	40.94	58.86	39.5	38.03	21.06	33.5125	39.3625	39.1225	628	1949	1553	1673	1291	1226	2388	1754	2584	1731	1665	879	1450.75	1714.75	1664.75	0.01474	-0.122392
108653	'Rimklb'	mRNA	68.32	67.92	41.7	33.46	58.14	81.86	73.44	57.72	61.34	53.07	60.65	47.86	52.85	55.73	67.79	35.18	42.52	28.47	24.8	40.15	58.65	43.06	43.02	40.13	36.01	36.66	33.18	32.7425	36.495	46.22	3213.98	3729.22	2724.8	2585.57	3842.77	5057.27	3972.77	4089.89	3816.8	3404.53	3298.15	3020.59	3063.39	3385.02	4240.68	-0.395376	0.294058
108654	'Fam210a'	mRNA	5.32	2.91	8.91	10.78	6.71	3.7	3.63	5.61	8.93	6.19	7.09	6.96	6.98	7.2925	4.9125	2.74	1.82	6.08	7.99	4.63	2.65	2.13	4.18	5.84	4.2	4.28	4.82	4.6575	4.785	3.3975	670.71	459	1488	1938	1086.98	612	560	1039.78	1498.97	1060.96	1074.97	1145.88	1138.93	1195.19	824.69	0.579968	-0.558688
108655	'Foxp1'	mRNA	0.41	3.04	1.44	0.91	0.74	0.62	3.7	1.17	0.94	1.77	1.42	1.23	1.45	1.34	1.5575	0.21	1.9	0.98	0.68	0.51	0.44	2.17	0.87	0.61	1.2	0.86	0.85	0.9425	0.88	0.9975	23	150	105.02	62	55	58	220.03	168.39	100	110.98	79	80	85.005	92.495	125.355	-0.277718	0.274995
108657	'Rnpepl1'	mRNA	2.27	0.19	0.34	0.09	0.4	0.69	2.77	0.69	0.22	0.12	0.11	0.1	0.7225	0.1375	1.1375	1.17	0.12	0.23	0.07	0.27	0.49	1.62	0.51	0.14	0.08	0.07	0.07	0.3975	0.09	0.7225	86	9	17	5	19	34	127	38	11	6	5	5	29.25	6.75	54.5	-0.890269	2.82607
108660	'Rnf187'	mRNA	86.3	10.3	7.98	4.5	7.56	26.08	83.12	17.69	13.58	17.22	28.95	17.65	27.27	19.35	33.6125	44.43	6.45	5.45	3.34	5.22	18.69	48.73	13.18	8.88	11.69	17.5	12.24	14.9175	12.5775	21.455	2001	295	242	147	220	784	2312	594	412	535	797	531	671.25	568.75	977.5	-0.541364	0.594984
108664	'Atp6v1h'	mRNA	145.65	196.57	241.94	270.92	319.31	242.89	159.91	205.37	223.47	227.62	191.71	242.38	213.77	221.295	231.87	75	123.06	165.17	200.83	220.51	174.04	93.75	153.04	146.22	154.43	115.87	168.05	141.015	146.143	160.335	3456	5933	7727	9221	9720	7633	4714	7257	7137	7424	5556	7604	6584.25	6930.25	7331	-0.0559052	0.0654536
108670	'Epsti1'	mRNA	149.23	177.74	137.12	103.8	107.54	79.22	143.1	87.3	146.19	152.86	152.97	115.13	141.972	141.787	104.29	76.83	111.28	93.61	76.95	74.27	56.76	83.89	65.06	95.65	103.71	92.45	79.83	89.6675	92.91	69.995	3051	4647	3742	3075	2967	2257	3719	2711	4026	4238	3803	3099	3628.75	3791.5	2913.5	0.45275	-0.451802
108671	'Dnajc9'	mRNA	131.44	96.32	73.44	68.41	60.87	66.89	74.84	83.12	102.51	112.47	109.23	134.94	92.4025	114.787	71.43	67.68	60.3	50.14	50.71	42.04	47.93	43.88	61.94	67.07	76.31	66.02	93.56	57.2075	75.74	48.9475	2508	2263	1826	1833	1449	1649	1704	2289	2548	2864	2466	3335	2107.5	2803.25	1772.75	0.331901	-0.736472
108672	'Zdhhc15'	mRNA	0	0.07	0	0	0.24	0.32	0	0.05	0.1	0.14	0.13	0	0.0175	0.0925	0.1525	0	0.04	0	0	0.17	0.23	0	0.04	0.07	0.09	0.08	0	0.01	0.06	0.11	0	6	0	0	22	30	0	5	9	13	10	0	1.5	8	14.25	-3.20971	0.985636
108673	'Ccdc86'	mRNA	27.75	17.77	13.99	6.91	9.38	8.35	31.29	7.97	13.12	13.65	18.46	5.86	16.605	12.7725	14.2475	14.29	11.12	9.55	5.12	6.48	5.98	18.35	5.94	8.58	9.26	11.16	4.06	10.02	8.265	9.1875	1037	825	688	366	445	407	1416	434	647	688	824	285	729	611	675.5	0.264361	0.0127219
108679	'Cops8'	mRNA	614.09	457.78	183.55	113.88	134.63	313.77	549.63	219.52	391.09	443.18	566.68	281.46	342.325	420.603	304.387	316.19	286.6	125.3	84.42	92.97	224.83	322.22	163.59	255.9	300.68	342.5	195.15	203.127	273.558	200.903	13453	12400	5274	3518	3712	8920	14459	6981	11222	13034	14764	8020	8661.25	11760	8518	0.128397	-0.567703
108682	'Gpt2'	mRNA	14.28	6.01	2.63	2.92	5.1	6.5	18.84	3.95	3.91	5.32	9.79	5.24	6.46	6.065	8.5975	7.35	3.76	1.79	2.17	3.52	4.66	11.04	2.95	2.56	3.61	5.91	3.63	3.7675	3.9275	5.5425	910.27	478	221	265	416	543	1463	369	331	459	748	436	468.567	493.5	697.75	-0.477747	0.360289
108686	'Ccdc88a'	mRNA	24.74	6	5.22	5.38	14.83	7.89	5.45	5.74	4.54	5.02	7.39	5.94	10.335	5.7225	8.4775	12.74	3.75	3.57	3.99	10.24	5.65	3.2	4.28	2.97	3.41	4.47	4.12	6.0125	3.7425	5.8425	2668	795	706	842	2045	1110	725	895	653	722	978	852	1252.75	801.25	1193.75	-0.0340481	0.591974
108687	'Edem2'	mRNA	166.16	161.15	67.17	38.58	52.21	67.54	293.1	71.07	87.09	92.74	152.04	42.4	108.265	93.5675	120.98	85.56	100.89	45.85	28.59	36.06	48.4	171.83	52.96	56.99	62.92	91.89	29.4	65.2225	60.3	77.3125	3472	5499	2355	1336	1603	2184	9742	2659	3157	3336	4858	1297	3165.5	3162	4047	-0.111957	0.18945
108689	'Stn1'	mRNA	2.8	2.31	3.03	3.96	3.88	1.32	5.15	3.37	3.77	2.62	5.11	2.93	3.025	3.6075	3.43	1.44	1.45	2.07	2.94	2.68	0.95	3.02	2.51	2.47	1.78	3.09	2.03	1.975	2.3425	2.29	59	57	80	116	97	41	135	116	103	72	122	79	78	94	97.25	-0.135817	-0.040596
108699	'Chn1'	mRNA	60.65	114.82	100.88	67.99	86.07	97.86	93.34	79.5	142.68	99.59	113.89	124.25	86.085	120.103	89.1925	31.23	71.88	68.87	50.4	59.44	70.12	54.72	59.24	93.36	67.57	68.84	86.15	55.595	78.98	60.88	2575	6689	6232	4519	5128	6027	5277	5420	8799.94	6334	6412	7511	5003.75	7264.23	5463	0.00551088	-0.455013
108705	'Pttg1ip'	mRNA	97.62	111	55.7	28.6	57.34	34.57	186.25	54.69	64.59	57.45	92.58	35.38	73.23	62.5	83.2125	50.26	69.49	38.03	21.2	39.6	24.77	109.19	40.76	42.27	38.98	55.96	24.53	44.745	40.435	53.58	2810	3959	2103	1163	2084	1294	6462	2288	2444	2223	3174	1324	2508.75	2291.25	3032	-0.0669034	0.256331
108707	'Fam207a'	mRNA	3.23	0.46	0.68	0.31	0.51	1.14	3.03	1.13	1.55	2.27	1.83	2.23	1.17	1.97	1.4525	1.66	0.29	0.46	0.23	0.35	0.82	1.78	0.85	1.01	1.54	1.11	1.55	0.66	1.3025	0.95	96	17	27	13	19	44	111	54	61	95	67	87	38.25	77.5	57	-0.54935	-0.618917
108723	'Card11'	mRNA	0	0.02	0	0.07	0	0	0	0.04	0.1	0	0.03	0.01	0.0225	0.035	0.01	0	0.01	0	0.05	0	0	0	0.03	0.07	0	0.02	0.01	0.015	0.025	0.0075	0	1	0	5	0	0	0	3	7	0	2	1	1.5	2.5	0.75	1.30126	-1.78684
108735	'Sft2d2'	mRNA	2.9	1.99	1.33	1.07	1.55	1.55	2.56	2.86	1.23	1.06	1.63	1.03	1.8225	1.2375	2.13	1.49	1.24	0.91	0.79	1.07	1.11	1.5	2.13	0.8	0.72	0.99	0.71	1.1075	0.805	1.4525	206	176	125	108	141	144	222	297	116	102	139	95	153.75	113	201	-0.29229	0.755805
108737	'Oxsr1'	mRNA	0.49	0	0.04	0	0.34	0.01	0.34	0.79	0.01	0.15	0.11	0.16	0.1325	0.1075	0.37	0.25	0	0.03	0	0.24	0.01	0.2	0.59	0.01	0.1	0.07	0.11	0.07	0.0725	0.26	23	0	3	0	24	1	24	65	1	12	7	9	6.5	7.25	28.5	-2.28422	1.83688
108755	'Lyrm2'	mRNA	0	0.27	1.11	1.08	3.39	6.17	3.38	8.72	1.01	1.04	0.37	0.66	0.615	0.77	5.415	0	0.17	0.76	0.8	2.34	4.42	1.98	6.5	0.66	0.7	0.22	0.46	0.4325	0.51	3.81	0	5	22	23	64	121	61	191	20	21	6.59	13	12.5	15.1475	109.25	-2.95378	2.81458
108760	'Galnt16'	mRNA	0.38	0.16	0.4	0.07	0.28	0.71	1.76	0.21	0.06	0.36	0.44	0.14	0.2525	0.25	0.74	0.2	0.1	0.27	0.05	0.2	0.51	1.03	0.15	0.04	0.24	0.26	0.1	0.155	0.16	0.4725	19	10	26	5	18	46	106	15	4	24	26	9	15	15.75	46.25	-1.47096	1.41142
108767	'Pnrc1'	mRNA	54.91	3.77	5.09	5.09	22.72	48.47	23.64	25.64	4.49	7.08	10.62	8.18	17.215	7.5925	30.1175	28.27	2.36	3.47	3.78	15.69	34.73	13.86	19.1	2.93	4.8	6.42	5.67	9.47	4.955	20.845	1263	107	153	165	656	1445	652	854	135	218	290	244	422	221.75	901.75	-1.28675	2.01833
108797	'Mex3b'	mRNA	1.21	0.77	0.18	0.48	0.68	0.23	0.73	0.29	0.11	0.33	0.78	0.88	0.66	0.525	0.4825	0.62	0.48	0.12	0.35	0.47	0.17	0.43	0.21	0.07	0.22	0.47	0.61	0.3925	0.3425	0.32	52	41	10	29	37	13	38	18	6	19	40	49	33	28.5	26.5	0.391525	-0.213098
108800	'Ston2'	mRNA	17.01	7.2	5.94	3.22	5.2	6.76	9.17	6.86	6.96	5.5	7.4	6.17	8.3425	6.5075	6.9975	8.76	4.51	4.06	2.39	3.59	4.84	5.38	5.11	4.55	3.73	4.47	4.28	4.93	4.2575	4.73	2234.84	1187.1	1028.99	600	870	1166.36	1470.45	1317.02	1214	983	1174	1064	1262.73	1108.75	1205.96	0.0946172	0.0466389
108802	'Calr4'	mRNA	87.44	54.64	58.66	74.33	48.12	51.56	43.13	49.56	53.37	57.3	50.19	60.66	68.7675	55.38	48.0925	45.02	34.21	40.05	55.1	33.23	36.95	25.29	36.93	34.92	38.88	30.33	42.06	43.595	36.5475	33.1	2016	1578	1794	2434	1413	1551	1201	1673	1637	1791	1385	1836	1955.5	1662.25	1459.5	0.499695	-0.233975
108811	'Ccdc122'	mRNA	71.75	99.39	132.98	95.5	11.28	42.18	29.21	68.41	89.75	89.67	70.55	119.4	99.905	92.3425	37.77	36.94	62.23	90.78	70.79	7.79	30.22	17.12	50.98	58.73	60.84	42.64	82.79	65.185	61.25	26.5275	1019	1728	2445	1904	201	768	493	1402	1654	1691	1182	2206	1774	1683.25	716	1.45867	-1.32451
108812	'Flacc1'	mRNA	2.57	11.53	4.29	4	3.26	5.95	3.42	3.61	3.88	4.64	6.54	5.58	5.5975	5.16	4.06	1.32	7.22	2.93	2.97	2.25	4.26	2.01	2.69	2.54	3.15	3.95	3.87	3.61	3.3775	2.8025	84	495	195	196	143	268	143	182	177	216	269	251	242.5	228.25	184	0.535179	-0.329972
108829	'Jmjd1c'	mRNA	2.85	2.21	4.4	3.88	3.79	1.59	1.85	2.85	3.13	2.61	3.81	2.71	3.335	3.065	2.52	1.47	1.38	3	2.88	2.62	1.14	1.08	2.13	2.05	1.77	2.3	1.88	2.1825	2	1.7425	319	313	657	625	551	236	255	474	472	399	519	399	478.5	447.25	379	0.433595	-0.252971
108832	'Tmem74b'	mRNA	0.04	0	0	0	0.04	0.01	0.01	0	0.04	0	0.07	0.02	0.01	0.0325	0.015	0.02	0	0	0	0.03	0.01	0.01	0	0.02	0	0.04	0.01	0.005	0.0175	0.0125	3.12	0	0	0	4.25	1.04	1.01	0	5	0	7.21	2.03	0.78	3.56	1.575	-1.3372	-1.13054
108837	'Ibtk'	mRNA	224.56	60.1	67.61	54.76	92.29	82.08	76.61	63.38	71.89	57.27	104.86	88.91	101.757	80.7325	78.59	115.62	37.63	46.16	40.59	63.73	58.81	44.91	47.23	47.04	38.86	63.38	61.64	60	52.73	53.67	16064	5467	6520	5569	8598	7812	6830	6764	6966	5661	9142	8429	8405	7549.5	7501	0.127324	-0.0360695
108841	'Rdh13'	mRNA	1.78	2.36	1.37	0.06	0.69	0.74	2.25	2.08	2.1	3.15	1.92	2.08	1.3925	2.3125	1.44	0.92	1.48	0.94	0.04	0.48	0.53	1.32	1.55	1.37	2.14	1.16	1.44	0.845	1.5275	0.97	65	107	66	3	32	35	102	115	101	155	85	99	60.25	110	71	-0.0750398	-0.781434
108853	'Mtrf1l'	mRNA	0.56	0	0.12	0	0.44	0.07	0.29	0.45	0.05	0	0.08	0	0.17	0.0325	0.3125	0.29	0	0.08	0	0.3	0.05	0.17	0.33	0.03	0	0.05	0	0.0925	0.02	0.2125	18	0	5	0	18	3	14	21	3	0	3	0	5.75	1.5	14	-1.42204	3.21023
108857	'Ankhd1'	mRNA	9.12	3.01	2.17	0.75	2.6	1.74	2.76	1.57	3.27	2.85	5.02	3.22	3.7625	3.59	2.1675	4.69	1.88	1.48	0.55	1.8	1.24	1.62	1.17	2.14	1.93	3.03	2.23	2.15	2.3325	1.4575	976	403	307	114	358	244	361	246	466	414	646	450	450	494	302.25	0.533379	-0.755634
108888	'Atad3a'	mRNA	25.11	9.16	6.26	4.16	3.72	5.07	33.18	7.3	6.17	8.85	14.64	6.53	11.1725	9.0475	12.3175	12.93	5.74	4.27	3.08	2.57	3.63	19.45	5.44	4.04	6	8.85	4.52	6.505	5.8525	7.7725	743	336	243	174	139	195	1184	314	240	352	516	251	374	339.75	458	-0.128277	0.218198
108897	'Aif1l'	mRNA	0	0	0.37	0	0.43	0	0.97	0.34	0.06	0.06	0	0	0.0925	0.03	0.435	0	0	0.25	0	0.3	0	0.57	0.25	0.04	0.04	0	0	0.0625	0.02	0.28	0	0	18	0	20	0	43	18	3	3	0	0	4.5	1.5	20.25	-1.91789	3.57392
108899	'2700081O15Rik'	mRNA	0.14	0.05	0	0.16	0	0	0.15	0.08	0.02	0	0.15	0	0.0875	0.0425	0.0575	0.07	0.03	0	0.12	0	0	0.09	0.06	0.01	0	0.09	0	0.055	0.025	0.0375	7	3	0	11	0	0	9	6	1	0	9	0	5.25	2.5	3.75	0.790827	0.452727
108900	'Fam72a'	mRNA	55.2	74.73	78.39	66.78	45.09	44.21	70.92	50.69	89.09	99.41	98.62	101.4	68.775	97.13	52.7275	28.42	46.79	53.52	49.5	31.14	31.68	41.58	37.77	58.29	67.45	59.61	70.31	44.5575	63.915	35.5425	853	1441	1603	1459	874	884	1338	1140	1804	2075	1824	2049	1339	1938	1059	0.50364	-0.964497
108902	'B4gat1'	mRNA	8.79	2.35	2.4	0.58	1.53	0.72	7.18	2.68	1.9	1.07	3.99	1.76	3.53	2.18	3.0275	4.52	1.47	1.64	0.43	1.06	0.52	4.21	2	1.24	0.72	2.41	1.22	2.015	1.3975	1.9475	215	71	77	20	47	23	211	95	61	35	116	56	95.75	67	94	0.124575	0.313581
108903	'Tbcd'	mRNA	0.84	0.18	0.37	0.63	0.25	0.59	1.19	1.48	1.23	0.46	1.11	0.29	0.505	0.7725	0.8775	0.43	0.11	0.26	0.46	0.18	0.43	0.7	1.1	0.8	0.31	0.67	0.2	0.315	0.495	0.6025	25.61	11.15	16.27	40.19	13.17	29.67	58.92	67.9	64.3	23	50.75	14.14	23.305	38.0475	42.415	-0.679783	0.0634538
108907	'Nusap1'	mRNA	129.58	103.2	266.54	382.44	277.32	148.94	88.61	142.98	183.16	129.24	119.3	163.5	220.44	148.8	164.463	66.72	64.61	181.97	283.49	191.5	106.72	51.95	106.55	119.84	87.68	72.11	113.36	149.197	98.2475	114.18	4762	4709	12874	19867	12914	7115.99	3926	7640	8871	6399.98	5229.98	7816.97	10553	7079.48	7899	0.511049	0.16231
108909	'Aida'	mRNA	30.48	10.04	9.08	9.44	12.37	8.86	12.4	10	9.68	8.35	16.66	9.18	14.76	10.9675	10.9075	15.7	6.28	6.2	7	8.54	6.35	7.27	7.45	6.33	5.66	10.07	6.37	8.795	7.1075	7.4025	1257	514.65	493.03	552.07	648.32	477.1	620.06	601.61	527.51	464.76	821.52	493.28	704.188	576.768	586.773	0.273363	-0.0102429
108911	'Rcc2'	mRNA	206.76	14.59	9.37	5.11	11.3	14.23	42.85	13.37	16.49	18.76	31.11	17.68	58.9575	21.01	20.4375	106.46	9.13	6.4	3.79	7.8	10.2	25.12	9.97	10.79	12.73	18.8	12.26	31.445	13.645	13.2725	5402.88	485	330	188	372	484	1498	542	601	682	977	614	1601.47	718.5	724	1.06317	-0.141878
108912	'Cdca2'	mRNA	29.56	73.09	21.92	10.92	14.7	21.45	56.13	32.92	68.79	72.56	68.16	38.03	33.8725	61.885	31.3	15.22	45.76	14.96	8.09	10.15	15.37	32.9	24.53	45.01	49.23	41.19	26.37	21.0075	40.45	20.7375	1381	3433	1139	692	757	1064	2588	1814	3482	3642	3060	1884	1661.25	3017	1555.75	0.302018	-1.08268
108927	'Lhfp'	mRNA	11.04	1.83	2.27	2.22	0.73	2.42	7.66	2.63	2.12	1.15	3.14	1.28	4.34	1.9225	3.36	5.68	1.15	1.55	1.65	0.5	1.73	4.49	1.96	1.39	0.78	1.9	0.89	2.5075	1.24	2.17	278	57	75	79	23	79	232	96	70	39	94	42	122.25	61.25	107.5	0.2698	0.660587
108934	'Smim13'	mRNA	2.07	0.52	1.09	0.41	0.64	1.27	0.88	0.66	0.52	0.23	0.39	0.73	1.0225	0.4675	0.8625	1.06	0.33	0.74	0.3	0.45	0.91	0.51	0.49	0.34	0.16	0.24	0.5	0.6075	0.31	0.59	118	37	82	33	47	95	61	55	39	18	27	54	67.5	34.5	64.5	0.0396184	0.848823
108937	'Rnf169'	mRNA	4.66	0.45	0.74	0.2	0.89	0.89	1.4	0.77	1.52	0.8	1.49	1.3	1.5125	1.2775	0.9875	2.4	0.28	0.51	0.15	0.61	0.64	0.82	0.58	0.99	0.54	0.9	0.9	0.835	0.8325	0.6625	427.81	51	88	26	102	106	157	122.71	195	100	161	152	148.202	152	121.927	0.172774	-0.395064
108943	'Trmt10a'	mRNA	6.26	1.29	1.41	1.52	0.8	1.36	0.99	1.58	1.14	1.28	1.04	2.34	2.62	1.45	1.1825	3.22	0.81	0.96	1.13	0.55	0.97	0.58	1.17	0.74	0.87	0.63	1.62	1.53	0.965	0.8175	268	77	89.95	94	44	77	51.96	96.03	71	76	56	130	132.238	83.25	67.2475	0.947704	-0.393656
108946	'Zzz3'	mRNA	25.58	8.93	11.29	8.75	18.12	21.26	13.06	13.35	10.78	10.7	11.13	12.34	13.6375	11.2375	16.4475	13.17	5.59	7.7	6.49	12.51	15.23	7.66	9.95	7.05	7.26	6.73	8.56	8.2375	7.4	11.3375	1239	494	732	525	904	1112	708	787	541	588	610	681	747.5	605	877.75	-0.255254	0.513827
108954	'Ppp1r15b'	mRNA	13.25	3.51	3.84	2.94	3.34	1.98	5.6	4.25	5.26	4.59	8.6	4.54	5.885	5.7475	3.7925	6.82	2.2	2.62	2.18	2.31	1.42	3.29	3.17	3.44	3.11	5.2	3.15	3.455	3.725	2.5475	952	315	365	300	307	186	491	447	502	447	741	426	483	529	357.75	0.471208	-0.652921
108956	'Apol7c'	mRNA	0.2	0	0.19	0	0	0.53	0	0.03	0.28	0	0.27	0.03	0.0975	0.145	0.14	0.1	0	0.13	0	0	0.38	0	0.02	0.18	0	0.17	0.02	0.0575	0.0925	0.1	5	0	6	0	0	17	0	1	9	0	8	1	2.75	4.5	4.5	-0.925102	0.205206
108958	'Miga2'	mRNA	0.05	0	0	0	0	0	0.26	0.02	0	0.02	0	0	0.0125	0.005	0.07	0.03	0	0	0	0	0	0.15	0.01	0	0.01	0	0	0.0075	0.0025	0.04	2	0	0	0	0	0	13	1	0	1	0	0	0.5	0.25	3.5	-2.54534	3.16522
108960	'Irak2'	mRNA	0.13	0.02	0.04	0.21	0.1	0.24	2.48	1.43	0.02	0	0.07	0	0.1	0.0225	1.0625	0.07	0.01	0.03	0.16	0.07	0.17	1.45	1.07	0.01	0	0.04	0	0.0675	0.0125	0.69	5.03	0.87	2	12	5	12	114	79.21	1	0	3	0	4.975	1	52.5525	-3.16904	5.54513
108961	'E2f8'	mRNA	4.72	1.17	0.96	0.83	1.59	1.15	2.56	1.47	0.8	0.42	1.62	0.89	1.92	0.9325	1.6925	2.43	0.73	0.66	0.61	1.1	0.82	1.5	1.1	0.52	0.28	0.98	0.62	1.1075	0.6	1.13	213	63	59	53	89	68	138	100	49	26	90	54	97	54.75	98.75	-0.0226856	0.777987
108978	'4930555G01Rik'	mRNA	0.15	1.37	1.17	2.02	0.31	0.34	0.33	1.53	0.34	1.9	1.78	0.15	1.1775	1.0425	0.6275	0.08	0.86	0.8	1.49	0.22	0.24	0.19	1.14	0.22	1.29	1.08	0.11	0.8075	0.675	0.4475	3.73	42	38	70.68	9.82	10.96	9.78	55.22	11	63.24	52.67	5	38.6025	32.9775	21.445	1.11495	-0.699872
108989	'Tpr'	mRNA	90.64	31.97	28.5	17.93	29.32	17.78	27.54	23.26	22.2	23.78	35.08	27.9	42.26	27.24	24.475	46.67	20.02	19.46	13.29	20.25	12.74	16.15	17.33	14.52	16.13	21.2	19.34	24.86	17.7975	16.6175	8883.8	3917.52	3697.21	2504.2	3688.64	2287.99	3301.63	3344.3	2895.07	3164.88	4131.41	3571.68	4750.68	3440.76	3155.64	0.584539	-0.179938
108995	'Tbc1d10c'	mRNA	0	0	0	0	0	0	0.04	0	0	0.18	0	0	0	0.045	0.01	0	0	0	0	0	0	0.02	0	0	0.12	0	0	0	0.03	0.005	0	0	0	0	0	0	1	0	0	5	0	0	0	1.25	0.25	-0.631719	-2.14165
109006	'Ciapin1'	mRNA	277.28	330.35	120.43	128.9	91.94	198.09	425.46	156.49	145.91	163.61	221.44	76.56	214.24	151.88	217.995	142.77	206.82	82.21	95.55	63.49	141.94	249.43	116.62	95.47	111	133.84	53.09	131.838	98.35	142.87	6199	9295	3582	4144	2648	5855	11684	5175	4356	4985	5999	2247	5805	4396.75	6340.5	0.0581043	0.418061
109019	'Nabp1'	mRNA	3.44	1.97	3.04	2.59	5.54	1.74	3.99	1.61	4.8	4.34	5.21	2.98	2.76	4.3325	3.22	1.77	1.23	2.08	1.92	3.83	1.25	2.34	1.2	3.14	2.94	3.15	2.07	1.75	2.825	2.155	113	73	118	102	206	66	154	68	181	169	184	108	101.5	160.5	123.5	-0.207188	-0.413075
109032	'Sp110'	mRNA	20.3	138	51.36	303.72	279.43	150.27	396.34	196.46	286.96	252.76	229.84	137.1	128.345	226.665	255.625	10.45	86.39	35.07	225.14	192.96	107.67	232.35	146.4	187.77	171.49	138.92	95.06	89.2625	148.31	169.845	596.23	4443.31	1902.85	10487.5	8664.14	4702.21	11507.5	6988.63	9270.33	8348.1	6833.04	4435.51	4357.48	7221.74	7965.61	-0.603785	0.060006
109042	'Cavin3'	mRNA	0	0	0	0.26	0.45	2.35	10.27	4.09	0	0.41	0	0	0.065	0.1025	4.29	0	0	0	0.19	0.31	1.69	6.02	3.05	0	0.28	0	0	0.0475	0.07	2.7675	0	0	0	4	6	33	132	64	0	6	0	0	1	1.5	58.75	-5.52939	5.05318
109050	'Inka2'	mRNA	0	0	0	0	0	0	0	0.21	0	0	0	0	0	0	0.0525	0	0	0	0	0	0	0	0.16	0	0	0	0	0	0	0.04	0	0	0	0	0	0	0	18	0	0	0	0	0	0	4.5	-4.47425	4.50469
109052	'Krt75'	mRNA	0	0	0	0.02	0	0	0	0	0	0	0	0	0.005	0	0	0	0	0	0.01	0	0	0	0	0	0	0	0	0.0025	0	0	0	0	0	1	0	0	0	0	0	0	0	0	0.25	0	0	0.810954
109054	'Pfdn4'	mRNA	1245.22	1032.38	1833.03	2584.54	3281.73	3654.58	1047.43	2740.91	2140.92	1782.28	1205.87	3578.93	1673.79	2177	2681.16	641.15	646.33	1251.39	1915.83	2266.26	2618.66	614.06	2042.57	1400.87	1209.22	728.82	2481.46	1113.67	1455.09	1885.39	11362	11387	21245	32355	35781	42066	10979	35165	24625	21159	12726	41726	19087.2	25059	30997.8	-0.6302	0.285772
109065	'Dnaaf2'	mRNA	1.48	0.21	0.32	0.08	0.37	0.33	0.71	0.64	0.36	1.01	0.51	0.4	0.5225	0.57	0.5125	0.76	0.13	0.22	0.06	0.26	0.24	0.42	0.48	0.23	0.68	0.31	0.28	0.2925	0.375	0.35	66	11	20	6	20	21	41	40	26	60	36	23	25.75	36.25	30.5	-0.280764	-0.352515
109075	'Exosc4'	mRNA	9.72	9.53	7.59	5.33	3.88	8.28	16.33	9.04	9.54	10.8	14.69	3.42	8.0425	9.6125	9.3825	5.01	5.96	5.18	3.95	2.68	5.93	9.57	6.74	6.24	7.33	8.88	2.37	5.025	6.205	6.23	206	249	210	159	103	227	414	277	264	306	369	94	206	258.25	255.25	-0.139127	-0.106299
109077	'Ints5'	mRNA	3.64	0.39	0.17	0.26	0.38	0.74	5.52	0.75	1.61	1.22	1.58	0.69	1.115	1.275	1.8475	1.87	0.24	0.11	0.19	0.26	0.53	3.24	0.56	1.06	0.83	0.96	0.48	0.6025	0.8325	1.1475	150	20	9	15	20	40	276	45	88	68	78	37	48.5	67.75	95.25	-0.911122	0.256258
109079	'Sephs1'	mRNA	2.83	2.33	2.18	1.09	1.6	2.49	3.72	1.52	2.99	2.51	3.91	2.04	2.1075	2.8625	2.3325	1.46	1.46	1.49	0.81	1.11	1.78	2.18	1.13	1.96	1.7	2.36	1.41	1.305	1.8575	1.55	189	193	193	102	136	217	299	148	263	227	313	176	169.25	244.75	200	-0.128492	-0.359982
109082	'Fbxw17'	mRNA	1.23	3.03	0.95	0.9	0	0.33	4.82	4.53	2.98	2.23	4.74	1.32	1.5275	2.8175	2.42	0.63	1.89	0.65	0.67	0	0.24	2.82	3.37	1.95	1.51	2.86	0.92	0.96	1.81	1.6075	25	81	26	30	0	9	127	139	85	62	123	38	40.5	77	68.75	-0.444192	-0.34361
109093	'Rars2'	mRNA	3.93	2.7	9.32	10.11	11.26	5.25	2.93	9.18	8.6	6.71	5.99	12.24	6.515	8.385	7.155	2.02	1.69	6.36	7.49	7.78	3.76	1.72	6.84	5.62	4.55	3.62	8.48	4.39	5.5675	5.025	90	74	284	335	321	156	78	304	258	204	166	372	195.75	250	214.75	-0.0383156	-0.248562
109095	'Rbm15b'	mRNA	42.3	5.74	2.19	1.33	3.38	7.07	8.12	5.77	5.69	7.94	11.84	12.95	12.89	9.605	6.085	21.78	3.6	1.49	0.99	2.33	5.06	4.76	4.3	3.72	5.39	7.16	8.98	6.965	6.3125	4.1125	1588	268	108	71	161	346	369	316	282	402	531	633	508.75	462	298	0.635837	-0.72705
109108	'Slc30a9'	mRNA	7.03	4.64	2.73	1.15	2.81	3.64	9.27	7	4.42	5.38	6.14	3.7	3.8875	4.91	5.68	3.62	2.91	1.87	0.85	1.94	2.61	5.43	5.22	2.89	3.65	3.71	2.56	2.3125	3.2025	3.8	301	247	154	70	153	203	481	437	250	311	314	206	193	270.25	318.5	-0.612239	0.113938
109113	'Uhrf2'	mRNA	0.52	0.17	0.37	0.42	0.77	0.75	0.58	1.21	0.95	0.98	0.82	1.42	0.37	1.0425	0.8275	0.27	0.11	0.26	0.31	0.53	0.53	0.34	0.9	0.62	0.66	0.49	0.99	0.2375	0.69	0.575	22	9	22	25	41	41	31	76	56	58	43	80	19.5	59.25	47.25	-1.208	-0.395471
109115	'Supt3'	mRNA	13.95	4.95	9.74	6.13	3.56	3.19	6.81	7.17	5.63	5.33	5.54	3.04	8.6925	4.885	5.1825	7.18	3.1	6.65	4.55	2.46	2.29	3.99	5.34	3.69	3.61	3.35	2.11	5.37	3.19	3.52	230	105	216	149	77	71	140	168	125	119	113	66	175	105.75	114	0.721107	0.0216708
109129	'Mmadhc'	mRNA	161.18	184.72	195.24	342.71	181.68	133.69	197.82	158.5	187.63	156.94	187.71	134.34	220.963	166.655	167.923	82.99	115.65	133.29	254.04	125.46	95.79	115.97	118.12	122.77	106.48	113.45	93.14	146.493	108.96	113.835	2565	3820	4174	7837	3661	2849	4061	3764	4059	3482	3727	2852	4599	3530	3583.75	0.530874	-0.0343382
109135	'Plekha5'	mRNA	44.29	22.79	22.12	21.31	26.3	20.35	29.69	17.54	18.16	16.35	29.94	13.39	27.6275	19.46	23.47	22.8	14.27	15.1	15.8	18.16	14.58	17.41	13.07	11.89	11.09	18.1	9.28	16.9925	12.59	15.805	2565	1653	1686	1735	1922	1522	2042	1475	1387	1305	2087	1033	1909.75	1453	1740.25	0.197258	0.228337
109136	'Mmaa'	mRNA	5.46	2.14	1.96	1.09	0.57	0.57	4.58	1.43	2.71	2.58	4.36	1.4	2.6625	2.7625	1.7875	2.81	1.34	1.34	0.81	0.39	0.41	2.69	1.07	1.78	1.75	2.64	0.97	1.575	1.785	1.14	368	179	172	102	50	50	376	144	238	232	343	121	205.25	233.5	155	0.581733	-0.783963
109145	'Gins4'	mRNA	184.06	292.61	260.77	175.93	122.11	121.93	429.53	159.84	229.7	265.77	300.6	135.43	228.343	232.875	208.352	94.77	183.19	178.03	130.41	84.32	87.37	251.81	119.12	150.3	180.31	181.68	93.9	146.6	151.548	135.655	2857	5568	5251	3819	2345	2434	7900	3564	4616	5478	5496	2716	4373.75	4576.5	4060.75	0.345529	-0.312865
109151	'Chd9'	mRNA	16.38	7.02	13.46	11.68	10.98	5.76	5.12	6.21	13.2	10.33	14.23	12.33	12.135	12.5225	7.0175	8.43	4.39	9.19	8.65	7.58	4.13	3	4.63	8.63	7.01	8.6	8.55	7.665	8.1975	4.835	2883.06	1561.41	2676.15	2537.87	2129.82	1328.43	941.86	1457.94	2821.07	2169.32	2572.14	2446.5	2414.62	2502.26	1464.51	0.741872	-0.773645
109154	'Mlec'	mRNA	5.37	2.36	1.32	0.49	1.04	2.42	4.24	3.54	1.59	2.29	2.92	1.5	2.385	2.075	2.81	2.77	1.48	0.9	0.37	0.72	1.73	2.49	2.64	1.04	1.55	1.77	1.04	1.38	1.35	1.895	412	226	134	54	102	243	397	398	162	238	269	150	206.5	204.75	285	-0.419539	0.373652
109161	'Ube2q2'	mRNA	48.08	7.49	22.33	12.44	22.35	12.93	9.95	9.67	10.94	11.18	16.65	13.6	22.585	13.0925	13.725	24.76	4.69	15.25	9.22	15.43	9.27	5.84	7.21	7.16	7.58	10.06	9.43	13.48	8.5575	9.4375	1726	332	1035	633	1008	603	428	506	510	537	712	626	931.5	596.25	636.25	0.476194	0.100119
109168	'Atl3'	mRNA	5.38	2.36	2.85	2.18	2.29	2.01	4.14	1.74	3.63	2.01	3.72	1.93	3.1925	2.8225	2.545	2.77	1.48	1.94	1.62	1.58	1.44	2.43	1.3	2.37	1.36	2.25	1.33	1.9525	1.8275	1.6875	443	191	294	256	243	217	322	203	295	179	326	207	296	251.75	246.25	0.322622	-0.0848367
109169	'Igip'	mRNA	0	0	0	0	0	0.15	0.11	0.27	0	0.53	0	0	0	0.1325	0.1325	0	0	0	0	0	0.11	0.06	0.2	0	0.36	0	0	0	0.09	0.0925	0	0	0	0	0	3	2	6	0	11	0	0	0	2.75	2.75	-3.78936	-0.118421
109181	'Trip11'	mRNA	34.41	17.45	14.67	10.22	15.35	13.65	19.21	13.25	14.12	12.51	14.03	15.58	19.1875	14.06	15.365	17.72	10.92	10.02	7.58	10.6	9.78	11.26	9.87	9.24	8.49	8.48	10.8	11.56	9.2525	10.3775	3404	1847	1814	1321	1961	1835	2104	1912	1643	1493	1688	1886	2096.5	1677.5	1953	0.124376	0.158372
109205	'Sobp'	mRNA	2.32	0.06	0.5	0.12	0.56	0.25	0.47	0.15	0.51	0.13	0.55	0.26	0.75	0.3625	0.3575	1.2	0.04	0.34	0.09	0.39	0.18	0.27	0.11	0.33	0.09	0.33	0.18	0.4175	0.2325	0.2375	148	5	42	11	46	21	45	15	43	11	42	22	51.5	29.5	31.75	0.570192	0.0723043
109212	'Pimreg'	mRNA	0	0	0	0	0	0	0	0.25	0	0.09	0	0.23	0	0.08	0.0625	0	0	0	0	0	0	0	0.18	0	0.06	0	0.16	0	0.055	0.045	0	0	0	0	0	0	0	6	0	2	0	5	0	1.75	1.5	-2.89196	-0.451378
109218	'Tmem139'	mRNA	0	0	0.74	0	0.26	0	1.48	0.45	0	0.24	0	0	0.185	0.06	0.5475	0	0	0.5	0	0.18	0	0.87	0.33	0	0.16	0	0	0.125	0.04	0.345	0	0	12	0	4	0	22	10	0	4	0	0	3	1	9	-1.27527	2.89536
109222	'Rarres1'	mRNA	0	0	0	0	0	0	0	0	0	0.05	0	0	0	0.0125	0	0	0	0	0	0	0	0	0	0	0.03	0	0	0	0.0075	0	0	0	0	0	0	0	0	0	0	1	0	0	0	0.25	0		-0.780566
109225	'Ms4a7'	mRNA	0	0	0	30.47	0	0	0	0	0	0	0	0	7.6175	0	0	0	0	0	22.59	0	0	0	0	0	0	0	0	5.6475	0	0	0	0	0	645	0	0	0	0	0	0	0	0	161.25	0	0	23.7106
109229	'Fam118b'	mRNA	6.35	10.66	13.24	11.19	16.28	7.91	8.92	9.62	13.12	12.83	16.05	10.78	10.36	13.195	10.6825	3.27	6.67	9.04	8.29	11.24	5.67	5.23	7.17	8.58	8.7	9.7	7.47	6.8175	8.6125	7.3275	87	258	343	279	397	162	202	274	340	353	367	272	241.75	333	258.75	0.0320286	-0.381207
109232	'Sccpdh'	mRNA	0	0.28	0.5	0	1.15	1.81	10.06	9.58	0.27	1.08	0.4	0.5	0.195	0.5625	5.65	0	0.18	0.34	0	0.79	1.3	5.9	7.14	0.17	0.73	0.24	0.35	0.13	0.3725	3.7825	0	8	15	0	33	54	277	323	8	34	11	15	5.75	17	171.75	-4.62189	3.129
109241	'Mbd5'	mRNA	3.44	5.11	8.03	3.25	7.23	6.98	22.08	5.88	11.73	6.41	9.55	7.17	4.9575	8.715	10.5425	1.77	3.2	5.48	2.41	4.99	5	12.94	4.38	7.68	4.35	5.77	4.97	3.215	5.6925	6.8275	258	509	810	371	705	693	2050	655	1183	666	890	711	487	862.5	1025.75	-0.845464	0.112208
109242	'Kif24'	mRNA	16.88	6.48	6.05	4.08	7.83	5.61	7.08	5.74	6.63	5.42	9.07	6.18	8.3725	6.825	6.565	8.69	4.06	4.13	3.02	5.41	4.02	4.15	4.28	4.34	3.67	5.48	4.28	4.975	4.4425	4.465	1315.69	666.99	661.25	471.84	815.1	607.07	718.77	692.65	728	606.53	893.45	663	778.942	722.745	708.398	0.14319	-0.0651391
109245	'Lrrc39'	mRNA	45.15	20.81	28.16	14.43	9.78	12.67	6.1	15.18	14.06	15.46	11.59	29.02	27.1375	17.5325	10.9325	23.25	13.03	19.22	10.69	6.75	9.08	3.58	11.31	9.2	10.49	7	20.12	16.5475	11.7025	7.68	1156.54	659.36	944.43	521.25	315.33	421.18	187.92	564.33	472.47	531.77	352.83	965.48	820.395	580.638	372.19	1.14356	-0.703879
109246	'Tspan9'	mRNA	72.37	19.26	16.64	13.61	18.36	11.61	53.38	17.82	19.38	15.06	27.01	11.02	30.47	18.1175	25.2925	37.26	12.06	11.36	10.09	12.68	8.32	31.29	13.28	12.68	10.22	16.32	7.64	17.6925	11.715	16.3925	3550	1197	1095	972	1172	756	3257	1297	1280	1017	1612	707	1703.5	1154	1620.5	0.153384	0.356091
109254	'Adtrp'	mRNA	45.51	73.61	71.25	80.98	66.23	45.74	36.46	78.18	76.11	81.75	74	95.11	67.8375	81.7425	56.6525	23.43	46.08	48.64	60.03	45.74	32.77	21.37	58.26	49.8	55.46	44.73	65.94	44.545	53.9825	39.535	1300	1962	2093	2455	2034	1408	895	2580	2320	2495	2103	2730	1952.5	2412	1729.25	0.275138	-0.511419
109263	'Rlf'	mRNA	1.76	0.74	1.13	0.28	1.04	0.86	1.31	0.86	1.7	1.14	1.52	1.28	0.9775	1.41	1.0175	0.91	0.46	0.77	0.21	0.72	0.62	0.77	0.64	1.11	0.77	0.92	0.89	0.5875	0.9225	0.6875	134	75	121	30	117	91	130	102	182	124	146	135	90	146.75	110	-0.255987	-0.475934
109264	'Me3'	mRNA	1.39	0.14	0.32	0.23	0.28	0.51	0.35	0.64	0.08	0.43	0.44	0.09	0.52	0.26	0.445	0.72	0.09	0.22	0.17	0.19	0.37	0.21	0.48	0.06	0.3	0.27	0.06	0.3	0.1725	0.3125	51.14	6.4	15.43	12.09	16.34	26.16	15.66	35.44	4.1	21.58	19.42	4.35	21.265	12.3625	23.4	-0.215993	0.930935
109267	'Ssc4d'	mRNA	2.11	0.91	0.69	0.37	0.41	2.28	9.38	0.63	1.01	1.01	2.14	0.87	1.02	1.2575	3.175	1.09	0.57	0.47	0.27	0.28	1.63	5.5	0.47	0.66	0.69	1.29	0.6	0.6	0.81	1.97	71	39	31	18	18	100	386	31	45	47	86	38	39.75	54	133.75	-1.55484	1.09594
109270	'Prr5'	mRNA	12.61	5.58	3.76	3.43	1.98	2.59	27.09	3.93	4.7	2.78	8.97	1.17	6.345	4.405	8.8975	6.5	3.49	2.57	2.54	1.37	1.85	15.88	2.93	3.08	1.88	5.42	0.81	3.775	2.7975	5.5075	276.11	152	112	110	54	73	726	124	134	81	235	33	162.528	120.75	244.25	-0.343469	0.806645
109272	'Mybpc1'	mRNA	0	0	0.29	0	0	0	0	0	0.02	0	0	0	0.0725	0.005	0	0	0	0.2	0	0	0	0	0	0.01	0	0	0	0.05	0.0025	0	0	0	19	0	0	0	0	0	1	0	0	0	4.75	0.25	0	4.81847	-0.780566
109275	'Actr5'	mRNA	2.02	0.19	0.11	0	0.33	0	0.35	0	0.37	0.22	0.65	0.16	0.58	0.35	0.17	1.04	0.12	0.07	0	0.23	0	0.2	0	0.24	0.15	0.39	0.11	0.3075	0.2225	0.1075	35	7	4	0	7	0	7	0	8	5	13	6	11.5	8	3.5	1.62209	-1.2719
109284	'R3hdm4'	mRNA	154.44	73.41	43.13	35	34.5	45.46	267.21	36.5	47.16	43.53	71.23	15.66	76.495	44.395	95.9175	79.52	45.96	29.45	25.95	23.82	32.58	156.65	27.2	30.86	29.53	43.05	10.86	45.22	28.575	60.0625	3340	1965.99	1223	1069	934	1276	6956	1146	1336	1262	1836	439	1899.5	1218.25	2578	-0.247622	0.89136
109294	'Prex2'	mRNA	2.34	17.3	0	11.97	3.05	5.43	16.92	6.66	30.39	31.82	39.37	21.52	7.9025	30.775	8.015	1.21	10.83	0	8.87	2.11	3.89	9.92	4.96	19.88	21.59	23.8	14.92	5.2275	20.0475	5.22	198	1835.07	0	1450.89	331.33	601.85	1746.01	832.91	3416.15	3662	4005.98	2380.02	870.99	3366.04	878.025	0.325283	-2.09331
109299	'Tmem250-ps'	mRNA	9.43	18.52	3.19	1.76	0.84	3.79	97.69	3.22	8.8	8.66	12.57	2.07	8.225	8.025	26.385	4.86	11.6	2.18	1.3	0.58	2.72	57.27	2.4	5.76	5.87	7.6	1.44	4.985	5.1675	15.7425	266	647	118	70	30	139	3321	138	327	330	423	76	275.25	289	907	-1.30729	1.33928
109305	'Orai1'	mRNA	3.41	0.96	1.2	0.79	1.79	1.28	2.7	1.47	1.13	0.66	1.95	0.49	1.59	1.0575	1.81	1.76	0.6	0.82	0.58	1.23	0.92	1.59	1.1	0.74	0.45	1.18	0.34	0.94	0.6775	1.21	76	20	21	16	24	20	53	37	22	16	33	8	33.25	19.75	33.5	0.0108337	0.684377
109331	'Rnf20'	mRNA	172.94	45.62	37.43	29.1	42.29	38.66	56.1	36.55	35.06	37.72	54.3	55.83	71.2725	45.7275	43.4	89.05	28.56	25.55	21.57	29.2	27.7	32.89	27.24	22.94	25.59	32.82	38.71	41.1825	30.015	29.2575	8106	2983	2478	2043	2459	2382	3605	2720	2446	2656	3301	3434	3902.5	2959.25	2791.5	0.480827	-0.171965
109332	'Cdcp1'	mRNA	0	0.2	0	0	0.26	0	0	0	0.05	0	0.07	0	0.05	0.03	0.065	0	0.13	0	0	0.18	0	0	0	0.03	0	0.04	0	0.0325	0.0175	0.045	0	17	0	0	16	0	0	0	3	0	4	0	4.25	1.75	4	0.1304	1.41006
109333	'Pkn2'	mRNA	37.24	12.6	20.7	15.67	28.74	22.09	13.65	16.91	21.76	18.53	31.43	27.62	21.5525	24.835	20.3475	19.17	7.89	14.13	11.61	19.84	15.82	8	12.6	14.24	12.57	19	19.15	13.2	16.24	14.065	2982	1260	2192	1786	2949	2319	1334	1985	2316	2013	3022	2888	2055	2559.75	2146.75	-0.0824088	-0.249456
109342	'Slc5a10'	mRNA	0.18	0.14	0	0.28	0	0.36	0	0	0.07	0	0.09	0	0.15	0.04	0.09	0.09	0.09	0	0.2	0	0.26	0	0	0.05	0	0.06	0	0.095	0.0275	0.065	2.57	4.82	0	9.32	0	11.3	0	0	2.23	0	1.5	0	4.1775	0.9325	2.825	0.454639	2.08941
109346	'Ankrd39'	mRNA	0	0.26	0.8	0	0.22	0.39	1.06	0.82	0.35	0.24	0.31	0.11	0.265	0.2525	0.6225	0	0.16	0.54	0	0.15	0.28	0.62	0.61	0.23	0.16	0.19	0.07	0.175	0.1625	0.415	0	7	23	0	6	11	28	26	10	7	8	3	7.5	7	17.75	-1.00552	1.22727
109349	'Fam163b'	mRNA	0	0	0.18	0	0	0	0.07	0	0	0	0	0	0.045	0	0.0175	0	0	0.12	0	0	0	0.04	0	0	0	0	0	0.03	0	0.01	0	0	8	0	0	0	3	0	0	0	0	0	2	0	0.75	1.83715	1.67347
109359	'Abraxas2'	mRNA	3.62	4.71	6.1	3.44	5.53	4.85	7.24	7.81	10.09	5.49	8.67	5.9	4.4675	7.5375	6.3575	1.86	2.95	4.16	2.55	3.82	3.47	4.25	5.82	6.6	3.73	5.24	4.09	2.88	4.915	4.34	130	210	288	175	252	227	315	409	478	266	372	276	200.75	348	300.75	-0.438283	-0.268721
109552	'Sri'	mRNA	6.65	7.72	8.49	10.2	14.66	21.47	21.49	25.88	11.44	9.86	7.57	10.13	8.265	9.75	20.875	3.42	4.83	5.8	7.56	10.12	15.38	12.6	19.28	7.48	6.69	4.58	7.03	5.4025	6.445	14.345	195	283	330	426	547	823	763	1106	444	391	267	389	308.5	372.75	809.75	-1.2433	1.04688
109575	'Tbx10'	mRNA	0	0	0	0	0.17	0	0	0	0	0	0	0	0	0	0.0425	0	0	0	0	0.12	0	0	0	0	0	0	0	0	0	0.03	0	0	0	0	4	0	0	0	0	0	0	0	0	0	1	-2.52803	2.55039
109593	'Lmo3'	mRNA	8.43	6.56	10.33	6.28	5.31	6.77	8.52	6.33	5.57	3.9	4.59	3.23	7.9	4.3225	6.7325	4.34	4.11	7.05	4.66	3.67	4.85	5	4.72	3.64	2.65	2.77	2.24	5.04	2.825	4.56	389	454	727	477	382	498	562	515	403	281	309	226	511.75	304.75	489.25	0.191345	0.630392
109594	'Lmo1'	mRNA	869.65	691.89	839.78	584.43	404.62	562.63	672.71	533.71	587.35	650.36	610.26	486.7	746.438	583.668	543.418	447.77	433.17	573.31	433.22	279.41	403.15	394.38	397.73	384.32	441.25	368.84	337.45	471.868	382.965	368.668	9437	9785	12383	9316	5558	8230	9175	8792	8839	10092	8420	7191	10230.2	8635.5	7938.75	0.483524	-0.189628
109620	'Dsp'	mRNA	0.06	0.3	0.45	0.11	0.48	0.15	0.41	0.65	0.32	0.24	0.08	0.15	0.23	0.1975	0.4225	0.03	0.19	0.3	0.08	0.33	0.11	0.24	0.48	0.21	0.16	0.05	0.1	0.15	0.13	0.29	8	38	59	17	62	20	59	97	43	37	11	20	30.5	27.75	59.5	-0.783737	1.00665
109624	'Cald1'	mRNA	0	0	0.29	0	0.61	1.42	3.63	6.24	0.09	0.22	0	0	0.0725	0.0775	2.975	0	0	0.2	0	0.42	1.02	2.13	4.65	0.06	0.15	0	0	0.05	0.0525	2.055	0	0	20	0	40	98	233	473	6	15	0	0	5	5.25	211	-5.19334	5.17843
109637	'Upk1a'	mRNA	0	0	0.05	1.94	1.26	1.84	1.09	0.9	0.58	0.26	0.4	0.21	0.4975	0.3625	1.2725	0	0	0.04	1.44	0.87	1.32	0.64	0.67	0.38	0.17	0.24	0.15	0.37	0.235	0.875	0	0	1	40	23	35	19	19	11	5	7	4	10.25	6.75	24	-1.01717	1.84231
109648	'Npy'	mRNA	1.02	0	0	0	0	0	2.07	0	0	0	0	0	0.255	0	0.5175	0.53	0	0	0	0	0	1.21	0	0	0	0	0	0.1325	0	0.3025	5	0	0	0	0	0	11	0	0	0	0	0	1.25	0	2.75	-1.05778	3.51694
109652	'Acy1'	mRNA	3.62	0.2	0	0	0	0.19	2.18	0.21	0	0.23	0.46	0.05	0.955	0.185	0.645	1.87	0.12	0	0	0	0.13	1.28	0.16	0	0.15	0.28	0.03	0.4975	0.115	0.3925	60	4	0	0	0	4	43	5	0	5	9	1	16	3.75	13	0.321244	1.54
109658	'Txlna'	mRNA	17.77	4.98	4.63	2.5	2.86	3.71	14.83	4.93	5.71	3.55	9.97	3.5	7.47	5.6825	6.5825	9.15	3.12	3.16	1.86	1.97	2.66	8.69	3.68	3.74	2.41	6.03	2.43	4.3225	3.6525	4.25	1058	366	365	216	220	296	1064	428	453	288	708	280	501.25	432.25	502	0.0894997	0.0743202
109672	'Cyb5a'	mRNA	23.09	46.9	70.06	95.27	77.74	151.99	68.93	167.23	60.03	43.06	32.32	54.22	58.83	47.4075	116.472	11.89	29.36	47.83	70.62	53.69	108.9	40.41	124.62	39.28	29.21	19.53	37.59	39.925	31.4025	81.905	195	476	752	1104	782	1617	668	1985	638	472	315	585	631.75	502.5	1263	-0.851963	1.29096
109674	'Ampd2'	mRNA	2.75	1.6	0.88	0.11	0.15	0.79	8.16	1.23	0.56	0.71	1.19	0.58	1.335	0.76	2.5825	1.42	1	0.6	0.08	0.1	0.57	4.78	0.91	0.36	0.48	0.72	0.4	0.775	0.49	1.59	115	86	49	7	9	43	451.88	75	34	44.52	63.94	32	64.25	43.615	144.72	-0.922267	1.46152
109676	'Ank2'	mRNA	0.01	0	0	0.01	0.01	0.05	0	0.13	0	0.01	0.03	0.05	0.005	0.0225	0.0475	0	0	0	0.01	0.01	0.04	0	0.1	0	0.01	0.02	0.03	0.0025	0.015	0.0375	2	0	0	1	1	8	2	31	0	2	6	10	0.75	4.5	10.5	-3.82446	1.11289
109685	'Hyal3'	mRNA	1.21	1.04	0.94	0.03	0.85	0.83	1.69	0.35	0.95	1	0.5	0.5	0.805	0.7375	0.93	0.62	0.65	0.64	0.02	0.58	0.6	0.99	0.26	0.62	0.68	0.3	0.35	0.4825	0.4875	0.6075	26.21	28	26.67	1	23.05	23.42	44	11.01	27	29	12.93	14.13	20.47	20.765	25.37	-0.223125	0.195562
109689	'Arrb1'	mRNA	0	0	0.01	0	0.05	0.04	0.18	0.16	0	0	0	0	0.0025	0	0.1075	0	0	0.01	0	0.04	0.03	0.1	0.12	0	0	0	0	0.0025	0	0.0725	0	0	1	0	6	5	20	21	0	0	0	0	0.25	0	13	-5.24015	5.99252
109697	'Cpa1'	mRNA	866.16	1220.56	760.67	656.4	555.39	512.55	1126.85	687.44	1005.8	1048.52	1309.48	598.87	875.947	990.668	720.558	445.98	764.15	519.3	486.57	383.54	367.26	660.62	512.29	658.13	711.39	791.44	415.23	554	644.048	480.928	15950	27655	18240	16963	12742	12185	24732	18257	24104	25747	28511	14278	19702	23160	16979	0.39007	-0.534767
109700	'Itga1'	mRNA	0	0.05	0	0.03	0.14	0.23	0.13	0.19	0.08	0.13	0	0	0.02	0.0525	0.1725	0	0.03	0	0.02	0.1	0.16	0.07	0.14	0.05	0.09	0	0	0.0125	0.035	0.1175	0	5	0	3	14	23	12	21	8	14	0	0	2	5.5	17.5	-2.96015	1.6471
109711	'Actn1'	mRNA	10.43	2.32	2.82	2.24	2.41	1.86	6.44	2.29	2.62	2.57	2.9	0.71	4.4525	2.2	3.25	5.37	1.45	1.92	1.66	1.67	1.33	3.78	1.71	1.71	1.74	1.75	0.49	2.6	1.4225	2.1225	462	127	162	141	134	107	343	147	155	156	154	41	223	126.5	182.75	0.350546	0.419995
109729085	'Htd2'	mRNA	0	0	0	0	0	1.19	0	0.88	0.26	1.3	0.42	0	0	0.495	0.5175	0	0	0	0	0	0.85	0	0.65	0.17	0.88	0.25	0	0	0.325	0.375	0	0	0	0	0	47.18	0	38.77	10.37	53.33	15.25	0	0	19.7375	21.4875	-6.85466	0.167479
109731	'Maob'	mRNA	15.43	33.68	22.04	5.81	12.24	12.49	22.58	13.85	19.49	19.21	18.98	10.69	19.24	17.0925	15.29	7.94	21.08	15.05	4.3	8.45	8.95	13.24	10.32	12.76	13.04	11.47	7.41	12.0925	11.17	10.24	455	1231	853	242	456	479	803	594	756	762	667	410	695.25	648.75	583	0.418619	-0.233535
109754	'Cyb5r3'	mRNA	22.88	29.92	16.15	10.09	8.55	14.39	48.09	22.45	19.99	17.08	23.98	5.06	19.76	16.5275	23.37	11.78	18.73	11.03	7.48	5.9	10.31	28.19	16.73	13.08	11.59	14.5	3.51	12.255	10.67	15.2825	647	1284	559	411	326	887	2157	1097	853	801	1059	298	725.25	752.75	1116.75	-0.39966	0.445183
109778	'Blvra'	mRNA	32.05	123.7	134.28	104.61	69.75	72.56	107.84	115.43	132.3	108.31	128.53	103.38	98.66	118.13	91.395	16.5	77.44	91.67	77.54	48.17	51.99	63.22	86.02	86.57	73.48	77.68	71.68	65.7875	77.3525	62.35	412	1917	2210	1855	1066	1176	1638	2097	2170	1817	1945	1681	1598.5	1903.25	1494.25	0.300862	-0.426466
109785	'Pgm3'	mRNA	0	3.59	4.07	3.08	5.57	4.18	4.83	3.33	2.7	3.01	1.83	5.27	2.685	3.2025	4.4775	0	2.25	2.78	2.28	3.85	3	2.83	2.48	1.77	2.04	1.11	3.66	1.8275	2.145	3.04	0	99.99	125.93	99.17	162.88	126.19	158.23	118.4	82.69	91.06	51.03	154.44	81.2725	94.805	141.425	-0.609891	0.480138
109791	'Clps'	mRNA	0	0	1.22	1.61	2.7	0.35	1.19	0.95	0.54	1.37	0	0.17	0.7075	0.52	1.2975	0	0	0.83	1.2	1.86	0.25	0.7	0.71	0.35	0.93	0	0.12	0.5075	0.35	0.88	0	0	7	10	14	2	6	6	3	8	0	1	4.25	3	7	-0.551007	1.17188
109801	'Glo1'	mRNA	10.62	8.57	12.97	11	33	45.64	66.09	101.36	4.47	4.38	4.64	2.23	10.79	3.93	61.5225	5.47	5.37	8.85	8.16	22.79	32.7	38.75	75.54	2.93	2.98	2.81	1.54	6.9625	2.565	42.445	176	235	308	269	847	1036	1471	2375	107	112	97	67	247	95.75	1432.25	-2.37398	3.82282
109815	'Selenos'	mRNA	1.97	0	3.05	1.9	25.02	10.4	29.42	47.14	2	3.78	0.58	0.59	1.73	1.7375	27.995	1.01	0	2.08	1.41	17.28	7.45	17.25	35.13	1.31	2.56	0.35	0.41	1.125	1.1575	19.2775	26	0	52	35	406	176	458	892	34	66	9	10	28.25	29.75	483	-3.9693	3.91749
109821	'F11'	mRNA	0.07	0	0	0	0	0	0	0	0	0	0	0	0.0175	0	0	0.03	0	0	0	0	0	0	0	0	0	0	0	0.0075	0	0	2	0	0	0	0	0	0	0	0	0	0	0	0.5	0	0	1.39777
109828	'C7'	mRNA	0	0	0	0.29	0	0.07	0.02	0.06	0.09	0.09	0.26	0.02	0.0725	0.115	0.0375	0	0	0	0.21	0	0.05	0.01	0.05	0.06	0.06	0.16	0.01	0.0525	0.0725	0.0275	0	0	0	14	0	3	1	3	4	5	11	1	3.5	5.25	1.75	1.2442	-1.56001
109857	'Cbr3'	mRNA	0.31	0	0.18	0.22	0	0.73	0.4	0.71	0.12	0.35	0.2	0.3	0.1775	0.2425	0.46	0.16	0	0.12	0.17	0	0.52	0.23	0.53	0.08	0.24	0.12	0.21	0.1125	0.1625	0.32	4	0	3	4	0	12	6	13	2	6	3	5	2.75	4	7.75	-1.44144	0.870396
109880	'Braf'	mRNA	1.98	0.42	1.35	1.25	1.11	0.99	1.08	1.12	0.98	0.77	2.15	1.48	1.25	1.345	1.075	1.02	0.27	0.92	0.93	0.77	0.71	0.63	0.83	0.64	0.52	1.3	1.02	0.785	0.87	0.735	249	68	227	227	182	164	169	210	167	134	330	247	192.75	219.5	181.25	0.142932	-0.313661
109889	'Mzf1'	mRNA	0	0	0	0	0	0	0.32	0	0	0	0	0	0	0	0.08	0	0	0	0	0	0	0.18	0	0	0	0	0	0	0	0.045	0	0	0	0	0	0	12	0	0	0	0	0	0	0	3	-3.61103	3.64137
109900	'Asl'	mRNA	0	0	0.2	0.1	2.64	1.75	11.64	9.26	0.36	0.35	0	0	0.075	0.1775	6.3225	0	0	0.14	0.07	1.83	1.25	6.83	6.9	0.24	0.24	0	0	0.0525	0.12	4.2025	0	0	5	3	65	46	269	270	10	9	0	0	2	4.75	162.5	-6.08706	4.92987
109901	'Cela1'	mRNA	1.82	3.94	4.37	4.82	6.77	3.24	9.25	10.39	2.26	3.71	1.34	1.74	3.7375	2.2625	7.4125	0.94	2.47	2.98	3.58	4.68	2.32	5.42	7.74	1.48	2.51	0.81	1.2	2.4925	1.5	5.04	22	58	68	81	100	50	131	179	35	59	19	27	57.25	35	115	-0.796658	1.60206
109904	'Mcf2'	mRNA	0.15	1.3	2.05	1.58	0.88	0.85	0.62	0.72	1.46	1.06	1.56	2.22	1.27	1.575	0.7675	0.08	0.82	1.4	1.17	0.6	0.61	0.36	0.53	0.96	0.72	0.94	1.54	0.8675	1.04	0.525	8	87	144	119	60	60	39	55	103	76	99	154	89.5	108	53.5	0.890427	-1.0524
109905	'Rap1a'	mRNA	138.83	69.17	66.09	69.3	95.28	72.2	75.74	88.1	79.67	96.18	95.56	92.48	85.8475	90.9725	82.83	71.48	43.3	45.12	51.37	65.8	51.74	44.4	65.66	52.13	65.25	57.76	64.12	52.8175	59.815	56.9	3999	2582	2581	2875	3500	2815	2752	3858	3132	3883	3405	3540	3009.25	3490	3231.25	-0.0552202	-0.157618
109910	'Zfp91'	mRNA	80.44	5.98	7.46	6.12	8.95	8.74	9.23	7.75	7.04	7.02	12.09	10.51	25	9.165	8.6675	41.42	3.74	5.09	4.54	6.18	6.26	5.41	5.78	4.6	4.76	7.31	7.28	13.6975	5.9875	5.9075	5800	538	711	628	826	826	812	819	674	686	1046	989	1919.25	848.75	820.75	1.06562	-0.0948174
109929	'Zbtb25'	mRNA	2.73	2.02	1.88	3.04	1.84	1.14	3.27	1.43	3.92	3.74	3.87	2.39	2.4175	3.48	1.92	1.41	1.27	1.29	2.25	1.27	0.81	1.92	1.07	2.57	2.54	2.34	1.66	1.555	2.2775	1.2675	154.42	132.82	104.04	150.73	76.44	60.18	99.14	79.7	119.07	124.81	129.27	110.07	135.502	120.805	78.865	0.895439	-0.694269
109934	'Abr'	mRNA	29.19	11.1	8.94	5.42	6.58	5.76	28.06	7.29	9.12	5.81	10.85	4.21	13.6625	7.4975	11.9225	15.03	6.95	6.11	4.02	4.54	4.13	16.45	5.43	5.97	3.94	6.56	2.92	8.0275	4.8475	7.6375	1794	923	789	516	558	463	2285	709	806	526	867	324	1005.5	630.75	1003.75	0.146777	0.513511
109959	'Amy2a5'	mRNA	0	0	0.17	0	0	0	0	0	0	0.16	0	0	0.0425	0.04	0	0	0	0.11	0	0	0	0	0	0	0.11	0	0	0.0275	0.0275	0	0	0	4.02	0	0	0	0	0	0	4	0	0	1.005	1	0	2.56874	-2.54042
109978	'Art4'	mRNA	0	0	0	0	0	0	0	0.12	0	0	0	0	0	0	0.03	0	0	0	0	0	0	0	0.09	0	0	0	0	0	0	0.0225	0	0	0	0	0	0	0	5	0	0	0	0	0	0	1.25	-2.62965	2.66008
110006	'Gusb'	mRNA	0	0	0	0.23	1.05	2.08	7.24	4.34	0.14	0.53	0.35	0.07	0.0575	0.2725	3.6775	0	0	0	0.17	0.72	1.49	4.24	3.24	0.09	0.36	0.21	0.05	0.0425	0.1775	2.4225	0	0	0	7	28	58	216	111	5	13	11	3	1.75	8	103.25	-5.54042	3.52039
110012	'Tpgs1'	mRNA	0	0.85	0.67	1.18	1.27	0.67	13.95	8.08	0.6	1.04	1.32	0.27	0.675	0.8075	5.9925	0	0.53	0.46	0.87	0.88	0.48	8.18	6.02	0.4	0.71	0.8	0.19	0.465	0.525	3.89	0	12	10	19	18	10	190	134	9	16	18	4	10.25	11.75	88	-2.71033	2.70564
110033	'Kif22'	mRNA	64.66	67.23	52.56	43.56	30.24	24.37	100.76	37.97	73.38	57.51	71.51	39.34	57.0025	60.435	48.335	33.29	42.09	35.88	32.29	20.88	17.46	59.07	28.3	48.01	39.02	43.22	27.28	35.8875	39.3825	31.4275	1607	2067	1710	1528	947	787	3013	1370	2394	1919	2114	1271	1728	1924.5	1529.25	0.393102	-0.478255
110052	'Dek'	mRNA	411.22	205.2	218.59	160.8	166.13	170.59	176.95	174.05	173.61	203.74	211.22	280.82	248.952	217.347	171.93	211.73	128.47	149.23	119.19	114.73	122.24	103.74	129.71	113.6	138.23	127.66	194.71	152.155	143.55	117.605	13169.1	8152.76	9193.78	7284.06	6733.04	7114	6844	8112	7320.82	8782.99	8066.44	11698.4	9449.93	8967.15	7200.76	0.434011	-0.385233
110058	'Syt17'	mRNA	0	0	0	0	0	0	0	0	0	0.02	0	0	0	0.005	0	0	0	0	0	0	0	0	0	0	0.02	0	0	0	0.005	0	0	0	0	0	0	0	0	0	0	1	0	0	0	0.25	0		-0.780566
110074	'Dut'	mRNA	203.03	282.42	269.41	253.25	272.06	456.73	358.4	411.01	313.23	401.66	342.18	288.81	252.028	336.47	374.55	104.54	176.81	183.93	187.72	187.87	327.27	210.11	306.29	204.95	272.51	206.81	200.25	163.25	221.13	257.885	5758	9991	10156	10291	9874	17028	12357	17121	11774	15444	11640	10745	9049	12400.8	14095	-0.512505	0.141129
110075	'Bmp3'	mRNA	0	0	0.07	0	0.66	0.28	0.64	1.1	0.03	0	0.02	0.03	0.0175	0.02	0.67	0	0	0.04	0	0.46	0.2	0.38	0.82	0.02	0	0.01	0.02	0.01	0.0125	0.465	0	0	7	0	68	29	63	130	3	0	2	3	1.75	2	72.5	-5.23783	5.1001
110078	'Pygb'	mRNA	0.99	0.51	0.17	0.3	0.21	0.24	2.14	0.35	0.2	0.4	0.43	0.05	0.4925	0.27	0.735	0.51	0.32	0.12	0.23	0.15	0.17	1.25	0.26	0.13	0.27	0.26	0.03	0.295	0.1725	0.4575	48	31	11	21	13	15	126	25	13	26	25	3	27.75	16.75	44.75	-0.462215	1.20254
110082	'Dnah5'	mRNA	0.25	0.31	0.36	0.4	0.56	0.16	0.27	0.39	0.46	0.26	0.49	0.41	0.33	0.405	0.345	0.13	0.19	0.25	0.3	0.39	0.12	0.16	0.29	0.3	0.18	0.29	0.28	0.2175	0.2625	0.24	52	80	94	116	148	44	67	117	125	74	120	109	85.5	107	94	-0.0209072	-0.210986
110083	'Dnah12'	mRNA	1.78	1.25	2.1	1.51	2.04	1.14	0.91	1.15	0.88	0.9	1.02	1.09	1.66	0.9725	1.31	0.92	0.79	1.44	1.12	1.41	0.82	0.53	0.86	0.58	0.61	0.62	0.76	1.0675	0.6425	0.905	310	273	476	361	428	252	186	285	203	209	212	233	355	214.25	287.75	0.354635	0.414269
110094	'Phka2'	mRNA	7.71	1.97	2.27	0.42	0.42	0.86	1.22	1.79	1.64	1.34	2.13	1.71	3.0925	1.705	1.0725	3.97	1.23	1.55	0.31	0.29	0.62	0.71	1.34	1.07	0.91	1.29	1.18	1.765	1.1125	0.74	252	93	104	25	28	54	80	92	75	72	116	87	118.5	87.5	63.5	0.907324	-0.556999
110095	'Pygl'	mRNA	0	0.23	1.07	0.16	0.09	1.95	2.67	1.98	0.74	0.7	0.34	0.68	0.365	0.615	1.6725	0	0.14	0.73	0.12	0.06	1.4	1.57	1.48	0.48	0.48	0.2	0.47	0.2475	0.4075	1.1275	0	10	49	8	4	89	113	101	34	33	14	31	16.75	28	76.75	-1.97252	1.31054
110109	'Nop2'	mRNA	0	0	0.02	0.13	0.22	0.05	0.97	0.47	0	0.02	0.29	0.05	0.0375	0.09	0.4275	0	0	0.02	0.1	0.15	0.03	0.57	0.35	0	0.02	0.17	0.03	0.03	0.055	0.275	0	0	1	6	9	2	38	22	0	1	11	2	1.75	3.5	17.75	-2.97229	2.20814
110115	'Cyp11b1'	mRNA	0	0	0.03	0	0.38	0	0.2	0.02	0	0.38	0.09	0	0.0075	0.1175	0.15	0	0	0.02	0	0.26	0	0.12	0.02	0	0.26	0.05	0	0.005	0.0775	0.1	0	0	1	0	14	0	7	1	0	15	3	0	0.25	4.5	5.5	-4.11997	0.241735
110119	'Mpi'	mRNA	0.94	0.13	1.37	1.12	0.5	0.53	5.08	1.7	0.8	0.55	0.53	0.36	0.89	0.56	1.9525	0.48	0.08	0.93	0.83	0.35	0.38	2.98	1.27	0.52	0.37	0.32	0.25	0.58	0.365	1.245	18	3	37	30	12	13	125	51	20	15	12	9	22	14	50.25	-0.899171	1.61543
110147	'Ehmt2'	mRNA	0.08	0.03	0.19	0.07	0.11	0.53	1.27	1.26	0.09	0.14	0.21	0.02	0.0925	0.115	0.7925	0.04	0.02	0.13	0.05	0.08	0.38	0.74	0.94	0.06	0.09	0.13	0.01	0.06	0.0725	0.535	4	2	12	5	7	33	75	88	6	9	12	1	5.75	7	50.75	-2.9448	2.75332
110157	'Raf1'	mRNA	417.03	252.15	93.39	72.25	136.16	200.27	786.04	148.99	155.21	149.47	290.69	128.99	208.705	181.09	317.865	214.72	157.86	63.76	53.56	94.03	143.5	460.82	111.03	101.56	101.41	175.69	89.43	122.475	117.022	202.345	12264	10957.4	4540.91	3419.02	5456.07	8292.99	35394.2	7393.51	7837.78	6841.16	11605.1	5183.39	7795.35	7866.86	14134.2	-0.664408	0.66314
110172	'Slc35b1'	mRNA	62.22	73.36	155.29	102.25	51.09	26.03	81.47	78.7	30.88	34.96	37.7	8.94	98.28	28.12	59.3225	32.04	45.93	106.01	75.8	35.28	18.65	47.76	58.65	20.2	23.72	22.78	6.2	64.945	18.225	40.085	949	1382	3093	2197	968	513	1483	1732	613	713	680	178	1905.25	546	1174	0.895958	1.0277
110173	'Manba'	mRNA	0	0.73	0.25	31.26	43.98	37.64	94.37	20.72	117.73	113.58	69.64	86.27	8.06	96.805	49.1775	0	0.46	0.17	23.17	30.37	26.97	55.32	15.44	77.04	77.06	42.09	59.81	5.95	64	32.025	0	42	15	2055	2595	2279	5309	1402	7217	7111	3861	5209	528	5849.5	2896.25	-2.12366	-1.14308
110175	'Ggct'	mRNA	4418.45	3263.02	4820.96	4963.3	3698.35	3165.8	2049.9	3469.1	3833.33	4205.34	3666.21	4620.12	4366.43	4081.25	3095.79	2275.02	2042.85	3291.22	3679.13	2553.96	2268.43	1201.76	2585.22	2508.25	2853.2	2215.85	3203.37	2822.05	2695.17	2152.34	65511	57758	89600	98972	66330	58616	34325	70106	70395	79486	61847	85488	77960.2	74304	57344.2	0.514037	-0.400182
110196	'Fdps'	mRNA	5.67	5.39	19.8	11.11	23.03	74.62	239.4	247.19	9.9	15.61	12.48	7.9	10.4925	11.4725	146.06	2.92	3.38	13.52	8.24	15.9	53.47	140.35	184.21	6.48	10.59	7.54	5.48	7.015	7.5225	98.4825	79	95	357	216	395	1345	4016	4965	178	288	205	142	186.75	203.25	2680.25	-3.58896	3.55992
110197	'Dgkg'	mRNA	0.59	0.38	0.2	0.3	0.11	0.19	0.34	0.08	0.22	0.32	0.44	0.45	0.3675	0.3575	0.18	0.31	0.24	0.13	0.22	0.08	0.14	0.2	0.06	0.15	0.22	0.26	0.32	0.225	0.2375	0.12	42	35	18	34	14	24	29	8	21	31	37	42	32.25	32.75	18.75	0.880836	-0.89482
110198	'Akr7a5'	mRNA	5.9	0.88	0.4	1.03	1.04	1.24	7.03	1.83	1.03	1.67	2.28	1.76	2.0525	1.685	2.785	3.04	0.55	0.27	0.77	0.72	0.89	4.12	1.36	0.68	1.13	1.38	1.22	1.1575	1.1025	1.7725	114	21	10	28	25	31	162	51	26	43	52	44	43.25	41.25	67.25	-0.559508	0.493168
110208	'Pgd'	mRNA	7.5	2.84	0.47	0.79	0.74	2.27	14.09	2.23	2.1	2.14	4.28	1.03	2.9	2.3875	4.8325	3.86	1.78	0.32	0.59	0.51	1.63	8.26	1.66	1.37	1.45	2.59	0.71	1.6375	1.53	3.015	196	93	16	30	25	77	456	87	74	76	137	36	83.75	80.75	161.25	-0.789347	0.785785
110213	'Tmbim6'	mRNA	155.36	73.48	89.43	105.35	89.13	85.06	233.89	110.65	79.93	67.02	79.66	57.03	105.905	70.91	129.683	79.99	46	61.05	78.09	61.55	60.95	137.12	82.46	52.3	45.47	48.15	39.54	66.2825	46.365	85.52	4554.22	2666	3424	4366	3292	3232	8248	4700	3071	2636	2783	2167	3752.55	2664.25	4868	-0.219046	0.745797
110253	'Triobp'	mRNA	73.46	23.41	15.58	16.8	15.92	18.07	72.24	15.99	19.87	23.44	34.24	14.69	32.3125	23.06	30.555	37.83	14.66	10.64	12.45	10.99	12.94	42.35	11.92	13	15.9	20.69	10.18	18.895	14.9425	19.55	2642.04	1112	791.28	916.87	720.66	814.21	3865	812	1049.07	1185.64	1519	650	1365.55	1100.93	1552.97	-0.0354615	0.312687
110265	'Msra'	mRNA	1.26	4.07	6.59	3.41	4.42	22.13	9.38	8.52	2.53	1.84	2.06	2.37	3.8325	2.2	11.1125	0.65	2.55	4.5	2.52	3.05	15.86	5.5	6.35	1.66	1.25	1.25	1.65	2.555	1.4525	7.69	20	58	114	76	80	333	153	161	45	31	33	38	67	36.75	181.75	-1.31792	2.28976
110279	'Bcr'	mRNA	4.21	1.55	1.48	0.8	2.11	2.95	4.74	1.59	1.74	1.05	2.55	2.1	2.01	1.86	2.8475	2.17	0.97	1.01	0.6	1.46	2.11	2.78	1.18	1.14	0.71	1.54	1.45	1.1875	1.21	1.8825	275	90	96	76	141	217	304	133	115	76	167	144	134.25	125.5	198.75	-0.553835	0.579181
110304	'Glra3'	mRNA	0	0.07	0.02	0.09	0.2	0	0.02	0.09	0.14	0.18	0.31	0.49	0.045	0.28	0.0775	0	0.04	0.01	0.07	0.14	0	0.01	0.07	0.09	0.12	0.19	0.34	0.03	0.185	0.055	0	7	2	11	22	0	2	11	16	21	32	54	5	30.75	8.75	-0.65944	-1.83364
110312	'Pmch'	mRNA	0	0	0	0.11	0	0.41	0	0	0	0	0	0	0.0275	0	0.1025	0	0	0	0.09	0	0.29	0	0	0	0	0	0	0.0225	0	0.0725	0	0	0	1.15	0	3.73	0	0	0	0	0	0	0.2875	0	0.9325	-1.39522	2.15483
110323	'Cox6b1'	mRNA	263.97	145.7	302.77	376.99	311.32	502.54	365.94	941.73	231.55	225.21	187.98	184.6	272.358	207.335	530.383	135.91	91.22	206.7	279.45	214.99	360.09	214.53	701.79	151.51	152.8	113.61	127.99	178.32	136.477	372.85	956	599	1313	1773	1196	2159	1382	4499	971	991	740	827	1160.25	882.25	2309	-0.871403	1.32908
110326	'Tas1r1'	mRNA	0	0	0	0	0	0	0	0.18	0.04	0.15	0.17	0	0	0.09	0.045	0	0	0	0	0	0	0	0.14	0.03	0.1	0.1	0	0	0.0575	0.035	0	0	0	0	0	0	0	9	2	7	7	0	0	4	2.25	-3.47563	-0.883421
110332	'Pp2d1'	mRNA	1.27	0.34	0	0.64	0.32	0.81	0.22	0.21	0.79	0.35	0.17	1.2	0.5625	0.6275	0.39	0.65	0.21	0	0.47	0.22	0.58	0.13	0.15	0.51	0.24	0.1	0.83	0.3325	0.42	0.27	38.51	12.61	0	27.32	12.45	31.84	8.14	9.16	31.39	14.23	6.2	47.16	19.61	24.745	15.3975	0.287804	-0.733584
110350	'Dync2h1'	mRNA	1.87	1.46	1.89	1.02	2.06	0.62	1.35	1.24	1.41	1.17	1.03	0.92	1.56	1.1325	1.3175	0.96	0.92	1.29	0.76	1.42	0.44	0.79	0.93	0.92	0.79	0.62	0.64	0.9825	0.7425	0.895	321	167.2	286.36	208.38	266.81	138	180.64	244.87	186.63	197	215	218	245.735	204.157	207.58	0.288997	-0.026727
110351	'Rap1gap'	mRNA	0	0	0	0	0	0.25	0.19	0.03	0	0	0	0	0	0	0.1175	0	0	0	0	0	0.18	0.11	0.03	0	0	0	0	0	0	0.08	0	0	0	0	0	13	9	2	0	0	0	0	0	0	6	-4.93566	4.9711
110355	'Grk2'	mRNA	1.23	0.13	0	0.08	0.5	0.11	1.28	0.81	0.43	0.23	0.63	0.18	0.36	0.3675	0.675	0.63	0.08	0	0.06	0.35	0.08	0.75	0.6	0.28	0.15	0.38	0.13	0.1925	0.235	0.445	52	7	0	5	27	6	66	50	24	13	32	10	16	19.75	37.25	-1.26228	0.7937
110379	'Sec13'	mRNA	422.62	802.03	597.67	408.55	283.34	305.73	856.17	494.31	625.85	767.14	843.97	381.37	557.717	654.582	484.887	217.6	502.12	408.02	302.85	195.67	219.07	501.93	368.37	409.51	520.48	510.09	264.42	357.647	426.125	321.26	6205	14417	11368	8378	5134	5765	14863	10410	11874	14934	14576	7229	10092	12153.2	9043	0.380326	-0.545342
110380	'Shroom2'	mRNA	16.68	7.53	18.75	13.02	27.05	11.21	15.49	8.21	11.53	7.49	18.91	9.06	13.995	11.7475	15.49	8.59	4.72	12.8	9.65	18.68	8.03	9.08	6.12	7.55	5.08	11.43	6.28	8.94	7.585	10.4775	1125	541	1400	1037	1912	802	1081	699	877	580	1284	676	1025.75	854.25	1123.5	-0.0906795	0.403523
110382	'C8b'	mRNA	5.54	11.17	13.45	11.33	8.2	18.52	10.11	14.55	14.77	17.35	11.52	14	10.3725	14.41	12.845	2.85	6.99	9.18	8.4	5.66	13.27	5.93	10.85	9.66	11.77	6.96	9.7	6.855	9.5225	8.9275	136	339	432	392	253	590	298	518	475	571	336	446	324.75	457	414.75	-0.224547	-0.176211
110385	'Pde4c'	mRNA	0	0	0.03	0.02	0.03	0	0	0.04	0.02	0.07	0	0	0.0125	0.0225	0.0175	0	0	0.02	0.02	0.02	0	0	0.03	0.01	0.05	0	0	0.01	0.015	0.0125	0	0	1	1	1	0	0	1.83	1	2.95	0	0	0.5	0.9875	0.7075	0.113112	-0.590127
110391	'Qdpr'	mRNA	6.41	15.77	5.66	5.3	3.96	7.17	22.4	15.03	12.65	14.09	11.03	10.74	8.285	12.1275	12.14	3.3	9.87	3.86	3.93	2.73	5.14	13.13	11.2	8.28	9.56	6.67	7.45	5.24	7.99	8.05	102	308	117	118	78	147	423	344	261	298	207	221	161.25	246.75	248	-0.369366	-0.158558
110417	'Pigh'	mRNA	9.33	21.83	5.44	5.33	1.53	0.94	4.44	5.75	28.71	26.86	33.37	21.09	10.4825	27.5075	3.165	4.81	13.67	3.71	3.95	1.06	0.67	2.6	4.29	18.79	18.22	20.17	14.63	6.535	17.9525	2.155	267.95	778.76	205.59	216.47	56.51	35.03	154.77	239.89	1085.97	1040.86	1145.92	790	367.192	1015.69	121.55	1.82462	-3.19886
110446	'Acat1'	mRNA	170.96	179.52	100.93	90.18	94.17	97.21	197.11	118.06	118.66	137.08	148.38	93.65	135.398	124.442	126.638	88.03	112.39	68.9	66.85	65.03	69.66	115.56	87.98	77.64	93	89.68	64.93	84.0425	81.3125	84.5575	7232	9447	5623	5410	5067	5370	10114	7290	6635	7830	7506	5161	6928	6783	6960.25	0.141196	-0.0594058
110454	'Ly6a'	mRNA	0.69	2.13	6.79	13.72	2.96	1.8	3.93	5.19	4.68	4.65	4.72	5.23	5.8325	4.82	3.47	0.36	1.33	4.64	10.17	2.04	1.29	2.3	3.86	3.06	3.15	2.85	3.62	4.125	3.17	2.3725	7	27	91	192	36	23	46	75	61	62	55.78	68	79.25	61.695	45	1.06469	-0.55087
110460	'Acat2'	mRNA	8.14	2.9	5.45	3.33	2.08	8.31	19.46	14.94	4.51	4.37	2.74	2.75	4.955	3.5925	11.1975	4.19	1.81	3.72	2.47	1.44	5.96	11.41	11.14	2.95	2.96	1.65	1.91	3.0475	2.3675	7.4875	203.62	89.63	178.41	117.47	65.42	269.84	584.95	542.14	147.87	146.48	81.38	89.26	147.282	116.248	365.587	-1.16971	1.50179
110521	'Hivep1'	mRNA	36.45	9.9	11.98	7.19	13.09	7.2	12.17	9.85	13.06	9.69	13.66	15.43	16.38	12.96	10.5775	18.77	6.2	8.18	5.33	9.04	5.16	7.13	7.34	8.55	6.57	8.26	10.7	9.62	8.52	7.1675	4205	1430	1817	1174	1931	1083	1701	1660	1996	1507	1876	2311	2156.5	1922.5	1593.75	0.42044	-0.338674
110524	'Dgkq'	mRNA	0	0	0	0	0	0.2	0.15	0.08	0	0	0.04	0	0	0.01	0.1075	0	0	0	0	0	0.14	0.09	0.06	0	0	0.03	0	0	0.0075	0.0725	0	0	0	0	0	5	10.28	7.18	0	0	1	0	0	0.25	5.615	-4.70648	4.01999
110532	'Adarb1'	mRNA	0.46	0.45	0.48	0.14	0.68	1.71	1.33	2.89	0.71	0.95	1.11	0.82	0.3825	0.8975	1.6525	0.24	0.28	0.33	0.1	0.47	1.22	0.78	2.16	0.46	0.64	0.67	0.57	0.2375	0.585	1.1575	39.83	48	55	17	88	192	190	367	81	110	114	92	39.9575	99.25	209.25	-2.28711	0.998697
110542	'Amhr2'	mRNA	0	0	0	0	0	0	1.47	0.19	0	0	0	0	0	0	0.415	0	0	0	0	0	0	0.86	0.14	0	0	0	0	0	0	0.25	0	0	0	0	0	0	41	6	0	0	0	0	0	0	11.75	-5.61276	5.64421
110557	'H2-Q6'	mRNA	0.13	0.14	0.24	0.22	0.5	0.13	0.08	0.32	1.53	0.82	1.73	1.38	0.1825	1.365	0.2575	0.07	0.08	0.17	0.16	0.34	0.09	0.05	0.24	1	0.56	1.04	0.95	0.12	0.8875	0.18	3.28	4.28	7.92	7.79	15.46	4.15	2.4	11.64	50.25	28.08	50.81	45.71	5.8175	43.7125	8.4125	-0.542612	-2.42662
110593	'Prdm2'	mRNA	42.2	7.2	8.57	4.59	11.18	8.09	13.21	7.28	8.04	7.36	17.09	10.7	15.64	10.7975	9.94	21.73	4.51	5.85	3.4	7.72	5.8	7.75	5.43	5.26	4.99	10.33	7.42	8.8725	7	6.675	3268	813	988	551	1240	898	1381	911	952	861	1782	1170	1405	1191.25	1107.5	0.289773	-0.155424
110596	'Arhgef28'	mRNA	2.32	3.55	3.61	2.04	2.68	2.13	4.65	2.46	3.76	7.65	4.86	4.19	2.88	5.115	2.98	1.2	2.22	2.46	1.51	1.85	1.53	2.73	1.83	2.46	5.19	2.94	2.91	1.8475	3.375	1.985	135	256	274	163	196	157	325	205	287	586	334	309	207	379	220.75	0.0801887	-0.888685
110599566	'Eef1akmt4'	mRNA	0	3.31	2.01	3.8	1.5	2.41	5.24	6.47	2.78	4.74	3.53	0.07	2.28	2.78	3.905	0	2.07	1.37	2.82	1.04	1.73	3.07	4.82	1.82	3.22	2.13	0.05	1.565	1.805	2.665	0	42	27	55	19	32	63.77	96	37	65	43	1	31	36.5	52.6925	-0.471512	0.439454
110599584	'Eef1akmt4-ece2'	mRNA	0	0	0	0	0	0	0.04	0	0	0	0	0	0	0	0.01	0	0	0	0	0	0	0.02	0	0	0	0	0	0	0	0.005	0	0	0	0	0	0	2.23	0	0	0	0	0	0	0	0.5575	-1.22804	1.25841
110599589	'Asdurf'	mRNA	27.44	15.07	19.43	14.62	5.35	2.01	4.61	15.51	18.19	20.53	14.17	18.17	19.14	17.765	6.87	14.13	9.43	13.27	10.84	3.69	1.44	2.7	11.56	11.9	13.93	8.57	12.6	11.9175	11.75	4.8475	140.3	89.98	122.58	99.83	30.77	12.58	25.81	108.02	112.32	131.87	81.18	116.82	113.172	110.547	44.295	1.45833	-1.43129
110606	'Fntb'	mRNA	9.12	2.46	3.03	1.24	1.88	1.54	12.95	1.38	3.79	2.2	4.13	1.17	3.9625	2.8225	4.4375	4.7	1.54	2.07	0.92	1.3	1.1	7.59	1.03	2.48	1.49	2.5	0.81	2.3075	1.82	2.755	287	96	125	55	75	63	492	63	157	93	155	48	140.75	113.25	173.25	-0.137114	0.407946
110611	'Hdlbp'	mRNA	60.25	29.75	52.63	58.08	44.99	21.57	33.65	36.91	41.85	33.03	32.12	30.02	50.1775	34.255	34.28	31.02	18.63	35.93	43.05	31.07	15.46	19.73	27.5	27.38	22.41	19.41	20.81	32.1575	22.5025	23.44	4901	3028	5678	6747	4698	2315	3348	4414	4536	3656	3144	3197	5088.5	3633.25	3693.75	0.557792	-0.0232594
110616	'Atxn3'	mRNA	12.6	8.26	22.34	21.5	23.34	12.59	13.89	11.8	24.6	15.91	15.1	13.07	16.175	17.17	15.405	6.49	5.17	15.25	15.94	16.12	9.02	8.14	8.79	16.09	10.8	9.13	9.07	10.7125	11.2725	10.5175	844	334	690	634	814	405	514	498	802	608	742	754	625.5	726.5	557.75	0.195066	-0.413604
110637	'Grik4'	mRNA	0	0.01	0.05	0	0.02	0	0	0	0.01	0.01	0	0.02	0.015	0.01	0.005	0	0.01	0.03	0	0.01	0	0	0	0.01	0.01	0	0.01	0.01	0.0075	0.0025	0	1	3	0	1	0	0	0	1	1	0	1	1	0.75	0.25	1.87148	-1.41307
110639	'Prps2'	mRNA	1.07	0.34	0.03	3.31	0.72	0.61	1.62	1.25	9.38	7.96	13.06	8	1.1875	9.6	1.05	0.55	0.22	0.02	2.45	0.5	0.43	0.95	0.93	6.14	5.4	7.89	5.55	0.81	6.245	0.7025	13	20	2	219	43	37	92	85	576	496	726	474	63.5	568	64.25	0.288651	-3.24385
110648	'Lmx1a'	mRNA	0	0.19	0	0.1	0	0	0.12	0	0.07	0.11	0.39	0.06	0.0725	0.1575	0.03	0	0.12	0	0.07	0	0	0.07	0	0.05	0.07	0.24	0.04	0.0475	0.1	0.0175	0	10	0	6	0	0	6	0	4	6	20	3	4	8.25	1.5	1.96658	-2.7061
110651	'Rps6ka3'	mRNA	10.4	5.04	9.48	10.18	11.37	11.64	5.75	7.63	6.56	6.76	6.99	7.87	8.775	7.045	9.0975	5.36	3.16	6.47	7.55	7.85	8.34	3.37	5.68	4.29	4.59	4.22	5.46	5.635	4.64	6.31	913.6	518.19	1013.63	1168.2	1172.15	1199.87	565	910.35	699.01	738.28	712.33	854.81	903.405	751.107	961.842	-0.0568628	0.354628
110695	'Aldh7a1'	mRNA	8.82	3.28	4.78	3.96	3.01	3.4	6.35	4.25	2.05	2.91	4.3	1.71	5.21	2.7425	4.2525	4.54	2.05	3.27	2.94	2.08	2.44	3.72	3.16	1.34	1.97	2.6	1.18	3.2	1.7725	2.85	323	149	232	206	140	161	289	228	100.03	144	188	82	227.5	128.507	204.5	0.251388	0.590678
110749	'Chaf1b'	mRNA	0.09	0.91	1.04	0.56	0.42	0.46	1.13	0.91	1.17	0.75	0.89	0.49	0.65	0.825	0.73	0.05	0.57	0.71	0.41	0.29	0.33	0.66	0.68	0.77	0.51	0.54	0.34	0.435	0.54	0.49	2	25	31	18	12	13	31	30	35	23	23	14	19	23.75	21.5	0.069842	-0.245445
110750	'Cse1l'	mRNA	9.59	4.71	10.37	8.43	7.8	3.39	5.81	5.78	12.89	7.83	12.17	5.93	8.275	9.705	5.695	4.94	2.95	7.08	6.25	5.39	2.43	3.4	4.31	8.44	5.31	7.36	4.11	5.305	6.305	3.8825	435	266	620	543	451	201	320	383	774	480	661	351	466	566.5	338.75	0.552376	-0.764728
110751	'Adam33'	mRNA	0	0	0	0	0.04	0	0	0.01	0	0	0	0	0	0	0.0125	0	0	0	0	0.03	0	0	0.01	0	0	0	0	0	0	0.01	0	0	0	0	2	0	0	1	0	0	0	0	0	0	0.75	-2.03998	2.06498
110784	'Nr3c2'	mRNA	0	0.08	0	0.08	0	0	0	0	0	0.04	0.01	0	0.04	0.0125	0	0	0.05	0	0.06	0	0	0	0	0	0.02	0.01	0	0.0275	0.0075	0	0	7	0	8	0	0	0	0	0	3	1	0	3.75	1	0	4.60115	-2.49785
110789	'Adgrv1'	mRNA	0.07	0.32	1.05	0.64	0.28	0.37	1.23	1.21	1.11	1.16	1.06	1	0.52	1.0825	0.7725	0.04	0.2	0.72	0.48	0.19	0.26	0.72	0.9	0.72	0.79	0.64	0.69	0.36	0.71	0.5175	15	76	282	173	91	123	286	343	279	346	243	253	136.5	280.25	210.75	-0.375177	-0.547261
110796	'Tshz1'	mRNA	103.7	33.09	16.76	9.85	30.19	26.45	45.82	24.82	31.88	32.25	56.76	40.6	40.85	40.3725	31.82	53.39	20.72	11.44	7.3	20.85	18.95	26.86	18.49	20.86	21.88	34.31	28.15	23.2125	26.3	21.2875	6230	2485	1332	844	2318	2085	3363	2184	2547	2631	4091	3184	2722.75	3113.25	2487.5	0.103793	-0.3996
110809	'Srsf1'	mRNA	6.09	1.91	2.7	2.62	7.4	4.81	2.97	6.15	2.42	1.79	2.9	2.6	3.33	2.4275	5.3325	3.14	1.2	1.84	1.94	5.11	3.45	1.74	4.59	1.58	1.22	1.75	1.8	2.03	1.5875	3.7225	419	164	245	256	651	435	249	624	221	167	239	233	271	215	489.75	-0.870477	1.18476
110816	'Pwp2'	mRNA	4.35	2	1.63	2.2	1.23	1.3	1.53	1.33	1.08	0.63	1.54	1.3	2.545	1.1375	1.3475	2.24	1.25	1.11	1.63	0.85	0.93	0.9	0.99	0.71	0.43	0.93	0.9	1.5575	0.7425	0.9175	213	122	105	153	77	83	91	95	70	42	90	83	148.25	71.25	86.5	0.837172	0.22468
110821	'Pcca'	mRNA	6.47	8.1	7.24	6.83	7.88	9.17	10.23	7.43	8.18	6.1	6.32	7.48	7.16	7.02	8.6775	3.33	5.07	4.94	5.06	5.44	6.57	6	5.54	5.35	4.14	3.82	5.19	4.6	4.625	5.8875	221.79	307.99	290.47	284.85	281.02	367.77	377.88	343.51	331.92	259.67	230.74	306.92	276.275	282.312	342.545	-0.188786	0.213621
110826	'Etfb'	mRNA	14.59	2.03	9.42	11.13	13.21	26.5	32.24	67.85	6.05	9.14	10.1	5.4	9.2925	7.6725	34.95	7.51	1.27	6.43	8.25	9.12	18.99	18.9	50.56	3.96	6.2	6.11	3.75	5.865	5.005	24.3925	137	23	113	144	149	315	350	900	72	112	110	65	104.25	89.75	428.5	-1.93789	2.17628
110829	'Lims1'	mRNA	29.38	25.06	18.56	13.24	18.91	17.86	27.34	24.77	31.96	29.93	37.4	25.11	21.56	31.1	22.22	15.13	15.69	12.67	9.82	13.06	12.79	16.03	18.46	20.91	20.31	22.6	17.41	13.3275	20.3075	15.085	1593	1760	1398	1053	1336	1303	1861	2035	2402	2272	2517	1811	1451	2250.5	1633.75	-0.062361	-0.529757
110834	'Chrna3'	mRNA	0	0	0	0	0	0.01	0	0	0	0	0	0	0	0	0.0025	0	0	0	0	0	0.01	0	0	0	0	0	0	0	0	0.0025	0	0	0	0	0	1	0	0	0	0	0	0	0	0	0.25	-0.631719	0.662106
110835	'Chrna5'	mRNA	0	0.26	0.2	0.31	0.12	0.52	0.07	0.37	0.72	0.31	0.02	0.27	0.1925	0.33	0.27	0	0.16	0.14	0.23	0.08	0.37	0.04	0.27	0.47	0.21	0.01	0.19	0.1325	0.22	0.19	0	11	9	15	5	23	3	18	32	14	1	12	8.75	14.75	12.25	-0.346698	-0.260529
110842	'Etfa'	mRNA	201.24	334.96	275.12	325.92	257.23	273.86	361.09	327.2	384.98	509.47	439.78	463.77	284.31	449.5	304.845	103.62	209.7	187.82	241.6	177.63	196.24	211.69	243.83	251.91	345.66	265.8	321.55	185.685	296.23	207.347	3392	6934	6027	7696	5383	5948	7233	7938	8423	11427	8748	10110	6012.25	9677	6625.5	0.0265814	-0.62762
110854	'Ptpa'	mRNA	7.23	1.91	1.85	2.14	2.24	1.77	9.75	3.19	3.16	2.04	2.57	1.72	3.2825	2.3725	4.2375	3.72	1.19	1.26	1.59	1.55	1.27	5.71	2.38	2.07	1.38	1.56	1.19	1.94	1.55	2.7275	229	75	77	96	90	73	373	147	132	87	97	71	119.25	96.75	170.75	-0.385079	0.644088
110855	'Pde6c'	mRNA	0	0	0	0	0	0	0	0	0.1	0	0	0	0	0.025	0	0	0	0	0	0	0	0	0	0.07	0	0	0	0	0.0175	0	0	0	0	0	0	0	0	0	5	0	0	0	0	1.25	0		-2.77145
110862	'Kcnq3'	mRNA	0.05	0.08	0.15	0.08	0.29	0.28	0.22	0.18	0.06	0.09	0.19	0.03	0.09	0.0925	0.2425	0.03	0.05	0.1	0.06	0.2	0.2	0.13	0.13	0.04	0.06	0.12	0.02	0.06	0.06	0.165	8	15	29.99	18	57.87	57.15	40.91	39.86	12.97	18	36.01	6.98	17.7475	18.49	48.9475	-1.36654	1.45946
110876	'Scn2a'	mRNA	0	0	0	0.03	0	0	0.01	0.02	0	0.01	0.02	0.05	0.0075	0.02	0.0075	0	0	0	0.02	0	0	0.01	0.02	0	0	0.01	0.03	0.005	0.01	0.0075	0	0	0	5	0	0	1.91	4	0	1	2	7	1.25	2.5	1.4775	0.358663	-1.2329
110877	'Slc18a1'	mRNA	0.29	0.13	0.91	0.51	0.3	0.1	0.36	0.19	0.4	0.53	0.39	0.05	0.46	0.3425	0.2375	0.15	0.08	0.62	0.38	0.21	0.07	0.21	0.14	0.26	0.36	0.24	0.03	0.3075	0.2225	0.1575	10	5	38	23	15	5	15	10	17	23	15	2	19	14.25	11.25	0.909169	-0.39361
110886	'Gabra5'	mRNA	0.76	1.98	0.28	0.73	1.02	1.79	1.32	1.6	1.94	0.76	0.72	0.66	0.9375	1.02	1.4325	0.39	1.24	0.19	0.54	0.71	1.28	0.77	1.19	1.27	0.52	0.44	0.46	0.59	0.6725	0.9875	23	74	11	31	39	70	48	72	77	31	26	26	34.75	40	57.25	-0.583165	0.490689
110891	'Slc8a2'	mRNA	0	0	0	0	0.06	0	0	0	0	0.01	0	0	0	0.0025	0.015	0	0	0	0	0.04	0	0	0	0	0.01	0	0	0	0.0025	0.01	0	0	0	0	5	0	0	0	0	1	0	0	0	0.25	1.25	-2.85286	2.15374
110893	'Slc8a3'	mRNA	0	0.35	0	0	0	0	0.07	0	0	0	0.08	0	0.0875	0.02	0.0175	0	0.22	0	0	0	0	0.04	0	0	0	0.05	0	0.055	0.0125	0.01	0	14	0	0	0	0	5	0	0	0	3	0	3.5	0.75	1.25	2.02479	0.500793
110895	'Slc9a4'	mRNA	2.59	3.78	3.15	2.05	4.17	1.65	2.39	4.91	2.62	3.51	3.41	1.36	2.8925	2.725	3.28	1.33	2.37	2.15	1.52	2.88	1.19	1.4	3.66	1.72	2.38	2.06	0.94	1.8425	1.775	2.2825	125	153	140	102	200	91	112	244	121	174	168	69	130	133	161.75	-0.232035	0.263499
110902	'Chrna2'	mRNA	0	0	0	0	0	0	0	0	0.06	0	0	0	0	0.015	0	0	0	0	0	0	0	0	0	0.04	0	0	0	0	0.01	0	0	0	0	0	0	0	0	0	4	0	0	0	0	1	0		-2.45055
110911	'Cds2'	mRNA	11.54	9.09	8.75	11.22	6.91	6.9	6.59	8.45	10.14	11.12	10.16	15.96	10.15	11.845	7.2125	5.94	5.69	5.97	8.31	4.77	4.94	3.86	6.3	6.63	7.55	6.14	11.07	6.4775	7.8475	4.9675	703	389	438	412	273	316	452	368	508	552	582	639	485.5	570.25	352.25	0.538586	-0.786658
110920	'Hspa13'	mRNA	4.62	3.81	3.56	3.11	9.37	3.9	9.59	13.32	12.09	10.8	13.71	6.45	3.775	10.7625	9.045	2.38	2.39	2.43	2.31	6.47	2.8	5.62	9.92	7.91	7.33	8.28	4.47	2.3775	6.9975	6.2025	238	226	242	228	536	263	532	964	676	586	709	412	233.5	595.75	573.75	-1.17685	-0.115781
110948	'Hlcs'	mRNA	4.42	1.66	1.88	0.37	2.47	1.24	5.47	1.38	3.84	2.05	3.12	2.91	2.0825	2.98	2.64	2.28	1.04	1.28	0.27	1.71	0.89	3.21	1.03	2.51	1.39	1.88	2.02	1.2175	1.95	1.71	283.81	130	155	32.99	198	83	423	125	317	165	235	231	150.45	237	207.25	-0.384604	-0.343393
110954	'Rpl10'	mRNA	339.81	106.04	275.14	242.81	315.38	287.32	362.99	729.13	200.08	191.88	172.52	143.19	240.95	176.917	423.705	174.96	66.39	187.84	179.99	217.79	205.87	212.81	543.36	130.92	130.18	104.27	99.28	152.295	116.162	294.957	2697.28	1008.95	2768	2638	2966	2865.11	3292	8110.93	1991	1971	1576	1450	2278.06	1747	4308.51	-0.829412	1.23221
110956	'D17H6S56E-5'	mRNA	0.03	0.02	0	0.88	0.06	0.07	0.36	0.08	0.71	0.73	1.99	1.16	0.2325	1.1475	0.1425	0.01	0.01	0	0.65	0.04	0.05	0.21	0.06	0.46	0.49	1.2	0.8	0.1675	0.7375	0.09	1	1	0	52	3	3	18	4	39	39.98	99	62	13.5	59.995	7	1.36616	-3.26171
110957	'D1Pas1'	mRNA	0.05	0.04	0.09	0	0.51	0.06	0.1	0.05	0.21	0.06	0.06	0.08	0.045	0.1025	0.18	0.03	0.03	0.06	0	0.35	0.04	0.06	0.04	0.14	0.04	0.04	0.05	0.03	0.0675	0.1225	2	2	5	0	26	3	5	3	11	3	3	4	2.25	5.25	9.25	-2.07013	0.862725
110958	'M1ap'	mRNA	0	0.23	0	0.5	0	0.09	8.61	1.06	0.97	0	0.04	0	0.1825	0.2525	2.44	0	0.15	0	0.37	0	0.07	5.05	0.79	0.63	0	0.03	0	0.13	0.165	1.4775	0	6	0	14	0	3	254	38	31	0	1	0	5	8	73.75	-3.33397	2.91213
110959	'Nudt19'	mRNA	3.35	1.13	3.6	4.02	1.7	2.22	8.68	5.02	3.03	3.58	3.38	3.36	3.025	3.3375	4.405	1.73	0.71	2.46	2.98	1.17	1.59	5.09	3.74	1.98	2.43	2.04	2.33	1.97	2.195	2.8975	77	32	108	130	49	66	239	167	91	110	92	100	86.75	98.25	130.25	-0.359024	0.229355
110960	'Tars'	mRNA	74.24	35.68	19.88	17.87	20.07	15.7	52.91	16.44	35.53	35.61	48.3	32.54	36.9175	37.995	26.28	38.22	22.34	13.57	13.25	13.86	11.25	31.02	12.25	23.25	24.16	29.19	22.56	21.845	24.79	17.095	2411	1438	848	821	825	664	2076	777	1520	1557	1871	1375	1379.5	1580.75	1085.5	0.451222	-0.678701
110962	'Mbd6'	mRNA	1.01	0.11	0.21	0.01	0.36	0.5	0.85	0.25	0.08	0.07	0.16	0.08	0.335	0.0975	0.49	0.52	0.07	0.14	0.01	0.25	0.36	0.5	0.19	0.05	0.05	0.1	0.05	0.185	0.0625	0.325	51	7	15	1	23	33	57	20	6	5	10	5	18.5	6.5	33.25	-0.907904	2.26868
111173	'Erc1'	mRNA	6.24	1.26	0.45	0.74	1.87	0.89	2.64	1.15	1.3	1.5	1.74	1.11	2.1725	1.4125	1.6375	3.21	0.79	0.31	0.55	1.29	0.64	1.55	0.86	0.85	1.02	1.05	0.77	1.215	0.9225	1.085	307	110	38	62	149	77	218	112	108	125	119	79	129.25	107.75	139	-0.108628	0.27192
111174	'Taar1'	mRNA	0	0	0	0	0	0.22	0	0	0	0.07	0.24	0	0	0.0775	0.055	0	0	0	0	0	0.16	0	0	0	0.05	0.15	0	0	0.05	0.04	0	0	0	0	0	3	0	0	0	1	3	0	0	1	0.75	-2.11656	-0.19541
111175	'Pecr'	mRNA	739.73	1375.44	1293.74	1046.86	946.6	1037.11	1311.59	1314.59	1057.41	1331.61	1308.6	837.55	1113.94	1133.79	1152.47	380.88	861.11	883.22	776	653.69	743.14	768.92	979.65	691.89	903.46	790.91	580.72	725.303	741.745	786.35	9578	21756	21677	18834	14939	17173	20004	24251	17697	22888	19939	14036	17961.2	18640	19091.8	0.0730842	-0.0258975
111241	'Hmga1b'	mRNA	0	0	0.19	0.49	0	0	0	0	1.39	0.36	4.09	0.51	0.17	1.5875	0	0	0	0.13	0.36	0	0	0	0	0.91	0.24	2.47	0.36	0.1225	0.995	0	0	0	4.51	12.87	0	0	0	0	33.18	8.93	88.63	12.37	4.345	35.7775	0	4.6796	-7.5551
111368	'Prn'	mRNA	0	0	0	0	0	0	0	0	0	0	0.25	0	0	0.0625	0	0	0	0	0	0	0	0	0	0	0	0.15	0	0	0.0375	0	0	0	0	0	0	0	0	0	0	0	13	0	0	3.25	0		-4.05405
112403	'Dxo'	mRNA	0.12	1.29	0.46	0.55	0.62	0.28	6.33	1.34	0.37	0.63	0.59	0.49	0.605	0.52	2.1425	0.06	0.81	0.32	0.41	0.43	0.2	3.71	1	0.24	0.43	0.36	0.34	0.4	0.3425	1.335	2	27	10	14	13	6	127	32	8	14	12	11	13.25	11.25	44.5	-1.33369	1.70708
112405	'Egln1'	mRNA	109.13	18.19	24.4	20.82	24.53	19.9	24.28	24.67	27.14	24.24	35.8	22.18	43.135	27.34	23.345	56.19	11.39	16.66	15.43	16.94	14.26	14.24	18.39	17.76	16.45	21.64	15.38	24.9175	17.8075	15.9575	4832	1003	1424	1308	1383	1152	1306	1596	1589	1450	1897	1279	2141.75	1553.75	1359.25	0.601553	-0.230973
112406	'Egln2'	mRNA	10.63	0.26	0.24	0.71	2.32	2.2	6.52	1.38	0.69	0.28	0.56	0.53	2.96	0.515	3.105	5.47	0.16	0.17	0.53	1.6	1.58	3.82	1.03	0.45	0.19	0.34	0.37	1.5825	0.3375	2.0075	202	6	6	19	60	55	185	41	17	7	17	13	58.25	13.5	85.25	-0.637987	2.51215
112407	'Egln3'	mRNA	0.33	0.27	0.14	0	0.02	0.19	1.33	0.35	0.41	0.29	0.18	0.07	0.185	0.2375	0.4725	0.17	0.17	0.09	0	0.02	0.13	0.78	0.26	0.27	0.2	0.11	0.05	0.1075	0.1575	0.2975	11	11	6	0	1	8	53	17	18	13	7	3	7	10.25	19.75	-1.26804	0.716366
112415	'Zfp607b'	mRNA	0.03	0	0.17	0.02	0.03	0.21	0.05	0.53	0.01	0.1	0.24	0.02	0.055	0.0925	0.205	0.01	0	0.12	0.01	0.02	0.15	0.03	0.39	0.01	0.07	0.15	0.01	0.035	0.06	0.1475	2.04	0	13.05	1.36	2	16	5	49.09	1	8.95	16.99	1.23	4.1125	7.0425	18.0225	-2.07546	1.47657
112418	'1700102P08Rik'	mRNA	0	0	0	0.42	0	0	0.43	0.12	0.26	0	0.11	0.58	0.105	0.2375	0.1375	0	0	0	0.31	0	0	0.25	0.09	0.17	0	0.07	0.4	0.0775	0.16	0.085	0	0	0	7	0	0	6	4	4	0	3	9	1.75	4	2.5	-0.0415166	-0.980513
112419	'Ifit1bl2'	mRNA	64.97	60.06	119.59	62.49	51.47	35.95	23.45	49.49	100.77	88.67	74.41	122.24	76.7775	96.5225	40.09	33.45	37.6	81.64	46.32	35.54	25.76	13.75	36.88	65.94	60.16	44.98	84.76	49.7525	63.96	27.9825	2628.92	3050.91	6456.99	3623.98	2695.73	1926.96	1169.9	2971	5454.1	4905.96	3639.52	6491	3940.2	5122.65	2190.9	0.921099	-1.26002
112422	'Zfp979'	mRNA	26.24	31.71	35.14	106.47	29.12	23.8	30.73	18.17	304.83	138.86	153.15	113.3	49.89	177.535	25.455	13.51	19.85	23.99	78.92	20.11	17.05	18.01	13.54	199.46	94.21	92.56	78.55	34.0675	116.195	17.1775	777.44	1231.36	1435.83	4723.35	1157.57	967.13	1161.2	829.36	12579.1	5861.6	5722.95	4612.7	2041.99	7194.1	1028.82	1.17574	-2.83777
112694759	'Gm20517'	mRNA	0	0.15	0	0	0	0.13	0.31	0.45	0	0	0	0	0.0375	0	0.2225	0	0.09	0	0	0	0.09	0.18	0.33	0	0	0	0	0.0225	0	0.15	0	1.6	0	0	0	1.4	3.11	5.6	0	0	0	0	0.4	0	2.5275	-2.69818	3.45104
11287	'Pzp'	mRNA	1.27	0.11	0.41	0.39	0.63	0.2	0.11	0.16	0.09	0.17	0.03	0	0.545	0.0725	0.275	0.66	0.07	0.28	0.29	0.43	0.15	0.06	0.12	0.06	0.12	0.02	0	0.325	0.05	0.19	76	8	32	33	48	16	8	14	7	14	2	0	37.25	5.75	21.5	0.671064	1.95128
11298	'Aanat'	mRNA	0	0.42	0.3	0	0.11	0.05	1.37	0.32	0.6	0.1	0.77	0	0.18	0.3675	0.4625	0	0.27	0.21	0	0.07	0.04	0.8	0.24	0.39	0.07	0.47	0	0.12	0.2325	0.2875	0	8	6	0	2	1	25	7	12	2	14	0	3.5	7	8.75	-0.925839	0.141215
113002583	'Shld3'	mRNA	0.97	8.49	9.41	6.05	5.57	15.96	7.85	10.78	22.11	19.01	15.28	21.34	6.23	19.435	10.04	0.5	5.31	6.43	4.49	3.85	11.44	4.6	8.03	14.47	12.9	9.24	14.8	4.1825	12.8525	6.98	18.45	199.22	233.92	162.11	132.57	393.25	178.58	296.61	549.24	483.84	344.84	527	153.425	476.23	250.252	-0.557186	-0.963051
11303	'Abca1'	mRNA	0	0.07	0.02	0.01	0.38	1.22	1.38	1.7	0.06	0.15	0	0	0.025	0.0525	1.17	0	0.04	0.02	0	0.26	0.87	0.81	1.27	0.04	0.1	0	0	0.015	0.035	0.8025	0	12	4	1	64	212	227	336	11	27	0	0	4.25	9.5	209.75	-5.41296	4.36142
11304	'Abca4'	mRNA	0.8	0.37	0.29	0.28	0.27	0.91	0.88	0.15	0.46	0.43	0.24	0.36	0.435	0.3725	0.5525	0.41	0.23	0.2	0.21	0.19	0.65	0.52	0.11	0.3	0.29	0.14	0.25	0.2625	0.245	0.3675	73	43	31	38	29	112	81	20	54	55	22	44	46.25	43.75	60.5	-0.359674	0.406865
11305	'Abca2'	mRNA	2.24	0.81	0.32	0.41	0.56	0.46	1.59	0.38	0.41	0.29	1.03	0.32	0.945	0.5125	0.7475	1.16	0.51	0.22	0.3	0.38	0.33	0.93	0.28	0.27	0.2	0.62	0.22	0.5475	0.3275	0.48	236	108	44	61	75	64	204	58	58	42	130	44	112.25	68.5	100.25	0.23723	0.444893
11306	'Abcb7'	mRNA	12.56	9.66	7.28	6.31	7.77	7.25	6.89	5.71	10.61	6.96	11.04	6.3	8.9525	8.7275	6.905	6.47	6.05	4.97	4.68	5.37	5.19	4.04	4.26	6.94	4.72	6.67	4.37	5.5425	5.675	4.715	930.83	894.11	713.4	665.82	737.83	704.12	623	620.35	1044.69	699.29	982.37	609.66	801.04	834.003	671.325	0.312142	-0.32419
11307	'Abcg1'	mRNA	13.67	29.52	7.65	2.07	3.78	5.27	29.52	8.03	17.33	14.17	21.11	8.31	13.2275	15.23	11.65	7.04	18.48	5.22	1.54	2.61	3.78	17.31	5.99	11.34	9.62	12.76	5.76	8.07	9.87	7.4225	1024	2762	758	221	363	518	2699	882	1725	1440	1899	813	1191.25	1469.25	1115.5	0.376167	-0.587181
11308	'Abi1'	mRNA	120.02	45.84	49.34	49.26	90.62	67.31	91.95	45.07	36.82	37.15	68.06	50.25	66.115	48.07	73.7375	61.8	28.7	33.68	36.51	62.58	48.23	53.91	33.59	24.1	25.2	41.14	34.84	40.1725	31.32	49.5775	4794.9	2416.31	2734.79	2890.86	4657.61	3656.36	4740.88	2757.59	2069.35	2116.39	3381.56	2663.81	3209.22	2557.78	3953.11	-0.261554	0.582417
11350	'Abl1'	mRNA	17.38	3.48	1.7	0.83	1.99	2.9	6.1	2.98	3.04	3.73	6.93	4.33	5.8475	4.5075	3.4925	8.95	2.18	1.16	0.61	1.38	2.08	3.58	2.22	1.99	2.53	4.19	3	3.225	2.9275	2.315	1328.97	338	195	98.76	198.86	299.34	577	339.81	334.58	390	639	429.3	490.183	448.22	353.752	0.432319	-0.452915
11352	'Abl2'	mRNA	178.36	20.4	20.48	8.81	28.87	44.08	32.04	35.05	14.5	19.1	31.21	26.71	57.0125	22.88	35.01	91.83	12.77	13.98	6.53	19.94	31.58	18.78	26.12	9.49	12.96	18.87	18.52	31.2775	14.96	24.105	24271.2	3471	3695	1709	5049	7880.27	5341	7006	2628.99	3530.04	5109	4752	8286.56	4005.01	6319.07	0.227891	0.622549
11363	'Acadl'	mRNA	9.35	11.53	13.94	11.51	17.77	10.16	17.85	15.25	18.98	14.86	17.34	10.45	11.5825	15.4075	15.2575	4.82	7.22	9.52	8.53	12.27	7.28	10.46	11.37	12.42	10.08	10.48	7.24	7.5225	10.055	10.345	218	332	425	378	520	307	499	515	579	464	480	316	338.25	459.75	460.25	-0.301389	-0.0478124
11364	'Acadm'	mRNA	71.21	115.63	133.86	155.19	200.05	150.9	111.06	176.15	79.38	73.64	68.09	80.29	118.972	75.35	159.54	36.67	72.39	91.38	115.04	138.15	108.13	65.11	131.27	51.94	49.96	41.15	55.67	78.87	49.68	110.665	1768	3550	4350	5433	6247	4862	3313	6342	2583	2452	2009	2588	3775.25	2408	5191	-0.339228	1.08211
11370	'Acadvl'	mRNA	0	0.15	0.43	0	1.08	0.35	9.16	2.52	0.17	0.22	0.32	0.03	0.145	0.185	3.2775	0	0.1	0.29	0	0.74	0.25	5.37	1.88	0.11	0.15	0.19	0.02	0.0975	0.1175	2.06	0	5	15	0	36	12	292	97	6	8	10	1	5	6.25	109.25	-4.09947	3.90773
113853	'Vmn1r53'	mRNA	0	0	0	0	0	0	0	0	0	0	0.07	0	0	0.0175	0	0	0	0	0	0	0	0	0	0	0	0.04	0	0	0.01	0	0	0	0	0	0	0	0	0	0	0	1	0	0	0.25	0		-0.780566
113855	'Vmn1r40'	mRNA	0	0	0	0.3	0.23	0	0	0.15	0	0	0.09	0	0.075	0.0225	0.095	0	0	0	0.22	0.16	0	0	0.11	0	0	0.05	0	0.055	0.0125	0.0675	0	0	0	4	4	0	0	3	0	0	1	0	1	0.25	1.75	-0.634253	2.55179
113865	'Vmn1r25'	mRNA	0	0	0	0	0.35	0	0	0.3	0	0.73	0	0	0	0.1825	0.1625	0	0	0	0	0.24	0	0	0.22	0	0.49	0	0	0	0.1225	0.115	0	0	0	0	4	0	0	4	0	9	0	0	0	2.25	2	-3.42485	-0.202746
113868	'Acaa1a'	mRNA	0	0	0.04	0	0.04	1.13	5.3	0.85	0.23	0.14	0	0.04	0.01	0.1025	1.83	0	0	0.02	0	0.03	0.81	3.11	0.63	0.15	0.1	0	0.03	0.005	0.07	1.145	0	0	1	0	1	30.25	131.31	25	6.43	4	0	1	0.25	2.8575	46.89	-6.98545	3.83667
11409	'Acads'	mRNA	0	0	0	0.29	0.32	0	1.84	0.25	0	0	0	0.03	0.0725	0.0075	0.6025	0	0	0	0.21	0.22	0	1.08	0.18	0	0	0	0.02	0.0525	0.005	0.37	0	0	0	9	9	0	49	8	0	0	0	1	2.25	0.25	16.5	-2.40196	5.49215
114128	'Laptm4b'	mRNA	1207.28	1519.27	717.13	487.79	407.15	510.64	1804.78	692.86	877.93	859.43	1374.82	541.16	982.867	913.335	853.857	621.62	951.16	489.58	361.58	281.16	365.9	1058.06	516.32	574.46	583.1	830.93	375.21	605.985	590.925	555.36	27317	42451	21209	15543	11557	14973	48956	22700	25986	26039	36919	15886	26630	26207.5	24546.5	0.330159	-0.235408
114141	'Cldn16'	mRNA	2.08	0.63	0.36	0.22	0.63	1.26	0.66	1.83	0.18	0.53	0.53	0.96	0.8225	0.55	1.095	1.07	0.4	0.24	0.16	0.43	0.91	0.38	1.37	0.12	0.36	0.32	0.66	0.4675	0.365	0.7725	27	10	6	4	10	21	10	34	3	9	8	16	11.75	9	18.75	-0.734121	0.979595
114142	'Foxp2'	mRNA	6.94	2.22	4.42	2.67	4.41	2.73	3.54	2.92	2.28	1.43	3.1	2.18	4.0625	2.2475	3.4	3.57	1.39	3.02	1.98	3.04	1.95	2.08	2.17	1.49	0.97	1.88	1.51	2.49	1.4625	2.31	570	230	487	312	464	299	359	354	251	161	308	235	399.75	238.75	369	0.140413	0.598968
114143	'Atp6v0b'	mRNA	138.65	69.6	67.76	37.69	47.08	62.69	108.72	95.89	85.89	85.62	132	81.98	78.425	96.3725	78.595	71.39	43.57	46.26	27.94	32.51	44.92	63.74	71.46	56.2	58.09	79.78	56.84	47.29	62.7275	53.1575	1472	898	924	556	607	851	1347	1447	1166	1196	1634	1118	962.5	1278.5	1063	-0.0640686	-0.355781
11416	'Slc33a1'	mRNA	5.55	4.54	2.95	3.25	8.3	4.65	10	3.71	5.05	3.86	7.44	3.64	4.0725	4.9975	6.665	2.86	2.84	2.01	2.41	5.73	3.33	5.86	2.76	3.3	2.62	4.5	2.53	2.53	3.2375	4.42	202	216.76	151.27	172.7	401.23	231.94	470.24	209.9	255.25	200.09	346.43	183.68	185.683	246.363	328.327	-0.708295	0.360115
11419	'Asic1'	mRNA	0	0.35	0	0.07	0	0	0.29	0.01	0.19	0.03	0	0	0.105	0.055	0.075	0	0.22	0	0.05	0	0	0.17	0.01	0.13	0.02	0	0	0.0675	0.0375	0.045	0	21	0	5	0	0	17	1	12	2	0	0	6.5	3.5	4.5	1.07267	0.0376315
11421	'Ace'	mRNA	0	0	0	0	0.02	0.12	0.81	0.16	0.06	0	0	0	0	0.015	0.2775	0	0	0	0	0.01	0.08	0.47	0.12	0.04	0	0	0	0	0.01	0.17	0	0	0	0	1	6	44	9	3	0	0	0	0	0.75	15	-6.04466	4.08389
114228	'Prss1'	mRNA	2.5	1.05	2.47	0.86	0	0	0.22	0	1.33	0.48	0.44	1.09	1.72	0.835	0.055	1.29	0.66	1.69	0.64	0	0	0.13	0	0.87	0.33	0.26	0.75	1.07	0.5525	0.0325	20.23	10.21	25.36	9.57	0	0	1.99	0	13.53	5.04	4.07	11.25	16.3425	8.4725	0.4975	5.7768	-4.8489
114229	'Kiss1r'	mRNA	0.43	0.28	0.33	0.36	0.04	0	2.15	0.2	0.22	0.1	0.31	0.02	0.35	0.1625	0.5975	0.22	0.18	0.22	0.27	0.03	0	1.26	0.15	0.15	0.07	0.19	0.01	0.2225	0.105	0.36	16	13	17	21	2	0	104	13	11	8	14	1	16.75	8.5	29.75	-0.429753	1.51981
114230	'Aipl1'	mRNA	0	0	0	0	0	0	0	0	0.04	0	0	0	0	0.01	0	0	0	0	0	0	0	0	0	0.03	0	0	0	0	0.0075	0	0	0	0	0	0	0	0	0	1	0	0	0	0	0.25	0		-0.780566
114249	'Npnt'	mRNA	0.02	0.54	0.08	0.04	0.31	0.11	0.76	0.21	0.23	0.04	0.35	0.07	0.17	0.1725	0.3475	0.01	0.34	0.06	0.03	0.22	0.08	0.45	0.16	0.15	0.03	0.21	0.05	0.11	0.11	0.2275	1	37	6	3	22	8	51	17	17	3	23	5	11.75	12	24.5	-0.750872	0.929442
[truncated: 16,258 more rows]
[truncated: 4 more columns]
