# Supplementary material for: Gut microbiota-modulated glutamic acid rejuvenates the quality of oocytes deteriorated by advanced reproductive age
Source: EMBO Mol Med. 2026 May 8;18(6):2404–35. doi: 10.1038/s44321-026-00443-3 (PMC13270145; doi:10.1038/s44321-026-00443-3)
Supplement: Supplementary file 8 — Dataset EV6 [file 44321_2026_443_MOESM8_ESM.xlsx]

## Sheet: Dataset EV6
Dataset EV6. The targeted metabolomic sequencing data of intestinal digesta from young and aged mice.

## Sheet: Targeted metabolome-Aging
Component	HMDB_ID	QC1	QC2	Young_1	Young_2	Young_3	Young_4	Young_5	Young_6	Aged_1	Aged_2	Aged_3	QC3	Aged_4	Aged_5	Aged_6	QC4	QC5	KEGG_ID	Class	Abbreviation	Ratio	t.test_p.value	t.test_p.value_BHcorrect	VIP	Sample	cv	Regulate
3-4-Dihydroxyphenylacetic_acid	HMDB0001336	4005.61	3853.51	3507.78	4741.62	3899.42	4203.2	3194.53	4612.75	3377.68	3932.37	6057.73	3875.57	6153.61	4111.41	2328.84	3983.26	4040.83	C01161	Neurotransmitters	DOPAC	1.0746	0.870453	0.895323	0.257071	Aged:Young	0.0208988	Normal
3-Hydroxyanthranilic_acid	HMDB0001476	584.813	629.622	187.647	247.131	220.775	231.278	180.24	154.909	589.41	874.776	467.795	617.403	802.236	721.796	822.575	614.732	612.515	C00632	Neurotransmitters	3-HAA	3.50135	2.51084e-06	9.03901e-05	2.09269	Aged:Young	0.0269364	Up
5-hydroxyindole-3-acetic_acid	HMDB0000763	137.062	138.275	150.313	158.852	155.789	147.015	131.122	135.568	120.964	104.386	131.752	147.517	115.711	162.976	123.932	146.855	145.696	C05635	Neurotransmitters	5-HIAA	0.864637	0.0596478	0.113017	0.527556	Aged:Young	0.0349597	Normal
5-hydroxytryptamine	HMDB0000259	0.6876	0.6723	1.2761	0.7867	0.9158	1.0061	0.6346	1.2365	0.4396	0.3331	0.2547	0.7862	0.3848	0.2328	0.4247	0.7155	0.7128	C00780	Neurotransmitters	5-HT	0.353433	5.1871e-05	0.000622452	1.87162	Aged:Young	0.0611645	Down
Acetylcholine	HMDB0000895	2.7232	2.7576	4.5488	3.8257	3.8125	3.7737	3.8364	3.7615	3.2903	3.7693	1.856	2.92	1.4763	1.6458	1.639	2.7096	2.883	C01996	Neurotransmitters	Ach	0.580538	0.0127179	0.0305231	1.194	Aged:Young	0.0344398	Down
Alpha-ketoglutaric_acid	HMDB0000208	64.6242	74.4449	124.94	72.7622	94.0499	95.4431	54.9149	91.7496	84.2531	65.8411	70.4605	64.5292	55.8676	49.7398	35.1912	58.2496	59.0648	C00026	Neurotransmitters	KGA	0.676869	0.041609	0.0936202	0.961983	Aged:Young	0.10068	Normal
Aspartate	HMDB0000191	9658.81	9437.42	11012.8	10950.2	9819.21	11000.2	10062.5	10395.6	7389.13	6724.58	10608.6	9539.78	8915.67	9152.17	11480	9584.47	9476.7	C00049	Neurotransmitters	Asp	0.858154	0.100348	0.157066	0.626893	Aged:Young	0.00917204	Normal
Dopammine	HMDB0000073	0.1092	0.0875	0.0749	0.0762	0.115	0.0826	0.1492	0.0788	0.0973	0.2218	0.0861	0.0794	0.0459	0.1059	0.1256	0.0777	0.0833	C03758	Neurotransmitters	DA	1.18351	0.699189	0.762752	0.210831	Aged:Young	0.145874	Normal
Epinephrine	HMDB0000068	10.497	9.7497	19.9677	12.8249	11.3806	10.3179	8.903	6.6835	14.9352	8.8562	10.5766	10.0379	13.4297	8.0559	6.9653	7.0753	8.5119	C00788	Neurotransmitters	E	0.896419	0.658337	0.762752	0.653267	Aged:Young	0.150947	Normal
gamma-aminobutyric_acid	HMDB0000112	2124.25	2107.59	3149.59	2817.77	3219.98	3019.69	2402.38	1882.17	2760.4	2238.1	1205.76	2126.5	1507.77	928.256	2524.18	2139.35	2164.29	C00334	Neurotransmitters	GABA	0.67698	0.057029	0.113017	0.9601	Aged:Young	0.00989766	Normal
Glutamic_acid	HMDB0000148	8137.56	8102.71	9123.73	9557.65	9228.27	9318.4	9305.14	9573.88	8615.44	7952.81	8777.54	8118.65	8471	8569.96	8558.05	8099.64	8234.36	C00025	Neurotransmitters	Glu	0.907993	0.000307949	0.00221723	0.540713	Aged:Young	0.00683447	Down
Glutathione	HMDB0000125	1882.03	2532.91	4097.12	2709.92	2692.04	3744.78	2549.47	2616.07	1627.53	1569.31	1684.04	2123.95	1755.01	1922.54	1765.01	2163.78	1872.3	C00051	Neurotransmitters	GSH	0.560771	0.000669083	0.003441	1.38295	Aged:Young	0.127372	Down
Glycine	HMDB0000123	2506.78	2477.49	2616.06	2730.34	2794.1	2702.62	2762.07	2606.55	2865.43	2828.68	2776.37	2477.57	2569.14	2642.34	2574.64	2483.54	2487.24	C00037	Neurotransmitters	Gly	1.00277	0.928037	0.928037	0.054987	Aged:Young	0.00484896	Normal
Histamine	HMDB0000870	140.809	136.752	26.4606	22.8932	25.8525	30.6466	29.8505	29.6206	65.7815	90.2909	176.001	137.75	247.113	122.782	29.3427	139.985	134.888	C00388	Neurotransmitters	HisA	4.42349	0.00853176	0.0236264	1.70726	Aged:Young	0.0174199	Up
Homovanillic_acid	HMDB0000118	4.5377	6.2477	11.499	4.5058	5.8434	4.5681	5.1587	1.9521	7.4843	6.7515	5.4379	5.5382	9.2549	5.2395	3.9242	4.1448	6.369	C05582	Neurotransmitters	HVA	1.13617	0.427592	0.549761	0.883736	Aged:Young	0.186085	Normal
Indole-3-carboxaldehyde	HMDB0000195	1.7019	1.7407	2.237	1.9187	2.2698	1.7205	1.7397	1.8103	2.1656	1.8079	1.4578	1.8526	1.4313	1.395	1.691	2.0156	1.9027	C00294	Neurotransmitters	I3A	0.850597	0.0825435	0.135071	0.714675	Aged:Young	0.0685412	Normal
Kynurenic_acid	HMDB0000715	192.556	190.527	191.96	191.099	193.391	193.143	192.337	192.778	185.102	175.755	185.013	182.076	179.716	177.47	181.218	177.028	184.02	C01717	Neurotransmitters	KYNA	0.939003	0.000606233	0.003441	0.467841	Aged:Young	0.0341874	Down
Kynurenine	HMDB0000684	48.5585	43.4812	64.6145	50.7148	58.897	45.0599	29.6524	49.7607	44.5918	27.8678	39.3285	47.2388	35.1994	52.9951	36.1247	46.3635	43.629	C00328	Neurotransmitters	KYN	0.790452	0.144607	0.208234	0.604575	Aged:Young	0.0488527	Normal
L-5-hydroxytryptophan	HMDB0000472	16.8186	16.627	25.4308	23.0393	22.4298	19.6149	11.9534	14.0273	16.802	16.465	21.1807	13.8875	16.918	25.2484	11.4166	11.1268	13.4252	C00643	Neurotransmitters	5-HTP	0.927338	0.684777	0.762752	0.292585	Aged:Young	0.16582	Normal
L-arginine	HMDB0000517	3214.51	3208.32	3353.07	4069.07	4180.81	3914.74	4204.22	4213.8	4066.63	3637.06	4298.8	3113.95	4286.86	3823.17	4304.86	3156.82	3168.26	C00062	Neurotransmitters	Arg	1.02012	0.660693	0.762752	0.17693	Aged:Young	0.012939	Normal
L-Dopa	HMDB0000181	13.5036	10.1783	14.0602	12.1806	8.9147	10.1661	9.8138	6.4694	17.2883	16.592	16.3948	11.5006	13.895	25.0063	20.8861	11.9851	14.8084	C00355	Neurotransmitters	L-Dopa	1.78659	0.00186504	0.00839268	1.43966	Aged:Young	0.145078	Up
L-glutamine	HMDB0000641	9716.84	9670.12	10625	13283.4	13388.5	12396.3	13053.5	12769.3	13780.7	10487.3	14402.2	9593.83	13876.4	10973.3	13249.2	9607.01	9449.69	C00064	Neurotransmitters	Gln	1.01659	0.85659	0.895323	0.120285	Aged:Young	0.0105337	Normal
L-histidine	HMDB0000177	10758.3	10948.7	9535.57	10418.8	8812.95	10980.4	9835.46	9274.19	10070.1	12178.7	12209.3	9759.76	11714.3	12054.9	11544.6	11196.3	12096.4	C00135	Neurotransmitters	His	1.18544	0.00315714	0.0126286	0.654001	Aged:Young	0.0767784	Up
L-phenylalanine	HMDB0000159	9913.48	10097.1	8531.07	8783.16	8790.76	9166.78	9390.19	9138.49	8948.21	9049.54	11744.7	10067.7	10575.3	11914.2	9554.41	9924.12	10229.7	C00079	Neurotransmitters	Phe	1.14844	0.0514252	0.1089	0.611017	Aged:Young	0.0130968	Normal
L-tryptophan	HMDB0000929	7103.1	7077.73	7049.21	6565.7	6241.42	6396.16	6523.05	6063.68	6353.32	6068.79	8545.79	7101.8	6807.84	8214.8	6110.43	7139.31	6716.91	C00078	Neurotransmitters	Trp	1.08398	0.310301	0.429647	0.317489	Aged:Young	0.0249243	Normal
L-tyrosine	HMDB0000158	1645.23	1645.47	1520.67	1588.55	1621.68	1624.9	1618.33	1565.14	1560.72	1591.72	1825.01	1704.59	1689.79	1908.23	1721.46	1694.01	1768.68	C00082	Neurotransmitters	Tyr	1.07943	0.0667202	0.120096	0.452415	Aged:Young	0.030134	Normal
Melatonine	HMDB0001389	2.4063	2.7963	15.0938	2.0861	3.076	1.9258	2.0242	1.3896	1.948	2.1912	1.0863	2.9328	1.3141	1.2233	1.3143	2.3535	2.9289	C01598	Neurotransmitters	MT	0.354639	0.120875	0.181313	1.3465	Aged:Young	0.105527	Normal
Metanephrine	HMDB0062493	0.0888	0.0668	0.3582	0.1862	0.2735	0.1496	0.0741	0.0559	0.0645	0.0324	0.0402	0.0954	0.0428	0.043	0.0235	0.0821	0.0715	C05588	Neurotransmitters	ME	0.224464	0.00447736	0.0146532	2.1426	Aged:Young	0.146434	Down
Norepinephrine	HMDB0000216	17.4933	14.9673	24.4395	29.2848	28.9542	21.632	20.7456	17.98	15.5321	18.7077	13.6319	15.0649	12.9611	7.9027	14.4968	14.6709	17.0449	C00547	Neurotransmitters	NE	0.581897	0.00371838	0.0133862	1.16747	Aged:Young	0.0829568	Down
Normetanephrine	HMDB0000819	2.0405	1.9552	3.6476	2.5487	2.5414	2.8491	1.8768	2.3727	1.3377	1.1635	2.2917	1.4508	1.6132	2.0358	1.5326	1.7434	1.6772	C05589	Neurotransmitters	NME	0.629851	0.00660448	0.0198134	1.06861	Aged:Young	0.131828	Down
Ornithine	HMDB0000214	578.449	563.478	481.23	509.249	577.208	543.532	496.975	453.154	601.642	390.861	525.179	588.988	747.802	484.757	687.583	580.482	594.262	C00077	Neurotransmitters	Orn	1.12298	0.38913	0.518841	0.301628	Aged:Young	0.02024	Normal
phenethylamine	HMDB0012275	0.7328	0.7575	0.425	0.4263	0.4763	0.4495	0.4118	0.4699	0.685	0.678	0.8949	0.7646	0.8563	0.8238	0.7944	0.8374	0.7337	C05332	Neurotransmitters	PEA	1.77991	8.4361e-06	0.00015185	1.28276	Aged:Young	0.0558676	Up
Quinolinic_acid	HMDB0000232	372.641	369.07	373.517	364.497	356.654	364.472	379.052	353.901	349.704	342.279	365.434	368.417	354.348	367.355	346.553	353.108	364.471	C03722	Neurotransmitters	QA	0.969699	0.0811606	0.135071	0.306012	Aged:Young	0.0206022	Normal
Succinic_acid	HMDB0000254	158.941	154.27	154.729	152.721	152.085	152.284	149.002	150.991	164.106	151.816	144.204	155.232	154.081	148.569	158.873	159.006	161.22	C00042	Neurotransmitters	SA	1.01079	0.632623	0.762752	0.234555	Aged:Young	0.0183432	Normal
Tryptamine	HMDB0000303	0.477	0.4348	0.53	0.4088	0.481	0.4564	0.4326	0.4429	0.3043	0.3245	0.2969	0.3684	0.3656	0.3655	0.3255	0.39	0.4108	C00398	Neurotransmitters	TrpA	0.720379	8.43778e-05	0.0007594	1.01681	Aged:Young	0.100786	Down
Tyramine	HMDB0000306	0.4223	0.4328	0.2985	0.2779	0.3618	0.3201	0.2887	0.3909	0.2929	0.4828	0.7485	0.5674	0.542	0.7054	0.616	0.5304	0.4142	C00483	Neurotransmitters	TyrA	1.74809	0.0113491	0.0291835	1.2244	Aged:Young	0.148754	Up
