# Supplementary material for: Gut microbiota-modulated glutamic acid rejuvenates the quality of oocytes deteriorated by advanced reproductive age
Source: EMBO Mol Med. 2026 May 8;18(6):2404–35. doi: 10.1038/s44321-026-00443-3 (PMC13270145; doi:10.1038/s44321-026-00443-3)
Supplement: Supplementary file 9 — Dataset EV7 [file 44321_2026_443_MOESM9_ESM.xlsx]

## Sheet: Dataset EV7
Dataset EV7. The transcriptomic sequencing data of oocytes from aged and aged + Glu mice.

## Sheet: Transcriptome-Glu
Gene ID	Gene Symbol	Aged_1 TPM	Aged_2 TPM	Aged_3 TPM	Aged_4 TPM	Aged+Glu_1 TPM	Aged+Glu_2 TPM	Aged+Glu_3 TPM	Aged+Glu_4 TPM	Aged Average TPM	Aged+Glu Average TPM	Aged_1 FPKM	Aged_2 FPKM	Aged_3 FPKM	Aged_4 FPKM	Aged+Glu_1 FPKM	Aged+Glu_2 FPKM	Aged+Glu_3 FPKM	Aged+Glu_4 FPKM	Aged Average FPKM	Aged+Glu Average FPKM	Aged_1 Read Count	Aged_2 Read Count	Aged_3 Read Count	Aged_4 Read Count	Aged+Glu_1 Read Count	Aged+Glu_2 Read Count	Aged+Glu_3 Read Count	Aged+Glu_4 Read Count	Aged Average Read Count	Aged+Glu Average Read Count	Pvalue(Aged+Glu vs Aged)	log2 (Aged+Glu vs Aged)	Qvalue (Aged+Glu vs Aged)
100009600	Zglp1	2.12	0	0.56	4.17	2.32	2.7	1.08	1.61	1.7125	1.9275	0.88	0	0.33	2.58	1.44	1.67	0.69	1.01	0.9475	1.2025	12	0	6	48	28	32	13	19	16.5	23	0.826769	0.209832	0.925259
100009609	Vmn2r65	0	0.05	0.06	0.21	0	0.03	0.03	0.03	0.08	0.0225	0	0.02	0.04	0.13	0	0.02	0.02	0.02	0.0475	0.015	0	1	2	7	0	1	1	1	2.5	0.75	0.240465	-1.93861	0.48771
100012	Oog3	4088.03	4856.52	10914.7	11142.3	6766.33	8237.3	9649.78	8568.55	7750.39	8305.49	1696.03	2159.96	6408.66	6877.93	4189.75	5077.22	6159.92	5365.55	4285.65	5198.11	47490	69486	240143	263980	168038	201564	240542	208627	155275	204693	0.724401	0.175195	0.885846
100017	Ldlrap1	6.4	5.7	1.38	1.49	1.77	2.1	0.94	1.56	3.7425	1.5925	2.65	2.53	0.81	0.92	1.1	1.3	0.6	0.98	1.7275	0.995	126	126	52	54	79	88	44	62	89.5	68.25	0.0960218	-0.862983	0.29116
100019	Mdn1	0.22	0	0.02	0.04	0.11	0.03	0.01	0.12	0.07	0.0675	0.09	0	0.01	0.02	0.07	0.02	0.01	0.07	0.03	0.0425	28	0	5	9	30	7	3	31	10.5	17.75	0.818312	0.256517	0.91993
100033459	Ifi208	0.26	0.21	0.59	0.64	0.25	0.11	0.22	0.24	0.425	0.205	0.11	0.09	0.35	0.4	0.15	0.07	0.14	0.15	0.2375	0.1275	5.09	5.04	22.15	28.77	10.56	4.61	9.3	10.05	15.2625	8.63	0.126549	-1.10741	0.341571
100034251	Wfdc17	0	7.1	0	0	1.8	0	6.71	3.21	1.775	2.93	0	3.16	0	0	1.11	0	4.28	2.01	0.79	1.85	0	16	0	0	7	0	26	12	4	11.25	0.579795	1.02915	0.785991
100034361	Mfap1b	251.58	130.43	105.12	65.56	32.4	35.98	41.29	38.35	138.173	37.005	104.37	58.01	61.72	40.47	20.06	22.18	26.36	24.01	66.1425	23.1525	2981.23	1903.58	2359.2	1584.58	820.73	898.19	1050.04	952.51	2207.15	930.367	6.06e-06	-1.63969	0.000559
100034363	Tmsb15b2	0	0.85	2.23	0.62	20.34	1.8	2.91	7.04	0.925	8.0225	0	0.38	1.31	0.38	12.59	1.11	1.86	4.41	0.5175	4.9925	0	3.49	14.2	4.18	144.31	12.47	20.66	48.39	5.4675	56.4575	0.00140534	3.11212	0.0223264
100034684	Cstdc5	0	0	0	0	0.29	0.3	1.16	0.9	0	0.6625	0	0	0	0	0.18	0.18	0.74	0.57	0	0.4175	0	0	0	0	1	1	4	3	0	2.25	0.115618	3.29489	0.324387
100036518	Vmn1r223	0.65	0	0	0.16	0	0	0	0	0.2025	0	0.27	0	0	0.1	0	0	0	0	0.0925	0	4	0	0	2	0	0	0	0	1.5	0	0.26893	-3.48645	0.518761
100036521	Umad1	21.39	35.33	56.39	39.5	46.14	36.84	43.74	38.88	38.1525	41.4	8.87	15.71	33.11	24.38	28.57	22.7	27.92	24.35	20.5175	25.885	297	604	1483	1119	1370	1078	1304	1133	875.75	1221.25	0.611236	0.213813	0.808467
100037258	Dnajc3	39.54	26.75	123.55	113.77	160.29	187.7	121.64	149.47	75.9025	154.775	16.4	11.9	72.54	70.23	99.25	115.69	77.65	93.59	42.7675	96.545	1392	1160	8215	8177	12067	13962	9204	11066	4736	11574.8	0.0640481	1.06662	0.229532
100037278	Niban3	1.37	0.18	2.85	2.22	2.38	3.22	2.91	3.16	1.655	2.9175	0.57	0.08	1.67	1.37	1.47	1.99	1.86	1.98	0.9225	1.825	29.6	4.78	119.55	103.36	112.99	152.11	142.28	150	64.3225	139.345	0.198097	0.911432	0.436992
100037282	Rsph3b	0	2.07	6.09	4.75	6.57	6.69	5.32	5.23	3.2275	5.9525	0	0.92	3.57	2.94	4.07	4.12	3.39	3.27	1.8575	3.7125	0	25.33	114.43	96.17	139.35	139.63	113.11	108.58	58.9825	125.168	0.324763	0.88072	0.574926
100037283	Rnaset2a	36.64	41.78	72.09	105.89	101.87	144.55	105.91	121.8	64.1	118.532	15.2	18.58	42.33	65.37	63.08	89.09	67.61	76.27	35.37	74.0125	197	276	741.14	1164.17	1174.84	1635.96	1223.22	1370.1	594.577	1351.03	0.0511973	0.942353	0.201038
100038347	Fam174b	8.71	3.07	3.43	2.42	1.8	0.95	1.44	1.37	4.4075	1.39	3.62	1.37	2.01	1.49	1.11	0.59	0.92	0.85	2.1225	0.8675	152	66	113	86	67	35	54	50	104.25	51.5	0.00110762	-1.411	0.0194257
100038417	Spink13	0.28	0	0.14	0.14	0.68	0.53	0.52	0.53	0.14	0.565	0.11	0	0.09	0.08	0.42	0.33	0.33	0.33	0.07	0.3525	1	0	1	1	6	4	4	4	0.75	4.5	0.0749591	2.24122	0.253323
100038489	Apela	0	0.15	0	0	0.09	0.18	0.26	0.09	0.0375	0.155	0	0.07	0	0	0.05	0.11	0.17	0.06	0.0175	0.0975	0	1	0	0	1	2	3	1	0.25	1.75	0.25483	2.19852	0.502944
100038514	Gm11837	0.83	0	0.11	0.61	0.29	0.39	0.48	0.1	0.3875	0.315	0.34	0	0.06	0.38	0.18	0.24	0.31	0.06	0.195	0.1975	4	0	1	6	3	4	5	1	2.75	3.25	0.950461	-0.0751709	0.969639
100038538	Gm10767	3.74	4.65	5.7	5.63	5.3	4.73	4	4.04	4.93	4.5175	1.55	2.07	3.35	3.47	3.28	2.92	2.55	2.53	2.61	2.82	38.07	58.3	110.07	116.92	115.49	101.49	87.39	86.14	80.84	97.6275	0.940675	-0.0267303	0.963796
100038570	Prcd	0	0	0	0	0.27	0	0.11	0	0	0.095	0	0	0	0	0.17	0	0.07	0	0	0.06	0	0	0	0	2	0	1	0	0	0.75	0.637202	1.64409	0.823021
100038599	Gm10710	0	0	0	0	0	0	0	0.02	0	0.005	0	0	0	0	0	0	0	0.01	0	0.0025	0	0	0	0	0	0	0	1	0	0.25	0.918895	0.359834	0.953172
100038657	Myocos	121.44	100.17	245.38	399.63	494.82	628.64	476.51	500.75	216.655	525.18	50.38	44.55	144.08	246.69	306.39	387.47	304.18	313.56	121.425	327.9	464	482	1796	3110	4031	5080	3888	3993	1463	4248	0.0147757	1.31161	0.0935784
100038725	Cep85l	23.45	14.19	6.95	4.76	4.1	4.04	3.06	4.09	12.3375	3.8225	9.73	6.31	4.08	2.94	2.54	2.49	1.96	2.56	5.765	2.3875	1172	862	639	477	431	425	331	430	787.5	404.25	0.000889	-1.40836	0.017255
100038847	Gm10406	0.09	0.56	0.01	0.13	0	0.1	0.14	0	0.1975	0.06	0.04	0.25	0	0.08	0	0.06	0.09	0	0.0925	0.0375	1.09	8.52	0.15	3.15	0	2.63	3.8	0	3.2275	1.6075	0.335481	-1.65097	0.58461
100038862	Btnl1	0.15	0.6	0.08	0.33	0.07	0.04	0.24	0.14	0.29	0.1225	0.06	0.27	0.05	0.2	0.04	0.02	0.15	0.09	0.145	0.075	2	10	2	9	2	1	7	4	5.75	3.5	0.306562	-1.04314	0.558465
100038882	Isg15	0	0	0	0.13	0.73	0	0.12	0.5	0.0325	0.3375	0	0	0	0.08	0.45	0	0.08	0.31	0.02	0.21	0	0	0	1	6	0	1	4	0.25	2.75	0.185929	2.77707	0.422913
100038909	Gm14548	0	0	0.13	0.21	0.12	0	0.22	0.32	0.085	0.165	0	0	0.07	0.13	0.07	0	0.14	0.2	0.05	0.1025	0	0	2.3	4.14	2.44	0	4.5	7.43	1.61	3.5925	0.565869	0.936941	0.777837
100038941	Vmn2r121	0.12	0.05	0	0	0	0.06	0.05	0.06	0.0425	0.0425	0.05	0.02	0	0	0	0.03	0.03	0.04	0.0175	0.025	2	1.01	0	0	0	1	1.5	1	0.7525	0.875	0.814334	-0.490921	0.918053
100038947	Sirpb1c	5.18	1.55	11.73	7.46	3.24	5.14	4.99	5.04	6.48	4.6025	2.15	0.69	6.88	4.6	2.01	3.17	3.18	3.16	3.58	2.88	45.63	15.45	195.74	133.85	61.05	95.11	94.14	92.87	97.6675	85.7925	0.522425	-0.4007	0.744042
100038948	Mup9	0	0	1.28	0	0.36	0.47	0	0	0.32	0.2075	0	0	0.75	0	0.22	0.29	0	0	0.1875	0.1275	0	0	11.61	0	3.63	4.7	0	0	2.9025	2.0825	0.713526	-0.882264	0.878834
100038949	Gm1979	0.01	0.32	0.55	0.31	0.13	1.45	1.63	0.42	0.2975	0.9075	0	0.14	0.32	0.19	0.08	0.89	1.04	0.26	0.1625	0.5675	0.06	3.5	7.51	3.89	3.34	18.99	15.88	6.76	3.74	11.2425	0.149999	1.43945	0.375939
100038967	Gm1988	0	0	0	0.03	0	0	0	0	0.0075	0	0	0	0	0.02	0	0	0	0	0.005	0	0	0	0	1	0	0	0	0	0.25	0	0.759283	-1.08284	0.889536
100038969	Rps12-ps18	0	0	0.37	0.36	0.38	0	0	0	0.1825	0.095	0	0	0.22	0.22	0.23	0	0	0	0.11	0.0575	0	0	1.03	1.04	1.15	0	0	0	0.5175	0.2875	0.764662	-1.02449	0.890361
100038977	Gm1993	0.47	0	0	0.12	0.24	0.25	0.22	0	0.1475	0.1775	0.2	0	0	0.08	0.15	0.15	0.14	0	0.07	0.11	2.39	0	0	1.26	2.56	2.6	2.35	0	0.9125	1.8775	0.758252	0.577246	0.889536
100038995	LOC100038995	0.42	0	0	0	0	0.05	0	0	0.105	0.0125	0.17	0	0	0	0	0.03	0	0	0.0425	0.0075	4.59	0	0	0	0	1.13	0	0	1.1475	0.2825	0.501275	-2.3074	0.727358
100039008	Mup10	1.55	0	0.8	0	0.1	0.44	0.6	0.37	0.5875	0.3775	0.64	0	0.47	0	0.06	0.27	0.38	0.23	0.2775	0.235	7.35	0	7.24	0	1.04	4.39	6.11	3.68	3.6475	3.805	0.799485	-0.350172	0.909029
100039010	LOC100039010	0	0	0	1.32	0.8	0	0	0	0.33	0.2	0	0	0	0.82	0.49	0	0	0	0.205	0.1225	0	0	0	30.74	19.39	0	0	0	7.685	4.8475	0.73344	-0.918304	0.889536
100039019	Mup-ps12	0	0	0	0.09	0	0	0	0	0.0225	0	0	0	0	0.05	0	0	0	0	0.0125	0	0	0	0	1	0	0	0	0	0.25	0	0.759283	-1.08284	0.889536
100039028	Mup11	0	0	0.25	0	0	0.1	0	0.23	0.0625	0.0825	0	0	0.15	0	0	0.06	0	0.14	0.0375	0.05	0	0	2.35	0	0	1.16	0	2.35	0.5875	0.8775	0.929	0.269278	0.957385
100039029	LOC100039029	0	0	0.65	1.76	0	0	0.26	0	0.6025	0.065	0	0	0.38	1.08	0	0	0.17	0	0.365	0.0425	0	0	2.16	6.13	0	0	0.96	0	2.0725	0.24	0.241745	-3.60377	0.489252
100039030	Gm2012	0	0.19	0.32	0.19	0.2	0.22	0	0	0.175	0.105	0	0.08	0.19	0.12	0.12	0.13	0	0	0.0975	0.0625	0	1.11	2.9	1.86	2.05	2.2	0	0	1.4675	1.0625	0.862329	-0.336863	0.946485
100039042	Gm2016	0.15	0	0.08	0.17	0.04	0.14	0	0	0.1	0.045	0.06	0	0.05	0.11	0.03	0.09	0	0	0.055	0.03	1.67	0	1.61	3.91	1.02	3.2	0	0	1.7975	1.055	0.743666	-0.631892	0.889536
100039045	Gm10471	0.21	0.26	0.56	0.3	0.52	0.4	0.79	0.42	0.3325	0.5325	0.09	0.12	0.33	0.19	0.32	0.25	0.5	0.27	0.1825	0.335	4.64	7.19	23.39	13.57	24.47	18.7	37.56	19.73	12.1975	25.115	0.191374	0.800478	0.429559
100039052	Gm2022	0.14	0	0.22	0.28	0.19	0.43	0.26	0.25	0.16	0.2825	0.06	0	0.13	0.18	0.12	0.26	0.16	0.16	0.0925	0.175	1.65	0	4.69	6.6	4.59	10.24	6.28	6.01	3.235	6.78	0.323741	0.994297	0.57443
100039054	Mup12	0	0	0.19	0	0	0	0	0	0.0475	0	0	0	0.11	0	0	0	0	0	0.0275	0	0	0	1.76	0	0	0	0	0	0.44	0	0.759283	-1.08284	0.889536
100039060	Gm2026	31.03	34.52	4.25	4.21	5.43	4.65	3.92	4.81	18.5025	4.7025	12.87	15.35	2.49	2.6	3.36	2.86	2.5	3.01	8.3275	2.9325	759.43	1023.07	211.97	223.52	299.33	255.45	216.36	258.52	554.497	257.415	0.00833122	-1.61052	0.0669301
100039078	Gm2036	0	1.57	0.99	1.92	1.37	2.39	1.38	2.41	1.12	1.8875	0	0.7	0.58	1.19	0.85	1.47	0.88	1.51	0.6175	1.1775	0	2	2	4	3.01	5	3	5	2	4.0025	0.51446	0.703562	0.73773
100039087	Gm2042	5801.46	6154.99	2367.96	1743.1	898.56	942.06	1163.73	1058.66	4016.88	1015.75	2406.9	2737.46	1390.37	1075.99	556.39	580.66	742.87	662.92	1902.68	635.71	63908.9	85071.1	49425.3	39400.1	19332.3	21503.3	26565.8	23625.3	59451.3	22756.7	9.97e-06	-1.79812	0.000811
100039100	Gm2046	0	0	0	0	0	0.12	0	0.14	0	0.065	0	0	0	0	0	0.08	0	0.09	0	0.0425	0	0	0	0	0	1.1	0	1.29	0	0.5975	0.756002	1.09663	0.889536
100039120	Gm14525	0.77	0	0	0	0.2	0.04	0	0.44	0.1925	0.17	0.32	0	0	0	0.12	0.02	0	0.28	0.08	0.105	3.69	0	0	0	2.06	0.37	0	4.44	0.9225	1.7175	0.876992	0.404335	0.953172
100039123	Gm14295	26.28	28.53	4.27	6.4	7.91	9.88	5.92	6.95	16.37	7.665	10.9	12.69	2.51	3.95	4.9	6.09	3.78	4.35	7.5125	4.78	636.43	1061.62	106.62	169.82	252.71	224.81	187.41	195.22	493.623	215.037	0.0152143	-1.72087	0.0954774
100039139	Ccdc152	0	0	1.52	1.64	1.7	1.14	1.18	1.41	0.79	1.3575	0	0	0.89	1.01	1.06	0.7	0.75	0.88	0.475	0.8475	0	0	18.62	17.78	19.11	12	13.43	14	9.1	14.635	0.618854	0.547816	0.812339
100039177	Mup16	0	0	0	0.68	0.47	0.35	1.27	0.53	0.17	0.655	0	0	0	0.42	0.29	0.22	0.81	0.33	0.105	0.4125	0	0	0	6.57	4.74	3.51	12.84	5.21	1.6425	6.575	0.214489	1.83807	0.456892
100039206	Mup17	1.16	1.35	1.45	2.64	1.65	0.9	2	1.64	1.65	1.5475	0.48	0.6	0.85	1.63	1.02	0.55	1.28	1.03	0.89	0.97	5.54	7.94	13.23	25.63	17.08	8.97	20.4	16.59	13.085	15.76	0.975741	0.019361	0.985824
100039210	Gm2102	4.94	4.36	5.03	4.82	6.46	3.32	2.77	3.7	4.7875	4.0625	2.05	1.94	2.95	2.97	4	2.05	1.77	2.31	2.4775	2.5325	93	101	179	185	260	132	112	146	139.5	162.5	0.740596	-0.116063	0.889536
100039239	Gm2115	0	0	0.48	0.06	0.01	0.18	0.04	0.04	0.135	0.0675	0	0	0.28	0.04	0.01	0.11	0.03	0.03	0.08	0.045	0	0	29	4	1	12	3	3	8.25	4.75	0.511896	-0.965225	0.735551
100039240	Gm10058	0	0	0	0.51	0	1.16	0.93	0	0.1275	0.5225	0	0	0	0.31	0	0.71	0.59	0	0.0775	0.325	0	0	0	4.95	0	11.6	9.54	0	1.2375	5.285	0.333604	2.1822	0.58261
100039252	Gm12693	0	0	0.06	0.06	0.05	0	0	0	0.03	0.0125	0	0	0.03	0.03	0.03	0	0	0	0.015	0.0075	0	0	1.04	1.12	1.04	0	0	0	0.54	0.26	0.764662	-1.02449	0.890361
100039284	Gm2137	0	0	0	0.14	0.1	0	0.06	0	0.035	0.04	0	0	0	0.08	0.06	0	0.04	0	0.02	0.025	0	0	0	2	1.5	0	1	0	0.5	0.625	0.920982	-0.316932	0.953821
100039315	Pramel51	9918.95	10313.5	2993.31	1690.33	866.35	932.68	1127.61	1019.98	6229.02	986.655	4115.16	4586.97	1757.55	1043.41	536.45	574.87	719.81	638.7	2875.77	617.457	101644	130224	60089.5	37886.9	20357	21713.8	26695.7	23530.8	82461	23074.3	4.25e-06	-2.2824	0.000418
100039319	H2ab1	0	0	0.5	1.48	0.47	0	1.42	0.5	0.495	0.5975	0	0	0.3	0.91	0.29	0	0.91	0.31	0.3025	0.3775	0	0	1	3	1	0	3	1	1	1.25	0.932675	0.164494	0.959883
100039350	Gm16500	246.12	235.4	58.7	49.52	48.85	44.51	44.42	46.85	147.435	46.1575	102.11	104.7	34.47	30.57	30.25	27.44	28.36	29.34	67.9625	28.8475	913.58	1075.93	416.29	373.67	387.28	344.66	352	360.58	694.867	361.13	0.00423888	-1.40673	0.0433934
100039441	Gm2237	0	0.32	0.13	0.04	0.12	0.21	0.13	0	0.1225	0.115	0	0.14	0.08	0.02	0.08	0.13	0.08	0	0.06	0.0725	0	1.42	4.25	1.27	1	1.85	1	0	1.735	0.9625	0.472243	-1.25979	0.705146
100039467	Gm10487	0	0	0	0	0	0	0	0.63	0	0.1575	0	0	0	0	0	0	0	0.39	0	0.0975	0	0	0	0	0	0	0	6.42	0	1.605	0.437343	2.66738	0.676224
100039478	Gm11810	0	0	0	0.54	0.52	1.09	0	0	0.135	0.4025	0	0	0	0.34	0.32	0.67	0	0	0.085	0.2475	0	0	0	1	1.01	2.01	0	0	0.25	0.755	0.779226	0.896264	0.896192
100039479	Vmn1r186	0.38	0	0	0.91	0	0	0	0.8	0.3225	0.2	0.16	0	0	0.56	0	0	0	0.5	0.18	0.125	1.85	0	0	9.06	0	0	0	8.12	2.7275	2.03	0.830604	-0.52914	0.92705
100039499	Vmn1r187	0.18	0.94	0.06	0.18	0.2	0.07	0.07	0.09	0.34	0.1075	0.08	0.42	0.03	0.11	0.12	0.04	0.04	0.05	0.16	0.0625	2.5	11.32	1.51	5	3.6	2	2	2.5	5.0825	2.525	0.16337	-1.50276	0.393823
100039532	Gm10029	8.4	6.64	7.79	15.05	66.18	17.59	27.67	31.18	9.47	35.655	3.48	2.95	4.58	9.29	40.98	10.84	17.66	19.52	5.075	22.25	13.56	13.2	24.41	49.09	227.45	58.18	94.39	102.29	25.065	120.578	0.000364	1.97235	0.0100365
100039596	Tcf24	0	0	0.02	0.55	0.13	0.09	0.23	0.07	0.1425	0.13	0	0	0.01	0.34	0.08	0.06	0.15	0.05	0.0875	0.085	0	0	1	30	7	5	13	4	7.75	7.25	0.875911	-0.223533	0.953172
100039672	Msmp	0	0	0.16	3.07	2.96	0.72	2.69	2.23	0.8075	2.15	0	0	0.09	1.9	1.83	0.44	1.72	1.4	0.4975	1.3475	0	0	1.13	23.5	23.76	5.61	21.62	17.39	6.1575	17.095	0.319039	1.29827	0.569899
100039674	Gm10634	0.24	0.14	0.61	0.29	0.29	0.12	0.2	0.19	0.32	0.2	0.1	0.06	0.36	0.18	0.18	0.08	0.13	0.12	0.175	0.1275	2.85	2.65	13	7.19	7	3	6.28	5	6.4225	5.32	0.596591	-0.453834	0.797927
100039707	Mthfsl	26.66	49.2	271.99	211.27	245.02	203.36	241.8	243.39	139.78	233.393	11.06	21.88	159.7	130.42	151.72	125.35	154.35	152.41	80.765	145.958	148.02	267.51	2167.12	1778.79	2157.68	1737.54	2101.33	2063.37	1090.36	2014.98	0.302949	0.694	0.554301
100039763	Gm2411	0	0	1.52	1.12	1.85	0	1.55	1.1	0.66	1.125	0	0	0.89	0.69	1.14	0	0.99	0.69	0.395	0.705	0	0	12.39	9.59	16.66	0	14.01	9.61	5.495	10.07	0.61665	0.728411	0.812339
100039781	Hrct1	0	0	0.11	0.1	0	0	0	0.1	0.0525	0.025	0	0	0.06	0.06	0	0	0	0.06	0.03	0.015	0	0	1	1	0	0	0	1	0.5	0.25	0.76297	-1.0246	0.890134
100039786	Gm2423	30.49	28.84	33.3	26.13	32.71	29.63	19.57	27.38	29.69	27.3225	12.65	12.83	19.55	16.13	20.25	18.26	12.5	17.15	15.29	17.04	272.69	317.65	564.72	476.37	625.31	557.37	375.4	512.57	407.858	517.663	0.95924	0.0135204	0.975175
100039789	Gm12407	0	0.64	1.02	0.35	1.16	0.42	0.18	0.63	0.5025	0.5975	0	0.29	0.6	0.22	0.72	0.26	0.12	0.39	0.2775	0.3725	0	2.59	6.36	2.35	8.09	2.84	1.26	4.24	2.825	4.1075	0.822405	0.270308	0.922872
100039794	Gm2427	4.64	3.72	0.39	0.11	0.16	0.23	0.08	0.13	2.215	0.15	1.92	1.65	0.23	0.07	0.1	0.14	0.05	0.08	0.9675	0.0925	30.15	29.75	4.81	1.49	2.27	3.1	1.05	1.82	16.55	2.06	0.00126474	-3.74273	0.0210573
100039795	Ildr2	0	0.19	0	0	0.02	0	0	0.01	0.0475	0.0075	0	0.08	0	0	0.01	0	0	0.01	0.02	0.005	0	12	0	0	2	0	0	1	3	0.75	0.290997	-2.58943	0.542036
100039815	Gm2436	0	0	0	0.12	0.05	0.19	0.26	0.1	0.03	0.15	0	0	0	0.07	0.03	0.12	0.16	0.06	0.0175	0.0925	0	0	0	2.49	1.21	4.27	5.79	2.17	0.6225	3.36	0.187579	2.30326	0.424749
100039830	Gm2446	0	0	0	0.12	0.05	0.19	0.26	0.1	0.03	0.15	0	0	0	0.07	0.03	0.12	0.16	0.06	0.0175	0.0925	0	0	0	2.49	1.21	4.27	5.79	2.17	0.6225	3.36	0.187579	2.30326	0.424749
100039863	Gm13306	0.2	0.15	0.74	0	0	0	0	0	0.2725	0	0.08	0.06	0.44	0	0	0	0	0	0.145	0	0.46	0.64	4.22	0	0	0	0	0	1.33	0	0.450267	-2.62003	0.687577
100039890	Gm15093	0	0	0.31	0	0.16	0	0	0	0.0775	0.04	0	0	0.18	0	0.1	0	0	0	0.045	0.025	0	0	7.46	0	4.5	0	0	0	1.865	1.125	0.729468	-1.08082	0.889325
100039899	Tex13d	0	0	0	0.03	0	0	0	0	0.0075	0	0	0	0	0.02	0	0	0	0	0.005	0	0	0	0	1	0	0	0	0	0.25	0	0.759283	-1.08284	0.889536
100039934	Gm15085	0	0	0	0	0	0.3	0.15	0	0	0.1125	0	0	0	0	0	0.18	0.1	0	0	0.07	0	0	0	0	0	8.01	4.25	0	0	3.065	0.20014	3.69537	0.439322
100039953	Gfy	0.17	0	0.36	0.54	0.08	0.4	0.24	0.24	0.2675	0.24	0.07	0	0.21	0.33	0.05	0.25	0.15	0.15	0.1525	0.15	2	0	8	13	2	10	6	6	5.75	6	0.888431	-0.147461	0.953172
100039968	Tmem35b	18.14	15.1	201.75	294.72	271.43	304.61	271.27	280.69	132.428	282	7.52	6.72	118.46	181.93	168.07	187.76	173.17	175.77	78.6575	176.192	119	122	2515	3939	3806	4195	3812	3845	1673.75	3914.5	0.214907	1.06185	0.457272
100040016	Rhox2e	0	0	0	0	0	0	0	0.12	0	0.03	0	0	0	0	0	0	0	0.08	0	0.02	0	0	0	0	0	0	0	1	0	0.25	0.918895	0.359834	0.953172
100040018	Gmfg-ps	0	0	0	0.19	0	0	0	0	0.0475	0	0	0	0	0.12	0	0	0	0	0.03	0	0	0	0	1	0	0	0	0	0.25	0	0.759283	-1.08284	0.889536
100040020	Gm15143	0	0	0	0	0	0	0	0.09	0	0.0225	0	0	0	0	0	0	0	0.06	0	0.015	0	0	0	0	0	0	0	1	0	0.25	0.918895	0.359834	0.953172
100040201	Gm10229	0	0	0	0	0	0	0.56	0.38	0	0.235	0	0	0	0	0	0	0.35	0.24	0	0.1475	0	0	0	0	0	0	3	2	0	1.25	0.470331	2.48429	0.703716
100040208	Gm2663	0	0	0	0	1	0	0	0.31	0	0.3275	0	0	0	0	0.62	0	0	0.19	0	0.2025	0	0	0	0	10	0	0	3	0	3.25	0.201307	3.69806	0.440607
100040233	Gm10334	1.32	0	14.2	50.98	47.51	40.05	48.6	44.32	16.625	45.12	0.55	0	8.34	31.47	29.42	24.68	31.02	27.75	10.09	28.2175	5.76	0	119.48	464.78	447.2	374.3	461.57	412.1	147.505	423.793	0.360804	1.38095	0.608435
100040260	Atf1-ps	1.06	0.7	0.71	0.49	0	0	0.15	0.23	0.74	0.095	0.44	0.31	0.42	0.3	0	0	0.1	0.14	0.3675	0.06	6.16	4.99	7.82	5.73	0	0	1.89	2.78	6.175	1.1675	0.00980368	-3.21659	0.0734916
100040298	Gm15501	88.28	82.45	151.4	175.26	112.88	260.64	173.61	181.5	124.347	182.157	36.63	36.67	88.89	108.19	69.89	160.65	110.82	113.65	67.595	113.752	370.23	424.83	1146.24	1408.45	948.18	2098.96	1439.27	1455.81	837.438	1485.56	0.204556	0.574471	0.445017
100040299	Gm2696	0	0	0	0	0	0.12	0	0	0	0.03	0	0	0	0	0	0.07	0	0	0	0.0175	0	0	0	0	0	1	0	0	0	0.25	0.918895	0.359834	0.953172
100040416	Rpl13-ps6	0	0.66	1.87	1.44	2.96	2.39	1.88	0.89	0.9925	2.03	0	0.29	1.1	0.89	1.83	1.47	1.2	0.56	0.57	1.265	0	3.06	13.44	10.96	23.73	18.72	15.09	6.92	6.865	16.115	0.249087	1.00755	0.496688
100040462	Mndal	0.09	0.07	0	0.03	0	0	0.05	0	0.0475	0.0125	0.04	0.03	0	0.02	0	0	0.03	0	0.0225	0.0075	1	1.01	0	1.35	0	0	3.13	0	0.84	0.7825	0.897405	-0.311751	0.953172
100040500	Gm2808	1.4	1.51	0.61	0.77	0.35	0.86	0.74	0.42	1.0725	0.5925	0.58	0.67	0.36	0.48	0.21	0.53	0.47	0.26	0.5225	0.3675	57.09	75.48	46.84	64.16	30.02	73.57	64.33	36.21	60.8925	51.0325	0.181113	-0.624349	0.417015
100040531	Dynlt1f	9.6	6.85	18.54	26.8	83.41	37.05	50.04	41.72	15.4475	53.055	3.98	3.05	10.89	16.55	51.65	22.84	31.94	26.12	8.6175	33.1375	40.66	35.75	148.66	230.04	753.39	327.09	451.57	366.61	113.778	474.665	0.00119703	1.82087	0.0202603
100040545	Gm2832	0.08	0.11	0.02	0	0	0	0	0	0.0525	0	0.03	0.05	0.01	0	0	0	0	0	0.0225	0	0.69	1.5	0.49	0	0	0	0	0	0.67	0	0.759283	-1.08284	0.889536
100040563	Dynlt1c	16.36	9.56	38.39	60.87	216.56	93.81	103.09	143.77	31.295	139.308	6.79	4.25	22.54	37.57	134.09	57.82	65.81	90.03	17.7875	86.9375	55.75	40.1	255.2	429.61	1587.6	673.92	754.89	1027.97	195.165	1011.1	0.000776	2.14487	0.0157672
100040591	Kcnj13	0.25	0.12	0.16	0.17	0.18	0.26	0.14	0.26	0.175	0.21	0.1	0.05	0.09	0.11	0.11	0.16	0.09	0.16	0.0875	0.13	5	3	6	8	11.95	11	6	11	5.5	9.9875	0.465339	0.482583	0.699951
100040599	Gm15319	0	0	0	0	0	0	0	0.06	0	0.015	0	0	0	0	0	0	0	0.04	0	0.01	0	0	0	0	0	0	0	2	0	0.5	0.753756	1.10682	0.889536
100040608	Fancf	0	0	0.06	0.28	0.63	0.27	0.22	0.23	0.085	0.3375	0	0	0.04	0.17	0.39	0.17	0.14	0.14	0.0525	0.21	0	0	1.2	6	14	6	5	5	1.8	7.5	0.127875	1.84571	0.343737
100040671	Gm2897	0	0.34	0.16	0	0.05	0.08	0.16	0.12	0.125	0.1025	0	0.15	0.09	0	0.03	0.05	0.1	0.08	0.06	0.065	0	3.24	3.82	0	1.21	1.98	4.2	1	1.765	2.0975	0.956169	-0.0874805	0.97311
100040682	Esd-ps	0	0	0	0	0.19	0	0.2	0.15	0	0.135	0	0	0	0	0.12	0	0.13	0.1	0	0.0875	0	0	0	0	2.02	0	2.17	1.61	0	1.45	0.406184	2.41658	0.648772
100040766	Mroh2a	0	0	0	0	0	0.02	0	0	0	0.005	0	0	0	0	0	0.01	0	0	0	0.0025	0	0	0	0	0	1.01	0	0	0	0.2525	0.918895	0.359834	0.953172
100040771	Gm2959	0	0	0.54	0.21	0	0	0	0.15	0.1875	0.0375	0	0	0.32	0.13	0	0	0	0.1	0.1125	0.025	0	0	6.15	2.65	0	0	0	1.93	2.2	0.4825	0.254918	-2.89596	0.502968
100040843	Cyp4a32	0	0	0	0	0	0.04	0	0	0	0.01	0	0	0	0	0	0.02	0	0	0	0.005	0	0	0	0	0	1	0	0	0	0.25	0.918895	0.359834	0.953172
100040854	Gm13040	0	0	0.1	0	0	0	0	0	0.025	0	0	0	0.06	0	0	0	0	0	0.015	0	0	0	2.64	0	0	0	0	0	0.66	0	0.61985	-1.7492	0.812339
100040861	Gm13057	0	0	0.1	0	0	0	0	0	0.025	0	0	0	0.06	0	0	0	0	0	0.015	0	0	0	2.64	0	0	0	0	0	0.66	0	0.61985	-1.7492	0.812339
100040870	Gm3005	0.09	0	0.05	0	0	0	0	0.02	0.035	0.005	0.04	0	0.03	0	0	0	0	0.01	0.0175	0.0025	1.27	0	1.21	0	0	0	0	0.45	0.62	0.1125	0.607009	-1.81219	0.805416
100040885	Pramel33	1.26	0.18	1.12	2.95	1.32	1.16	1.4	1.57	1.3775	1.3625	0.52	0.08	0.66	1.82	0.82	0.71	0.89	0.98	0.77	0.85	15.53	2.66	26.09	73.91	34.63	30.02	36.97	40.47	29.5475	35.5225	0.951539	0.0454497	0.970197
100040899	Gm15142	0	0	0	0	0	0.11	0.22	0	0	0.0825	0	0	0	0	0	0.07	0.14	0	0	0.0525	0	0	0	0	0	1	2	0	0	0.75	0.616298	1.74351	0.81223
100040937	Cldn34b1	0	0	0.18	0.43	0.04	0.19	0.29	0.34	0.1525	0.215	0	0	0.1	0.27	0.02	0.12	0.18	0.22	0.0925	0.135	0	0	2.08	5.43	0.49	2.46	3.8	4.41	1.8775	2.79	0.903199	0.202663	0.953172
100040961	Gm10145	0	0.6	0	0	0.66	0	0.16	0.11	0.15	0.2325	0	0.27	0	0	0.41	0	0.1	0.07	0.0675	0.145	0	2.55	0	0	4.82	0	1.19	0.79	0.6375	1.7	0.781823	0.774132	0.897892
100040981	Pramel36	0.6	0.25	0.16	0.19	0.07	0.07	0.06	0.06	0.3	0.065	0.25	0.11	0.09	0.12	0.04	0.04	0.04	0.04	0.1425	0.04	5.84	3	2.93	3.89	1.47	1.44	1.33	1.33	3.915	1.3925	0.0807197	-2.10689	0.263583
100041032	Pramel38	0	0.66	1.78	2.96	2.27	1.36	1.48	0.91	1.35	1.505	0	0.29	1.04	1.83	1.41	0.84	0.94	0.57	0.79	0.94	0	7.64	31.92	57.12	45.95	27.09	29.97	17.95	24.17	30.24	0.905252	0.110693	0.953172
100041057	LOC100041057	0.33	0.42	4.22	3.93	3.14	3.12	2.45	2.71	2.225	2.855	0.14	0.19	2.48	2.43	1.95	1.93	1.57	1.7	1.31	1.7875	5.34	8.49	106.49	109.74	91.89	90.97	71.78	76.77	57.515	82.8525	0.669677	0.336011	0.845538
100041077	Gm13102	0.1	0	0.18	0	0	0.19	0	0	0.07	0.0475	0.04	0	0.1	0	0	0.12	0	0	0.035	0.03	1	0	3.23	0	0	6.21	0	0	1.0575	1.5525	0.919646	0.267296	0.953659
100041102	Pramel42	0.99	0	0	0.56	0.71	0.31	0	0.16	0.3875	0.295	0.41	0	0	0.35	0.44	0.19	0	0.1	0.19	0.1825	13.02	0	0	14.65	19.42	8.24	0	4.21	6.9175	7.9675	0.869168	-0.254882	0.950706
100041106	Gm3141	0	0.08	0.01	0.07	0	0	0.12	0.01	0.04	0.0325	0	0.04	0.01	0.04	0	0	0.07	0	0.0225	0.0175	0	0.96	0.24	1.31	0.01	0	2.45	0.15	0.6275	0.6525	0.900557	0.440405	0.953172
100041115	Pramel43	0.45	0	0	0	0	0	0	0	0.1125	0	0.19	0	0	0	0	0	0	0	0.0475	0	4.49	0	0	0	0	0	0	0	1.1225	0	0.379847	-3.02896	0.626451
100041121	Gm10144	0.81	0	0	0	0	0	0	0	0.2025	0	0.34	0	0	0	0	0	0	0	0.085	0	5	0	0	0	0	0	0	0	1.25	0	0.328902	-3.35463	0.577688
100041146	Gm15448	0	0.11	0.17	0	0	0.04	0	0.05	0.07	0.0225	0	0.05	0.1	0	0	0.03	0	0.03	0.0375	0.015	0	1.56	4.72	0	0	1	0	1.52	1.57	0.63	0.506863	-1.57075	0.73175
100041151	Gm3636	0.79	1.26	1.15	0.78	0.1	1.02	1.13	0.71	0.995	0.74	0.33	0.56	0.67	0.48	0.06	0.63	0.72	0.44	0.51	0.4625	15	26.98	41	30	4	32.74	46	28	28.245	27.685	0.659607	-0.299396	0.83754
100041179	Gm3183	0	0	0	0	0	0.35	0	0	0	0.0875	0	0	0	0	0	0.21	0	0	0	0.0525	0	0	0	0	0	8.06	0	0	0	2.015	0.372179	3.05414	0.620108
100041187	Olfr596	0.35	0	0.2	0	0	0	0.18	0	0.1375	0.045	0.15	0	0.12	0	0	0	0.12	0	0.0675	0.03	1.82	0	2	0	0	0	2	0	0.955	0.5	0.773458	-0.845205	0.892239
100041194	Ahnak2	0.45	0	0	0	0.01	0.01	0	0	0.1125	0.005	0.19	0	0	0	0.01	0	0	0	0.0475	0.0025	35	0	0	0	2	1	0	0	8.75	0.75	0.0648522	-4.20961	0.231466
100041224	Gm3213	0	0.74	0.24	0.67	0.21	0.66	0.21	0	0.4125	0.27	0	0.33	0.14	0.42	0.13	0.41	0.14	0	0.2225	0.17	0	2	1	3	1	3	1	0	1.5	1.25	0.721423	-0.576788	0.884247
100041230	H4c17	0	0	0	0	1.26	0	1.36	0	0	0.655	0	0	0	0	0.78	0	0.87	0	0	0.4125	0	0	0	0	3.71	0	3.99	0	0	1.925	0.434447	2.68381	0.674002
100041253	Gm16513	1.32	0.67	2.28	2.3	1.27	2.32	1.21	1.83	1.6425	1.6575	0.55	0.3	1.34	1.42	0.78	1.43	0.77	1.14	0.9025	1.03	25.1	15.66	82.18	89.43	51.46	92.95	49.42	72.97	53.0925	66.7	0.897117	0.0705715	0.953172
100041264	Pramel46	0.19	0.49	0	0	0	0	0	0	0.17	0	0.08	0.22	0	0	0	0	0	0	0.075	0	1.86	5.88	0	0	0	0	0	0	1.935	0	0.260845	-3.5667	0.509465
100041273	Ndufb4c	0	2.01	10.02	14.89	23.4	20.96	19.62	27.09	6.73	22.7675	0	0.89	5.88	9.19	14.49	12.92	12.52	16.97	3.99	14.225	0	4.8	37.57	58.5	96.85	83.8	80.7	107.5	25.2175	92.2125	0.060036	1.70665	0.221413
100041283	Gm3252	0	0.22	0.1	0	0	0	0	0.06	0.08	0.015	0	0.1	0.06	0	0	0	0	0.04	0.04	0.01	0	1.2	1.35	0	0	0	0	1	0.6375	0.25	0.740923	-1.09042	0.889536
100041294	Supt4b	0	0	0.17	0	0.73	0.31	0.06	0.15	0.0425	0.3125	0	0	0.1	0	0.45	0.19	0.04	0.1	0.025	0.195	0	0	1.13	0	5.47	2.28	0.43	1.13	0.2825	2.3275	0.302732	2.29178	0.55407
100041296	Pramel47	50.64	81.9	53.41	46.33	17.96	27.99	27.95	24.35	58.07	24.5625	21.01	36.43	31.36	28.6	11.12	17.25	17.84	15.25	29.35	15.365	747.59	1489.31	1492.17	1395.28	567.04	871.36	885.9	754.23	1281.09	769.633	0.00132239	-1.06556	0.0215677
100041306	Gm3264	0	0	0.06	0	0	0	0	0	0.015	0	0	0	0.04	0	0	0	0	0	0.01	0	0	0	1.52	0	0	0	0	0	0.38	0	0.759283	-1.08284	0.889536
100041354	Gm3286	7.75	5.65	6.27	10.01	8.88	11.39	6.45	9.79	7.42	9.1275	3.21	2.51	3.68	6.18	5.5	7.02	4.12	6.13	3.895	5.6925	100.56	89	159.33	287.61	263.76	335.06	189.29	290.96	159.125	269.767	0.227777	0.461544	0.471788
100041379	Zfp980	96.77	119.87	25.01	18.42	19.73	14.22	12.47	15.07	65.0175	15.3725	40.15	53.31	14.69	11.37	12.22	8.77	7.96	9.44	29.88	9.5975	2585.81	3945.15	1262.92	1004.6	1127.54	802.63	716.1	846.3	2199.62	873.143	0.000684	-1.81469	0.0145458
100041420	Gm3325	3.03	3.11	0.12	0.13	0.14	0.07	0.07	0.02	1.5975	0.075	1.26	1.38	0.07	0.08	0.08	0.04	0.04	0.02	0.6975	0.045	88.18	111.19	6.62	9.44	11.01	5.34	5.72	1	53.8575	5.7675	0.000157	-3.8465	0.00555204
100041433	Zfp981	86.72	116.35	20.83	16.11	15.82	12.65	9.93	12.91	60.0025	12.8275	35.98	51.75	12.23	9.94	9.8	7.8	6.34	8.09	27.475	8.0075	1708.73	2827.33	780.68	651.53	672.67	530.85	424.67	537.86	1492.07	541.513	0.000472	-1.95135	0.0117397
100041449	Cyp3a59	0.04	0	0.04	0	0	0.02	0.02	0	0.02	0.01	0.02	0	0.03	0	0	0.01	0.01	0	0.0125	0.005	1	0	2	0	0	1	1	0	0.75	0.5	0.720629	-0.894543	0.883855
100041515	Gm3383	0	0.22	0	0	0.12	0	0	0	0.055	0.03	0	0.1	0	0	0.08	0	0	0	0.025	0.02	0	3.07	0	0	2.66	0	0	0	0.7675	0.665	0.740521	-1.15009	0.889536
100041546	Ly6c2	0	0	0	0	0.22	0	0.5	0.13	0	0.2125	0	0	0	0	0.13	0	0.32	0.08	0	0.1325	0	0	0	0	2	0	4.6	1.19	0	1.9475	0.269988	2.93622	0.519595
100041554	Gm3404	0	0	0.08	0	0	0.07	0	0	0.02	0.0175	0	0	0.05	0	0	0.05	0	0	0.0125	0.0125	0	0	1	0	0	1	0	0	0.25	0.25	0.918521	-0.3615	0.953172
100041574	9030025P20Rik	0.69	0.2	0.08	0.22	0.2	0.29	0.27	0.2	0.2975	0.24	0.29	0.09	0.05	0.13	0.13	0.18	0.17	0.12	0.14	0.15	9.12	3.25	2.14	4.01	4.5	5.88	5.78	3.75	4.63	4.9775	0.575287	-0.502354	0.784258
100041581	Zkscan16	18.95	17.28	12.29	10.9	10.3	4.63	9.78	7.77	14.855	8.12	7.86	7.68	7.22	6.73	6.38	2.85	6.24	4.87	7.3725	5.085	939	1047	1137	1091	1076	484	1031	798	1053.5	847.25	0.0470576	-0.671794	0.191364
100041585	Amd2	0.45	0.31	1.82	2.69	1.3	0.77	1.64	0.95	1.3175	1.165	0.19	0.14	1.07	1.66	0.8	0.48	1.05	0.59	0.765	0.73	9.48	8.16	72.84	116.15	58.76	34.52	74.43	41.99	51.6575	52.425	0.828	-0.164296	0.925907
100041596	Gal3st2b	0	1.6	0.2	0.31	0.21	0.8	0.14	0.32	0.5275	0.3675	0	0.71	0.12	0.19	0.13	0.49	0.09	0.2	0.255	0.2275	0	13.57	2.58	4.39	8.22	12.61	2.05	4.61	5.135	6.8725	0.995824	0.00591934	0.99805
100041621	Gm3435	0.43	0	0	0	0	0	0	0	0.1075	0	0.18	0	0	0	0	0	0	0	0.045	0	4.53	0	0	0	0	0	0	0	1.1325	0	0.379847	-3.02896	0.626451
100041658	Mup7	2.63	0.79	0.83	1.13	0.29	0.18	1.31	0	1.345	0.445	1.09	0.35	0.49	0.7	0.18	0.11	0.83	0	0.6575	0.28	14.53	5.35	8.74	12.69	3.46	2.26	15.45	0	10.3275	5.2925	0.231314	-1.26605	0.476611
100041677	Zfp984	28.05	39.4	31.79	19.67	31.36	19.79	19.54	23.35	29.7275	23.51	11.64	17.52	18.67	12.14	19.42	12.2	12.47	14.62	14.9925	14.6775	718.75	1284.42	1344.22	993.47	1526.66	937.24	966.97	1129.07	1085.21	1139.98	0.33117	-0.296005	0.579767
100041678	Gm3500	0	0.33	0	0	0.2	0	0.1	0	0.0825	0.075	0	0.15	0	0	0.12	0	0.07	0	0.0375	0.0475	0	5.09	0	0	1	0	0.51	0	1.2725	0.3775	0.438229	-2.57093	0.676955
100041680	Gm3470	0.08	0	0	0.04	0	0.04	0	0	0.03	0.01	0.03	0	0	0.03	0	0.03	0	0	0.015	0.0075	1.13	0	0	1.23	0	1.28	0	0	0.59	0.32	0.741371	-1.08525	0.889536
100041687	Mup8	0	0	0	0	0	0	0	0.13	0	0.0325	0	0	0	0	0	0	0	0.08	0	0.02	0	0	0	0	0	0	0	1.32	0	0.33	0.918895	0.359834	0.953172
100041708	LOC100041708	0.82	1.36	1.07	2.38	0.91	2.34	1.34	2.8	1.4075	1.8475	0.34	0.6	0.63	1.47	0.57	1.44	0.86	1.75	0.76	1.155	9.99	15.86	16.91	29.76	9.83	25.83	14.03	27.86	18.13	19.3875	0.740863	-0.189855	0.889536
100041712	LOC100041712	0	0	0.49	0.84	0	0	0.78	0.77	0.3325	0.3875	0	0	0.29	0.52	0	0	0.5	0.48	0.2025	0.245	0	0	10.63	19.45	0	0	19.17	18.33	7.52	9.375	0.885115	0.266439	0.953172
100041722	1700049E17Rik2	4.64	7.49	7.09	4.45	3.77	1.46	3.2	2.83	5.9175	2.815	1.92	3.33	4.16	2.74	2.33	0.9	2.04	1.77	3.0375	1.76	51.92	109.13	154.63	106.12	91.37	36.39	79.58	70.31	105.45	69.4125	0.0322607	-0.926249	0.151792
100041734	4930522L14Rik	64.29	54.08	51.98	39.92	51.52	26.77	35.87	37.56	52.5675	37.93	26.67	24.05	30.52	24.64	31.9	16.5	22.9	23.52	26.47	23.705	1141.97	1201.69	1939.79	1624.04	2196.01	1119.91	1539.09	1573.61	1476.87	1607.15	0.43846	-0.217425	0.677061
100041735	Gm3488	0	0	0.05	0	0	0	0	0	0.0125	0	0	0	0.03	0	0	0	0	0	0.0075	0	0	0	1.24	0	0	0	0	0	0.31	0	0.759283	-1.08284	0.889536
100041749	Speer4f2	1.1	0	29.17	25.32	9.49	4.27	16.99	8.97	13.8975	9.93	0.46	0	17.13	15.63	5.87	2.63	10.85	5.62	8.305	6.2425	8	0	401.39	373.83	146.92	64.95	263.81	135.89	195.805	152.893	0.686391	-0.484601	0.857728
100041806	LOC100041806	1195.16	1400.29	883.69	713.53	564.27	579.23	530.81	573.66	1048.17	561.992	495.85	622.79	518.87	440.45	349.4	357.02	338.84	359.22	519.49	351.12	19988.2	28862.6	27880.5	24268.4	19942.6	20271.4	18910.4	19966.7	25249.9	19772.8	0.00271263	-0.718992	0.033378
100041811	Defa27	0	0	0.83	0	0	0	0	0	0.2075	0	0	0	0.49	0	0	0	0	0	0.1225	0	0	0	1	0	0	0	0	0	0.25	0	0.759283	-1.08284	0.889536
100041840	Gm10408	0	0	0.25	0	0	0.06	0	0.1	0.0625	0.04	0	0	0.15	0	0	0.04	0	0.06	0.0375	0.025	0	0	4.6	0	0	1.21	0	2	1.15	0.8025	0.827637	-0.609347	0.925785
100041874	Gm3558	0.2	0.51	0.82	0.22	0.07	0.13	0.16	0.14	0.4375	0.125	0.08	0.23	0.48	0.13	0.04	0.08	0.1	0.08	0.23	0.075	2.55	8.25	20.14	5.78	1.91	3.47	4.34	3.71	9.18	3.3575	0.040774	-1.93884	0.174728
100041903	LOC100041903	0.33	0	0	0.7	0.09	0.11	0.12	0	0.2575	0.08	0.14	0	0	0.43	0.05	0.07	0.07	0	0.1425	0.0475	2.28	0	0	9.85	1.3	1.62	1.73	0	3.0325	1.1625	0.254221	-2.12747	0.502401
100041953	Sap18b	452.4	556.48	1080.66	1037.85	767.77	1366.21	932.55	1034.96	781.847	1025.37	187.69	247.5	634.52	640.64	475.41	842.09	595.29	648.08	427.587	640.217	1887.09	2858.28	8600.61	8805	6841.3	11906.2	8310.76	8967.1	5537.74	9006.34	0.326522	0.456262	0.576233
100041958	Lamtor3-ps	0.24	0	0	0	0	0	0.22	0	0.06	0.055	0.1	0	0	0	0	0	0.14	0	0.025	0.035	1.25	0	0	0	0	0	1.65	0	0.3125	0.4125	0.918521	-0.3615	0.953172
100041979	Gm3604	12.26	17.62	5.07	4.01	3.58	1.99	2.73	2.75	9.74	2.7625	5.08	7.84	2.98	2.47	2.21	1.23	1.74	1.72	4.5925	1.725	292.56	491.36	235.87	204.19	210.31	127.57	159	167.33	305.995	166.053	0.00271141	-1.31449	0.033378
100042023	Gm10193	0.93	2.88	2.79	3.71	1.98	2.11	2.04	2.13	2.5775	2.065	0.39	1.28	1.64	2.29	1.22	1.3	1.3	1.34	1.4	1.29	1.51	5.76	8.76	12.16	6.82	7	6.99	7.03	7.0475	6.96	0.719971	-0.278697	0.883431
100042055	Gm10377	0	0	0.21	0.52	0.23	0.25	0.49	0.48	0.1825	0.3625	0	0	0.12	0.32	0.14	0.16	0.31	0.3	0.11	0.2275	0	0	1.81	4.76	2.23	2.39	4.68	4.5	1.6425	3.45	0.45825	1.05546	0.693315
100042074	Gm3650	1.25	0.71	1.75	0.94	2.31	0.49	1.24	0.74	1.1625	1.195	0.52	0.32	1.03	0.58	1.43	0.3	0.79	0.46	0.6125	0.745	9.52	6.64	25.24	14.53	37.49	7.89	20.22	11.8	13.9825	19.35	0.811091	0.163561	0.916103
100042100	Gm3667	0	0.24	0.04	0	0	0	0	0	0.07	0	0	0.11	0.02	0	0	0	0	0	0.0325	0	0	3.78	1.1	0	0	0	0	0	1.22	0	0.403372	-2.88773	0.647094
100042109	Gm10488	0	0.59	0	0	0	0	0	0	0.1475	0	0	0.26	0	0	0	0	0	0	0.065	0	0	3.4	0	0	0	0	0	0	0.85	0	0.463177	-2.54912	0.697897
100042118	Gm3678	0	0	1.3	0.3	0	0	0.17	0.49	0.4	0.165	0	0	0.76	0.18	0	0	0.11	0.31	0.235	0.105	0	0	4.17	1	0	0	0.59	1.64	1.2925	0.5575	0.429452	-2.22362	0.669189
100042130	Gm10376	0	0	0	0.1	0.15	0	0	0	0.025	0.0375	0	0	0	0.06	0.09	0	0	0	0.015	0.0225	0	0	0	1	1.49	0	0	0	0.25	0.3725	0.918521	-0.3615	0.953172
100042149	Gm3696	0.2	0	0.74	0.16	0	0.21	0.19	0.06	0.275	0.115	0.08	0	0.43	0.1	0	0.13	0.12	0.04	0.1525	0.0725	2.45	0	17.09	4.28	0	6.17	5.04	1.51	5.955	3.18	0.429137	-1.11484	0.668973
100042150	Nrg2	0	0	0	0.03	0.02	0	0.02	0.02	0.0075	0.015	0	0	0	0.02	0.01	0	0.01	0.02	0.005	0.01	0	0	0	1	1	0	0.99	1	0.25	0.7475	0.921129	0.342935	0.953821
100042165	Thoc2l	1.31	1.63	0.74	0.54	0.59	0.39	0.42	0.43	1.055	0.4575	0.54	0.73	0.44	0.33	0.36	0.24	0.27	0.27	0.51	0.285	85	128	89	70	80	53	58	58	93	62.25	0.0106938	-0.984484	0.0775398
100042225	Vmn2r130	0	0.44	0	0	0.13	0	0	0.03	0.11	0.04	0	0.2	0	0	0.08	0	0	0.02	0.05	0.025	0	9	0	0	4.8	0	0	1	2.25	1.45	0.558718	-1.45497	0.772281
100042235	Gm3739	0.43	0.05	0.38	0.39	0.51	0.78	0.58	0.54	0.3125	0.6025	0.18	0.02	0.22	0.24	0.31	0.48	0.37	0.34	0.165	0.375	8.42	1.35	8.39	9.77	11.55	23.23	19.53	16.15	6.9825	17.615	0.108716	1.0914	0.312824
100042295	Gm3776	1.28	0.35	0.25	0.61	0.18	0	0	0.28	0.6225	0.115	0.53	0.16	0.15	0.37	0.11	0	0	0.17	0.3025	0.07	6	2.01	2.25	5.79	1.82	0	0	2.7	4.0125	1.13	0.052411	-2.72815	0.203586
100042304	Gm38418	0	0	0.09	0	0	0	0	0	0.0225	0	0	0	0.05	0	0	0	0	0	0.0125	0	0	0	1	0	0	0	0	0	0.25	0	0.759283	-1.08284	0.889536
100042314	Gm10639	0.23	0	0.4	0.33	0.14	0.46	0.2	0.63	0.24	0.3575	0.1	0	0.24	0.2	0.09	0.28	0.13	0.39	0.135	0.2225	1.09	0	3.61	3.15	1.44	4.51	2	6.12	1.9625	3.5175	0.614782	0.627164	0.811279
100042335	Rps15a-ps5	7.63	5.79	147.53	157.96	213.8	149.84	171.33	176.94	79.7275	177.977	3.17	2.58	86.63	97.51	132.38	92.35	109.37	110.8	47.4725	111.225	13.49	12.6	504.67	564.46	804.72	543.72	640.62	637.12	273.805	656.545	0.236017	1.09884	0.482875
100042342	Gm10375	0	0	0	0	0	0	0.23	0	0	0.0575	0	0	0	0	0	0	0.15	0	0	0.0375	0	0	0	0	0	0	2.17	0	0	0.5425	0.741685	1.16173	0.889536
100042450	Smim17	0.29	0	0.04	0.07	0.03	0.07	0.1	0.07	0.1	0.0675	0.12	0	0.02	0.04	0.02	0.04	0.06	0.04	0.045	0.04	4	0	1	2	1	2	3	2	1.75	2	0.890511	-0.183519	0.953172
100042480	Nhsl2	0.12	0.08	0.05	0.06	0.09	0.05	0.05	0.07	0.0775	0.065	0.05	0.03	0.03	0.04	0.05	0.03	0.03	0.05	0.0375	0.04	15.74	12.57	11.07	17.02	26.4	13.51	15.21	21.6	14.1	19.18	0.888157	0.0704969	0.953172
100042499	Vmn2r55	0	0	0	0	0	0.14	0	0	0	0.035	0	0	0	0	0	0.08	0	0	0	0.02	0	0	0	0	0	4.78	0	0	0	1.195	0.552567	2.05548	0.766893
100042503	Ndufb4b	0	0	0	2.46	4.62	5.7	1.32	5.31	0.615	4.2375	0	0	0	1.52	2.86	3.51	0.84	3.32	0.38	2.6325	0	0	0	9.19	18.16	21.61	5.15	19.97	2.2975	16.2225	0.0441016	2.57727	0.183984
100042533	Gm11578	0	0	0.5	0.57	0.38	0.27	0.27	0.28	0.2675	0.3	0	0	0.3	0.35	0.23	0.16	0.18	0.18	0.1625	0.1875	0	0	8.71	10.69	7.36	5.14	5.38	5.34	4.85	5.805	0.935513	0.0946849	0.961457
100042555	Gm13305	0	0	0	0	0	0.03	0	0.05	0	0.02	0	0	0	0	0	0.02	0	0.03	0	0.0125	0	0	0	0	0	0.76	0	1.11	0	0.4675	0.918895	0.359834	0.953172
100042591	Vmn2r31	2.31	4.32	1.46	2.76	0.99	2.91	1.28	1.56	2.7125	1.685	0.96	1.92	0.86	1.71	0.62	1.79	0.82	0.98	1.3625	1.0525	37.94	86.18	44.72	91.16	35.16	97.9	45.07	52.94	65	57.7675	0.28711	-0.529715	0.538618
100042625	Gstp-ps	1.43	0.93	1.66	1.62	2.07	1.06	1.69	1.63	1.41	1.6125	0.59	0.41	0.97	1	1.28	0.65	1.08	1.02	0.7425	1.0075	42.57	34.19	93.29	98.76	131.76	66.51	108.34	102.27	67.2025	102.22	0.437171	0.317045	0.676205
100042636	Vmn2r34	0.23	0.29	0.06	0.32	0	0.17	0.07	0.04	0.225	0.07	0.1	0.13	0.04	0.19	0	0.1	0.05	0.03	0.115	0.045	3.6	4.79	1.78	10.12	0	5.45	2.49	1.32	5.0725	2.315	0.226377	-1.48507	0.470172
100042653	Vmn2r36	0.24	1.55	0.26	0.49	0.17	0.64	0.38	0.31	0.635	0.375	0.1	0.69	0.15	0.3	0.11	0.39	0.24	0.19	0.31	0.2325	3.81	29.73	7.7	15.7	5.8	21.43	12.84	10.09	14.235	12.54	0.499132	-0.549883	0.725962
100042698	Gm3973	1.1	1.49	0.61	1.05	0.8	1.04	1.03	0.42	1.0625	0.8225	0.46	0.66	0.36	0.65	0.49	0.64	0.66	0.26	0.5325	0.5125	15.8	17.76	7.45	20.82	23.96	25.29	22.21	10.92	15.4575	20.595	0.921668	0.0564272	0.95414
100042715	Gm3985	1.52	0.63	0.4	0	0.03	0	0.06	0.01	0.6375	0.025	0.63	0.28	0.24	0	0.02	0	0.04	0.01	0.2875	0.0175	24.74	12.55	12.46	0	1.11	0	2.13	0.31	12.4375	0.8875	0.00266971	-4.45228	0.0330673
100042761	Tdpoz7	1.31	1.06	0.32	0.38	0.41	0.33	0.55	0.3	0.7675	0.3975	0.54	0.47	0.19	0.24	0.25	0.2	0.35	0.19	0.36	0.2475	7.5	7.5	3.5	4.5	5	3.97	6.72	3.55	5.75	4.81	0.393957	-0.713644	0.640029
100042773	Tmed10-ps	0.12	0.02	0.02	0.06	0.03	0.02	0.07	0.06	0.055	0.045	0.05	0.01	0.01	0.03	0.02	0.01	0.04	0.04	0.025	0.0275	4.76	1.11	1.37	4.69	2.65	1.36	6.11	5.04	2.9825	3.79	0.895877	0.14624	0.953172
100042776	Gm4027	1.32	1.31	0.68	1.06	1.84	0.84	0.95	0.69	1.0925	1.08	0.55	0.58	0.4	0.65	1.14	0.52	0.6	0.43	0.545	0.6725	9.38	9	7.17	11.98	21.9	9.77	11.9	8.02	9.3825	12.8975	0.918248	0.0622796	0.953172
100042784	Prdm11	0	0	0.03	0	0.01	0	0.01	0.01	0.0075	0.0075	0	0	0.02	0	0.01	0	0	0	0.005	0.0025	0	0	4	0	2	0	1	1	1	1	0.925678	-0.215401	0.955625
100042785	Cldn25	15.74	6.39	68.44	80.44	38.92	73.14	63.57	65.4	42.7525	60.2575	6.53	2.84	40.19	49.65	24.1	45.08	40.58	40.95	24.8025	37.6775	64	32	531	665	338	621	552	552	323	515.75	0.502101	0.501339	0.728192
100042786	Gm16381	63.61	47.82	24.75	16.31	13.86	10.72	13.46	17.45	38.1225	13.8725	26.39	21.27	14.53	10.07	8.58	6.61	8.59	10.93	18.065	8.6775	214.98	199	160	112	100	75.46	97	122.11	171.495	98.6425	0.00292624	-1.21297	0.0349949
100042807	Eif3j2	63.44	62.11	27.45	17.32	24.53	20.02	14.64	19.42	42.58	19.6525	26.32	27.62	16.12	10.69	15.19	12.34	9.35	12.16	20.1875	12.26	990.45	1194.34	810.76	551.75	818.72	658.96	490.83	636.1	886.825	651.153	0.0244478	-0.882535	0.127338
100042810	Vmn2r45	0	0.08	0	0.1	0.1	0	0	0.05	0.045	0.0375	0	0.03	0	0.06	0.06	0	0	0.03	0.0225	0.0225	0	1.49	0	3.13	3.35	0	0	1.72	1.155	1.2675	0.88152	-0.341319	0.953172
100042856	Gvin2	0.03	0.21	0	0.04	0	0.03	0.06	0.03	0.07	0.03	0.01	0.09	0	0.02	0	0.02	0.04	0.02	0.03	0.02	1.5	15.19	0	4.5	0	3.55	8.23	3.17	5.2975	3.7375	0.53089	-0.909271	0.749082
100042891	Vmn2r47	0.45	0.53	0.23	0.19	0.3	0.16	0.08	0.12	0.35	0.165	0.19	0.24	0.13	0.12	0.19	0.1	0.05	0.08	0.17	0.105	7.47	10.81	7.11	6.3	10.67	5.42	2.77	4.27	7.9225	5.7825	0.2195	-0.933686	0.462103
100042894	Vmn2r46	0	0.06	0.03	0.09	0	0	0	0	0.045	0	0	0.02	0.02	0.06	0	0	0	0	0.025	0	0	1.08	1.03	2.95	0	0	0	0	1.265	0	0.358962	-2.71169	0.606943
100042921	Vmn2r51	203.23	211.8	29.49	11.97	11.13	5.15	5.27	6.59	114.123	7.035	84.31	94.2	17.32	7.39	6.89	3.18	3.36	4.13	50.805	4.39	3181.44	4082.77	873.72	380.23	370.65	172.18	177.93	215	2129.54	233.94	2.36e-07	-3.72413	4.14e-05
100042945	Gm4120	0.42	0.48	0.49	0.14	0.35	0.37	0.56	0.45	0.3825	0.4325	0.18	0.21	0.29	0.09	0.21	0.23	0.36	0.28	0.1925	0.27	3.3	4.58	7.23	2.23	5.75	5.98	9.35	7.26	4.335	7.085	0.64761	0.369329	0.829008
100042976	Vmn1r246	2.22	2.88	0	0.43	0	0.35	0.58	1.01	1.3825	0.485	0.92	1.28	0	0.27	0	0.22	0.37	0.63	0.6175	0.305	11.16	17.8	0	4.4	0	3.68	6.17	10.5	8.34	5.0875	0.34846	-1.22284	0.597528
100043002	Llph-ps2	1.06	1.65	0.19	0.94	0.22	0	0.26	0.65	0.96	0.2825	0.44	0.74	0.11	0.58	0.14	0	0.17	0.41	0.4675	0.18	3.89	7.44	1.31	7	1.71	0	2.06	4.93	4.91	2.175	0.152434	-1.7285	0.378531
100043019	Vmn1r247	0	0	0.13	0	0	0	0.05	0	0.0325	0.0125	0	0	0.08	0	0	0	0.03	0	0.02	0.0075	0	0	1.28	0	0	0	0.5	0	0.32	0.125	0.759283	-1.08284	0.889536
100043033	Gm16451	1.57	0	0.36	0.06	0.06	0.08	0	0.61	0.4975	0.1875	0.65	0	0.21	0.04	0.04	0.05	0	0.38	0.225	0.1175	7.92	0	3.44	0.6	0.63	0.81	0	6.42	2.99	1.965	0.611374	-1.21111	0.808521
100043034	Rex2	121.13	154.17	30.08	19.47	32.95	28.18	18.12	27.72	81.2125	26.7425	50.25	68.57	17.66	12.02	20.4	17.37	11.57	17.36	37.125	16.675	3270.9	5124.82	1535.59	1073.84	1893.83	1602.84	1047.64	1568.62	2751.29	1528.23	0.0179514	-1.34228	0.105487
100043057	Tmem207	0	0	0.22	0.1	0.05	0	0	0	0.08	0.0125	0	0	0.13	0.06	0.03	0	0	0	0.0475	0.0075	0	0	4	2	1	0	0	0	1.5	0.25	0.353462	-2.48353	0.602297
100043059	Gm4199	0.44	0.85	1.07	1.84	1.68	1.05	0.66	1.82	1.05	1.3025	0.18	0.38	0.63	1.14	1.04	0.65	0.42	1.14	0.5825	0.8125	3.63	8.6	16.63	30.68	29.34	18.03	11.5	31.06	14.885	22.4825	0.585045	0.366155	0.78989
100043061	Vmn1r256	2.23	0	2.86	0.43	1.82	0.03	0.58	0	1.38	0.6075	0.92	0	1.68	0.27	1.13	0.02	0.37	0	0.7175	0.38	11.18	0	27.37	4.4	19.52	0.32	6.17	0	10.7375	6.5025	0.48654	-1.08425	0.716253
100043067	Vmn1r158	14.37	14.51	4.72	3.12	2.99	2.96	3.56	2.96	9.18	3.1175	5.96	6.45	2.77	1.92	1.85	1.82	2.27	1.85	4.275	1.9475	72.44	90.06	45.33	31.99	32.16	31.22	38.42	31.07	59.955	33.2175	0.0124666	-1.28452	0.0846194
100043079	Vmn1r258	0	0	0.13	0	0	0	0.05	0	0.0325	0.0125	0	0	0.08	0	0	0	0.03	0	0.02	0.0075	0	0	1.28	0	0	0	0.5	0	0.32	0.125	0.759283	-1.08284	0.889536
100043083	Vmn1r259	0	0	0	0.1	0	0	0	0	0.025	0	0	0	0	0.06	0	0	0	0	0.015	0	0	0	0	1.04	0	0	0	0	0.26	0	0.759283	-1.08284	0.889536
100043088	Vmn1r166	0.63	0.16	0	0	0	0	0	0.08	0.1975	0.02	0.26	0.07	0	0	0	0	0	0.05	0.0825	0.0125	3.16	0.97	0	0	0	0	0	0.86	1.0325	0.215	0.452465	-2.60788	0.688287
100043108	Cyp2c69	0.36	0	3.44	2.01	2.04	1.23	1.7	1.6	1.4525	1.6425	0.15	0	2.02	1.24	1.26	0.76	1.09	1	0.8525	1.0275	4.02	0	71.86	45.24	48.11	28.66	40.22	37.05	30.28	38.51	0.860721	0.173334	0.94535
100043133	9130023H24Rik	10.04	10.97	3.66	2.07	1.03	1.5	1.02	1.48	6.685	1.2575	4.16	4.88	2.15	1.28	0.64	0.92	0.65	0.93	3.1175	0.785	239.12	322.01	164.98	100.76	52.4	75.5	52.12	74.02	206.718	63.51	1.56e-05	-2.15128	0.00111807
100043188	Spopfm2	3.26	5.19	2.64	4.69	2.21	3.86	2.87	2.93	3.945	2.9675	1.35	2.31	1.55	2.9	1.37	2.38	1.83	1.84	2.0275	1.855	47	91.98	72	137.85	68	117.09	88.56	88.61	87.2075	90.565	0.501038	-0.265841	0.727341
100043200	Olfr819	0	0	1.01	3.4	2.83	2.73	4.88	4.68	1.1025	3.78	0	0	0.59	2.1	1.75	1.68	3.11	2.93	0.6725	2.3675	0	0	10.22	36.82	32.14	30.37	55.49	51.79	11.76	42.4475	0.118186	1.72764	0.328298
100043216	Gm4297	0	0	0	0	0	0.09	0	0	0	0.0225	0	0	0	0	0	0.05	0	0	0	0.0125	0	0	0	0	0	1	0	0	0	0.25	0.918895	0.359834	0.953172
100043224	Gm4301	1.26	0	0.05	0.05	0.07	0	0	0	0.34	0.0175	0.52	0	0.03	0.03	0.04	0	0	0	0.145	0.01	6.27	0	0.5	0.5	0.7	0	0	0	1.8175	0.175	0.290819	-3.62023	0.542008
100043227	Gm4302	8.84	0	0	0	0	0.38	0	0	2.21	0.095	3.67	0	0	0	0	0.23	0	0	0.9175	0.0575	44.75	0	0	0	0	4	0	0	11.1875	1	0.217123	-4.08924	0.459635
100043231	Gm4303	0	0.49	0.07	0	0.33	0	0	0.19	0.14	0.13	0	0.22	0.04	0	0.21	0	0	0.12	0.065	0.0825	0	3	0.67	0	3.5	0	0	1.99	0.9175	1.3725	0.95109	-0.169458	0.969928
100043235	Gm4305	0	0.49	0.07	0.05	0	0	0.57	0.19	0.1525	0.19	0	0.22	0.04	0.03	0	0	0.36	0.12	0.0725	0.12	0	3	0.67	0.5	0	0	6	1.99	1.0425	1.9975	0.752954	0.825284	0.889536
100043239	Gm4307	0	0.49	0.07	0.05	0.2	0	0.57	0	0.1525	0.1925	0	0.22	0.04	0.03	0.12	0	0.36	0	0.0725	0.12	0	3	0.67	0.5	2.11	0	6	0	1.0425	2.0275	0.698968	0.982367	0.867446
100043247	Gm4312	1.89	0	0.05	0.05	0.07	0	0	0	0.4975	0.0175	0.78	0	0.03	0.03	0.04	0	0	0	0.21	0.01	9.37	0	0.5	0.5	0.7	0	0	0	2.5925	0.175	0.217374	-4.20954	0.459635
100043257	Rbm3-ps	0	0	2.17	0.97	0.47	0.64	0.8	0.95	0.785	0.715	0	0	1.28	0.6	0.29	0.39	0.51	0.6	0.47	0.4475	0	0	27.3	13.06	6.68	8.84	11.34	13.14	10.09	10	0.852187	-0.224687	0.940219
100043272	Inafm2	0.05	0	0	0	0.54	0.02	0	0.05	0.0125	0.1525	0.02	0	0	0	0.33	0.01	0	0.03	0.005	0.0925	1	0	0	0	23	1	0	2	0.25	6.5	0.0510894	3.96331	0.200743
100043292	Gm4340	1.93	0	0.57	0.41	0	0	0	0.6	0.7275	0.15	0.8	0	0.34	0.26	0	0	0	0.38	0.35	0.095	14.25	0	8.04	6.24	0	0	0	9.31	7.1325	2.3275	0.255542	-2.02977	0.503605
100043300	Esp16	0	0	0.07	0	0	0	0	0	0.0175	0	0	0	0.04	0	0	0	0	0	0.01	0	0	0	1	0	0	0	0	0	0.25	0	0.759283	-1.08284	0.889536
100043314	Tigit	4.89	0.92	0.49	1.02	0.18	1.29	0.66	0.54	1.83	0.6675	2.03	0.41	0.29	0.63	0.11	0.8	0.42	0.34	0.84	0.4175	26	6	5	11	2	15	8	6	12	7.75	0.220094	-1.06309	0.462931
100043324	Bnip3l-ps	9.64	19.11	5.24	4.32	3.64	5.53	4.6	6.27	9.5775	5.01	4	8.5	3.08	2.67	2.25	3.41	2.94	3.92	4.5625	3.13	69.49	169.56	71.74	63.43	56.05	83.64	71.03	94.35	93.555	76.2675	0.153467	-0.706406	0.379688
100043332	Ankrd66	0.64	0	1.68	1.63	5.01	2.85	4.7	3.6	0.9875	4.04	0.26	0	0.99	1	3.1	1.76	3	2.25	0.5625	2.5275	5	0	25	26	84	47	79	59	14	67.25	0.00913532	2.05207	0.0707939
100043381	Gm14308	2.46	2.52	0.22	0.08	0.12	0.03	0.27	0.14	1.32	0.14	1.02	1.12	0.13	0.05	0.08	0.02	0.17	0.09	0.58	0.09	77.77	103.27	17.01	4.9	19.22	1.99	19.56	9.11	50.7375	12.47	0.0108108	-2.58018	0.078099
100043387	Gm14305	11.27	17.06	0.39	1.14	1.95	1.92	0.87	1.21	7.465	1.4875	4.68	7.59	0.23	0.7	1.21	1.18	0.55	0.76	3.3	0.925	112.39	209.46	7.33	23.19	41.48	40.33	18.58	25.33	88.0925	31.43	0.0198301	-2.054	0.111433
100043403	Gm14410	22.46	30.02	1.86	1.94	1.7	2.21	1.82	2.27	14.07	2	9.32	13.35	1.09	1.19	1.05	1.36	1.16	1.42	6.2375	1.2475	618.29	1018.01	96.78	108.74	99.81	128.45	107.84	131.11	460.455	116.802	0.000965	-2.50533	0.0181812
100043456	Gm10681	0	0	0	0.1	0	0.24	0.05	0.14	0.025	0.1075	0	0	0	0.06	0	0.15	0.03	0.09	0.015	0.0675	0	0	0	2	0	5	1	3	0.5	2.25	0.387106	1.86151	0.633154
100043461	Gm4450	0	0	0	0	0.18	0	0	0	0	0.045	0	0	0	0	0.11	0	0	0	0	0.0275	0	0	0	0	3	0	0	0	0	0.75	0.653966	1.56521	0.833073
100043468	Zfp955b	212.91	254.65	87.74	75.09	70.98	107.72	64.72	83.41	157.597	81.7075	88.33	113.26	51.52	46.35	43.95	66.39	41.31	52.23	74.865	50.97	4621.54	6771.96	3619.65	3312.99	3277.77	4874.09	2981.83	3763.95	4581.53	3724.41	0.071046	-0.725396	0.245096
100043497	Nat8f7	0	0.23	0	0	0	0	0	0.13	0.0575	0.0325	0	0.1	0	0	0	0	0	0.08	0.025	0.02	0	2.27	0	0	0	0	0	1.98	0.5675	0.495	0.724741	-1.23841	0.885846
100043508	Ptges3-ps	61.29	66.04	13.64	17.79	9.24	16.14	11.15	12.69	39.69	12.305	25.43	29.37	8.01	10.98	5.72	9.95	7.12	7.95	18.4475	7.685	588.91	781.48	248.39	348.56	189.89	326.31	229.72	255.32	491.835	250.31	0.00428356	-1.42467	0.0436669
100043523	Vmn1r242	7.22	5.2	0	0	0.62	0.72	1.35	0	3.105	0.6725	3	2.31	0	0	0.38	0.44	0.86	0	1.3275	0.42	36.24	32.13	0	0	6.66	7.53	14.54	0	17.0925	7.1825	0.238455	-1.8614	0.485601
100043566	Gm10668	2.44	10.39	4.93	7.99	1.6	10.44	4.79	5.71	6.4375	5.635	1.01	4.62	2.89	4.93	0.99	6.43	3.06	3.58	3.3625	3.515	23.89	125.17	91.37	159.33	33.55	214.81	100.48	116.98	99.94	116.455	0.899527	-0.0824926	0.953172
100043569	Vmn1r112	0	0	0	0	0	1.44	0.11	0.47	0	0.505	0	0	0	0	0	0.89	0.07	0.29	0	0.3125	0	0	0	0	0	14.56	1.14	4.71	0	5.1025	0.052999	4.31715	0.204877
100043597	Srcap	7.64	6.86	3.46	3.54	3.56	7.61	4.26	5.02	5.375	5.1125	3.17	3.05	2.03	2.18	2.21	4.69	2.72	3.14	2.6075	3.19	578	639	494	546	576	1216	693	799	564.25	821	0.674229	0.151207	0.84808
100043604	Vmn1r132	2.33	2.78	4.46	2.85	3.98	2.15	2.43	2.58	3.105	2.785	0.97	1.24	2.62	1.76	2.47	1.33	1.55	1.61	1.6475	1.74	36.11	53.06	130.9	90.13	131.92	70.4	80.75	83.75	77.55	91.705	0.875939	-0.0642822	0.953172
100043614	Vmn1r137	0.69	0	0	0.04	0	0	0.02	0	0.1825	0.005	0.29	0	0	0.03	0	0	0.01	0	0.08	0.0025	3.5	0	0	0.42	0	0	0.18	0	0.98	0.045	0.452465	-2.60788	0.688287
100043638	Gm4565	0.05	0.24	0.25	0.14	0.17	0.24	0.1	0	0.17	0.1275	0.02	0.1	0.14	0.09	0.11	0.15	0.06	0	0.0875	0.08	0.48	2.68	4.3	2.59	3.4	4.57	1.96	0	2.5125	2.4825	0.829224	-0.311743	0.926225
100043665	Gm10662	8.59	7.62	3.8	4.39	0.63	4.68	1.66	2.75	6.1	2.43	3.56	3.39	2.23	2.71	0.39	2.89	1.06	1.72	2.9725	1.515	91.91	100.37	77.1	95.87	14.34	105.52	38.19	61.73	91.3125	54.945	0.0533265	-1.11584	0.205491
100043667	Vmn1r165	0.36	0	0	0.01	0	0	0.02	0	0.0925	0.005	0.15	0	0	0.01	0	0	0.01	0	0.04	0.0025	1.83	0	0	0.09	0	0	0.25	0	0.48	0.0625	0.759283	-1.08284	0.889536
100043684	Amy2a4	0.04	0	0.02	0.03	0.04	0	0	0.01	0.0225	0.0125	0.02	0	0.01	0.02	0.03	0	0	0	0.0125	0.0075	1	0	1	1.33	2.33	0	0	0.33	0.8325	0.665	0.707019	-0.948131	0.873779
100043686	Amy2a3	0	0	0.02	0.03	0.04	0.1	0	0.01	0.0125	0.0375	0	0	0.01	0.02	0.03	0.06	0	0	0.0075	0.0225	0	0	1	1.33	2.33	5.01	0	0.33	0.5825	1.9175	0.527222	1.45072	0.747407
100043688	Amy2a2	0	0	0.02	0.03	0.04	0	0	0.01	0.0125	0.0125	0	0	0.01	0.02	0.03	0	0	0	0.0075	0.0075	0	0	1	1.33	2.33	0	0	0.33	0.5825	0.665	0.914589	-0.346741	0.953172
100043695	Gm15483	0.16	0	0	0	0.12	0	0.04	0.04	0.04	0.05	0.07	0	0	0	0.07	0	0.03	0.03	0.0175	0.0325	1.77	0	0	0	2.71	0	1	0.96	0.4425	1.1675	0.76565	0.923334	0.891118
100043772	Zfp850	2.04	2.49	2.25	1.09	1.76	0.85	1.39	1.24	1.9675	1.31	0.85	1.11	1.32	0.67	1.09	0.52	0.89	0.78	0.9875	0.82	55	83	114	64	102	49	81	71	79	75.75	0.285443	-0.410095	0.536475
100043805	Gm10224	1.8	0.68	0.15	0.69	3.68	0.96	1.56	2.44	0.83	2.16	0.75	0.3	0.09	0.43	2.28	0.59	0.99	1.53	0.3925	1.3475	6.53	3.05	1.02	5.11	28.56	7.3	12.07	18.41	3.9275	16.585	0.0322644	1.6999	0.151792
100043813	Rps27rt	22.75	3.97	0	0	33.32	2.23	8.82	8.95	6.68	13.33	9.44	1.77	0	0	20.63	1.37	5.63	5.6	2.8025	8.3075	26.84	5.76	0	0	83.41	5.33	21.88	21.23	8.15	32.9625	0.280355	1.44034	0.530547
100043856	Scgb2b18	0	0	0.24	0	0	0	0	0	0.06	0	0	0	0.14	0	0	0	0	0	0.035	0	0	0	1	0	0	0	0	0	0.25	0	0.759283	-1.08284	0.889536
100043861	Klrb1	0.63	1.54	3.32	0.85	1.25	0.38	1.1	1.13	1.585	0.965	0.26	0.68	1.95	0.53	0.78	0.23	0.71	0.71	0.855	0.6075	4	12	41	11	17	5	15	15	17	13	0.38031	-0.653761	0.62678
100043899	R3hdml	2.1	4.62	19.58	46.98	62.37	40.85	44.07	50.09	18.32	49.345	0.87	2.06	11.49	29	38.62	25.18	28.13	31.37	10.855	30.825	7	19	126	324	449	288	322	349	119	352	0.0932334	1.38276	0.286035
100043914	Zfp968	4.21	14.63	0.07	1.54	1.94	1.42	1.41	1.98	5.1125	1.6875	1.75	6.51	0.04	0.95	1.2	0.88	0.9	1.24	2.3125	1.055	49.47	211.62	1.6	36.87	48.7	35.19	35.48	48.67	74.89	42.01	0.165842	-1.35107	0.396714
100043915	Gm4724	4.76	3.06	1.09	1.03	1.02	1.03	0.75	1.04	2.485	0.96	1.97	1.36	0.64	0.63	0.63	0.64	0.48	0.65	1.15	0.6	202.37	134.17	78.18	90.23	104.7	109.02	78.27	103.29	126.237	98.82	0.0827183	-0.808735	0.267684
100043920	Fam205a4	0.62	0.09	0.53	0.94	1.59	1.04	1.1	1.45	0.545	1.295	0.26	0.04	0.31	0.58	0.98	0.64	0.7	0.91	0.2975	0.8075	27.09	3.12	44.17	83.72	148.46	96.6	103.45	133.21	39.525	120.43	0.0407362	1.35274	0.174685
100044193	Gm20939	17.36	16.39	8.76	7.38	9.44	5.88	5.91	6.95	12.4725	7.045	7.2	7.29	5.15	4.55	5.84	3.63	3.77	4.35	6.0475	4.3975	551.03	640.9	525.47	478.08	640.62	394.53	403.24	463.78	548.87	475.543	0.0503729	-0.61133	0.199048
100045125	Gm17768	1.07	0.24	0.04	0	0.4	0	0.04	0.16	0.3375	0.15	0.44	0.11	0.03	0	0.25	0	0.02	0.1	0.145	0.0925	40.99	11.27	3.26	0	32.96	0	3.01	13.24	13.88	12.3025	0.578106	-0.796708	0.784682
100045778	Rnf223	5.1	1.38	2.86	2.82	2.54	2.98	2.78	3.3	3.04	2.9	2.12	0.61	1.68	1.74	1.57	1.84	1.77	2.07	1.5375	1.8125	48	16	51	54	51	59	56	65	42.25	57.75	0.777144	0.121005	0.894896
100045792	Ect2l	0.04	0.04	0.02	0.17	0.04	0.08	0.04	0.04	0.0675	0.05	0.02	0.02	0.01	0.1	0.03	0.05	0.03	0.03	0.0375	0.035	1	1	1	8	2	4	2	2	2.75	2.5	0.730045	-0.407137	0.889536
100046078	Gm15266	0	0	2.14	0	0	2.24	0	2.28	0.535	1.13	0	0	1.26	0	0	1.38	0	1.43	0.315	0.7025	0	0	1	0	0	1	0	1	0.25	0.5	0.913282	0.375166	0.953172
100046950	Gm17778	0	0	0	0	0	0	0.08	0	0	0.02	0	0	0	0	0	0	0.05	0	0	0.0125	0	0	0	0	0	0	1	0	0	0.25	0.918895	0.359834	0.953172
100048534	Cfap43	0.3	0.4	0.22	0.11	0.08	0.05	0.08	0.15	0.2575	0.09	0.12	0.18	0.13	0.07	0.05	0.03	0.05	0.1	0.125	0.0575	12	20	17	9	7	4	7	13	14.5	7.75	0.0467	-1.28642	0.190458
100048644	Pet117	1.66	2.9	0	0	0.56	0.61	0	0	1.14	0.2925	0.69	1.29	0	0	0.35	0.37	0	0	0.495	0.18	1.4	3.01	0	0	1	1.03	0	0	1.1025	0.5075	0.519907	-1.53913	0.74208
100048658	Ddx43	0	0	0.06	0	0.06	0.07	0	0.07	0.015	0.05	0	0	0.04	0	0.03	0.04	0	0.04	0.01	0.0275	0	0	1	0	1	1	0	2	0.25	1	0.5968	1.33165	0.797935
100048884	Mup18	0	0	0	0	0.42	0	0.3	0	0	0.18	0	0	0	0	0.26	0	0.19	0	0	0.1125	0	0	0	0	4.28	0	3.08	0	0	1.84	0.381893	2.88892	0.628448
100061	Lrrc19	0	0	0.22	0.03	0.12	0.02	0.17	0.17	0.0625	0.12	0	0	0.13	0.02	0.08	0.02	0.11	0.11	0.0375	0.08	0	0	8	1	5	1	9	7	2.25	5.5	0.423768	1.1154	0.664394
100072	Camta1	64.52	42.56	58.87	47.99	67.18	45.66	47.87	51.35	53.485	53.015	26.77	18.93	34.57	29.63	41.6	28.14	30.56	32.15	27.475	33.1125	1961	1663	2742	2266.96	3548.22	2415	2336.47	2574.35	2158.24	2718.51	0.926232	-0.0216546	0.955874
100073351	Yy2	17.63	16.04	9.72	8.43	7.3	4.04	5.75	5.58	12.955	5.6675	7.31	7.13	5.7	5.2	4.52	2.49	3.67	3.49	6.335	3.5425	331	371	345	323	293	160	232	220	342.5	226.25	0.00152969	-0.980697	0.0233726
100087	Kti12	30.39	35.35	21.52	27.18	19.04	32.33	23.88	27.63	28.61	25.72	12.61	15.72	12.64	16.78	11.79	19.93	15.24	17.3	14.4375	16.065	289	414	388	527	387	647	487	550	404.5	517.75	0.957152	0.0160309	0.973787
100088	Rcc1	43.82	49.2	48	39.33	33.8	39.37	40.01	38.96	45.0875	38.035	18.18	21.88	28.19	24.28	20.93	24.27	25.54	24.4	23.1325	23.785	645	893	1334	1181	1063	1221	1265	1203	1013.25	1188	0.73578	-0.0862572	0.889536
100090	Zbtb48	0.66	0	0.73	0.61	0.36	0.83	0.71	0.55	0.5	0.6125	0.27	0	0.43	0.38	0.22	0.51	0.45	0.35	0.27	0.3825	9	0	19	18	11	24	21	16	11.5	18	0.626474	0.397182	0.815757
100101806	Srp54c	69.52	57.2	47.76	30.54	41.59	35.79	30.6	35.07	51.255	35.7625	28.84	25.44	28.04	18.85	25.75	22.06	19.53	21.96	25.2925	22.325	1548.27	1538.28	2303.29	1574.64	2362.57	1837.69	1669.94	1893.68	1741.12	1940.97	0.382326	-0.204983	0.628745
100101807	Fam177a2	25.35	11.42	14.21	8.25	7.45	0	0.14	4.07	14.8075	2.915	10.52	5.08	8.35	5.09	4.61	0	0.09	2.55	7.26	1.8125	654.64	363.08	693.54	434.83	411.24	0	8.03	221.03	536.523	160.075	0.145351	-2.18657	0.369683
100101919	Dnah7c	84.67	98.42	32.1	27.47	19.67	37.11	22.02	26.38	60.665	26.295	35.13	43.77	18.85	16.96	12.18	22.87	14.05	16.52	28.6775	16.405	4833.57	6875.2	3447.47	3193.57	2398.43	4452.85	2697.03	3167.05	4587.45	3178.84	0.0271304	-0.958029	0.136141
100102	Pcsk9	0.39	0	0.34	0.59	0.72	0.32	0.58	0.61	0.33	0.5575	0.16	0	0.2	0.36	0.45	0.2	0.37	0.38	0.18	0.35	9	0	15	28	36	16	29	30	13	27.75	0.297117	0.840921	0.548
100113365	Nlgn4l	0.62	0.21	0.02	0.1	0.02	0.06	0.01	0.01	0.2375	0.025	0.26	0.09	0.01	0.06	0.01	0.03	0.01	0.01	0.105	0.015	21	9	1	7	1	4	1	1	9.5	1.75	0.00928549	-2.93654	0.0715045
100113398	Adat3	0.59	0	0	0	0.11	0.06	0.05	0.23	0.1475	0.1125	0.24	0	0	0	0.07	0.03	0.04	0.14	0.06	0.07	5	0	0	0	2	1	1	4	1.25	2	0.950102	0.114807	0.969639
100121	Tdrd7	2.12	1.07	0.28	1.07	2	1.64	1.05	1.74	1.135	1.6075	0.88	0.48	0.17	0.66	1.24	1.01	0.67	1.09	0.5475	1.0025	51.14	39	13	53	104	84	55	89	39.035	83	0.191378	0.669266	0.429559
100125586	Vmn2r2	0	0	0	0	0	0.04	0	0	0	0.01	0	0	0	0	0	0.02	0	0	0	0.005	0	0	0	0	0	1.33	0	0	0	0.3325	0.918895	0.359834	0.953172
100126765	Esp36	0	0	0	0	0.07	0	0	0	0	0.0175	0	0	0	0	0.05	0	0	0	0	0.0125	0	0	0	0	1	0	0	0	0	0.25	0.918895	0.359834	0.953172
100126768	Esp31	0	0	0.14	0.06	0.18	0.12	0.06	0.12	0.05	0.12	0	0	0.08	0.04	0.11	0.08	0.04	0.08	0.03	0.0775	0	0	2	1	3	2	1	2	0.75	2	0.477458	1.14137	0.709184
100126777	Esp4	0.41	1.34	0.43	0.41	0.58	0	0	0.2	0.6475	0.195	0.17	0.6	0.25	0.25	0.36	0	0	0.13	0.3175	0.1225	1	4	2	2	3	0	0	1	2.25	1	0.29388	-1.60003	0.544921
100126778	Esp8	0	0	0	0	0	0	0	0.2	0	0.05	0	0	0	0	0	0	0	0.12	0	0.03	0	0	0	0	0	0	0	2	0	0.5	0.753756	1.10682	0.889536
100126824	Sco2	0.27	0	0.41	1.81	2.64	2.29	1.79	3.51	0.6225	2.5575	0.11	0	0.24	1.12	1.64	1.41	1.14	2.2	0.3675	1.5975	1.93	0	5.61	26.47	40.47	34.41	27.47	52.64	8.5025	38.7475	0.0301185	2.05739	0.145038
100129	Gpr153	0	0.16	0.04	0.02	0.48	0.06	0.17	0.25	0.055	0.24	0	0.07	0.02	0.01	0.3	0.03	0.11	0.15	0.025	0.1475	0	5	2	1	26	3	9	13	2	12.75	0.0342546	2.25797	0.157005
100141474	4933428G20Rik	0.49	0.02	0.03	0.15	0.2	0.05	0.09	0.08	0.1725	0.105	0.21	0.01	0.02	0.09	0.13	0.03	0.06	0.05	0.0825	0.0675	26.28	1.12	3.03	16.04	23.03	5.07	9.98	9.22	11.6175	11.825	0.640667	-0.449835	0.824679
100155	Shoc1	10.39	15.28	7.97	6.49	7.1	4.9	5.59	5.64	10.0325	5.8075	4.31	6.8	4.68	4.01	4.4	3.02	3.57	3.53	4.95	3.63	457	828	662	583	668	456	529	522	632.5	543.75	0.0554823	-0.596038	0.210925
100163	Pafah2	2.63	1.09	0.03	0.26	0.76	0.36	0.25	0.47	1.0025	0.46	1.09	0.48	0.02	0.16	0.47	0.22	0.16	0.29	0.4375	0.285	55	28	1	11	34	16	11	19	23.75	20	0.382199	-0.805272	0.628653
100169	Phactr4	73.7	69.38	28.14	22	30.87	22.88	21.92	23.53	48.305	24.8	30.58	30.86	16.52	13.58	19.11	14.1	14	14.74	22.885	15.4875	2266.17	2620.14	1628.05	1376.88	1956.46	1484.75	1448.02	1517.68	1972.81	1601.73	0.052307	-0.731824	0.203267
100169864	Gm44504	1.05	0.03	0.26	1.98	1.48	2.27	2.5	2.37	0.83	2.155	0.44	0.01	0.15	1.22	0.92	1.4	1.6	1.48	0.455	1.35	7.01	0.23	3.33	26.82	21.03	31.63	35.59	32.89	9.3475	30.285	0.0963736	1.47989	0.291913
100169868	Gm3173	0	0	0.16	0.11	0	0.05	0.05	0	0.0675	0.025	0	0	0.1	0.07	0	0.03	0.03	0	0.0425	0.015	0	0	4.28	2.64	0	1.22	1.25	0	1.73	0.6175	0.439212	-1.75611	0.67765
100170401	EU599041	35.73	49.73	18.27	14.02	11	7.01	7.58	8.73	29.4375	8.58	14.82	22.12	10.73	8.66	6.81	4.32	4.84	5.47	14.0825	5.36	352.82	574.39	328.52	268.76	216.08	136.12	159.4	173.21	381.123	171.202	8.7e-05	-1.57514	0.00366032
100177	Zmym6	4.47	4.32	3.35	2.8	3.21	1.95	2.99	2.3	3.735	2.6125	1.85	1.92	1.96	1.73	1.99	1.2	1.91	1.44	1.865	1.635	140	161	171	161	192	121	179	139	158.25	157.75	0.213981	-0.365692	0.456246
100182	Akna	1.71	0.52	1.29	1.81	1.27	2.9	2.03	2.21	1.3325	2.1025	0.71	0.23	0.76	1.12	0.78	1.79	1.3	1.38	0.705	1.3125	62	23	87	132	97	219	156	166	76	159.5	0.111798	0.790448	0.317626
100188919	Gm45915	0	0	0	0	0.35	0	0	0.18	0	0.1325	0	0	0	0	0.21	0	0	0.11	0	0.08	0	0	0	0	10	0	0	5	0	3.75	0.158753	3.91593	0.386854
100189605	Mup19	0	3.47	1.22	2.57	1.62	0	2.27	1.68	1.815	1.3925	0	1.54	0.72	1.59	1	0	1.45	1.05	0.9625	0.875	0	20.15	10.96	24.7	16.27	0	22.85	16.51	13.9525	13.9075	0.813517	-0.281479	0.917434
100198	H6pd	0.03	0.75	0.87	0.92	1.93	1.49	1.55	1.69	0.6425	1.665	0.01	0.34	0.51	0.57	1.2	0.92	0.99	1.06	0.3575	1.0425	1	29	51	60	129	101	104	112	35.25	111.5	0.0447799	1.4088	0.185717
100201	Tmem64	0.19	0.08	0.03	0.17	0.93	0.22	0.32	0.32	0.1175	0.4475	0.08	0.03	0.02	0.11	0.58	0.14	0.21	0.2	0.06	0.2825	6	3	2	11	63	15	22	21	5.5	30.25	0.00468114	2.0854	0.0462354
100206	Adprhl2	0.24	1.69	0.71	0.54	1.2	1.05	0.29	1.17	0.795	0.9275	0.1	0.75	0.42	0.33	0.74	0.65	0.18	0.73	0.4	0.575	2	17	11	9	21	18	5	20	9.75	16	0.652604	0.330214	0.832535
100210	Gpn2	62.4	60.86	155.07	165.44	106.2	150.2	118.34	126	110.942	125.185	25.89	27.07	91.05	102.13	65.76	92.58	75.54	78.9	61.535	78.195	503	602	2350	2705	1813	2531	2034	2107	1540	2121.25	0.643617	0.23122	0.826954
100213	Rusc2	0.34	0.07	0.18	0.22	0.41	0.39	0.22	0.33	0.2025	0.3375	0.14	0.03	0.11	0.13	0.25	0.24	0.14	0.2	0.1025	0.2075	15	6	8	14	20	27	18	17	10.75	20.5	0.304745	0.559461	0.556533
100216455	Gm14124	8.22	9.71	3.39	5.74	4.68	3.76	3.57	4.46	6.765	4.1175	3.41	4.32	1.99	3.54	2.9	2.31	2.28	2.79	3.315	2.57	163.19	237.37	127.31	232.46	198.71	157.31	152.16	185.82	190.083	173.5	0.130352	-0.520464	0.347549
100216474	Ttll2	0.1	0	0.08	0.12	0.09	0	0	0.05	0.075	0.035	0.04	0	0.05	0.07	0.06	0	0	0.03	0.04	0.0225	1	0	2	3	2	0	0	1	1.5	0.75	0.4867	-1.30995	0.716313
100226	Stx12	193.4	198.18	131.77	103.02	119.38	114.02	118.76	121	156.593	118.29	80.24	88.14	77.37	63.59	73.92	70.28	75.81	75.77	77.335	73.945	2884	3640	3718	3134	3806	3585	3802	3786	3344	3744.75	0.392278	-0.203322	0.638221
100233175	Gon7	12.48	0.86	12.68	10.13	12.33	6.74	8.07	8.72	9.0375	8.965	5.18	0.38	7.45	6.25	7.64	4.16	5.15	5.46	4.815	5.6025	83.94	7.09	161.96	138.77	177.21	95.17	116.17	122.47	97.94	127.755	0.86737	0.111667	0.94978
100233207	Gm17359	0	2.84	1.56	0.59	0.46	0.68	0.71	0.73	1.2475	0.645	0	1.26	0.91	0.36	0.28	0.42	0.46	0.46	0.6325	0.405	0	35	28	11	9	13	14	15	18.5	12.75	0.344165	-0.873182	0.592879
100233208	Gm10778	1.04	1.49	1.89	1.58	1.76	2.52	1.17	2.09	1.5	1.885	0.43	0.66	1.11	0.97	1.09	1.55	0.75	1.31	0.7925	1.175	33.07	58.72	114.17	102.81	120	169.88	80.31	140.48	77.1925	127.668	0.294571	0.427145	0.545323
100270744	Btbd18	0.22	0	0	0	0.04	0	0.02	0.02	0.055	0.02	0.09	0	0	0	0.03	0	0.01	0.01	0.0225	0.0125	5	0	0	0	2	0	1	1	1.25	1	0.68661	-0.905822	0.857784
100271882	Gm14139	0.64	1.11	5.11	6.54	8.52	6.52	4.41	6.09	3.35	6.385	0.27	0.49	3	4.04	5.27	4.02	2.81	3.81	1.95	3.9775	6.89	14.7	103.78	143.03	195.27	147.27	101.41	136.9	67.1	145.213	0.220129	0.914682	0.462951
100273	Osbpl9	318.38	311.98	87.71	41.41	45.81	48.62	33.47	42.29	189.87	42.5475	132.09	138.76	51.5	25.56	28.37	29.97	21.37	26.48	86.9775	26.5475	5721.12	6923.02	3013.15	1755.6	1912.41	2136.24	1506.02	1835.53	4353.22	1847.55	0.000967	-1.70982	0.0181966
100294583	Alkal2	0	0.09	0.06	0	0.05	0	0.05	0	0.0375	0.025	0	0.04	0.04	0	0.03	0	0.03	0	0.02	0.015	0	1	1	0	1	0	1	0	0.5	0.5	0.88523	-0.381851	0.953172
100302688	Gm17455	0	0	0	0	1.39	0	0	0.69	0	0.52	0	0	0	0	0.86	0	0	0.43	0	0.3225	0	0	0	0	12	0	0	6	0	4.5	0.118659	4.17868	0.329019
100303732	Zfp967	1.37	0.81	0.23	0	0.08	0.21	0	0	0.6025	0.0725	0.57	0.36	0.14	0	0.05	0.13	0	0	0.2675	0.045	32.71	23.92	9.16	0	4.01	10.41	0	0	16.4475	3.605	0.0594855	-2.75968	0.220084
100303744	Sprr2a2	0	0	0	0	0.02	0.01	0.03	0.02	0	0.02	0	0	0	0	0.01	0.01	0.02	0.01	0	0.0125	0	0	0	0	1	0.5	1.5	1	0	1	0.623578	1.6773	0.813657
100310809	Gm10509	166.87	233.85	71.88	55.77	42.78	41.09	43.22	42.52	132.093	42.4025	69.23	104.01	42.2	34.42	26.49	25.33	27.59	26.63	62.465	26.51	3236.46	5586.46	2635.92	2207.21	1773.89	1681.88	1800.62	1731.95	3416.51	1747.09	0.00101015	-1.39511	0.0185862
100310872	Dynlt1a	1.41	0.37	0.6	1.58	4.5	2.39	3.77	3.49	0.99	3.5375	0.58	0.17	0.35	0.98	2.79	1.47	2.41	2.19	0.52	2.215	47.16	15.37	38.17	108.1	321.99	169.13	271.06	245.85	52.2	252.007	0.000159	1.97694	0.00560471
100312473	Vmn1r86	0	0	0	0.09	0.18	0	0.36	0.37	0.0225	0.2275	0	0	0	0.06	0.11	0	0.23	0.23	0.015	0.1425	0	0	0	1	2	0	4	4	0.25	2.5	0.18732	2.7145	0.424435
100312474	Vmn1r88	0	0	0.1	0	0	0	0	0	0.025	0	0	0	0.06	0	0	0	0	0	0.015	0	0	0	1	0	0	0	0	0	0.25	0	0.759283	-1.08284	0.889536
100312475	Vmn1r95	0	0.05	0.23	0	0	0	0.01	0	0.07	0.0025	0	0.02	0.14	0	0	0	0.01	0	0.04	0.0025	0	0.34	2.21	0.05	0	0	0.1	0.01	0.65	0.0275	0.61985	-1.7492	0.812339
100312948	Pate8	0	0.91	0.57	0	0.53	0	0	0	0.37	0.1325	0	0.4	0.33	0	0.33	0	0	0	0.1825	0.0825	0	1	1	0	1	0	0	0	0.5	0.25	0.742518	-1.09047	0.889536
100312956	Pate3	0	0	0.13	0	0.06	0	0	0.06	0.0325	0.03	0	0	0.08	0	0.04	0	0	0.04	0.02	0.02	0	0	2	0	1	0	0	1	0.5	0.5	0.919562	-0.324324	0.953648
100312986	Pate7	0	0	0.34	0	0	0	0	0	0.085	0	0	0	0.2	0	0	0	0	0	0.05	0	0	0	2	0	0	0	0	0	0.5	0	0.61985	-1.7492	0.812339
100312987	Pate1	0	1.9	0	0	0.74	0	0	0.39	0.475	0.2825	0	0.85	0	0	0.46	0	0	0.24	0.2125	0.175	0	3	0	0	2	0	0	1	0.75	0.75	0.839119	-0.57427	0.932405
100317	AU040320	35.41	26.68	28.23	23.28	34.53	22.29	23.12	25.58	28.4	26.38	14.69	11.87	16.58	14.37	21.38	13.74	14.76	16.02	14.3775	16.475	1002	929	1510	1350	2093	1344.83	1409	1527	1197.75	1593.46	0.777817	0.0660328	0.895194
100322896	Dthd1	0	0	0	0.03	0	0	0	0	0.0075	0	0	0	0	0.02	0	0	0	0	0.005	0	0	0	0	1	0	0	0	0	0.25	0	0.759283	-1.08284	0.889536
100336	Ppp1r8	3.63	3.01	2.08	3.41	3.22	2.49	2.23	2.58	3.0325	2.63	1.51	1.34	1.22	2.1	1.99	1.54	1.42	1.61	1.5425	1.64	47	48	51	90	90	68	62	70	59	72.5	0.88609	-0.0469641	0.953172
100340	Smpdl3b	0	0	0	0	0.5	0	0.12	0.24	0	0.215	0	0	0	0	0.31	0	0.07	0.15	0	0.1325	0	0	0	0	13	0	3	6	0	5.5	0.0283383	4.49776	0.140069
100342	Tent5b	14.98	13.38	45.95	83.18	105.49	245.81	103.02	159.06	39.3725	153.345	6.22	5.95	26.98	51.34	65.32	151.51	65.76	99.6	22.6225	95.5475	220	242	1277	2492	3312	7611	3248	4901	1057.75	4768	0.00351071	1.9668	0.0387338
100383	Bsdc1	42.86	37.62	23.77	26.36	18.31	50.06	28.64	33.3	32.6525	32.5775	17.78	16.73	13.95	16.27	11.33	30.85	18.28	20.85	16.1825	20.3275	743	803	779	932	679	1830	1066	1212	814.25	1196.75	0.591675	0.197312	0.794534
100416706	Zfp729b	35.86	41.39	16.55	14.98	18.39	14.44	14.33	16.41	27.195	15.8925	14.88	18.41	9.72	9.25	11.39	8.9	9.15	10.27	13.065	9.9275	1172.4	1667.08	1022.06	999.91	1285.61	997.09	1007.04	1127.89	1215.36	1104.41	0.107483	-0.550365	0.310978
100417514	Adh6b	0.27	0	0	0.8	0.29	0.17	0.3	0.52	0.2675	0.32	0.11	0	0	0.5	0.18	0.11	0.19	0.33	0.1525	0.2025	3	0	0	18	7	4	7	12	5.25	7.5	0.82356	0.283589	0.923322
100434	Slc44a1	6.87	4.61	21.73	26.93	36.63	17.19	22.99	24.53	15.035	25.335	2.85	2.05	12.76	16.63	22.68	10.59	14.67	15.36	8.5725	15.825	173	144	1183	1657	2285	1046	1439	1511	789.25	1570.25	0.240891	0.783687	0.488182
100463512	Gm20594	27632.5	29497.4	3637.52	1553.57	1555.03	2073.29	1399.61	1562.98	15580.3	1647.73	11464.1	13119.1	2135.8	958.99	962.88	1277.91	893.44	978.73	6919.51	1028.24	25402	33345	6579	2871	3024	3841	2693	2866	17049.2	3106	3.25e-05	-2.97759	0.00191195
100465	Mob3c	0.15	0.68	0.08	0.29	0.27	0.21	0.12	0.17	0.3	0.1925	0.06	0.3	0.05	0.18	0.17	0.13	0.08	0.11	0.1475	0.1225	4	16	4	13	14	9	6	8	9.25	9.25	0.588698	-0.393535	0.791867
100470	Lao1	0	0	0.04	0	0	0	0	0.04	0.01	0.01	0	0	0.03	0	0	0	0	0.02	0.0075	0.005	0	0	1	0	0	0	0	1	0.25	0.25	0.918521	-0.3615	0.953172
100494	Zfand2a	99.87	110.99	109.14	109.79	114.83	102.79	111.64	113.44	107.448	110.675	41.43	49.36	64.08	67.77	71.1	63.36	71.27	71.04	55.66	69.1925	2040	2793	4213	4577	5015	4433	4897	4869	3405.75	4803.5	0.466274	0.186571	0.700612
100502680	Gm10015	1.79	2.07	0.92	0.48	0.41	0.42	0.31	0.39	1.315	0.3825	0.74	0.92	0.54	0.29	0.26	0.26	0.2	0.24	0.6225	0.24	20.12	28.57	19.52	10.89	9.95	10	7.44	9.09	19.775	9.12	0.00864052	-1.55498	0.068487
100502698	Rubcn	11.32	7.65	91.79	80.75	125.64	83.79	93.66	99.85	47.8775	100.735	4.7	3.4	53.9	49.84	77.79	51.64	59.79	62.52	27.96	62.935	429.76	364	6435.93	6129.09	9839.95	6648.69	7455.32	7782.88	3339.7	7931.71	0.162929	1.06401	0.393174
100502723	Tsga8	10	0	0	0	0	0.08	0	0.08	2.5	0.04	4.15	0	0	0	0	0.05	0	0.05	1.0375	0.025	61	0	0	0	0	1	0	1	15.25	0.5	0.102728	-5.51993	0.302845
100502766	Kifc1	21.1	21.08	52.3	43.06	55.6	45.06	47.7	51.1	34.385	49.865	8.75	9.38	30.71	26.58	34.42	27.78	30.45	32	18.855	31.1625	314.98	387.58	1477.23	1311.09	1774.14	1418.24	1528.51	1600.77	872.72	1580.41	0.183028	0.610611	0.419608
100502825	Rpl37rt	915.91	1100.65	1208.59	1599.29	1507.63	1453.75	1620.1	1517.86	1206.11	1524.84	379.99	489.52	709.63	987.21	933.53	896.05	1034.19	950.47	641.587	953.56	3056.02	4521.84	7715.63	10840.3	10741.3	10100.8	11528	10481	6533.45	10712.8	0.215909	0.436542	0.45827
100502841	Epg5	14.11	11.64	8.3	9.16	7.55	10.23	6.55	7.46	10.8025	7.9475	5.85	5.18	4.87	5.66	4.68	6.3	4.18	4.67	5.39	4.9575	458	535	796.98	1025	769.85	807.99	703.01	741	703.745	755.462	0.404331	-0.211872	0.647707
100502846	Gm19410	4.55	6.85	2.09	1.85	1.57	2.67	1.76	2.16	3.835	2.04	1.89	3.05	1.23	1.14	0.98	1.65	1.13	1.35	1.8275	1.2775	233	430	202	193	172	289	194	233	264.5	222	0.12484	-0.671757	0.339106
100502861	Ccdc13	0.32	1.18	0.13	0.16	0.1	0.19	0.08	0.08	0.4475	0.1125	0.13	0.53	0.08	0.1	0.06	0.12	0.05	0.05	0.21	0.07	5	19	4	4	4	6	2	2	8	3.5	0.0781515	-1.65483	0.259684
100502876	Kcnmb3	79.23	102.84	14.44	27.97	7.89	35.26	17.15	23.4	56.12	20.925	32.87	45.74	8.48	17.27	4.88	21.73	10.94	14.66	26.09	13.0525	756.76	1081.54	309.09	625.66	344.03	817.43	431.74	591.94	693.263	546.285	0.128326	-0.781085	0.344243
100502880	Gm19428	49.47	42.28	21.14	13	10.51	10.77	7.64	9.16	31.4725	9.52	20.52	18.81	12.41	8.02	6.51	6.64	4.88	5.73	14.94	5.94	958.41	1009.04	774.46	513.82	435.2	440.38	317.86	372.63	813.933	391.517	8.06e-05	-1.48472	0.0034778
100502896	Gm11238	4.39	0	0.76	3.22	1.96	4.02	1.31	2.4	2.0925	2.4225	1.82	0	0.45	1.99	1.21	2.48	0.84	1.5	1.065	1.5075	31.91	0	10.55	47.72	30.5	61.38	20.4	36.44	22.545	37.18	0.662601	0.40105	0.839892
100502924	Gm38423	33.47	6.75	9.01	0.11	0.49	0.61	0	10.27	12.335	2.8425	13.89	3	5.29	0.07	0.3	0.37	0	6.43	5.5625	1.775	242.79	60.3	124.16	1.66	7.56	9.23	0	155.69	107.228	43.12	0.318316	-1.80324	0.569447
100502926	Gm19457	2.59	2.1	3	1.28	1.22	1.58	1.23	2.23	2.2425	1.565	1.07	0.93	1.76	0.79	0.75	0.97	0.78	1.4	1.1375	0.975	4	4	9	4	4	5	4	7	5.25	5	0.601281	-0.404374	0.801296
100502936	E330021D16Rik	1879.45	2035.46	4702.69	4842.68	3707.69	5718.03	4701.35	4835.53	3365.07	4740.65	779.74	905.28	2761.23	2989.3	2295.82	3524.42	3001.1	3027.96	1858.89	2962.32	21648	28855	101846	113058	90511	137881	115468	115926	66351.8	114946	0.251134	0.561165	0.498875
100502940	Colca2	0	0	0	0.46	0.16	0.3	0.16	0.08	0.115	0.175	0	0	0	0.28	0.1	0.18	0.1	0.05	0.07	0.1075	0	0	0	6	2	4	2	1	1.5	2.25	0.825541	0.386684	0.924382
100502941	Gm17353	44.47	49.13	71.57	65.92	57.69	47.42	37.65	47.7	57.7725	47.615	18.45	21.85	42.02	40.69	35.72	29.23	24.03	29.87	30.7525	29.7125	535.2	728.26	1630.97	1617.93	1484.04	1202.19	972.21	1203.43	1128.09	1215.47	0.599154	-0.182774	0.799398
100502950	Gm3336	0	0	0	0	0	0.07	0	0	0	0.0175	0	0	0	0	0	0.04	0	0	0	0.01	0	0	0	0	0	1	0	0	0	0.25	0.918895	0.359834	0.953172
100502955	Gm19470	0.93	0.76	0.38	0.1	0.1	0.15	0.1	0.1	0.5425	0.1125	0.39	0.34	0.22	0.06	0.06	0.09	0.06	0.06	0.2525	0.0675	9	9.08	7	2	2	3	2	2	6.77	2.25	0.0307306	-2.01257	0.146831
100502967	Speer4c	2.17	1.47	1.19	1.32	1.1	1.3	1.03	0.78	1.5375	1.0525	0.9	0.65	0.7	0.81	0.68	0.8	0.66	0.49	0.765	0.6575	33.58	27.98	34.97	41.59	31.87	35.72	34.16	25.35	34.53	31.775	0.212478	-0.46037	0.454557
100503036	1700015G11Rik	0	0	1.61	0	0	0	0	0.39	0.4025	0.0975	0	0	0.95	0	0	0	0	0.24	0.2375	0.06	0	0	4	0	0	0	0	1	1	0.25	0.584301	-1.89869	0.789476
100503041	Pdzd7	0.04	0.09	0.01	0	0	0.05	0	0	0.035	0.0125	0.02	0.04	0.01	0	0	0.03	0	0	0.0175	0.0075	1	3	1	0	0	4	0	0	1.25	1	0.717227	-0.808456	0.881357
100503043	Armcx4	0.07	0	0	0	0.13	0.04	0.08	0.08	0.0175	0.0825	0.03	0	0	0	0.08	0.02	0.05	0.05	0.0075	0.05	4	0	0	0	15	4	9	9	1	9.25	0.0435636	2.70178	0.182709
100503068	Smim43	1.2	0.56	0	0.04	0.12	0.45	0.08	0	0.45	0.1625	0.5	0.25	0	0.03	0.07	0.28	0.05	0	0.195	0.1	14	8	0	1	3	11	3.01	0	5.75	4.2525	0.487608	-0.995752	0.7172
100503085	Klhl3	2.7	3.15	0.35	0.64	0.75	0.43	0.26	0.36	1.71	0.45	1.12	1.4	0.2	0.39	0.47	0.26	0.17	0.22	0.7775	0.28	126.42	180	30.42	61.22	76.75	42.12	26.01	35.14	99.515	45.005	0.0106443	-1.65818	0.0773113
100503125	Gm10913	1.35	0.17	0.94	0.45	0.85	0	0.46	0.66	0.7275	0.4925	0.56	0.08	0.55	0.28	0.52	0	0.29	0.42	0.3675	0.3075	3	0.47	4.03	2.03	4	0	2.16	3.01	2.3825	2.2925	0.804121	-0.338524	0.911752
100503185	Btbd8	11.78	6.98	5.37	3.78	4.98	3.64	3.44	4.15	6.9775	4.0525	4.89	3.1	3.15	2.33	3.09	2.24	2.2	2.6	3.3675	2.5325	551	393	444	355	489	358	341	403	435.75	397.75	0.0946029	-0.536555	0.288724
100503240	Trpc5os	1.1	0	0.89	1.65	0.26	0.02	0.51	0.22	0.91	0.2525	0.46	0	0.52	1.02	0.16	0.01	0.33	0.14	0.5	0.16	21	0	31	39	13	1	21	11	22.75	11.5	0.249531	-1.22267	0.497195
100503280	Gm38425	51.9	48.28	37.35	33.67	28.31	32.57	28.26	30.45	42.8	29.8975	21.53	21.47	21.93	20.78	17.53	20.07	18.04	19.06	21.4275	18.675	542	621	739	717	632	716	633	666	654.75	661.75	0.0955797	-0.334911	0.290677
100503311	Pifo	0	1.32	0	0	0	0	0	0	0.33	0	0	0.59	0	0	0	0	0	0	0.1475	0	0	8	0	0	0	0	0	0	2	0	0.24474	-3.97552	0.491981
100503353	Gm14440	29.37	32.39	7.73	4.87	3.97	2.73	3.35	3.39	18.59	3.36	12.18	14.41	4.54	3	2.46	1.68	2.14	2.12	8.5325	2.1	658.41	894.49	327.76	222.68	190.28	129.34	161.44	159.7	525.835	160.19	5.06e-05	-2.18767	0.00255032
100503361	Tmem95	0	0	0	0	0.07	0	0.13	0	0	0.05	0	0	0	0	0.04	0	0.09	0	0	0.0325	0	0	0	0	1	0	2	0	0	0.75	0.621251	1.71984	0.812339
100503368	Gm20599	0.17	1.07	0.09	0	0	0.04	0	0	0.3325	0.01	0.07	0.48	0.05	0	0	0.03	0	0	0.15	0.0075	1	7.82	1	0	0	0.52	0	0	2.455	0.13	0.0905781	-4.11004	0.281569
100503386	Tpbgl	0	0.28	0	0	0.09	0	0	0.02	0.07	0.0275	0	0.13	0	0	0.06	0	0	0.01	0.0325	0.0175	0	7	0	0	4	0	0	1	1.75	1.25	0.6676	-1.09	0.844013
100503545	Nuggc	0	0	0.24	0.06	0.27	0.21	0.14	0.17	0.075	0.1975	0	0	0.14	0.03	0.17	0.13	0.09	0.11	0.0425	0.125	0	0	8	2	10	7	4	5	2.5	6.5	0.33872	1.14082	0.587637
100503549	Gm10354	0.62	1.37	0.7	0.34	0.47	0	0.11	0.21	0.7575	0.1975	0.26	0.61	0.41	0.21	0.29	0	0.07	0.13	0.3725	0.1225	3.7	9.66	6.85	4.2	6.02	0	1.46	2.62	6.1025	2.525	0.118173	-1.70784	0.328298
100503572	Bbip1	11.55	10.97	43.53	45.84	68.7	49.67	56.21	53.24	27.9725	56.955	4.79	4.88	25.56	28.3	42.54	30.61	35.88	33.34	15.8825	35.5925	172.82	205.94	1225.53	1401.8	2181.66	1559.9	1795.7	1667.89	751.523	1801.29	0.0778637	1.04984	0.258996
100503583	Fsbp	0	0	0.14	0.27	0.26	0.31	0.21	0.16	0.1025	0.235	0	0	0.08	0.17	0.16	0.19	0.13	0.1	0.0625	0.145	0	0	8	17	17	20.08	14.01	10.37	6.25	15.365	0.304816	1.10106	0.556533
100503584	Zfp534	40.67	42.88	21.96	15.36	15.02	8.17	9.12	10.26	30.2175	10.6425	16.87	19.07	12.89	9.48	9.3	5.04	5.82	6.42	14.5775	6.645	681.47	876.69	690.51	501.12	537.84	279.8	320.05	364.77	687.447	375.615	0.000444	-1.28801	0.0113157
100503605	Hbb-bs	0	0	0	0	486.44	0	0	126.27	0	153.178	0	0	0	0	301.21	0	0	79.07	0	95.07	0	0	0	0	3143.13	0	0	789.53	0	983.165	4.01e-13	24.5481	4.09e-10
100503659	Cbarp	0.59	0.04	0.06	0	0.84	0.38	0.16	0.47	0.1725	0.4625	0.25	0.02	0.03	0	0.52	0.24	0.1	0.29	0.075	0.2875	12.02	1.01	2.05	0	34.73	16.17	7	19.19	3.77	19.2725	0.0928007	1.79264	0.285246
100503670	Rpl5	28.06	39.64	41.78	63.33	157.61	203.19	89.19	145.05	43.2025	148.76	11.64	17.63	24.53	39.09	97.59	125.24	56.93	90.83	23.2225	92.6475	210.04	370.15	543.63	912.93	2391.85	2919.65	1345.82	2119.66	509.188	2194.24	1.29e-05	1.81148	0.00098
100503733	LOC100503733	0.65	0	0	0	0.02	0.08	0	0.07	0.1625	0.0425	0.27	0	0	0	0.01	0.05	0	0.04	0.0675	0.025	7.54	0	0	0	0.57	2.04	0	1.59	1.885	1.05	0.478689	-1.82229	0.709938
100503884	Ccdc149	0.18	0.7	0.43	0.22	0.3	0.13	0.16	0.15	0.3825	0.185	0.08	0.31	0.25	0.14	0.18	0.08	0.11	0.1	0.195	0.1175	4	19	18	10	14	6	8	7	12.75	8.75	0.184312	-0.901641	0.421321
100503890	Pet100	1.3	0.58	0.08	0.57	3.23	0.89	1.21	1.52	0.6325	1.7125	0.54	0.26	0.04	0.35	2	0.55	0.77	0.95	0.2975	1.0675	9	5	1	8	48	13	18	22	5.75	25.25	0.0227702	1.7034	0.121578
100503915	Smpd5	0	0	0	0	0	0	0.04	0.08	0	0.03	0	0	0	0	0	0	0.03	0.05	0	0.02	0	0	0	0	0	0	1	2	0	0.75	0.623296	1.71009	0.813657
100503923	LOC100503923	10.96	4.94	4.07	4.38	1.09	2.39	2.38	0.98	6.0875	1.71	4.55	2.2	2.39	2.7	0.68	1.47	1.52	0.61	2.96	1.07	66.01	36.66	46.66	53.75	14.05	30.17	30.64	12.28	50.77	21.785	0.00179975	-1.58762	0.0259187
100503924	Fcor	0.66	0	0.34	0	3.72	0	0.94	0.97	0.25	1.4075	0.27	0	0.2	0	2.3	0	0.6	0.61	0.1175	0.8775	1	0	1	0	12	0	3	3	0.5	4.5	0.115684	2.76211	0.324445
100503949	Zfp965	14.46	18.85	0.49	2.06	0.79	2.09	0.89	0.78	8.965	1.1375	6	8.38	0.29	1.27	0.49	1.29	0.57	0.49	3.985	0.71	399.58	581.04	39.75	120.72	68.2	143.7	85.02	66.63	285.272	90.8875	0.00466305	-2.16505	0.0461614
100503964	Gm17266	1.75	2.54	0.96	0.34	0.83	0.36	0.42	0.47	1.3975	0.52	0.73	1.13	0.56	0.21	0.51	0.22	0.27	0.3	0.6575	0.325	58	104	60	23	59	25	30	33	61.25	36.75	0.0381718	-1.18731	0.167695
100503991	Acp4	1.19	0.32	0.49	1.26	1.02	1.18	0.67	1.27	0.815	1.035	0.49	0.14	0.29	0.78	0.63	0.73	0.43	0.8	0.425	0.6475	9	3	7	23.41	21.22	22.17	14.66	23.91	10.6025	20.49	0.32988	0.618945	0.578191
100504089	Gm20056	1.84	1.12	0.8	0.99	0.28	1.18	0.98	0.5	1.1875	0.735	0.76	0.5	0.47	0.61	0.17	0.73	0.63	0.32	0.585	0.4625	18.6	13.99	15.39	20.43	5.95	25.18	21.26	10.67	17.1025	15.765	0.474522	-0.451848	0.707108
100504112	Ccer2	0	0	0	0	0	0	0	0.1	0	0.025	0	0	0	0	0	0	0	0.06	0	0.015	0	0	0	0	0	0	0	2	0	0.5	0.753756	1.10682	0.889536
100504116	Brd3os	2.33	1.62	0.26	0.35	0.72	0.83	0.68	0.47	1.14	0.675	0.97	0.72	0.15	0.22	0.45	0.51	0.44	0.3	0.515	0.425	25	22	5	8	16	19	16	11	15	15.5	0.544318	-0.426298	0.761424
100504164	Cmtm1	0.15	0	0.08	0	0	0.15	0.07	0.15	0.0575	0.0925	0.06	0	0.05	0	0	0.09	0.05	0.09	0.0275	0.0575	1	0	1	0	0	2	1	2	0.5	1.25	0.632922	0.971711	0.820491
100504180	LOC100504180	0.46	0.34	0.11	0.03	0.36	0.56	0.4	0.28	0.235	0.4	0.19	0.15	0.06	0.02	0.22	0.34	0.25	0.17	0.105	0.245	7.98	7.21	3.54	1	13.22	20.19	14.73	10.1	4.9325	14.56	0.114919	1.21976	0.323381
100504221	Efcab8	0	0.13	0.01	0.03	0.01	0.01	0.03	0	0.0425	0.0125	0	0.06	0.01	0.02	0.01	0.01	0.02	0	0.0225	0.01	0	9	1.01	3.16	1.03	1	4.06	0	3.2925	1.5225	0.341954	-1.48092	0.590814
100504234	Ccdc170	2.8	2.87	1.89	1.95	1.92	2.49	1.85	2.08	2.3775	2.085	1.16	1.28	1.11	1.2	1.19	1.54	1.18	1.3	1.1875	1.3025	104.92	132.07	134	149	154	198	150	164	129.998	166.5	0.984728	0.00493205	0.991036
100504263	2210418O10Rik	7.07	1.75	0.99	0.85	1.93	0.73	0.78	0.56	2.665	1	2.93	0.78	0.58	0.52	1.19	0.45	0.5	0.35	1.2025	0.6225	182.26	56.65	48.01	44.21	105.79	39.99	42.8	30.36	82.7825	54.735	0.0927585	-1.11754	0.285212
100504285	Abhd12b	0.2	0.17	0.26	0.25	0.12	0.07	0.16	0.25	0.22	0.15	0.08	0.07	0.15	0.15	0.07	0.04	0.1	0.16	0.1125	0.0925	3.99	4.09	9.71	10.24	4.99	3.01	7	10.74	7.0075	6.435	0.613229	-0.395391	0.810393
100504309	Smim27	1.1	0	3.92	3.84	13.04	5.48	4.74	8.3	2.215	7.89	0.46	0	2.3	2.37	8.07	3.37	3.03	5.2	1.2825	4.9175	1	0	7	7	25	10	9	15	3.75	14.75	0.0544278	1.70861	0.207991
100504444	Gm21977	0	0	0.28	0.12	0	0.31	0.19	0.06	0.1	0.14	0	0	0.16	0.07	0	0.19	0.12	0.04	0.0575	0.0875	0	0	4.07	2.11	0	4.47	2.82	1.05	1.545	2.085	0.981141	0.0418077	0.988825
100504446	Prr22	0	0	0	0	0	0	0	0.12	0	0.03	0	0	0	0	0	0	0	0.07	0	0.0175	0	0	0	0	0	0	0	2	0	0.5	0.753756	1.10682	0.889536
100504491	Dcdc2b	0.26	0.82	0	0	0	0.04	0.04	0	0.27	0.02	0.11	0.37	0	0	0	0.03	0.03	0	0.12	0.015	3	9	0	0	0	1	1	0	3	0.5	0.136317	-3.10941	0.356597
100504608	Eef1akmt3	1.12	0	0	0	0.14	0	0	0	0.28	0.035	0.46	0	0	0	0.08	0	0	0	0.115	0.02	4	0	0	0	1	0	0	0	1	0.25	0.502259	-2.3075	0.728192
100504663	Atg14	57.05	51.63	30.58	26.31	31.15	33.45	23.87	28.94	41.3925	29.3525	23.67	22.96	17.95	16.24	19.29	20.62	15.24	18.12	20.205	18.3175	1307	1457	1324	1230	1526	1618	1175	1393	1329.5	1428	0.268877	-0.287417	0.518761
100504710	Nat8f6	0	0	0	0	0	0.24	0	0.24	0	0.12	0	0	0	0	0	0.15	0	0.15	0	0.075	0	0	0	0	0	4.13	0	4.21	0	2.085	0.336333	3.06846	0.585652
100504715	Tmppe	0.41	0.04	0.67	0.96	1.3	1.26	0.84	1.23	0.52	1.1575	0.17	0.02	0.39	0.59	0.8	0.77	0.53	0.77	0.2925	0.7175	19.29	2.18	59.34	92.19	130.37	124.78	84.41	121.99	43.25	115.388	0.105489	1.18641	0.307592
100505397	Gm20385	51.84	69.64	22.11	18.65	17.8	10.43	13.26	12.78	40.56	13.5675	21.51	30.97	12.98	11.51	11.02	6.43	8.47	8	19.2425	8.48	1370.1	2267.34	1104.21	1006.19	1005.94	582.32	753.25	709.69	1436.96	762.8	0.00148811	-1.34525	0.0230675
100515	Zfp518b	0.19	0.31	0.01	0.03	0.08	0.07	0.09	0.05	0.135	0.0725	0.08	0.14	0.01	0.02	0.05	0.04	0.06	0.03	0.0625	0.045	9	18	1	3	8	7	9	5	7.75	7.25	0.53312	-0.581332	0.751305
100529082	Gm11127	0.27	0	0	0	0.61	0.06	0.17	0.24	0.0675	0.27	0.11	0	0	0	0.38	0.04	0.11	0.15	0.0275	0.17	2.16	0	0	0	10.42	1	2.99	4	0.54	4.6025	0.126915	2.61646	0.341955
100532	Rell1	121.73	84.73	55.82	47.79	50.2	53.16	40.95	49.21	77.5175	48.38	50.5	37.68	32.78	29.5	31.09	32.76	26.14	30.81	37.615	30.2	2607	2235	2260	2089	2299	2403	1884	2214	2297.75	2200	0.0904616	-0.456763	0.281397
100534273	Fer1l5	0.07	0.12	0.05	0.09	0.12	0.13	0.11	0.16	0.0825	0.13	0.03	0.05	0.03	0.06	0.07	0.08	0.07	0.1	0.0425	0.08	3.1	6.43	4.14	8.2	11.2	12.39	10.7	15.02	5.4675	12.3275	0.189327	0.848535	0.427101
100534287	Dchs2	0	0	0	0	0	0	0.01	0.01	0	0.005	0	0	0	0	0	0	0	0	0	0	0	0	0	0	0	0	1	1	0	0.5	0.750899	1.1198	0.889536
100534296	Gm9805	0	0	0.11	0	0	0	0.02	0.02	0.0275	0.01	0	0	0.06	0	0	0	0.02	0.02	0.015	0.01	0	0	4	0	0	0	1	1	1	0.5	0.691322	-1.15165	0.861435
100535	Oas1d	341.43	423.25	3396.57	5631.63	2939.83	5875.15	5261.77	4993.36	2448.22	4767.53	141.65	188.24	1994.32	3476.31	1820.36	3621.26	3358.84	3126.79	1450.13	2981.81	3679	5617	69340	123744	67718.6	133302	121638	112727	50595.1	108846	0.255089	0.951357	0.503196
100554	AA792892	345.39	391.44	324.81	338.51	154.51	291.31	251.64	243.56	350.038	235.255	143.3	174.09	190.71	208.96	95.68	179.55	160.63	152.51	179.265	147.093	2444.39	3411.69	4365.31	4881.18	2337.14	4329.94	3815.54	3601.14	3775.64	3520.94	0.189208	-0.413605	0.426938
100559	Ugt2b38	2.44	2.8	4.08	4.78	5.82	5.78	6.19	6.13	3.525	5.98	1.01	1.24	2.4	2.95	3.6	3.57	3.95	3.84	1.9	3.74	29	41	92	116	148	145	158	153	69.5	151	0.037325	0.850494	0.165732
100561	Slc15a4	2.14	2.48	3.73	8.65	9.51	15.01	9.72	11.4	4.25	11.41	0.89	1.1	2.19	5.34	5.89	9.25	6.2	7.14	2.38	7.12	95.02	140.06	151	359	406	632	407	482.76	186.27	481.94	0.00826235	1.0752	0.0666196
100604	Lrrc8c	0	0	0	0.05	0.38	0.07	0.05	0.07	0.0125	0.1425	0	0	0	0.03	0.24	0.05	0.03	0.05	0.0075	0.0925	0	0	0	2	27	7	5	7	0.5	11.5	0.00330238	4.14588	0.0373086
100608	Noc4l	11.68	15.64	20.56	41.88	19.4	74.71	33.09	47.12	22.44	43.58	4.85	6.96	12.07	25.85	12.01	46.05	21.12	29.5	12.4325	27.17	151	249	503	1104	536	2035	918	1277	501.75	1191.5	0.088739	1.0108	0.278268
100609	Nsun5	0.13	0.92	5.64	6.4	13.77	6.48	7.93	9.95	3.2725	9.5325	0.06	0.41	3.31	3.95	8.53	4	5.06	6.23	1.9325	5.955	1.8	15.14	153.3	188.28	407.87	196.27	245.21	296.82	89.63	286.543	0.104407	1.49595	0.305737
100637	N4bp2l1	0.67	0.28	0.54	0.13	1.5	0.44	0.12	0.52	0.405	0.645	0.28	0.13	0.32	0.08	0.93	0.27	0.08	0.33	0.2025	0.4025	8	4.15	12.28	3.06	38.39	11	3.06	13.18	6.8725	16.4075	0.312819	0.852088	0.564991
100647	Upk3b	6.97	5.66	1.11	4.75	1.45	2.79	3.21	2.07	4.6225	2.38	2.89	2.52	0.65	2.93	0.9	1.72	2.05	1.3	2.2475	1.4925	90	90	27	125	40	76	89	56	83	65.25	0.19557	-0.713967	0.434052
100678	Psph	1.28	0	7.78	13.86	15.51	10.72	12.6	11.62	5.73	12.6125	0.53	0	4.57	8.55	9.61	6.6	8.04	7.27	3.4125	7.88	12	0	115	240	272	193	228	202	91.75	223.75	0.279582	1.11747	0.52947
100683	Trrap	2.74	1.83	1.84	2.47	3.41	4.79	3.14	3.86	2.22	3.8	1.14	0.81	1.08	1.52	2.11	2.95	2.01	2.42	1.1375	2.3725	247	201	309	449	657	904	607	727	301.5	723.75	0.00111728	0.937251	0.0194997
100702	Gbp6	0	0	0	0	0.02	0	0	0	0	0.005	0	0	0	0	0.01	0	0	0	0	0.0025	0	0	0	0	1	0	0	0	0	0.25	0.918895	0.359834	0.953172
100705	Acacb	0.75	0.37	1.17	0.64	1.29	2.16	0.81	1.42	0.7325	1.42	0.31	0.17	0.69	0.39	0.8	1.33	0.52	0.89	0.39	0.885	44	27	129	76	160	267	101	174	69	175.5	0.0292934	1.05313	0.142775
100710	Pds5b	11.86	11.25	6.73	4.48	6.21	4	4.33	4.6	8.58	4.785	4.92	5	3.95	2.76	3.85	2.46	2.77	2.88	4.1575	2.99	589.93	692	629	453	660	418.91	461.89	480	590.982	505.2	0.0504263	-0.627275	0.199116
100715	Tent2	146.06	193.15	174.28	154.77	103.83	85.06	119.14	104.11	167.065	103.035	60.6	85.9	102.33	95.54	64.29	52.43	76.05	65.19	86.0925	64.49	3461	5640	7800	7482	5248	4255	6060	5174	6095.75	5184.25	0.0637942	-0.542969	0.229057
100732	Mapre3	8.35	10.97	7.6	14.54	23.29	21.18	18.41	20.64	10.365	20.88	3.47	4.88	4.46	8.98	14.42	13.05	11.75	12.92	5.4475	13.035	90	144	158	334	555	498	438	476	181.5	491.75	0.002045	1.13498	0.0279578
100737	Dcun1d4	55.58	67.01	10.55	8.76	8.15	9.26	5.69	8.03	35.475	7.7825	23.06	29.8	6.19	5.41	5.05	5.71	3.63	5.03	16.115	4.855	1564.78	2324.47	649.52	607.99	664.33	674.12	495.54	639.66	1286.69	618.413	0.00476835	-1.5399	0.0467503
100756	Usp30	115.76	132.53	58.34	85.56	59.92	152.55	78.12	104.59	98.0475	98.795	48.03	58.94	34.26	52.82	37.1	94.03	49.87	65.49	48.5125	61.6225	2385	3325	2330	3593	2733	6351	3402	4414	2908.25	4225	0.644298	0.171136	0.827361
100763	Ube3c	30.18	27.36	21.24	18.12	20.29	12.99	15.49	15.16	24.225	15.9825	12.52	12.17	12.47	11.18	12.56	8.01	9.89	9.49	12.085	9.9875	1029	1149	1368	1261	1479	936	1135	1087	1201.75	1159.25	0.0820051	-0.412341	0.266126
100764	Rita1	38.98	32.49	19.75	26.04	16.83	31.46	22.38	23.58	29.315	23.5625	16.17	14.45	11.6	16.07	10.42	19.39	14.28	14.77	14.5725	14.715	381	394	371	524	353	649	476	483	417.5	490.25	0.693446	-0.12189	0.862981
100855	Tbc1d14	16.78	15.8	132.03	100.1	434.01	186.12	251.46	272.95	66.1775	286.135	6.96	7.03	77.52	61.79	268.74	114.72	160.52	170.92	38.325	178.725	547	632	6806	5791	24495	10780	14324	15317	3444	16229	0.00376865	2.03157	0.0406676
100859931	Gm20604	0	0	0	0	0	0	0.55	0.85	0	0.35	0	0	0	0	0	0	0.35	0.53	0	0.22	0	0	0	0	0	0	30.35	45.91	0	19.065	0.0600749	6.36897	0.221421
100861615	Gm3411	0	1.46	0.09	0	0	0	0	0	0.3875	0	0	0.65	0.05	0	0	0	0	0	0.175	0	0	22.64	2.08	0	0	0	0	0	6.18	0	0.0257545	-5.53505	0.132012
100861651	Gm9595	7.72	7.24	0.71	0.47	0.39	0.26	0.56	0.26	4.035	0.3675	3.2	3.22	0.42	0.29	0.24	0.16	0.36	0.16	1.7825	0.23	150.01	176.08	25.7	18.3	16.19	10.36	23.12	10.34	92.5225	15.0025	0.000122	-3.14922	0.00457246
100861655	LOC100861655	90.26	121.99	59.57	28.75	6.38	12.17	13.99	9.2	75.1425	10.435	37.45	54.25	34.97	17.75	3.95	7.5	8.93	5.76	36.105	6.535	908.14	1511.6	1135.78	589.86	137.2	257.71	301.91	193.92	1036.35	222.685	1.97e-08	-2.60429	4.96e-06
100861668	Gm21119	0.32	0.17	0.01	0	0.2	0.1	0.02	0.05	0.125	0.0925	0.13	0.07	0	0	0.12	0.06	0.01	0.03	0.05	0.055	30.46	5.01	1	0	41.13	10.02	4.02	9.71	9.1175	16.22	0.877966	0.193669	0.953172
100861686	Gm21136	0	0	0.04	0	0	0	0	0	0.01	0	0	0	0.02	0	0	0	0	0	0.005	0	0	0	1	0	0	0	0	0	0.25	0	0.759283	-1.08284	0.889536
100861702	Gm21149	0.22	0	0.42	0	0.16	0	0.34	0.25	0.16	0.1875	0.09	0	0.25	0	0.1	0	0.22	0.16	0.085	0.12	1.59	0	5.67	0	2.51	0	5.2	3.75	1.815	2.865	0.765879	0.513709	0.891118
100861708	Gm21154	6.98	11.55	3.72	3.57	3.27	3.76	2.69	3.72	6.455	3.36	2.89	5.13	2.18	2.2	2.02	2.32	1.72	2.33	3.1	2.0975	82.36	167.71	82.57	83.67	80.88	93.17	66.31	90.96	104.078	82.83	0.0773246	-0.744142	0.257763
100861719	Gm21162	2.52	0.99	0.5	0	0	0	0.75	0.22	1.0025	0.2425	1.04	0.44	0.3	0	0	0	0.48	0.14	0.445	0.155	27.32	13.19	10.37	0	0	0	17.47	4.94	12.72	5.6025	0.288284	-1.64778	0.539729
100861744	Gm21181	0	0	1.38	1.01	0.53	1.51	0.94	0	0.5975	0.745	0	0	0.81	0.62	0.33	0.93	0.6	0	0.3575	0.465	0	0	2.75	2.07	1.14	3.1	1.99	0	1.205	1.5575	0.9575	0.101838	0.973984
100861753	Gm21188	0	0	0	0	1.78	0	0.17	0.4	0	0.5875	0	0	0	0	1.1	0	0.11	0.25	0	0.365	0	0	0	0	41.2	0	3.92	9.06	0	13.545	0.00293533	5.73239	0.0350329
100861755	Gm21190	0	0	0.83	0.45	0.37	0.18	0.21	0.1	0.32	0.215	0	0	0.49	0.28	0.23	0.11	0.14	0.06	0.1925	0.135	0	0	10.61	6.15	5.35	2.53	3.09	1.39	4.19	3.09	0.593747	-0.737497	0.795868
100861814	Gm3371	1.28	2.1	1.1	1	0.96	0.66	0.79	0.56	1.37	0.7425	0.53	0.94	0.65	0.62	0.6	0.41	0.5	0.35	0.685	0.465	11.91	24.18	19.54	18.96	19.2	13.04	15.8	11.01	18.6475	14.7625	0.179087	-0.676063	0.414897
100861880	Gm21293	0	0	0.7	0.4	0.68	0.36	1.16	0	0.275	0.55	0	0	0.41	0.25	0.42	0.22	0.74	0	0.165	0.345	0	0	9.48	5.83	10.33	5.33	17.6	0	3.8275	8.315	0.482534	1.04804	0.712903
100861891	Gm21304	15.57	0	0	0	0.68	0.36	0.22	0	3.8925	0.315	6.46	0	0	0	0.42	0.22	0.14	0	1.615	0.195	110.71	0	0	0	10.33	5.33	3.4	0.02	27.6775	4.77	0.281524	-3.2606	0.532048
100861908	Gm21319	0.28	0	0	0.08	0	0	0.04	0	0.09	0.01	0.12	0	0	0.05	0	0	0.02	0	0.0425	0.005	3.32	0	0	2.02	0	0	0.96	0	1.335	0.24	0.336181	-3.19544	0.585442
100861909	Mup22	0	0	0	0	0.26	0	0	0	0	0.065	0	0	0	0	0.16	0	0	0	0	0.04	0	0	0	0	3.03	0	0	0	0	0.7575	0.653966	1.56521	0.833073
100862015	Gm11236	4.61	0	9.17	7.32	8.78	6.74	8.19	11.06	5.275	8.6925	1.91	0	5.38	4.52	5.44	4.16	5.23	6.93	2.9525	5.44	33.51	0	126.6	108.49	136.52	103.06	127.67	168.16	67.15	133.852	0.385903	0.784362	0.632018
100862066	Cfap99	4.61	0.91	2.64	1.31	1.24	1.24	1.05	1.44	2.3675	1.2425	1.91	0.4	1.55	0.81	0.77	0.76	0.67	0.9	1.1675	0.775	219.19	53.2	236.74	127.54	126.61	124.51	107.49	143.89	159.167	125.625	0.138949	-0.704659	0.360196
100862085	Gm16867	0	0	0.02	0	0.04	0	0	0	0.005	0.01	0	0	0.01	0	0.02	0	0	0	0.0025	0.005	0	0	1	0	1	0	0	0	0.25	0.25	0.918521	-0.3615	0.953172
100862115	LOC100862115	0	0	0	0	0	0	0.11	0	0	0.0275	0	0	0	0	0	0	0.07	0	0	0.0175	0	0	0	0	0	0	2.23	0	0	0.5575	0.741685	1.16173	0.889536
100862180	LOC100862180	0.97	0.9	0.33	0.18	0.24	0	0.5	0.74	0.595	0.37	0.4	0.4	0.19	0.11	0.15	0	0.32	0.47	0.275	0.235	8.61	9.79	5.56	3.23	4.62	0	9.55	13.83	6.7975	7	0.734146	-0.348867	0.889536
100862192	LOC100862192	0.45	0	0	0	0	0	0	0	0.1125	0	0.19	0	0	0	0	0	0	0	0.0475	0	4.49	0	0	0	0	0	0	0	1.1225	0	0.379847	-3.02896	0.626451
100862203	Gm6712	88.78	96.83	79.48	72.06	71.48	77.22	62.72	70.74	84.2875	70.54	36.83	43.07	46.67	44.48	44.26	47.6	40.04	44.3	42.7625	44.05	1127.36	1514.52	1910.94	1866.53	1940.48	2066.35	1709.5	1883.67	1604.84	1900	0.63655	-0.0956024	0.822988
100862206	Gm21559	0.58	0	0.11	0.1	0	0.09	0.09	0	0.1975	0.045	0.24	0	0.07	0.06	0	0.06	0.06	0	0.0925	0.03	2.93	0	1.08	1	0	1.01	1	0	1.2525	0.5025	0.513557	-1.36706	0.736786
100862223	Gm21571	0	0	0	0	0	0	0	0.27	0	0.0675	0	0	0	0	0	0	0	0.17	0	0.0425	0	0	0	0	0	0	0	1.03	0	0.2575	0.918895	0.359834	0.953172
100862245	LOC100862245	0	0	0	0	0	0.05	0	0	0	0.0125	0	0	0	0	0	0.03	0	0	0	0.0075	0	0	0	0	0	1.12	0	0	0	0.28	0.918895	0.359834	0.953172
100862247	Gm21586	0	0	0	0	0	0	0.2	0	0	0.05	0	0	0	0	0	0	0.13	0	0	0.0325	0	0	0	0	0	0	2	0	0	0.5	0.741685	1.16173	0.889536
100862261	Fam205a3	0.41	0.53	0.4	0.44	1.82	0.89	0.92	1.28	0.445	1.2275	0.17	0.24	0.24	0.27	1.13	0.55	0.59	0.8	0.23	0.7675	17.98	28.84	33.19	39.17	170.02	82.57	86.79	118.08	29.795	114.365	2.58e-05	1.61662	0.00160453
100862359	Gm21671	0.27	0	0.02	0.07	0.29	0.25	0	0.7	0.09	0.31	0.11	0	0.01	0.04	0.18	0.15	0	0.44	0.04	0.1925	1.13	0	0.2	0.57	2.61	2.19	0	6.12	0.475	2.73	0.201702	2.65784	0.441011
100862368	Gm21680	0.6	0.39	0.72	0.33	0.35	0.24	0.3	0.44	0.51	0.3325	0.25	0.17	0.42	0.2	0.21	0.15	0.19	0.27	0.26	0.205	7.57	6.06	17.31	8.57	9.41	6.4	8.06	11.63	9.8775	8.875	0.446601	-0.481977	0.684743
100862375	Entpd4b	3.53	5.07	3.5	4.5	4.31	4.43	4.17	4.56	4.15	4.3675	1.47	2.25	2.06	2.78	2.67	2.73	2.67	2.86	2.14	2.7325	70	124	132	182	184.01	186	178	190	127	184.502	0.474269	0.21603	0.70704
100862388	Gm21698	0.14	0	0.16	0.19	0.35	0	0.19	0.35	0.1225	0.2225	0.06	0	0.09	0.12	0.22	0	0.12	0.22	0.0675	0.14	2.72	0	5.82	7.59	14.66	0	8.12	14.64	4.0325	9.355	0.363965	1.1045	0.611466
100900	Hscb	12.4	10.07	117.32	142.15	142.72	157.25	141.33	143.75	70.485	146.262	5.15	4.48	68.89	87.74	88.37	96.93	90.22	90.01	41.565	91.3825	52	52	931	1199	1266	1364	1250	1235	558.5	1278.75	0.204638	1.0247	0.44509
100910	Chpf2	0	0	0.28	0.38	0.57	0.29	0.19	0.4	0.165	0.3625	0	0	0.16	0.23	0.35	0.18	0.12	0.25	0.0975	0.225	0	0	14	19	33	15	11	22	8.25	20.25	0.314808	1.09325	0.566758
100929	Tyw1	36.63	34.2	14.71	9.51	9.51	11.57	7.48	9.58	23.7625	9.535	15.2	15.21	8.63	5.87	5.89	7.13	4.78	6	11.2275	5.95	716	776	529	344	374	448	289.14	363	591.25	368.535	0.00661024	-1.11897	0.0579488
100952	Emilin1	0	0	0.02	0	0.04	0	0	0	0.005	0.01	0	0	0.01	0	0.03	0	0	0	0.0025	0.0075	0	0	1	0	2	0	0	0	0.25	0.5	0.928665	0.316202	0.95731
100972	Rab28	9	3.04	2.52	3.98	4.34	2.41	3.36	3	4.635	3.2775	3.73	1.35	1.48	2.46	2.69	1.48	2.15	1.88	2.255	2.05	86	38	44	81	96	52	74	61	62.25	70.75	0.653167	-0.198156	0.833047
100978	Nfxl1	133.02	109.33	137.05	96.22	138.53	85.54	101.85	106.98	118.905	108.225	55.19	48.63	80.47	59.4	85.78	52.72	65.01	66.99	60.9225	67.625	3154	2978	6314	4775	7215	4405	5327	5458	4305.25	5601.25	0.83685	0.0579947	0.93101
100986	Akap9	13.32	7.25	2.82	1.39	1.87	1.25	0.94	1.34	6.195	1.35	5.53	3.22	1.66	0.86	1.16	0.77	0.6	0.84	2.8175	0.8425	1136	763	468	247	349	233	177	245	653.5	251	0.000659	-1.87307	0.0143005
101023	Zfp513	335.4	335.9	123.38	116.67	144.59	130.26	128.16	138.31	227.838	135.33	139.15	149.39	72.45	72.02	89.53	80.29	81.81	86.61	108.252	84.56	4680	5641	3016	3115	3919	3592	3573	3735	4113	3704.75	0.128494	-0.578048	0.344595
101055663	LOC101055663	0	0	0	0.18	0	0	0.21	0.18	0.045	0.0975	0	0	0	0.11	0	0	0.13	0.11	0.0275	0.06	0	0	0	2.23	0	0	2.33	2.3	0.5575	1.1575	0.790082	0.761404	0.903534
101055670	Heatr4	0.13	0.2	0.28	0.68	0.5	0.78	1.06	0.7	0.3225	0.76	0.06	0.09	0.16	0.42	0.31	0.48	0.68	0.44	0.1825	0.4775	3	4	11	31	24	36	51	33	12.25	36	0.0555246	1.3416	0.210953
101055671	Lipo2	0	0	0.36	0.26	0.1	0.12	0.2	0.17	0.155	0.1475	0	0	0.21	0.16	0.06	0.07	0.13	0.11	0.0925	0.0925	0	0	13.28	9.7	4.16	4.82	7.72	6.7	5.745	5.85	0.851073	-0.228263	0.939723
101055672	LOC101055672	0.87	0.27	7.8	16.21	15.68	14.19	11.96	14.78	6.2875	14.1525	0.36	0.12	4.58	10	9.71	8.75	7.63	9.25	3.765	8.835	13.54	5.18	227.01	518.71	518.74	467.02	404.71	482.31	191.11	468.195	0.234181	1.12833	0.480358
101055676	LOC101055676	2.36	4.22	0.49	0.52	0.58	0.48	0.33	0.82	1.8975	0.5525	0.98	1.88	0.29	0.32	0.36	0.3	0.21	0.51	0.8675	0.345	19.67	43.3	7.69	8.91	10.33	8.48	5.93	14.2	19.8925	9.735	0.0492148	-1.54814	0.196438
101055745	Gm29721	0	0	0.08	0	0.2	0.06	0	0	0.02	0.065	0	0	0.05	0	0.12	0.04	0	0	0.0125	0.04	0	0	1	0	3.37	0.83	0	0	0.25	1.05	0.80903	0.84388	0.914675
101055754	Gm2974	0	0.14	0	0	0	0	0	0	0.035	0	0	0.06	0	0	0	0	0	0	0.015	0	0	1.06	0	0	0	0	0	0	0.265	0	0.759283	-1.08284	0.889536
101055758	Gm7592	2.2	1.58	1.39	1.74	0.38	0.76	0.67	0.63	1.7275	0.61	0.91	0.7	0.82	1.07	0.23	0.47	0.43	0.39	0.875	0.38	36.64	33.48	39.71	55.15	13.05	24.73	23.93	22.02	41.245	20.9325	0.0013959	-1.32483	0.0222405
101055806	Gm8032	3.81	3.18	1.23	0.32	0.53	0.76	0.83	0.78	2.135	0.725	1.58	1.41	0.72	0.2	0.33	0.47	0.53	0.49	0.9775	0.455	35.91	34.77	22.91	6.69	10.08	14.13	17.8	14.48	25.07	14.1225	0.0630609	-1.25708	0.227681
101055813	Gm29726	0	0.54	0	0	0	0	0	0.32	0.135	0.08	0	0.24	0	0	0	0	0	0.2	0.06	0.05	0	2	0	0	0	0	0	2	0.5	0.5	0.888699	-0.491428	0.953172
101055854	Gm29733	0	0	0	0	0	0	0.32	0.33	0	0.1625	0	0	0	0	0	0	0.2	0.21	0	0.1025	0	0	0	0	0	0	1	1	0	0.5	0.750899	1.1198	0.889536
101055863	Gm11239	15.93	6.66	4.73	16.09	17.89	7.43	13.14	11.3	10.8525	12.44	6.61	2.96	2.77	9.93	11.08	4.58	8.39	7.07	5.5675	7.78	115.88	59.68	65.27	238.49	278.18	113.6	204.84	171.76	119.83	192.095	0.482132	0.356787	0.712728
101055864	Gm4513	0.05	0.24	0.25	0.14	0.17	0.24	0.1	0	0.17	0.1275	0.02	0.1	0.14	0.09	0.11	0.15	0.06	0	0.0875	0.08	0.48	2.68	4.3	2.59	3.4	4.57	1.96	0	2.5125	2.4825	0.829224	-0.311743	0.926225
101055907	Gm15246	9.83	13.2	13.67	12.55	12.79	11.94	10.63	12.29	12.3125	11.9125	4.08	5.87	8.03	7.75	7.92	7.36	6.79	7.7	6.4325	7.4425	166	276	441	431	466	428	389	441	328.5	431	0.777394	0.0839249	0.894949
101055909	Gm10320	10.85	21.21	1.53	5.19	192.1	40.46	128.48	117.36	9.695	119.6	4.5	9.43	0.9	3.2	118.95	24.94	82.01	73.49	4.5075	74.8475	20.91	50.34	5.71	20.25	789.15	160.53	524.74	462.2	24.3025	484.155	2.57e-08	3.88903	6.3e-06
101055915	Gm14438	5.34	3.86	0.94	0.68	1.11	0.81	0.66	1.12	2.705	0.925	2.22	1.72	0.55	0.42	0.69	0.5	0.42	0.7	1.2275	0.5775	30.36	27.02	10.15	7.86	13.52	9.61	8.04	13.22	18.8475	11.0975	0.0709512	-1.26567	0.244967
101055939	Kif19b	0.25	0	0	0	0	0	0	0	0.0625	0	0.11	0	0	0	0	0	0	0	0.0275	0	7	0	0	0	0	0	0	0	1.75	0	0.261094	-3.84447	0.509465
101055951	LOC101055951	0	0.99	0	0	0.07	0	0.06	0.06	0.2475	0.0475	0	0.44	0	0	0.04	0	0.04	0.04	0.11	0.03	0	11.95	0	0	1.47	0	1.33	1.33	2.9875	1.0325	0.274987	-2.39213	0.524929
101055956	Gm29753	0	0.24	0	0	0	0	0	0.14	0.06	0.035	0	0.11	0	0	0	0	0	0.09	0.0275	0.0225	0	1.01	0	0	0	0	0	1	0.2525	0.25	0.918521	-0.3615	0.953172
101055983	Gm14569	0.38	0	0.25	0.26	0.16	0.05	0.07	0.04	0.2225	0.08	0.16	0	0.15	0.16	0.1	0.03	0.04	0.03	0.1175	0.05	17	0	21	24	15	5	7	4	15.5	7.75	0.161734	-1.31553	0.391653
101055987	Gm29758	8.99	15.36	0.63	7.63	3.53	2.21	3.01	3.88	8.1525	3.1575	3.73	6.83	0.37	4.71	2.19	1.37	1.92	2.43	3.91	1.9775	79.49	167.3	10.6	137.6	66.76	41.21	57.04	71.84	98.7475	59.2125	0.0998121	-1.15916	0.297929
101055993	Btf3-ps17	0	1.02	1.27	0.62	0.59	1.24	0	0	0.7275	0.4575	0	0.45	0.74	0.38	0.37	0.77	0	0	0.3925	0.285	0	1	2	1	1	2	0	0	1	0.75	0.714659	-0.737922	0.879557
101056017	Gm28802	17.41	19.55	8.19	12.8	8.2	15.03	9.97	9.75	14.4875	10.7375	7.22	8.7	4.81	7.9	5.08	9.27	6.37	6.1	7.1575	6.705	274	379	244	411	276	499	337	322	327	358.5	0.502723	-0.235584	0.72845
101056029	Gm7206	0	0	0	0	0	0	0.18	0	0	0.045	0	0	0	0	0	0	0.12	0	0	0.03	0	0	0	0	0	0	1.43	0	0	0.3575	0.918895	0.359834	0.953172
101056047	Gm28455	0.37	0.74	0.54	0.83	0.7	0.44	0.59	0.62	0.62	0.5875	0.16	0.33	0.32	0.52	0.43	0.27	0.38	0.39	0.3325	0.3675	8.77	20.38	23.93	38.06	33.29	20.58	28.28	29.96	22.785	28.0275	0.994453	0.00345902	0.997424
101056061	Gm29770	0	0	0.62	0.87	0	0.46	0.55	1.11	0.3725	0.53	0	0	0.36	0.54	0	0.28	0.35	0.7	0.225	0.3325	0	0	3.28	4.86	0	2.64	3.21	6.3	2.035	3.0375	0.766564	0.483969	0.891118
101056073	Zfp990	120.58	125.83	57.07	42.4	33.78	18.18	22.58	24.2	86.47	24.685	50.02	55.97	33.51	26.17	20.92	11.21	14.42	15.15	41.4175	15.425	1720.78	2196.89	1511.7	1212.79	1024.12	549.23	679.52	723.83	1660.54	744.175	2.6e-05	-1.57874	0.00161652
101056100	Gm7094	0.63	1.03	0.68	0.16	0	0.34	0.28	0.47	0.625	0.2725	0.26	0.46	0.4	0.1	0	0.21	0.18	0.29	0.305	0.17	2.61	5.25	5.33	1.33	0	2.91	2.51	4.03	3.63	2.3625	0.381956	-1.05784	0.628448
101056136	Gm17026	0	0	0	0.29	0.32	0.15	0.36	0.19	0.0725	0.255	0	0	0	0.18	0.2	0.09	0.23	0.12	0.045	0.16	0	0	0	5.14	5.97	2.7	6.72	3.43	1.285	4.705	0.340413	1.47856	0.589295
101056159	Gm8104	0.4	0.31	0.35	0.09	0.18	0	0.21	0.13	0.2875	0.13	0.16	0.14	0.2	0.05	0.11	0	0.14	0.08	0.1375	0.0825	4.25	4.05	7.04	1.86	4.05	0	4.89	2.99	4.3	2.9825	0.359455	-1.04096	0.607269
101056205	Gm29797	2.04	0.96	5.02	6.16	3.16	5.22	3.77	3.09	3.545	3.81	0.85	0.43	2.95	3.8	1.96	3.22	2.41	1.93	2.0075	2.38	13	8	69	99	50	85	57	51	47.25	60.75	0.820491	0.153527	0.921567
101056240	Gm13430	0	0	6	8.8	8.88	7.61	9.99	10.04	3.7	9.13	0	0	3.52	5.43	5.5	4.69	6.38	6.29	2.2375	5.715	0	0	55.81	87.47	92.67	77.77	104.41	102.1	35.82	94.2375	0.291281	1.25644	0.542235
101056241	Gm29808	0.88	0.63	0.47	0.27	1.39	0.31	0.62	0.42	0.5625	0.685	0.37	0.28	0.27	0.17	0.86	0.19	0.39	0.26	0.2725	0.425	8.05	7.06	8.03	5.04	27.05	6.03	12.03	8.02	7.045	13.2825	0.463639	0.51773	0.698366
101095	Zfp282	2.48	2.59	1.76	1.42	1.86	2.08	1.39	1.8	2.0625	1.7825	1.03	1.15	1.03	0.88	1.15	1.28	0.89	1.12	1.0225	1.11	88	112	116	103	141	154	106	133	104.75	133.5	0.941145	-0.0199878	0.964012
101100	Ttll3	0.14	0.19	0.03	0	0.07	0.07	0.04	0.07	0.09	0.0625	0.06	0.09	0.01	0	0.04	0.04	0.03	0.04	0.04	0.0375	3	4.05	1	0	3	3	2	3	2.0125	2.75	0.988128	-0.0180687	0.99337
101113	Snx21	3.02	2.66	0.31	0.12	0.6	1.17	0.52	1.1	1.5275	0.8475	1.25	1.18	0.18	0.07	0.37	0.72	0.33	0.69	0.67	0.5275	32	32	6.12	4.44	13.17	25.13	11.11	22.1	18.64	17.8775	0.478382	-0.575987	0.709811
101118	Tmem168	12.61	9.59	7.49	4.54	5.73	2.54	3.82	3.82	8.5575	3.9775	5.23	4.27	4.4	2.8	3.55	1.57	2.44	2.39	4.175	2.4875	362	349	428	282	373	163	249	243	355.25	257	0.0154887	-0.852542	0.0965919
101122	Rpusd3	0.13	0	0.35	2.37	2.25	3.12	3.62	2.5	0.7125	2.8725	0.06	0	0.21	1.46	1.4	1.92	2.31	1.56	0.4325	1.7975	1	0	5	36	36	49	58	39	10.5	45.5	0.0531025	1.95458	0.205015
101142	Itfg2	0	0.49	0.25	0.03	0.19	0.1	0.32	0.13	0.1925	0.185	0	0.22	0.15	0.02	0.12	0.06	0.2	0.08	0.0975	0.115	0	9	7	1	6	3	10	4	4.25	5.75	0.931772	0.0953335	0.959222
101148	Bmt2	25.08	17.59	14.74	10.82	15	6.71	7.42	9.06	17.0575	9.5475	10.41	7.82	8.66	6.68	9.29	4.14	4.74	5.67	8.3925	5.96	697	602	774	614	891	394	443	529	671.75	564.25	0.0543979	-0.641919	0.207991
101185	Pot1a	73.79	104.69	21.03	25.04	15.93	22.9	19.79	19.74	56.1375	19.59	30.61	46.56	12.35	15.45	9.86	14.11	12.63	12.36	26.2425	12.24	1418	2483	764	983	650	928	817	798	1412	798.25	0.00959493	-1.26307	0.0726294
101187	Parp11	2.15	1.46	1.86	1.75	2.12	1.61	0.79	1.53	1.805	1.5125	0.89	0.65	1.09	1.08	1.31	0.99	0.5	0.96	0.9275	0.94	38	29.01	64.01	60.75	81.65	56.76	29.72	58.42	47.9425	56.6375	0.777173	-0.113936	0.894896
101197	Zfp956	1.89	1.44	2.58	2.36	2.23	3.18	2.53	2.8	2.0675	2.685	0.78	0.64	1.52	1.46	1.38	1.96	1.62	1.75	1.1	1.6775	34	32	88	87	86	121	98	106	60.25	102.75	0.210451	0.486977	0.451921
101202	Hepacam2	2.97	2.9	0.88	0.82	0.52	1.38	0.85	1.09	1.8925	0.96	1.23	1.29	0.52	0.51	0.32	0.85	0.54	0.68	0.8875	0.5975	35	42	18	15	16	37	28	31	27.5	28	0.484668	-0.408604	0.714676
101206	Tada3	49.66	33.83	44.67	31.28	32.57	23.86	28.73	25.94	39.86	27.775	20.6	15.05	26.23	19.31	20.17	14.71	18.34	16.24	20.2975	17.365	706	582	1039	824	862	718	783	710	787.75	768.25	0.106413	-0.375816	0.309261
101214	Tra2a	4.85	1.86	13.46	17.84	18.75	10.86	12.93	13.09	9.5025	13.9075	2.01	0.83	7.91	11.02	11.61	6.69	8.25	8.2	5.4425	8.6875	56	29	297	424	467	265	322	320	201.5	343.5	0.401915	0.558638	0.645826
101240	Wdr91	2.33	1.18	3.61	4.31	5.56	6.77	3.09	5.11	2.8575	5.1325	0.97	0.53	2.12	2.66	3.44	4.17	1.98	3.2	1.57	3.1975	40	25	117	151	204	245	114	184	83.25	186.75	0.079946	0.900048	0.262595
101314	Brk1	63.52	72.11	247.15	257.43	254.26	254.63	281.62	268.42	160.053	264.733	26.35	32.07	145.12	158.91	157.44	156.95	179.77	168.08	90.6125	165.56	397	555	2936	3277	3396	3339	3769	3501	1791.25	3501.25	0.191628	0.761076	0.429918
101320	Dyrk4	0.2	3	1.32	0.82	1.11	1.13	1.06	1.33	1.335	1.1575	0.08	1.33	0.78	0.51	0.69	0.7	0.68	0.83	0.675	0.725	2	54	31	22	32	32	27	36	27.25	31.75	0.840219	-0.146691	0.933007
101351	Eogt	0.97	0.73	2.02	2.36	2.59	2.17	2.02	2.12	1.52	2.225	0.4	0.33	1.18	1.45	1.6	1.34	1.29	1.33	0.84	1.39	28	25	105	134	155	128	122	127	73	133	0.220455	0.617872	0.463372
101358	Fbxl14	22.79	21	10.25	4.87	5.12	4.86	5.19	5.44	14.7275	5.1525	9.46	9.34	6.02	3.01	3.17	3	3.31	3.41	6.9575	3.2225	646	733	549	282	310	291	316	324	552.5	310.25	0.00288957	-1.25538	0.0347145
101359	Prrt4	0.71	0.04	0.02	0.02	0.37	0.17	0.06	0.13	0.1975	0.1825	0.29	0.02	0.01	0.01	0.23	0.1	0.04	0.08	0.0825	0.1125	16	1	1	1	18	8	3	6	4.75	8.75	0.792866	0.303794	0.90531
101401	Adamts9	0.56	0.8	0.63	0.07	0.44	0.1	0.23	0.22	0.515	0.2475	0.23	0.36	0.37	0.04	0.27	0.06	0.15	0.14	0.25	0.155	31	55	66	8	52	12	28	26	40	29.5	0.224857	-0.84148	0.468871
101437	Dhx32	87.59	57.41	60.3	47.45	55.84	47.21	41.53	47.25	63.1875	47.9575	36.34	25.53	35.4	29.29	34.58	29.1	26.51	29.58	31.64	29.9425	1699.9	1375.85	2057.32	1755.77	2118.16	1876.99	1581.88	1796.09	1722.21	1843.28	0.212879	-0.264723	0.455095
101471	Phrf1	0.14	0.07	0.31	0.33	0.81	0.44	0.38	0.31	0.2125	0.485	0.06	0.03	0.18	0.21	0.5	0.27	0.24	0.19	0.12	0.3	5	3	21	24	64	34	30	24	13.25	38	0.0540374	1.25045	0.207511
101476	Plekha1	86.29	65.7	17.65	10.2	9.78	12.31	8.08	9.68	44.96	9.9625	35.8	29.22	10.36	6.3	6.05	7.59	5.16	6.06	20.42	6.215	2119	1970	822	516	521	648	426	497	1356.75	523	0.000758	-1.86184	0.015518
101488	Slco2b1	0.08	0	0	0	0.13	0	0.02	0.06	0.02	0.0525	0.03	0	0	0	0.08	0	0.01	0.03	0.0075	0.03	2	0	0	0	7	0	1	3	0.5	2.75	0.356118	1.9496	0.604861
101488143	Hbb-bt	0	0	0	0	80.45	0.16	0	22.79	0	25.85	0	0	0	0	49.81	0.1	0	14.27	0	16.045	0	0	0	0	508.87	1	0	139.47	0	162.335	0.00582071	9.33176	0.0531708
101489	Ric8a	0.56	0.42	0.22	0.03	0.79	0.78	0.43	0.64	0.3075	0.66	0.23	0.19	0.13	0.02	0.49	0.48	0.27	0.4	0.1425	0.41	11	10	8	1	33	32	18	26	7.5	27.25	0.0371033	1.41391	0.16514
101490	Inpp5f	20.37	15.75	15.76	14.51	18.57	25.6	13.28	20.27	16.5975	19.43	8.45	7	9.25	8.96	11.5	15.78	8.48	12.69	8.415	12.1125	354	291	395	419	556	657	351	524	364.75	522	0.571369	0.150699	0.781715
101497	Plekhg2	1.48	1.88	0.19	0.39	0.85	0.67	0.45	0.51	0.985	0.62	0.61	0.84	0.11	0.24	0.53	0.41	0.29	0.32	0.45	0.3875	49	80	12	28	61	45	31	35	42.25	43	0.469116	-0.463128	0.702814
101502	Hsd3b7	27.02	17.68	79.23	75.05	49.3	64.02	68.09	61.65	49.745	60.765	11.21	7.86	46.52	46.33	30.53	39.46	43.47	38.6	27.98	38.015	308	243	1685	1731	1175	1529	1657	1460	991.75	1455.25	0.546257	0.348568	0.763092
101513	Mob2	7.74	7.89	23.11	28.62	18.02	34.61	25.08	24.28	16.84	25.4975	3.21	3.51	13.57	17.67	11.16	21.33	16.01	15.2	9.49	15.925	69	89	391	519	343	645	476	452	267	479	0.274584	0.630202	0.524475
101540	Prkd2	5.54	3.7	2.58	2.63	1.82	5.24	2.6	2.89	3.6125	3.1375	2.3	1.64	1.51	1.62	1.13	3.23	1.66	1.81	1.7675	1.9575	125	104	113	123	91	254	129	139	116.25	153.25	0.944675	0.0281058	0.966173
101543	Wtip	0.08	0	0.09	0	0.83	0	0	0.15	0.0425	0.245	0.03	0	0.05	0	0.52	0	0	0.1	0.02	0.155	1	0	2	0	22	0	0	4	0.75	6.5	0.178364	2.69451	0.414028
101544	Zfp575	7.54	4.59	3.67	3.64	1.96	4.32	3.11	2.48	4.86	2.9675	3.13	2.04	2.15	2.24	1.21	2.66	1.99	1.55	2.39	1.8525	113.04	89.66	102	111	61.68	138	102.01	79	103.925	95.1725	0.201903	-0.487572	0.441229
101565	Ccp110	113.06	122.37	42.6	27.76	35.29	23.51	25.7	26.59	76.4475	27.7725	46.91	54.42	25.01	17.13	21.85	14.49	16.41	16.65	35.8675	17.35	3868	5153	2747	1934	2573	1697	1886	1911	3425.5	2016.75	0.00574324	-1.20938	0.0527042
101568	Vrk3	27.73	22.81	15.69	21.83	17.42	25.16	18.69	21.19	22.015	20.615	11.51	10.15	9.21	13.47	10.79	15.51	11.93	13.27	11.085	12.875	314	356	328	491	410	590	444	491	372.25	483.75	0.922487	0.0264857	0.95426
101592	Efl1	22.01	19.96	10.19	8.9	6.1	9.61	5.39	6.85	15.265	6.9875	9.13	8.88	5.99	5.49	3.78	5.93	3.44	4.29	7.3725	4.36	531	591	464	438	315	489	279	347	506	357.5	0.00745336	-0.903601	0.0625572
101602	AI467606	0	0	0	0.08	1.24	0.16	0.66	0.71	0.02	0.6925	0	0	0	0.05	0.77	0.1	0.42	0.45	0.0125	0.435	0	0	0	2	32	4	17	18	0.5	17.75	0.000339	4.80376	0.00961684
101604	E430018J23Rik	0	0	0	0	0.03	0.03	0.03	0.14	0	0.0575	0	0	0	0	0.02	0.02	0.02	0.09	0	0.0375	0	0	0	0	1	1	1	4	0	1.75	0.204241	2.89034	0.444437
101612	Grwd1	1.67	2.44	2.83	0.62	1.1	0.89	0.82	0.92	1.89	0.9325	0.69	1.09	1.66	0.38	0.68	0.55	0.52	0.57	0.955	0.58	20	36	64	15	28	23	21	23	33.75	23.75	0.110007	-0.852052	0.315058
101613	Nlrp6	0	0	0	0.07	0.03	0.02	0	0.03	0.0175	0.02	0	0	0	0.04	0.02	0.01	0	0.02	0.01	0.0125	0	0	0	4	2	1	0	2	1	1.25	0.968358	0.0884247	0.980521
101631	Pwwp2b	0	0	0	0	0.06	0	0	0.03	0	0.0225	0	0	0	0	0.04	0	0	0.02	0	0.015	0	0	0	0	2	0	0	1	0	0.75	0.646573	1.59991	0.828084
101685	Spty2d1	20.53	11.08	19.07	9.63	13.06	10.74	8.57	10.94	15.0775	10.8275	8.52	4.93	11.2	5.94	8.08	6.62	5.47	6.85	7.6475	6.755	728	484	1277	697	990	805	653	816	796.5	816	0.337884	-0.305562	0.587184
101700	Trim68	0.33	1.47	2.07	3.26	3.98	2.31	3.2	3.18	1.7825	3.1675	0.14	0.66	1.21	2.01	2.46	1.42	2.04	1.99	1.005	1.9775	5	28	60	102	131	75	106	103	48.75	103.75	0.185386	0.856476	0.422079
101706	Numa1	16.23	14.33	15.17	17.09	21.17	14.67	15.63	17.32	15.705	17.1975	6.73	6.38	8.91	10.55	13.11	9.04	9.98	10.85	8.1425	10.745	812	883	1441	1753	2276	1555	1690	1827	1222.25	1837	0.310154	0.271608	0.562027
101739	Psip1	771.31	485.4	268.82	158.43	216.24	109.94	126.74	140.97	420.99	148.472	320	215.88	157.84	97.79	133.9	67.76	80.9	88.27	197.877	92.7075	15440.5	12786.7	10881.7	6934.76	9896	4973.68	5845.44	6338.63	11510.9	6763.44	0.00388258	-1.20681	0.0414194
101744	Acp7	0.03	0	0	0.13	0.06	0.03	0.04	0.06	0.04	0.0475	0.01	0	0	0.08	0.03	0.02	0.03	0.04	0.0225	0.03	1	0	0	9	4	2	3	4	2.5	3.25	0.918806	0.14444	0.953172
101772	Ano1	0	0.13	0.22	0.53	0.57	0.33	0.2	0.34	0.22	0.36	0	0.06	0.13	0.33	0.36	0.2	0.12	0.21	0.13	0.2225	0	5	13	30	38	22	13	22	12	23.75	0.394189	0.742972	0.640296
101809	Spred3	2.81	2.07	0.27	0.7	0.33	1.06	0.54	0.61	1.4625	0.635	1.17	0.92	0.16	0.43	0.2	0.65	0.34	0.38	0.67	0.3925	69	63	14	35	19	61	28	35	45.25	35.75	0.219672	-0.802361	0.462361
101831	Faap24	12.92	7.66	2.76	2.47	1.81	4.19	1.63	2.62	6.4525	2.5625	5.36	3.4	1.62	1.52	1.12	2.58	1.04	1.64	2.975	1.595	144.09	105.14	58.27	56.16	43.16	98.3	39.11	61.18	90.915	60.4375	0.0538624	-1.05057	0.207077
101835	AW146154	41.68	57.77	37.88	39.73	44.33	28.2	33.84	35.38	44.265	35.4375	17.29	25.69	22.24	24.53	27.45	17.38	21.6	22.16	22.4375	22.1475	943.12	1609.99	1620.12	1834.89	2144.66	1346.95	1645	1682.11	1502.03	1704.68	0.558166	-0.16204	0.771911
101861	Ints4	13.4	8.57	14.77	16.26	16.95	28.81	15.99	19.8	13.25	20.3875	5.56	3.81	8.67	10.04	10.5	17.76	10.21	12.4	7.02	12.7175	287	226	598	711	775	1303	735	891	455.5	926	0.0536387	0.73623	0.206565
101867	Rrp8	29.73	30.21	15.35	11.24	10.65	17.79	9.31	12.17	21.6325	12.48	12.33	13.44	9.01	6.94	6.6	10.96	5.94	7.62	10.43	7.78	556	696	543	429	426	702	374	478	556	495	0.113245	-0.573506	0.320044
101869	Unc45a	0.05	0.11	0.05	0	0.46	0.09	0.11	0.22	0.0525	0.22	0.02	0.05	0.03	0	0.28	0.05	0.07	0.14	0.025	0.135	1	3	2	0	21	4	5	10	1.5	10	0.0324357	2.30444	0.152342
101883	Igflr1	0	0.35	1.22	0.64	1.02	0.76	1.08	1.32	0.5525	1.045	0	0.16	0.72	0.4	0.63	0.47	0.69	0.83	0.32	0.655	0	3	16	9	15	11	16	19	7	15.25	0.285772	0.897275	0.537039
101943	Sf3b3	10.53	4.95	7.03	8.13	11.7	8.47	6.95	7.97	7.66	8.7725	4.37	2.2	4.13	5.02	7.24	5.22	4.43	4.99	3.93	5.47	305	177	383.95	480.95	726.08	518	432	486	336.725	540.52	0.274635	0.350741	0.524475
101966	D8Ertd738e	20.74	19.38	40.7	27.39	34	42.58	26.53	33.74	27.0525	34.2125	8.6	8.62	23.9	16.91	21.05	26.25	16.94	21.13	14.5075	21.3425	66	78	249.26	177	231	284.13	182.31	222	142.565	229.86	0.313079	0.40979	0.564991
101985	Usb1	36.7	42.23	15.67	19.59	10.9	21.6	22.36	17.76	28.5475	18.155	15.23	18.78	9.2	12.1	6.75	13.32	14.27	11.12	13.8275	11.365	405.66	569	326	439	254	501.27	525.14	407.05	434.915	421.865	0.301625	-0.420166	0.552869
101994	Champ1	86.44	81.63	60.56	50.25	59.2	57.12	43.66	51.41	69.72	52.8475	35.86	36.31	35.56	31.02	36.66	35.21	27.87	32.19	34.6875	32.9825	2325	2705	3076	2759	3404	3244	2523	2906	2716.25	3019.25	0.28694	-0.214838	0.538408
102022	Ces2a	0	0	0.94	0.75	0.75	0.65	0.34	0.41	0.4225	0.5375	0	0	0.55	0.46	0.47	0.4	0.22	0.26	0.2525	0.3375	0	0	22	19	20	17	9	10	10.25	14	0.821603	0.258439	0.922365
102032	Smim19	19.39	16.03	4.45	6.29	5.95	4.17	3.83	4.15	11.54	4.525	8.04	7.13	2.61	3.88	3.69	2.57	2.44	2.6	5.415	2.825	163	166	71	107.75	107	73.63	69	73	126.938	80.6575	0.0145863	-1.0997	0.0930292
102058	Exoc8	0.94	0	0	0	0.3	0.02	0.04	0.07	0.235	0.1075	0.39	0	0	0	0.19	0.01	0.02	0.05	0.0975	0.0675	48	0	0	0	33	2	4	8	12	11.75	0.690952	-0.695991	0.86116
102060	Gadd45gip1	26.74	24.93	41.11	75.96	72.26	129.74	65.46	85.09	42.185	88.1375	11.1	11.09	24.14	46.89	44.74	79.97	41.79	53.29	23.305	54.9475	287.98	330.67	838.8	1668.03	1663.39	2941.84	1512.3	1919.77	781.37	2009.33	0.0298677	1.11626	0.144435
102075	Plekhg4	0	0.73	1.04	0.79	1.08	0.65	0.65	0.85	0.64	0.8075	0	0.32	0.61	0.49	0.67	0.4	0.42	0.53	0.355	0.505	0	26	57	47	68	40	41	52	32.5	50.25	0.650058	0.373519	0.830567
102093	Phkb	11.95	7.15	3.4	2.72	2.55	3.53	2.58	2.92	6.305	2.895	4.96	3.18	2	1.68	1.58	2.17	1.65	1.83	2.955	1.8075	418	308	214	185	186	253	185	215	281.25	209.75	0.0458457	-0.861965	0.188353
102098	Arhgef18	0.85	0.68	0.96	0.49	1.04	0.77	0.47	0.76	0.745	0.76	0.35	0.3	0.57	0.3	0.64	0.47	0.3	0.48	0.38	0.4725	34	35	74	38	84	63	38	60	45.25	61.25	0.825109	0.0870143	0.924212
102103	Mtus1	83.15	56.74	91.94	73.92	107.8	71.93	76.73	80.86	76.4375	84.33	34.5	25.24	53.98	45.63	66.75	44.34	48.98	50.63	39.8375	52.675	3837	3217	6848	6110	9557	7020	6153	7258	5003	7497	0.325825	0.257345	0.57566
102115	Dohh	0.92	0.19	0.36	0.45	1.73	0.71	1.08	1.16	0.48	1.17	0.38	0.08	0.21	0.28	1.07	0.44	0.69	0.72	0.2375	0.73	8	2	6	8	32	13	20	21	6	21.5	0.0181201	1.48369	0.10571
102122	Psme3ip1	77.19	46.89	57.16	59.54	66.29	53.5	65.41	62.16	60.195	61.84	32.03	20.86	33.56	36.75	41.04	32.97	41.76	38.93	30.8	38.675	860.75	651.87	1205	1347	1567	1267	1539	1425	1016.15	1449.5	0.456039	0.192483	0.690925
102124	Enkd1	0	0.73	1.21	0.38	0.66	1.16	0.36	1.02	0.58	0.8	0	0.32	0.71	0.23	0.41	0.71	0.23	0.64	0.315	0.4975	0	7	19	6	11	19	6	17	8	13.25	0.614764	0.448624	0.811279
102141	Snx25	1.99	1.28	6.41	5.24	8.98	5.52	6.21	5.55	3.73	6.565	0.83	0.57	3.76	3.24	5.56	3.4	3.96	3.47	2.1	4.0975	43	35	262	232	416	252	289	252	143	302.25	0.146597	0.852294	0.371259
102162	Taf5l	13.46	10.71	3.03	3.57	2.46	9.06	3.62	5.12	7.6925	5.065	5.58	4.76	1.78	2.2	1.52	5.58	2.31	3.21	3.58	3.155	263	258	112	142	103	374	152	210	193.75	209.75	0.548727	-0.330586	0.764565
102182	Prmt9	0.66	0.67	0	0.22	0.64	0.31	0.26	0.34	0.3875	0.3875	0.27	0.3	0	0.14	0.4	0.19	0.16	0.21	0.1775	0.24	12	11	0	8	24	12	10	13	7.75	14.75	0.603788	0.450444	0.80323
102193	Zdhhc7	10.33	6.56	23.5	23.56	32.78	24.91	23.91	27.69	15.9875	27.3225	4.28	2.92	13.8	14.54	20.3	15.35	15.26	17.34	8.885	17.0625	193	151	780	862	1221	942	911	1026	496.5	1025	0.111567	0.805527	0.317302
102209	Snapc2	6.26	1.23	0.78	0.85	3.2	1.97	1.77	1.84	2.28	2.195	2.6	0.55	0.46	0.53	1.98	1.21	1.13	1.15	1.035	1.3675	59	14	14	16	64	39	35	36	25.75	43.5	0.672163	0.274329	0.846767
102216272	Ak6	16.04	15.51	10.23	11.2	13.29	16.26	9.86	13.88	13.245	13.3225	6.65	6.9	6.01	6.92	8.23	10.02	6.3	8.69	6.62	8.31	88.34	105.18	107.24	125.64	156.41	187.72	116.25	159.31	106.6	154.923	0.50841	0.177955	0.733056
102247	Gpat4	66.9	42.34	19.21	17.68	15.26	20.84	14.59	18.45	36.5325	17.285	27.76	18.83	11.28	10.92	9.45	12.84	9.31	11.55	17.1975	10.7875	1829	1405	977	979	897	1187	849	1058	1297.5	997.75	0.0401269	-0.810743	0.173267
102278	Cpne7	0	0.13	0.69	0.52	0.19	0.12	0.19	0.27	0.335	0.1925	0	0.06	0.4	0.32	0.12	0.07	0.12	0.17	0.195	0.12	0	2	16	13	5	3	5	8	7.75	5.25	0.463323	-0.762017	0.698004
102294	Cyp4v3	1.47	4.57	2.45	5.57	2.49	1.05	1.23	2.08	3.515	1.7125	0.61	2.03	1.44	3.44	1.54	0.65	0.78	1.3	1.88	1.0675	28	107	88	216	101	42	50	83	109.75	69	0.0804784	-0.973215	0.263304
102323	Dcun1d2	56.95	51.81	27.2	27.8	23.28	25.5	22.95	23.48	40.94	23.8025	23.63	23.04	15.97	17.16	14.42	15.72	14.65	14.71	19.95	14.875	1059	1190	959	1063	896	1008.99	917.99	923	1067.75	936.495	0.0337809	-0.573717	0.155699
102334	Ankrd10	17.93	0.83	1.63	3.32	3.63	1.84	2.56	2.25	5.9275	2.57	7.44	0.37	0.96	2.05	2.25	1.14	1.63	1.41	2.705	1.6075	333.45	21.09	53	113.4	129.93	64.01	96.94	77.39	130.235	92.0675	0.196634	-0.981446	0.435358
102339	Cog4	11.17	8.57	11.03	6.08	7.38	9.59	6.24	8.13	9.2125	7.835	4.63	3.81	6.47	3.75	4.57	5.91	3.98	5.09	4.665	4.8875	201	190	375.05	223.05	283.92	364	241	307	247.275	298.98	0.822314	-0.0656857	0.922872
102371	Myzap	26.96	22.11	7.14	6.56	4.73	10.33	5.75	7.71	15.6925	7.13	11.19	9.83	4.19	4.05	2.93	6.37	3.67	4.83	7.315	4.45	395	399	198	196	148	319	181	237	297	221.25	0.0716314	-0.867447	0.246298
102414	Clk3	22.55	23.42	57.88	66.56	43.19	67.51	63.56	60.24	42.6025	58.625	9.36	10.42	33.98	41.09	26.74	41.61	40.58	37.72	23.7125	36.6625	281.61	343.84	1241.84	1537.39	1042.79	1624.94	1538.62	1444.75	851.17	1412.78	0.316767	0.50708	0.568183
102423	Hinfp	5.65	3.9	2.05	1.28	0.81	1.83	0.84	0.97	3.22	1.1125	2.35	1.73	1.2	0.79	0.5	1.13	0.53	0.61	1.5175	0.6925	193	168	131.01	117	100	163.28	102	114	152.252	119.82	0.0524423	-0.761343	0.203621
102436	Lars2	4.06	7.06	2.82	2.58	2.97	3.77	1.91	2.84	4.13	2.8725	1.68	3.14	1.65	1.59	1.84	2.32	1.22	1.78	2.015	1.79	106	228	139	138	166	208	107	156	152.75	159.25	0.383397	-0.339522	0.629639
102442	Dennd4a	46.99	36.47	13.22	7.83	9.77	6.03	6.67	7.17	26.1275	7.41	19.49	16.22	7.76	4.83	6.05	3.72	4.26	4.49	12.075	4.63	2743	2617	1483	954	1245	760	853	897	1949.25	938.75	0.0014636	-1.51691	0.0228957
102443350	Xndc1	8.06	7.27	3.43	1.35	1.13	2.23	1.22	2.15	5.0275	1.6825	3.34	3.23	2.01	0.83	0.7	1.37	0.78	1.35	2.3525	1.05	173	192	139	59	52	101	56	97	140.75	76.5	0.0111533	-1.31548	0.0793133
102448	Xylb	5.5	3.04	0.9	1.03	0.44	1.86	0.63	0.95	2.6175	0.97	2.28	1.35	0.53	0.64	0.27	1.15	0.4	0.59	1.2	0.6025	127	86	33	44	22	83	34	46	72.5	46.25	0.0810799	-1.11992	0.264336
102462	Imp3	11.51	8.51	64.76	79.2	110.08	104.51	94.02	107.47	40.995	104.02	4.78	3.79	38.02	48.89	68.16	64.42	60.02	67.3	23.87	64.975	56	51	600	784	1144	1064	978	1088	372.75	1068.5	0.0651894	1.33213	0.232263
102502	Pls1	259.93	223.46	86.22	75.23	80.41	87.23	59.65	76.02	161.21	75.8275	107.84	99.38	50.62	46.44	49.79	53.77	38.08	47.6	76.07	47.31	6400	6777	4000	3783	4209	4537	3153	3931	5240	3957.5	0.0286449	-0.842032	0.140781
102545	Cmtm7	0.51	0	0.16	0.22	7.67	1.41	2.64	3.05	0.2225	3.6925	0.21	0	0.09	0.14	4.75	0.87	1.68	1.91	0.11	2.3025	3	0	2	3	107	19	37	41	2	51	3.23e-07	4.29907	5.21e-05
102566	Ano10	30.89	25.26	8.8	7.76	5.96	13.28	6.28	8.44	18.1775	8.49	12.82	11.23	5.17	4.79	3.69	8.18	4.01	5.28	8.5025	5.29	534	536	288	274	218	484	233	306	408	310.25	0.0771487	-0.837418	0.257363
102570	Slc22a13	0.39	0.06	0.79	0.5	0.24	1.16	0.33	0.46	0.435	0.5475	0.16	0.03	0.46	0.31	0.15	0.71	0.21	0.29	0.24	0.34	5	1	19	13	7	31	9	13	9.5	15	0.628199	0.404054	0.816787
102580	Alg9	8.69	7.54	4.43	6.89	5.39	6.65	5.47	6.36	6.8875	5.9675	3.61	3.35	2.6	4.25	3.34	4.1	3.49	3.98	3.4525	3.7275	159	168	152	256	187	243	209	240	183.75	219.75	0.757679	-0.0897817	0.889536
102595	Plekho2	0.23	0	0.02	0.09	0.32	0.24	0.17	0.2	0.085	0.2325	0.1	0	0.01	0.06	0.2	0.15	0.11	0.12	0.0425	0.145	5	0	1	4	19	11	12	12	2.5	13.5	0.0192603	2.0513	0.109432
102607	Snx19	0.72	0.76	0.71	0.53	0.69	0.62	0.42	0.61	0.68	0.585	0.3	0.34	0.42	0.33	0.43	0.38	0.27	0.38	0.3475	0.365	17	27	52	37	53	42	34	51	33.25	45	0.769671	0.11615	0.891416
102614	Rpp25	15.58	0	0.2	0	0.58	0.12	0.58	0.48	3.945	0.44	6.46	0	0.12	0	0.36	0.07	0.37	0.3	1.645	0.275	125	0	3	0	10	2	10	8	32	7.5	0.0858254	-2.67678	0.273533
102626	Mapkapk3	0.4	0.9	0.15	0.2	2	0.44	0.33	0.76	0.4125	0.8825	0.17	0.4	0.09	0.12	1.24	0.27	0.21	0.48	0.195	0.55	6	16	4	6	63	14	13	25	8	28.75	0.0675761	1.37746	0.237544
102631503	Gm29825	0	0	0	0.04	0	0	0	0.04	0.01	0.01	0	0	0	0.03	0	0	0	0.03	0.0075	0.0075	0	0	0	1	0	0	0	1	0.25	0.25	0.918521	-0.3615	0.953172
102631639	Gm17078	0.15	0	0.08	0	0	0	0	0	0.0575	0	0.06	0	0.05	0	0	0	0	0	0.0275	0	1	0	1	0	0	0	0	0	0.5	0	0.607009	-1.81219	0.805416
102631705	Gm29975	0	0	0	0	0.02	0	0.01	0.02	0	0.0125	0	0	0	0	0.01	0	0.01	0.01	0	0.0075	0	0	0	0	8	1	5	7	0	5.25	0.00883732	4.46639	0.0693886
102631717	Gm29986	0	2.46	0.22	1.07	0	1.46	0.22	0.63	0.9375	0.5775	0	1.09	0.13	0.66	0	0.9	0.14	0.4	0.47	0.36	0	7	1	5	0	7	2	3	3.25	3	0.736018	-0.476204	0.889536
102631730	4930512M02Rik	0	0	0	0	0.38	0.13	0	0	0	0.1275	0	0	0	0	0.24	0.08	0	0	0	0.08	0	0	0	0	3	1	0	0	0	1	0.564282	1.997	0.776934
102631805	Gm272	0	0	0.2	0.14	0.09	0.27	0.13	0.19	0.085	0.17	0	0	0.11	0.09	0.06	0.16	0.08	0.12	0.05	0.105	0	0	15	12	8	23	11	16	6.75	14.5	0.401552	0.925715	0.645581
102631856	Gm30083	0.7	1.86	5.42	1.61	0.56	0.52	0.98	0.71	2.3975	0.6925	0.29	0.83	3.18	1	0.35	0.32	0.62	0.45	1.325	0.435	7	23	103	33	12	11	21	15	41.5	14.75	0.016694	-1.71204	0.101264
102631912	Ndufb1	14.84	7.69	22.06	26.71	180.03	52.39	74.12	87.69	17.825	98.5575	6.16	3.42	12.95	16.49	111.47	32.29	47.31	54.91	9.755	61.495	14	9	41	51	361	100	147	166	28.75	193.5	1.56e-05	2.46625	0.00111807
102631940	Gm13149	0	0	0	0	0	0	0	0.46	0	0.115	0	0	0	0	0	0	0	0.29	0	0.0725	0	0	0	0	0	0	0	1	0	0.25	0.918895	0.359834	0.953172
102631952	Gm5928	0	0	0	0.09	0.25	0	0	0	0.0225	0.0625	0	0	0	0.05	0.15	0	0	0	0.0125	0.0375	0	0	0	1	3	0	0	0	0.25	0.75	0.80903	0.84388	0.914675
102631956	Gm30155	0	0.71	1.35	0.87	0.83	0.87	0.84	3.06	0.7325	1.4	0	0.32	0.79	0.54	0.51	0.53	0.53	1.91	0.4125	0.87	0	1	3	2	2	2	2	7	1.5	3.25	0.504345	0.840956	0.729411
102632	Acad11	1	1.51	5.17	4.34	5.54	3.43	3.6	3.64	3.005	4.0525	0.41	0.67	3.04	2.68	3.43	2.11	2.3	2.28	1.7	2.53	22	41	216	196	262	160	171	169	118.75	190.5	0.45331	0.455848	0.68876
102632152	Gm30302	10.43	11.19	3.21	1.09	1.31	1.19	1.68	1.24	6.48	1.355	4.33	4.98	1.89	0.67	0.81	0.73	1.07	0.77	2.9675	0.845	249	329	145	53	67	60	86	62	194	68.75	0.00116946	-1.95545	0.020051
102632224	Gm8062	1.18	0.94	0.68	2.13	2.76	4.17	2.77	4.58	1.2325	3.57	0.49	0.42	0.4	1.32	1.71	2.57	1.77	2.87	0.6575	2.23	3	2.95	3.3	11	15	22.01	14.98	24	5.0625	18.9975	0.0156669	1.67591	0.0972226
102632353	Gm30447	0.05	0	0	0	0	0	0.01	0	0.0125	0.0025	0.02	0	0	0	0	0	0.01	0	0.005	0.0025	2	0	0	0	0	0	1	0	0.5	0.25	0.724741	-1.23841	0.885846
102632367	Gm9133	0	0	0	0.24	0.23	0	0	0	0.06	0.0575	0	0	0	0.15	0.14	0	0	0	0.0375	0.035	0	0	0	1	1	0	0	0	0.25	0.25	0.918521	-0.3615	0.953172
102632403	Rpl17-ps8	3.36	1.68	3.67	9.44	14.6	13.88	10.26	12.54	4.5375	12.82	1.39	0.75	2.15	5.83	9.04	8.55	6.55	7.85	2.53	7.9975	17.25	10.63	35.83	98.64	160.11	149.15	112.65	134.02	40.5875	138.982	0.00813837	1.54591	0.0660156
102632427	Gm30502	0.85	0	0	0	0	0	0	0	0.2125	0	0.35	0	0	0	0	0	0	0	0.0875	0	9.01	0	0	0	0	0	0	0	2.2525	0	0.217374	-4.20954	0.459635
102632470	Gm30534	0	0	0	0	0	0	0	1.22	0	0.305	0	0	0	0	0	0	0	0.76	0	0.19	0	0	0	0	0	0	0	2	0	0.5	0.753756	1.10682	0.889536
102632483	Gm17330	0.32	1.05	0.55	0.95	0.48	0.31	0.52	0.42	0.7175	0.4325	0.13	0.47	0.33	0.59	0.3	0.19	0.33	0.26	0.38	0.27	9.36	29.33	21.39	48.82	30.66	15.51	33.1	21.65	27.225	25.23	0.466257	-0.413301	0.700612
102632660	Gm30679	3.06	2.24	0.99	3.13	1.46	1.31	2.42	2.04	2.355	1.8075	1.27	1	0.58	1.93	0.9	0.81	1.55	1.28	1.195	1.135	60.08	54.06	36.81	125.06	61.24	54.15	102.1	84.2	69.0025	75.4225	0.695916	-0.18797	0.864826
102632693	Gm30698	0.43	1.17	0	0.14	0	0	0.13	0.07	0.435	0.05	0.18	0.52	0	0.09	0	0	0.09	0.04	0.1975	0.0325	3	10	0	2.01	0	0	2	1	3.7525	0.75	0.105768	-2.75468	0.308134
102632737	Gm30732	0.14	0.35	0.09	0	0.05	0.02	0.03	0.05	0.145	0.0375	0.06	0.15	0.06	0	0.03	0.01	0.02	0.03	0.0675	0.0225	4	12	5	0	3	1	2	3	5.25	2.25	0.154805	-1.68153	0.381483
102632738	Gm30733	0	0	0.32	0.12	0.02	0	0.08	0.08	0.11	0.045	0	0	0.19	0.07	0.01	0	0.05	0.05	0.065	0.0275	0	0	15	6	1	0	4	4	5.25	2.25	0.40894	-1.34896	0.651275
102632739	Gm19774	0	0	0.25	0	0	0.32	1.23	0.48	0.0625	0.5075	0	0	0.15	0	0	0.2	0.79	0.3	0.0375	0.3225	0	0	0.81	0	0	1.09	4.3	1.6	0.2025	1.7475	0.32581	2.74958	0.57566
102632837	Rnf212b	0	0	0.6	1.33	1.57	1.35	1.13	1.9	0.4825	1.4875	0	0	0.35	0.82	0.97	0.83	0.72	1.19	0.2925	0.9275	0	0	8	20	25.5	21.96	17	27.87	7	23.0825	0.149074	1.49764	0.374283
102633050	Gm6293	2.41	0.49	0.31	0.3	0.85	0.29	0.57	1.48	0.8775	0.7975	1	0.22	0.18	0.18	0.53	0.18	0.36	0.93	0.395	0.5	4	1	1	1	3	1	2	5	1.75	2.75	0.85837	0.216503	0.944094
102633075	Gm30990	0.04	0.02	0	0	0	0.01	0	0.02	0.015	0.0075	0.02	0.01	0	0	0	0.01	0	0.01	0.0075	0.005	2.06	1.05	0	0	0	1.03	0	2.02	0.7775	0.7625	0.820169	-0.540077	0.921262
102633100	Pramel41	0	0.45	0	0	0.1	0	0	0	0.1125	0.025	0	0.2	0	0	0.06	0	0	0	0.05	0.015	0	7.39	0	0	2.94	0.11	0.01	0	1.8475	0.765	0.443263	-2.37977	0.681695
102633131	Gm31035	0	0	0	0.53	0	0	0	0.26	0.1325	0.065	0	0	0	0.32	0	0	0	0.16	0.08	0.04	0	0	0	2	0	0	0	1	0.5	0.25	0.772357	-1.0202	0.891416
102633156	Gm4631	0.18	0.34	0.02	0.05	0.13	0.11	0.14	0.2	0.1475	0.145	0.07	0.15	0.01	0.03	0.08	0.07	0.09	0.12	0.065	0.09	11.82	27.33	2.82	6.17	17.62	15.76	19.79	27.97	12.035	20.285	0.714999	0.290784	0.879689
102633230	Gm11633	0	0.04	0.2	0.16	0.17	0.11	0.15	0.29	0.1	0.18	0	0.02	0.12	0.1	0.11	0.07	0.1	0.18	0.06	0.115	0	1	8	7	8	5	7	13	4	8.25	0.402065	0.817979	0.646011
102633301	Gm31160	0.31	0	0	0	0	0	0	0	0.0775	0	0.13	0	0	0	0	0	0	0	0.0325	0	5	0	0	0	0	0	0	0	1.25	0	0.328902	-3.35463	0.577688
102633424	Gm31255	2.11	1.95	0.79	0.8	1.06	0.58	0.59	0.84	1.4125	0.7675	0.88	0.87	0.46	0.49	0.66	0.36	0.38	0.53	0.675	0.4825	276.49	314.87	194.4	214.07	296.43	159.57	165.54	230.98	249.958	213.13	0.0867154	-0.657416	0.274908
102633458	Gm11100	13.6	19.82	18.53	17.95	4.43	10.61	9.28	8.51	17.475	8.2075	5.64	8.82	10.88	11.08	2.74	6.54	5.92	5.33	9.105	5.1325	138.92	250.3	358.79	373.89	96.76	228.3	204.28	184.35	280.475	178.423	0.0211377	-0.942024	0.116014
102633498	Gm31309	0	0	0.05	0.27	0.09	0.13	0	0.04	0.08	0.065	0	0	0.03	0.17	0.05	0.08	0	0.03	0.05	0.04	0	0	1	6	2	3	0	1	1.75	1.5	0.804882	-0.451297	0.912061
102633525	Gm31332	0.43	0.35	0.62	0.6	0.5	0.15	0.61	0.45	0.5	0.4275	0.18	0.16	0.36	0.37	0.31	0.09	0.39	0.28	0.2675	0.2675	7	7.01	19.15	20.03	17.53	5.04	21.2	15.33	13.2975	14.775	0.824089	-0.143309	0.923633
102633740	Gm31493	0.83	0.5	0	0.2	0	0.1	0.29	0.2	0.3825	0.1475	0.34	0.22	0	0.13	0	0.06	0.19	0.12	0.1725	0.0925	4	3	0	2	0	1	3	2	2.25	1.5	0.497762	-0.999221	0.725073
102633750	Gm10130	22.07	29.95	9.66	8.68	11.32	11.02	6.02	8.84	17.59	9.3	9.16	13.32	5.67	5.36	7.01	6.79	3.84	5.53	8.3775	5.7925	301.24	502	249	241.66	330	316	176.35	252	323.475	268.587	0.0916553	-0.7053	0.28286
102633763	Gm31513	0.1	0	0	0	0.01	0	0	0	0.025	0.0025	0.04	0	0	0	0.01	0	0	0	0.01	0.0025	3	0	0	0	1	0	0	0	0.75	0.25	0.586783	-1.88656	0.790474
102633782	Gm31526	53.31	71.15	20.35	19.51	19.19	12.13	15.43	14.91	41.08	15.415	22.12	31.65	11.95	12.04	11.88	7.48	9.85	9.34	19.44	9.6375	777.25	1277.75	561.56	580.31	598.2	372.94	482.87	456.1	799.217	477.527	0.00628322	-1.1757	0.0559012
102633783	LOC102633783	0.17	0.15	0	0	0	0.18	0	0	0.08	0.045	0.07	0.07	0	0	0	0.11	0	0	0.035	0.0275	0.78	0.86	0	0	0	1.67	0	0	0.41	0.4175	0.918895	0.359834	0.953172
102633809	Gm3785	0.61	1.49	11.35	12.41	11.49	8.95	11.29	12.94	6.465	11.1675	0.25	0.66	6.67	7.66	7.12	5.52	7.2	8.1	3.81	6.985	1	3	36.01	41	40	30	39	43	20.2525	38	0.388579	0.724488	0.634436
102633888	Gm31606	0	0	0	0	0	0	0	0.01	0	0.0025	0	0	0	0	0	0	0	0	0	0	0	3	4.79	3.01	5.14	5.82	2	8.91	2.7	5.4675	0.507765	0.679398	0.73242
102633951	Gm31649	0	0	0	0.21	0	0.1	0	0	0.0525	0.025	0	0	0	0.13	0	0.06	0	0	0.0325	0.015	0	0	0	2	0	1	0	0	0.5	0.25	0.772357	-1.0202	0.891416
102634030	Gm31714	103.56	105.85	44.92	37.1	23.66	27.84	20.26	25.9	72.8575	24.415	42.96	47.08	26.38	22.9	14.65	17.16	12.93	16.22	34.83	15.24	2082.36	2621.74	1707.84	1522.29	1017.21	1181.31	875.17	1093.78	1983.56	1041.87	0.000116	-1.34541	0.00439053
102634078	LOC102634078	1.74	1.91	0.44	0.42	0.15	0.21	0.24	0.4	1.1275	0.25	0.72	0.85	0.26	0.26	0.09	0.13	0.15	0.25	0.5225	0.155	22.79	30.77	10.91	11.15	4.11	5.89	6.69	10.83	18.905	6.88	0.00528227	-1.9842	0.0499709
102634296	Gm4779	2.43	2.22	2.61	2.7	1.91	3.46	2.38	1.91	2.49	2.415	1.01	0.99	1.53	1.66	1.18	2.14	1.52	1.2	1.2975	1.51	31	34.87	63	70	52	92.95	64.96	51	49.7175	65.2275	0.831209	0.0830452	0.927259
102634304	Gm16506	0	0.3	0.07	0.18	0.22	0.24	0.05	0.06	0.1375	0.1425	0	0.13	0.04	0.11	0.14	0.15	0.03	0.04	0.07	0.09	0	3.12	1.09	3.06	3.97	4.35	0.88	1.03	1.8175	2.5575	0.901944	-0.184237	0.953172
102634333	1110002E22Rik	0	0	0	0	0	0	0.01	0.01	0	0.005	0	0	0	0	0	0	0	0.01	0	0.0025	0	0	0	0	0	0	1	2	0	0.75	0.623296	1.71009	0.813657
102634451	Ndufab1-ps	0	0	0	0.5	0.42	0	0.72	1.75	0.125	0.7225	0	0	0	0.31	0.26	0	0.46	1.09	0.0775	0.4525	0	0	0	2.32	2.04	0	3.47	8.15	0.58	3.415	0.233203	2.40492	0.478885
102634529	LOC102634529	0	0	0	0	0.32	0.6	0.13	0	0	0.2625	0	0	0	0	0.2	0.37	0.08	0	0	0.1625	0	0	0	0	9.06	16.97	3.67	0	0	7.425	0.0143044	4.85421	0.0919012
102634532	Gm3642	0.59	0.25	0	0	0	0	0	0	0.21	0	0.25	0.11	0	0	0	0	0	0	0.09	0	2	1.05	0	0	0	0	0	0	0.7625	0	0.455982	-2.5885	0.690925
102634715	Gm32234	2.51	0.03	0.88	0.8	1.19	1.02	1.29	1.32	1.055	1.205	1.04	0.01	0.52	0.5	0.74	0.63	0.82	0.83	0.5175	0.755	217.79	3.25	143.64	142.55	221.37	186.9	240.92	241.96	126.808	222.787	0.568251	0.455786	0.779235
102634778	Gm32280	0.2	0	0.37	0.05	0.05	0.28	0.6	0.38	0.155	0.3275	0.08	0	0.22	0.03	0.03	0.18	0.39	0.24	0.0825	0.21	2	0	7	1	1	6	13	8	2.5	7	0.293552	1.25473	0.544698
102634841	Gm38469	0.3	0.08	0.04	0.23	0.07	0.07	0.21	0.07	0.1625	0.105	0.13	0.04	0.02	0.14	0.05	0.05	0.14	0.05	0.0825	0.0725	3	1	1	6	2	2	6	2	2.75	3	0.879691	-0.168465	0.953172
102634872	Gm7945	0	0	0.16	0	0.09	0	0.13	0.11	0.04	0.0825	0	0	0.1	0	0.06	0	0.08	0.07	0.025	0.0525	0	0	2.72	0	1.79	0	2.46	2.02	0.68	1.5675	0.656005	1.03857	0.834754
102634987	Gm32436	0.3	0	0	0	0	0	0	0	0.075	0	0.12	0	0	0	0	0	0	0	0.03	0	1	0	0	0	0	0	0	0	0.25	0	0.759283	-1.08284	0.889536
102635067	Gm7954	0.49	0.05	0.84	0.88	0.54	0.33	0.62	0.19	0.565	0.42	0.2	0.02	0.49	0.54	0.34	0.2	0.39	0.12	0.3125	0.2625	4.26	0.59	14.02	15.73	10.15	6.08	11.63	3.43	8.65	7.8225	0.709513	-0.361135	0.875919
102635068	Gm24392	0.7	1.54	0.32	0.29	0.08	0.12	0.31	0.21	0.7125	0.18	0.29	0.69	0.19	0.18	0.05	0.08	0.2	0.13	0.3375	0.115	9.04	24.47	7.79	7.7	2.19	3.31	8.63	5.62	12.25	4.9375	0.0329213	-1.7864	0.153702
102635261	Gm3327	0.12	0	0.35	0.29	0.06	0.17	0.24	0.17	0.19	0.16	0.05	0	0.21	0.18	0.03	0.1	0.15	0.11	0.11	0.0975	1.02	0	6.04	5.07	1.01	3.04	4.42	3.05	3.0325	2.88	0.781137	-0.334711	0.897549
102635315	Gm32687	7.88	7.52	5.53	6.1	7.46	3.44	4.22	5.42	6.7575	5.135	3.27	3.34	3.25	3.76	4.62	2.12	2.69	3.39	3.405	3.205	126.19	147.41	166.08	196.25	252.22	114.44	143.51	179.72	158.982	172.472	0.444539	-0.243425	0.683257
102635357	Gm32717	0	0	0.15	0.09	0.18	0.07	0.09	0.09	0.06	0.1075	0	0	0.09	0.06	0.11	0.04	0.06	0.05	0.0375	0.065	0	0	4.47	3.02	5.96	2.43	3.02	2.93	1.8725	3.585	0.683764	0.546333	0.855624
102635360	Gm32719	0.06	0.28	0.06	0.17	0.07	0.17	0.16	0.07	0.1425	0.1175	0.02	0.12	0.03	0.1	0.04	0.11	0.1	0.04	0.0675	0.0725	1.6	9.3	2.94	9.34	4.1	9.73	9.51	4.04	5.795	6.845	0.980374	-0.0225278	0.988437
102635496	Malrd1	0.43	0.56	0.15	0.3	0.23	0.24	0.11	0.19	0.36	0.1925	0.18	0.25	0.09	0.18	0.14	0.15	0.07	0.12	0.175	0.12	20	32	13	28	23	23	11	18	23.25	18.75	0.169116	-0.71508	0.401274
102635552	Gm32856	96.25	114.51	55.27	54.09	47.28	24.53	33.44	34.02	80.03	34.8175	39.93	50.93	32.45	33.39	29.28	15.12	21.35	21.3	39.175	21.7625	1963.32	2833.63	2098.59	2189.2	2026.26	1044.63	1426.32	1444.21	2271.18	1485.36	0.00214514	-1.00431	0.0287669
102635554	Gm6482	0.38	0.3	0.64	0.85	0.3	0.67	0.7	0.33	0.5425	0.5	0.16	0.13	0.37	0.53	0.19	0.41	0.44	0.21	0.2975	0.3125	3.27	3.13	10.31	14.85	5.52	12.04	12.75	5.87	7.89	9.045	0.928917	-0.0688702	0.957385
102635566	Gm17434	0.25	0.2	0.05	0.12	0.02	0.03	0.01	0.03	0.155	0.0225	0.1	0.09	0.03	0.08	0.01	0.02	0.01	0.02	0.075	0.015	18.82	18.82	7.38	18.76	3	4	2	5	15.945	3.5	0.000515	-2.53256	0.0124056
102635595	Gm32886	0	0	0.54	0	0	0	0	0	0.135	0	0	0	0.32	0	0	0	0	0	0.08	0	0	0	1	0	0	0	0	0	0.25	0	0.759283	-1.08284	0.889536
102635628	Gm32916	0.86	1.22	4.51	1.9	2.71	2.67	1.1	2.58	2.1225	2.265	0.36	0.54	2.65	1.17	1.68	1.64	0.7	1.62	1.18	1.41	4	7	40	18	27	26	11	25	17.25	22.25	0.880874	0.102505	0.953172
102635694	Gm32966	0	0.68	0.22	0.28	0	0.41	0.41	0.14	0.295	0.24	0	0.3	0.13	0.18	0	0.26	0.26	0.09	0.1525	0.1525	0	2	1	2	0	3	3	1	1.25	1.75	0.900986	0.195373	0.953172
102635744	Gm28729	0.72	1.49	0.35	0.3	0.29	0.77	0.32	0.39	0.715	0.4425	0.3	0.66	0.2	0.18	0.18	0.47	0.2	0.24	0.335	0.2725	10	23	7	8	9	22	8	12	12	12.75	0.617649	-0.347453	0.812339
102635879	4933407O12Rik	0.61	0	0	0.22	0	0.07	0	0	0.2075	0.0175	0.25	0	0	0.14	0	0.04	0	0	0.0975	0.01	4	0	0	3	0	1	0	0	1.75	0.25	0.242951	-2.94555	0.490389
102635944	Gm33153	0.15	0	0.01	0.02	0.01	0.02	0.02	0.02	0.045	0.0175	0.06	0	0.01	0.01	0	0.02	0.01	0.01	0.02	0.01	8.53	0	0.99	2.59	0.68	3.02	2	2.04	3.0275	1.935	0.564199	-0.990993	0.776934
102635990	LOC102635990	0.02	0	0	0	0	0	0	0	0.005	0	0.01	0	0	0	0	0	0	0	0.0025	0	2	0	0	0	0	0	0	0	0.5	0	0.577367	-1.95974	0.784258
102636051	Tmem274	1.02	2.47	1.05	0	0.24	0.49	0.24	0.99	1.135	0.49	0.42	1.1	0.62	0	0.15	0.3	0.15	0.62	0.535	0.305	2	6	4	0	1	2	1	4	3	2	0.431626	-1.00327	0.671397
102636082	Gm8251	0.01	0	0	0.01	0	0	0	0	0.005	0	0.01	0	0	0.01	0	0	0	0	0.005	0	2	0	0	3	0	0	0	0	1.25	0	0.35636	-3.11057	0.604993
102636110	Zfp640	122.18	127.04	67.01	57.86	37.31	50.62	30.56	41.41	93.5225	39.975	50.69	56.5	39.34	35.71	23.1	31.2	19.51	25.93	45.56	24.935	1823.75	2335.54	1892.49	1761.75	1190.49	1593.24	979.22	1296.78	1953.38	1264.93	0.00067	-1.0207	0.0144594
102636203	4930519L02Rik	0	0	0	0	0.32	0	0	0	0	0.08	0	0	0	0	0.2	0	0	0	0	0.05	0	0	0	0	1.99	0	0	0	0	0.4975	0.918895	0.359834	0.953172
102636379	Gm14037	0	0	0.86	0.85	2.43	0	0.82	0	0.4275	0.8125	0	0	0.5	0.53	1.5	0	0.52	0	0.2575	0.505	0	0	1	1	3	0	1	0	0.5	1	0.792845	0.651906	0.90531
102636475	Gm33532	0.02	0.04	0	0	0.1	0	0	0	0.015	0.025	0.01	0.02	0	0	0.06	0	0	0	0.0075	0.015	1	1.85	0	0	8.97	0	0	0	0.7125	2.2425	0.607086	1.40176	0.80546
102636509	Gm8020	0.24	0.19	0.26	0.06	0.15	0	0.19	0.11	0.1875	0.1125	0.1	0.08	0.15	0.04	0.09	0	0.12	0.07	0.0925	0.07	2.06	2.01	4.38	1.06	2.85	0	3.55	2	2.3775	2.1	0.583085	-0.695832	0.788518
102636530	Gm5955	71.95	83.98	48.77	24.01	31.13	15.67	19.8	17.68	57.1775	21.07	29.85	37.35	28.64	14.82	19.28	9.66	12.64	11.07	27.665	13.1625	21	30	29	14	19	9	12	10	23.5	12.5	0.0153486	-1.30476	0.0959274
102636558	LOC102636558	0	0	0	0	0	0.24	0.12	0	0	0.09	0	0	0	0	0	0.15	0.08	0	0	0.0575	0	0	0	0	0	2	1	0	0	0.75	0.62687	1.69307	0.815809
102636661	Gm33666	0.83	0.68	4.87	3.28	4.68	2.61	3.14	2.83	2.415	3.315	0.34	0.3	2.86	2.03	2.9	1.61	2	1.77	1.3825	2.07	2	2	22.54	16	24.01	13	16.03	14	10.635	16.76	0.567007	0.44048	0.778761
102636701	Gm33700	1.86	2.12	17.89	20.76	14.1	17.05	18.63	17.16	10.6575	16.735	0.77	0.94	10.5	12.81	8.73	10.51	11.89	10.75	6.255	10.47	10	14	182.94	227.09	161.93	191.96	214.17	192.12	108.507	190.045	0.416107	0.640658	0.657932
102636807	Gm33778	0.32	1.04	6.01	6.59	4.05	6.76	3.42	5.85	3.49	5.02	0.13	0.46	3.53	4.07	2.51	4.17	2.18	3.66	2.0475	3.13	1	4	36.06	41.91	27.07	44.04	22.83	37.88	20.7425	32.955	0.576675	0.466169	0.784258
102636907	Gm4275	0.3	0	0.07	0.03	0.14	0.05	0	0.04	0.1	0.0575	0.12	0	0.04	0.02	0.09	0.03	0	0.02	0.045	0.035	8.99	0	4	2	9	3.1	0	2.22	3.7475	3.58	0.725279	-0.481631	0.88604
102636909	Gm33851	0.16	0	0	0	0	0	0	0	0.04	0	0.07	0	0	0	0	0	0	0	0.0175	0	1	0	0	0	0	0	0	0	0.25	0	0.759283	-1.08284	0.889536
102636931	Gm33869	0	0	0	0	0.04	0	0	0	0	0.01	0	0	0	0	0.02	0	0	0	0	0.005	0	0	0	0	4	0	0	0	0	1	0.568301	1.97707	0.779235
102636989	Acte1	2.85	4.66	1.09	1.97	1.1	2.71	1.53	2.03	2.6425	1.8425	1.18	2.07	0.64	1.22	0.68	1.67	0.97	1.27	1.2775	1.1475	22	39	13	30	17	39	22	30	26	27	0.531852	-0.341537	0.749921
102637020	Gm33933	0.37	1.03	1.2	0.2	0	0.29	0.07	0.13	0.7	0.1225	0.15	0.46	0.71	0.12	0	0.18	0.05	0.08	0.36	0.0775	4.74	16.52	29.54	5.26	0	7.9	2.09	3.52	14.015	3.3775	0.0148718	-2.48246	0.0938733
102637087	Gm33989	0.17	0.08	0.08	0.06	0.12	0.12	0.12	0.1	0.0975	0.115	0.07	0.04	0.05	0.04	0.07	0.07	0.08	0.07	0.05	0.0725	19.46	11	16.8	14.91	27.79	27.98	29.32	24.59	15.5425	27.42	0.300428	0.467905	0.551829
102637110	Gm34005	0	0	0.73	0	0.69	0	2.08	0.73	0.1825	0.875	0	0	0.43	0	0.43	0	1.33	0.46	0.1075	0.555	0	0	1	0	1	0	3	1	0.25	1.25	0.471225	1.73701	0.704593
102637129	Gm12854	2.06	0.88	2.63	2.05	3.98	3.4	3.21	3.12	1.905	3.4275	0.85	0.39	1.55	1.26	2.47	2.1	2.05	1.95	1.0125	2.1425	21.98	11.6	53.26	44.54	90.92	76.43	73.5	69.74	32.845	77.6475	0.0310469	0.968996	0.147879
102637189	Gm34066	0	0	0.41	0.57	0.9	0.18	0.45	0.55	0.245	0.52	0	0	0.24	0.35	0.56	0.11	0.29	0.35	0.1475	0.3275	0	0	8	12	20	4	10	12	5	11.5	0.378907	1.00003	0.626112
102637505	Gm34296	0.62	0.51	0.33	0.38	0.36	0.37	0.58	0.3	0.46	0.4025	0.26	0.23	0.19	0.24	0.23	0.23	0.37	0.19	0.23	0.255	4	4	4	5	5	5	8	4	4.25	5.5	0.970263	0.0290034	0.981724
102637513	Gm34303	0	0	0	0	0.27	0	0.27	0	0	0.135	0	0	0	0	0.17	0	0.17	0	0	0.085	0	0	0	0	1	0	1	0	0	0.5	0.763136	1.06415	0.890134
102637572	Gm38499	0.95	1.16	6	10.12	4.38	9.13	6.8	8.67	4.5575	7.245	0.39	0.51	3.52	6.25	2.71	5.63	4.34	5.43	2.6675	4.5275	8	12	96	174	79	162	123	153	72.5	129.25	0.390641	0.65829	0.636727
102637593	Gm34362	0	0	0.03	0.03	0	0	0	0.02	0.015	0.005	0	0	0.02	0.02	0	0	0	0.02	0.01	0.005	0	0	1	1	0	0	0	1	0.5	0.25	0.76297	-1.0246	0.890134
102637800	Gm34521	0	0.65	0.28	0	0.04	0.04	0.16	0.08	0.2325	0.08	0	0.29	0.16	0	0.03	0.03	0.11	0.05	0.1125	0.055	0	5	6	0	1	1	4	2	2.75	2	0.60978	-0.761111	0.80726
102637806	LOC102637806	0.11	0.37	0.17	0.11	0	0.05	0.05	0.16	0.19	0.065	0.04	0.17	0.1	0.07	0	0.03	0.03	0.1	0.095	0.04	1	4.28	3	2	0	1.01	1.03	3.02	2.57	1.265	0.312895	-1.3476	0.564991
102637808	Gm21976	1.16	1.51	13.74	5.42	0.76	0.22	3.09	1.11	5.4575	1.295	0.48	0.67	8.07	3.35	0.47	0.14	1.97	0.7	3.1425	0.82	10	16	224	95	14	4	57	20	86.25	23.75	0.0366008	-1.98397	0.163968
102637839	Gm10476	0.21	0.55	0.13	0.17	0.15	0.07	0.04	0.17	0.265	0.1075	0.09	0.24	0.08	0.1	0.09	0.04	0.03	0.11	0.1275	0.0675	3.3	10.52	3.89	5.34	4.88	2.28	1.35	2.36	5.7625	2.7175	0.0950783	-1.64464	0.289775
102637899	Gm34595	2.63	0.35	2.62	3.32	5.02	3.81	3.6	4.3	2.23	4.1825	1.09	0.15	1.54	2.05	3.11	2.35	2.3	2.69	1.2075	2.6125	132.14	21.52	248.9	340.17	539.7	404.8	388.98	454.36	185.683	446.96	0.0957788	1.00641	0.291065
102637973	Gm34653	0	0	0	0.05	0	0	0	0.09	0.0125	0.0225	0	0	0	0.03	0	0	0	0.06	0.0075	0.015	0	0	0	0.99	0	0	0	2	0.2475	0.5	0.753756	1.10682	0.889536
102638047	LOC102638047	15.18	22.82	56.72	89.32	44.77	61.95	46.52	50.29	46.01	50.8825	6.3	10.15	33.3	55.14	27.72	38.18	29.7	31.49	26.2225	31.7725	168.25	289.59	1110.99	1833.89	963.35	1308.17	1016.01	1071.26	850.68	1089.7	0.804761	0.148191	0.912036
102638132	Gm34768	0	0	0.21	0.39	0	0.57	0.28	0.29	0.15	0.285	0	0	0.12	0.24	0	0.35	0.18	0.18	0.09	0.1775	0	0	2	4	0	6	3	3	1.5	3	0.614839	0.81518	0.811296
102638226	Gm14769	0.48	0.77	1.23	0.23	0	0	0	0	0.6775	0	0.2	0.34	0.72	0.14	0	0	0	0	0.35	0	1	2	5	1	0	0	0	0	2.25	0	0.0511667	-3.92281	0.201003
102638268	1700014D04Rik	0	0	0.04	0.02	0.04	0.08	0.06	0.04	0.015	0.055	0	0	0.03	0.01	0.02	0.05	0.04	0.03	0.01	0.035	0	0	2	1	2	4	3	2	0.75	2.75	0.277079	1.6224	0.527044
102638382	Gm34962	0	0.04	0.14	0.19	0.31	0.39	0.23	0.36	0.0925	0.3225	0	0.02	0.08	0.12	0.19	0.24	0.14	0.22	0.055	0.1975	0	1.01	6.03	9.03	15.11	18.81	11.03	17.05	4.0175	15.5	0.0462607	1.68557	0.189505
102638514	Gm35060	10.8	3.48	9.95	4.5	4.86	4.81	4.88	4.7	7.1825	4.8125	4.48	1.55	5.84	2.78	3.01	2.96	3.12	2.95	3.6625	3.01	57	22	102	52	55	54	54	52	58.25	53.75	0.338439	-0.431815	0.587371
102638541	Gm35078	0	0.79	0	0	0	0	0	0.24	0.1975	0.06	0	0.35	0	0	0	0	0	0.15	0.0875	0.0375	0	2.01	0	0	0	0	0	1.01	0.5025	0.2525	0.724741	-1.23841	0.885846
102638555	Gm38510	0.2	0.26	0.66	0.57	0.11	0.13	0.18	0.22	0.4225	0.16	0.08	0.12	0.39	0.35	0.07	0.08	0.12	0.14	0.235	0.1025	3.99	6.63	25.05	23.75	4.61	5.47	8.05	9.26	14.855	6.8475	0.079252	-1.35712	0.261344
102638674	Gm14428	1.02	0.83	0	0	0.16	0.16	0.16	0.33	0.4625	0.2025	0.42	0.37	0	0	0.1	0.1	0.1	0.21	0.1975	0.1275	3	3	0	0	1	1	1	2	1.5	1.25	0.630726	-0.782488	0.818799
102638847	Gm35315	10.89	10.61	8.28	5.58	5.47	3.12	4.12	4.24	8.84	4.2375	4.52	4.72	4.86	3.44	3.38	1.92	2.63	2.65	4.385	2.645	268.13	322.99	386.75	275.63	288.28	162.76	217.43	217.51	313.375	221.495	0.00345074	-0.868517	0.0383251
102638882	Gm35339	0.04	0	0	0	0	0	0	0	0.01	0	0.02	0	0	0	0	0	0	0	0.005	0	1	0	0	0	0	0	0	0	0.25	0	0.759283	-1.08284	0.889536
102638888	Gm20346	0	0	0	0	0	0	0.07	0	0	0.0175	0	0	0	0	0	0	0.04	0	0	0.01	0	0	0	0	0	0	1	0	0	0.25	0.918895	0.359834	0.953172
102638918	Gm35364	0	0	0.1	0	0	0.45	0.1	0	0.025	0.1375	0	0	0.06	0	0	0.28	0.06	0	0.015	0.085	0	0	1	0	0	4.92	1.12	0	0.25	1.51	0.560553	1.68824	0.774003
102639021	Gm3993	2.9	2.77	0.66	1.89	1.24	1.04	2.75	1.56	2.055	1.6475	1.2	1.23	0.39	1.17	0.76	0.64	1.76	0.98	0.9975	1.035	18.27	22.4	7.69	24.58	17.66	15.31	36.19	20.73	18.235	22.4725	0.931529	-0.0523342	0.959079
102639170	Cdv3-ps	0.22	0	0	0.09	0	0	0	0	0.0775	0	0.09	0	0	0.06	0	0	0	0	0.0375	0	1.11	0	0	0.95	0	0	0	0	0.515	0	0.759283	-1.08284	0.889536
102639229	Gm35588	254.56	325.86	169.5	142.43	132.36	109.34	121.1	122.19	223.088	121.248	105.61	144.93	99.53	87.92	81.96	67.4	77.31	76.51	109.498	75.795	4566.48	7207.99	5758.1	5221	5090.77	4148.94	4682	4607	5688.39	4632.18	0.0181497	-0.67519	0.105774
102639543	Ifi206	0	0	0	0	0.02	0	0	0.01	0	0.0075	0	0	0	0	0.01	0	0	0.01	0	0.005	0	0	0	0	1.01	0	0	0.67	0	0.42	0.918895	0.359834	0.953172
102639577	Gm35857	0	0	0	0	0.93	0	0.47	0.97	0	0.5925	0	0	0	0	0.57	0	0.3	0.61	0	0.37	0	0	0	0	2.03	0	1.01	2.01	0	1.2625	0.41324	2.3903	0.655564
102639598	Gm14296	0.38	5.44	0.73	1.67	0.45	1.21	0.5	1.2	2.055	0.84	0.16	2.42	0.43	1.03	0.28	0.75	0.32	0.75	1.01	0.525	9.84	171.56	35.24	87.7	25.51	65.5	27.82	65.26	76.085	46.0225	0.148804	-1.12848	0.374013
102639650	Vamp9	0.22	0.2	0.28	1.06	0.98	1.23	0.34	1.16	0.44	0.9275	0.09	0.09	0.16	0.65	0.61	0.76	0.22	0.72	0.2475	0.5775	3	2	2	12.41	8	13	7.31	12	4.8525	10.0775	0.339506	0.773357	0.588635
102639653	Gm2007	2.13	1.7	0.22	0	0.49	0.49	0.27	0.26	1.0125	0.3775	0.88	0.76	0.13	0	0.3	0.3	0.17	0.16	0.4425	0.2325	74.73	76.16	17.88	0	35.75	47.41	26.8	30.45	42.1925	35.1025	0.417589	-0.81609	0.659163
102639700	Gm21297	0.73	1	0.39	0.57	0.35	0.33	0.21	0.23	0.6725	0.28	0.3	0.45	0.23	0.35	0.22	0.2	0.13	0.15	0.3325	0.175	14.57	24.6	14.83	23.09	14.8	13.91	8.94	9.71	19.2725	11.84	0.028448	-1.14953	0.140349
102639702	Gm35953	0.06	0	0.03	0	0	0.12	0.03	0	0.0225	0.0375	0.03	0	0.02	0	0	0.07	0.02	0	0.0125	0.0225	1	0	1	0	0	4	1	0	0.5	1.25	0.687973	0.961318	0.858658
102639713	Gm14421	4.66	5.27	0.55	0.52	0.59	0.5	0.21	0.55	2.75	0.4625	1.93	2.34	0.32	0.32	0.36	0.31	0.13	0.34	1.2275	0.285	80.12	111.56	17.93	18.36	21.53	18.29	7.58	19.72	56.9925	16.78	0.00218549	-2.32849	0.0291732
102639794	Gm3072	0.4	0	0.21	0.52	0.57	0.24	0.38	0.43	0.2825	0.405	0.16	0	0.13	0.32	0.35	0.15	0.24	0.27	0.1525	0.2525	2.96	0	3.01	7.96	9.04	3.7	6.08	6.76	3.4825	6.395	0.471299	0.720718	0.704593
102639828	Gm36049	8.8	6.41	2.13	1.77	2.53	1.08	1.69	1.41	4.7775	1.6775	3.65	2.85	1.25	1.1	1.57	0.67	1.08	0.88	2.2125	1.05	39	35	18	16	24	10	16	13	27	15.75	0.038086	-1.22813	0.167478
102639868	Gm36079	0.16	0	0	0.08	0	0	0	0	0.06	0	0.07	0	0	0.05	0	0	0	0	0.03	0	1	0	0	1	0	0	0	0	0.5	0	0.608082	-1.8069	0.805967
102639870	Gm38523	0.88	0.49	0.15	0.3	0.14	0.36	0.43	0.21	0.455	0.285	0.36	0.22	0.09	0.19	0.08	0.22	0.28	0.13	0.215	0.1775	6.01	4	2	4	2	5	6	3	4.0025	4	0.672489	-0.384083	0.846767
102639919	Gm36118	0.09	0	0	0	0	0	0	0	0.0225	0	0.04	0	0	0	0	0	0	0	0.01	0	1	0	0	0	0	0	0	0	0.25	0	0.759283	-1.08284	0.889536
102639922	Gm10157	8.72	5.9	9.72	8.75	10.67	7.83	8.97	12.31	8.2725	9.945	3.62	2.62	5.71	5.4	6.61	4.83	5.73	7.71	4.3375	6.22	23.44	19.52	50.17	47.72	61.21	43.67	51.33	68.17	35.2125	56.095	0.34199	0.377591	0.590814
102640003	Gm36182	0.86	0.95	0.1	0.12	0.05	0.01	0.06	0.13	0.5075	0.0625	0.35	0.42	0.06	0.08	0.03	0.01	0.04	0.08	0.2275	0.04	38.18	52.18	8.62	11.24	5	1	6	12	27.555	6	0.00280339	-2.66911	0.0340351
102640040	Gm11971	0	0	2.91	2.89	3.85	3.33	3.03	2.94	1.45	3.2875	0	0	1.71	1.78	2.38	2.05	1.94	1.84	0.8725	2.0525	0	0	10.65	11.06	15.53	12.96	12.16	11.37	5.4275	13.005	0.308143	1.05754	0.559903
102640043	Gm36210	0.49	0.33	0.16	0.07	0.11	0.2	0.14	0.12	0.2625	0.1425	0.2	0.15	0.09	0.05	0.07	0.12	0.09	0.08	0.1225	0.09	13	11	8	4	6	11	8	7	9	8	0.399114	-0.590271	0.643631
102640165	Gm36298	3	3.11	0.87	0.51	0.52	0.44	0.6	0.81	1.8725	0.5925	1.24	1.38	0.51	0.31	0.32	0.27	0.39	0.51	0.86	0.3725	41.71	53.28	22.94	14.46	15.42	12.82	18.07	23.57	33.0975	17.47	0.0256722	-1.38217	0.1317
102640263	Gm36375	0.1	0.02	0.01	0.01	0.01	0.01	0	0.02	0.035	0.01	0.04	0.01	0	0.01	0.01	0.01	0	0.01	0.015	0.0075	21	4	2	5	6.01	3.91	2	9	8	5.23	0.232766	-1.18424	0.478255
102640268	Gm2956	0	0.17	0	0	0	0	0	0	0.0425	0	0	0.07	0	0	0	0	0	0	0.0175	0	0	1	0	0	0	0	0	0	0.25	0	0.759283	-1.08284	0.889536
102640327	Gm12502	1.47	0.82	0.51	0	0	0.24	0	0.24	0.7	0.12	0.61	0.36	0.3	0	0	0.15	0	0.15	0.3175	0.075	3	2.05	2	0	0	1.03	0	1.01	1.7625	0.51	0.232209	-2.24378	0.477805
102640376	Gm36448	47.95	29.42	23.19	13.21	16	7.74	13.69	13.59	28.4425	12.755	19.89	13.09	13.62	8.16	9.91	4.77	8.74	8.51	13.69	7.9825	142.07	107.35	131.69	79.49	101.19	47.68	86.42	83.18	115.15	79.6175	0.0245902	-0.928581	0.127935
102640594	Gm28710	0	0	0.05	0	0.02	0	0	0	0.0125	0.005	0	0	0.03	0	0.01	0	0	0	0.0075	0.0025	0	0	2	0	1	0	0	0	0.5	0.25	0.770673	-1.02786	0.891416
102640673	Gm5165	56.1	70.88	140.86	115.12	155.14	131.4	111.11	130.04	95.74	131.923	23.27	31.53	82.71	71.06	96.06	80.99	70.93	81.43	52.1425	82.3525	886.87	1380.34	4213.11	3713.45	5243.97	4381.29	3771.88	4314.72	2548.44	4427.97	0.216547	0.535564	0.458935
102640707	Gm15793	0	0	0	0.36	0.34	0	0	0	0.09	0.085	0	0	0	0.22	0.21	0	0	0	0.055	0.0525	0	0	0	2.18	2.15	0	0	0	0.545	0.5375	0.922592	-0.342495	0.95426
102640710	Gm36712	6.19	0	0.03	0.03	0.05	0.05	0.1	0.02	1.5625	0.055	2.57	0	0.02	0.02	0.03	0.03	0.06	0.02	0.6525	0.035	120	0	1	1	2	2	4	1	30.5	2.25	0.0057104	-4.32878	0.0526393
102640717	Gm36718	0	0	0	0.1	0	0	0	0	0.025	0	0	0	0	0.06	0	0	0	0	0.015	0	0	0	0	1	0	0	0	0	0.25	0	0.759283	-1.08284	0.889536
102640775	Gm6340	4.28	0	19.54	16.64	14.56	17.05	16.2	13.83	10.115	15.41	1.78	0	11.47	10.27	9.02	10.51	10.34	8.66	5.88	9.6325	7	0	61.97	55	50.7	57.15	55.97	45.97	30.9925	52.4475	0.535739	0.568042	0.753957
102640804	Gm21818	2.38	0.81	10.8	18.38	25.19	24.12	25.24	26.82	8.0925	25.3425	0.99	0.36	6.34	11.35	15.6	14.87	16.11	16.79	4.76	15.8425	12	5	103.5	188.32	270.98	254.24	271.72	281.1	77.205	269.51	0.0417672	1.62801	0.177385
102640809	Gm36789	0	0	0	0	0.06	0	0	0	0	0.015	0	0	0	0	0.04	0	0	0	0	0.01	0	0	0	0	2	0	0	0	0	0.5	0.768948	1.03754	0.891118
102640847	Gm17079	0	0	0.33	0.06	0.06	0.15	0.05	0.06	0.0975	0.08	0	0	0.19	0.04	0.04	0.09	0.03	0.04	0.0575	0.05	0	0	4.96	1	1	2.58	0.87	1.02	1.49	1.3675	0.775113	-0.557133	0.893139
102640920	Pvrig	0.54	0	0	0	0	0	0	0.09	0.135	0.0225	0.22	0	0	0	0	0	0	0.05	0.055	0.0125	3	0	0	0	0	0	0	1	0.75	0.25	0.586783	-1.88656	0.790474
102641157	Gm38538	0.57	1.02	0.48	1.42	0.92	1.6	1.72	0.96	0.8725	1.3	0.24	0.45	0.28	0.87	0.57	0.99	1.1	0.6	0.46	0.815	4.07	8.87	6.48	20.47	13.88	23.85	26.12	14.24	9.9725	19.5225	0.271545	0.714721	0.521555
102641463	Gm17175	0.15	0	0.04	0	0	0	0.03	0.03	0.0475	0.015	0.06	0	0.02	0	0	0	0.02	0.02	0.02	0.01	2.08	0	1.04	0	0	0	1.03	1.02	0.78	0.5125	0.687588	-0.997197	0.858449
102641557	Gm38564	0	0.14	0.05	0.07	0.08	0.02	0	0	0.065	0.025	0	0.06	0.03	0.04	0.05	0.01	0	0	0.0325	0.015	0	4	2	3	4	1	0	0	2.25	1.25	0.46178	-1.25677	0.697051
102641752	Gm38574	4.57	5.78	4.26	2.63	2.4	2.46	2.27	2.61	4.31	2.435	1.89	2.57	2.5	1.62	1.49	1.51	1.45	1.63	2.145	1.52	14.37	22.4	25.67	16.79	16.16	16.08	15.2	16.97	19.8075	16.1025	0.16136	-0.646575	0.391185
102642386	Gm6871	1.68	1.41	0.48	0.48	0.71	0.46	0.31	0.44	1.0125	0.48	0.7	0.63	0.28	0.29	0.44	0.29	0.2	0.28	0.475	0.3025	31	32.06	16.74	17.95	27.87	18.06	12.12	17.09	24.4375	18.785	0.130999	-0.822214	0.348517
102643210	Gm38664	0	0	0.03	0	0.05	0	0.05	0.07	0.0075	0.0425	0	0	0.02	0	0.03	0	0.03	0.04	0.005	0.025	0	0	1	0	2	0	2	3	0.25	1.75	0.322493	2.17661	0.573452
102644	Oaf	0	0.37	0.03	0.13	1.76	0.12	0.67	0.62	0.1325	0.7925	0	0.16	0.02	0.08	1.09	0.08	0.42	0.39	0.065	0.495	0	7	1	4	58	4	22	20	3	26	0.00881622	2.70756	0.0692821
102657	Cd276	0	0	0	0	1.46	0.04	0.11	0.61	0	0.555	0	0	0	0	0.91	0.03	0.07	0.38	0	0.3475	0	0	0	0	66	2	5	27	0	25	2.42e-05	6.65964	0.00153963
102680	Slc6a20a	4.75	5.1	14.73	32.18	17.5	25.93	31	26.88	14.19	25.3275	1.97	2.27	8.65	19.86	10.83	15.98	19.79	16.83	8.1875	15.8575	56.47	74.75	331.96	780.96	445.08	649.91	791.64	670.6	311.035	639.308	0.206535	0.863023	0.447586
102693	Phldb1	0	0	0	0	0.59	0.05	0.07	0.19	0	0.225	0	0	0	0	0.36	0.03	0.04	0.12	0	0.1375	0	0	0	0	46	4	6	15	0	17.75	3.59e-05	6.17221	0.00201962
102747	Lrrc49	12.22	14.03	16.46	17.82	15.22	25.14	15.31	18.41	15.1325	18.52	5.07	6.24	9.67	11	9.43	15.5	9.77	11.53	7.995	11.5575	238	335	562	658	598	931	594	694	448.25	704.25	0.28763	0.352961	0.539112
102774	Bbs4	615.58	717.38	143.46	162.44	111.26	391.51	165.71	241.37	409.715	227.463	255.39	319.06	84.23	100.27	68.89	241.31	105.78	151.15	189.738	141.782	9998	14344	4395	5376	3821	13349	5787	8146	8528.25	7775.75	0.303928	-0.590474	0.555483
102791	Tcta	0.27	0.07	0.66	0.53	2.26	2.12	1.7	2.18	0.3825	2.065	0.11	0.03	0.38	0.32	1.4	1.31	1.09	1.36	0.21	1.29	3	1	14	12	54	50	41	51	7.5	49	5.33e-05	2.43853	0.00261984
102857	Slc6a8	0	0	0	0	0.49	0.09	0.05	0.22	0	0.2125	0	0	0	0	0.31	0.06	0.03	0.13	0	0.1325	0	0	0	0	28	5	3	12	0	12	0.00022	5.61104	0.0070526
102866	Pls3	0.84	0.71	1.72	0.33	4.8	0.6	1.62	1.78	0.9	2.2	0.35	0.31	1.01	0.21	2.97	0.37	1.03	1.11	0.47	1.37	17	18	67	14	211	26	72	78	29	96.75	0.043292	1.4066	0.181969
102871	Radx	0.52	2.47	1.25	1.35	1.33	0.97	1.21	0.92	1.3975	1.1075	0.22	1.1	0.74	0.84	0.82	0.6	0.77	0.57	0.725	0.69	13	76	59	69	71	51	65	48	54.25	58.75	0.681837	-0.212248	0.854318
102902673	Gm21992	3.19	1.08	0	0	0	0.08	0	0	1.0675	0.02	1.32	0.48	0	0	0	0.05	0	0	0.45	0.0125	59.28	24.85	0	0	0	2.71	0	0	21.0325	0.6775	0.0715841	-5.9562	0.246239
102920	Cenpi	69.14	62.2	75.57	67.39	90.79	74.38	82.04	88.32	68.575	83.8825	28.68	27.66	44.37	41.6	56.22	45.84	52.37	55.31	35.5775	52.435	1774.01	1960.94	3673.36	3538.3	4983.4	4048.78	4532.62	4774.5	2736.65	4584.82	0.0909588	0.437091	0.282172
102954	Nudt10	0.83	0.37	0.62	0.96	0.9	0.54	0.75	0.46	0.695	0.6625	0.34	0.17	0.36	0.59	0.56	0.33	0.48	0.29	0.365	0.415	10	5	13.55	21.99	20.92	12.28	17.59	10.49	12.635	15.32	0.943065	-0.0416769	0.965308
102991	Ezhip	336.32	349.11	2751.49	3052.96	3561.32	3107.8	3224.68	3294.62	1622.47	3297.11	139.53	155.27	1615.56	1884.54	2205.19	1915.56	2058.47	2063.06	948.725	2060.57	4193	5241	61369	74445	88237	77519	81649	81289	36312	82173.5	0.179073	0.998813	0.414897
103080	Septin10	1.68	1.54	0.12	0.49	1.1	0.7	0.31	0.48	0.9575	0.6475	0.7	0.69	0.07	0.3	0.68	0.43	0.2	0.3	0.44	0.4025	15	18	2	10	24	14	8	10	11.25	14	0.828747	-0.164845	0.926171
103098	Slc6a15	40.45	54.92	32.33	25.83	29.46	14.4	22.72	20.67	38.3825	21.8125	16.78	24.43	18.98	15.94	18.24	8.87	14.5	12.95	19.0325	13.64	919	1526	1357	1194	1413	684	1092	977	1249	1041.5	0.058438	-0.632921	0.217924
103135	Pan2	79.44	73.72	77.93	67.29	82.61	99.01	72.07	86.3	74.595	84.9975	32.96	32.79	45.76	41.54	51.15	61.03	46	54.04	38.2625	53.055	2365	2709	4375	4099.76	5233	6233	4625	5412	3387.19	5375.75	0.128708	0.341162	0.344719
103136	Pwp1	0.96	0.78	0.85	1.64	1.26	1.84	1.22	1.31	1.0575	1.4075	0.4	0.35	0.5	1.01	0.78	1.13	0.78	0.82	0.565	0.8775	16	16	27	56	45	65	44	46	28.75	50	0.274544	0.50653	0.524475
103140	Gstt3	0	0.07	0.31	0.75	0.36	0.08	0	0.24	0.2825	0.17	0	0.03	0.18	0.46	0.22	0.05	0	0.15	0.1675	0.105	0	1	7	18	9	2	0	6	6.5	4.25	0.537359	-0.850662	0.755425
103142	Rdh9	2.04	2.93	0.44	0.45	0.25	0.5	0.32	0.37	1.465	0.36	0.84	1.3	0.26	0.28	0.16	0.31	0.2	0.23	0.67	0.225	35.79	63.48	14.54	16.1	9.52	18.47	12.03	13.57	32.4775	13.3975	0.00957755	-1.76345	0.0726294
103149	Upb1	2.9	3.97	0.55	0.86	0.35	0.64	0.53	0.5	2.07	0.505	1.2	1.77	0.33	0.53	0.22	0.39	0.34	0.31	0.9575	0.315	58	98	21	35	15	27	23	21	53	21.5	0.00454899	-1.75171	0.0452914
103161	Apof	0.67	0	0	0	0	0	0	0	0.1675	0	0.28	0	0	0	0	0	0	0	0.07	0	10	0	0	0	0	0	0	0	2.5	0	0.200743	-4.36243	0.439844
103172	Chchd10	2.04	2.48	7.43	10.79	115.88	26.54	47.55	58.24	5.685	62.0525	0.85	1.1	4.36	6.66	71.76	16.36	30.35	36.47	3.2425	38.735	14	21	97	151	1702	383	700	836	70.75	905.25	3.87e-07	3.43924	6.07e-05
103199	Fig4	0.23	0.9	0.83	0.43	0.78	0.5	0.5	0.6	0.5975	0.595	0.1	0.4	0.49	0.27	0.48	0.31	0.32	0.37	0.315	0.37	5	24	34	19	36	23	23	27	20.5	27.25	0.873972	0.0875032	0.953172
103213	Traf3ip2	1.04	0.13	0.11	0.57	1.27	0.55	0.57	0.68	0.4625	0.7675	0.43	0.06	0.06	0.35	0.79	0.34	0.36	0.43	0.225	0.48	16	3	3	19	45	17	20	22	10.25	26	0.194383	0.954513	0.43288
103220	Ttc41	1.12	3.49	4.78	5.45	9.25	7.37	4.44	6.23	3.71	6.8225	0.47	1.55	2.81	3.36	5.73	4.55	2.83	3.9	2.0475	4.2525	20	102	176	196	362	290.23	178	242	123.5	268.058	0.126698	0.835634	0.341672
103236	Csnk1g2	54.95	21.92	19.64	16.39	18.35	13.02	14.09	15.28	28.225	15.185	22.8	9.75	11.53	10.12	11.36	8.02	9	9.57	13.55	9.4875	830	398	539	495	568	399	440	465	565.5	468	0.0650213	-0.678673	0.231862
103266	Tmem263	3.14	0.65	0.86	1.54	2.91	1.01	1.63	1.64	1.5475	1.7975	1.3	0.29	0.51	0.95	1.8	0.62	1.04	1.03	0.7625	1.1225	79.15	20.27	41	79.24	156.88	53.67	88.38	86.99	54.915	96.48	0.427298	0.427811	0.66736
103268	Cep57l1	149.38	135.14	203.28	172.73	169.82	206.28	169.91	178.24	165.132	181.062	61.98	60.1	119.36	106.62	105.16	127.15	108.46	111.61	87.015	113.095	2177	2410	5267	5023	4763	6193	5048	5192	3719.25	5299	0.47449	0.219686	0.707108
103284	Zc3h10	3.68	2.8	0.49	0.29	1.19	0.85	0.24	0.91	1.815	0.7975	1.53	1.24	0.29	0.18	0.74	0.53	0.16	0.57	0.81	0.5	63	58	16	8	40	29	7	28	36.25	26	0.195998	-1.02374	0.434473
103406	Zfr2	1.04	0.92	0.57	0.31	0.25	0.36	0.15	0.19	0.71	0.2375	0.43	0.41	0.34	0.19	0.16	0.22	0.09	0.12	0.3425	0.1475	23	25	24	14	12	17	7	9	21.5	11.25	0.0137416	-1.33857	0.0896748
103425	Ncln	0.65	0.77	0.98	0.78	1.41	2.19	1.84	2	0.795	1.86	0.27	0.34	0.58	0.48	0.88	1.35	1.17	1.25	0.4175	1.1625	13	20	35	32	57	87	76	81	25	75.25	0.00105668	1.28457	0.0190251
103466	Nt5dc3	1.78	2.1	0.23	0.76	1.29	0.45	0.5	0.62	1.2175	0.715	0.74	0.93	0.13	0.47	0.8	0.28	0.32	0.39	0.5675	0.4475	72.15	105	17	61	108	37	42.04	52	63.7875	59.76	0.366959	-0.567572	0.61453
103468	Nup107	17.25	13.02	77.48	57.79	94.66	58.23	60.85	68.41	41.385	70.5375	7.16	5.79	45.49	35.67	58.61	35.89	38.84	42.84	23.5275	44.045	351	326	2978	2399	4118	2499	2654	2920	1513.5	3047.75	0.206165	0.794614	0.447035
103511	Calhm5	0.18	0.07	0.05	0	0.04	0.04	0	0	0.075	0.02	0.07	0.03	0.03	0	0.03	0.03	0	0	0.0325	0.015	2	1	1	0	1	1	0	0	1	0.5	0.482562	-1.46896	0.712903
103534	Mgat4b	3.83	3.73	20.15	36.72	36.21	31.87	32.4	31.66	16.1075	33.035	1.59	1.66	11.83	22.67	22.42	19.64	20.68	19.83	9.4375	20.6425	60	72	598	1175	1214	1054	1091	1042	476.25	1100.25	0.166873	1.02609	0.397888
103537	Mbtd1	1459.55	1314.33	374.33	204.54	337.52	199.16	207.96	232.77	838.188	244.352	605.54	584.55	219.79	126.26	208.99	122.76	132.75	145.76	384.035	152.565	51498	57175	25619	15127	26154	15277	16162	17730	37354.8	18830.8	0.00531598	-1.46882	0.0502381
103551	Epop	0.13	0	0.28	0.03	0.25	0.09	0.12	0.03	0.11	0.1225	0.06	0	0.17	0.02	0.15	0.06	0.08	0.02	0.0625	0.0775	2	0	8	1	8	3	4	1	2.75	4	0.842366	0.247385	0.934657
103554	Psme4	321.9	276.17	118.67	68.26	106.57	65.41	70.25	76.94	196.25	79.7925	133.55	122.83	69.68	42.14	65.99	40.32	44.85	48.18	92.05	49.835	14223	14976	9522	6003	9754.99	6099	6472.99	7066	11181	7348.24	0.0157308	-1.05494	0.0974444
103573	Xpo1	31.32	26.63	15.2	8.2	15.39	7.67	6.97	8.74	20.3375	9.6925	12.99	11.84	8.92	5.06	9.53	4.73	4.45	5.47	9.7025	6.045	1041	1094	959	559	1096	541	500	611	913.25	687	0.0401283	-0.844831	0.173267
103583	Fbxw11	15.93	11.19	17.15	20.39	19.08	15.64	17.23	17.31	16.165	17.315	6.61	4.98	10.07	12.59	11.82	9.64	11	10.84	8.5625	10.825	455	396	914	1172	1149	934	1041	1030	734.25	1038.5	0.523789	0.214004	0.74501
103611158	Gm38666	0	0.03	0	0	0	0	0.14	0	0.0075	0.035	0	0.01	0	0	0	0	0.09	0	0.0025	0.0225	0	1.01	0	0	0	0	9.08	0	0.2525	2.27	0.395162	2.66533	0.640687
103611159	Gm38667	0	0	0	0.02	0	0.02	0	0	0.005	0.005	0	0	0	0.01	0	0.01	0	0	0.0025	0.0025	0	0	0	1	0	1.1	0	0	0.25	0.275	0.918521	-0.3615	0.953172
103655	Sec14l4	0.77	0	0.11	0	0	0	0.02	0.02	0.22	0.01	0.32	0	0.06	0	0	0	0.02	0.02	0.095	0.01	15	0	4	0	0	0	1	1	4.75	0.5	0.0648005	-3.73418	0.231461
103677	Smg6	25.21	19.77	8.91	7.97	8.11	6.31	7.03	6.79	15.465	7.06	10.46	8.79	5.23	4.92	5.02	3.89	4.49	4.25	7.35	4.4125	996.03	965.15	667.2	641.62	687.78	528.4	599.4	566.22	817.5	595.45	0.0140163	-0.876487	0.0910117
103694	Tmed4	0	0	2.01	3.34	6.5	3.61	4.38	4.78	1.3375	4.8175	0	0	1.18	2.06	4.03	2.23	2.8	2.99	0.81	3.0125	0	0	38	68	139	76	94	100	26.5	102.25	0.119451	1.78474	0.329897
103710	Slc35e4	11.22	8.91	3.65	5.33	3.39	10.33	5.69	7.16	7.2775	6.6425	4.66	3.96	2.14	3.29	2.1	6.37	3.63	4.49	3.5125	4.1475	226	221	139	219	146	439	246	303	201.25	283.5	0.816407	0.103218	0.919114
103711	Pnpo	7.36	6.04	3.85	2.74	4.31	6.18	3.39	4.77	4.9975	4.6625	3.05	2.69	2.26	1.69	2.67	3.81	2.17	2.99	2.4225	2.91	95	96	94	72	119	168	94	129	89.25	127.5	0.727108	0.12	0.887566
103712	6330403K07Rik	0.1	0	0	0	0.48	0.1	0	0.19	0.025	0.1925	0.04	0	0	0	0.3	0.06	0	0.12	0.01	0.12	1	0	0	0	10	2	0	4	0.25	4	0.0910786	3.29249	0.282212
103724	Tbc1d10a	7.4	9.04	7.85	5.91	4.43	7.69	5.23	6.54	7.55	5.9725	3.07	4.02	4.61	3.65	2.74	4.74	3.34	4.1	3.8375	3.73	89	134	179	145	114	195	135	165	136.75	152.25	0.577142	-0.177646	0.784258
103733	Tubg1	98.34	135.53	69.42	73.13	36.54	115.09	70.43	81.01	94.105	75.7675	40.8	60.28	40.76	45.14	22.62	70.94	44.96	50.73	46.745	47.3125	1002.58	1717.38	1326.56	1508.72	783.81	2441.76	1522.4	1710.08	1388.81	1614.51	0.738683	-0.138889	0.889536
103737	Pex12	21.45	42.76	19.05	29.07	19.36	53.26	26.72	32.95	28.0825	33.0725	8.9	19.02	11.19	17.94	11.99	32.83	17.05	20.63	14.2625	20.625	339.77	830.74	566.94	938.93	658.85	1782.89	901.77	1097.64	669.095	1110.29	0.373297	0.391627	0.621012
103742	Mien1	3.45	5.39	1.25	2.35	18.26	5.09	6.96	9.22	3.11	9.8825	1.43	2.4	0.73	1.45	11.31	3.14	4.44	5.77	1.5025	6.165	15	26	10	18	148	40	56	76	17.25	80	0.0013454	1.78725	0.0218075
103743	Tmem98	0.34	0	0.06	0	1.13	0.38	1.13	0.88	0.1	0.88	0.14	0	0.04	0	0.7	0.24	0.72	0.55	0.045	0.5525	3	0	1	0	21	7	21	16	1	16.25	0.000789	3.62335	0.0158943
103765	Tmem17	3.17	0	0.58	1.32	1.26	2.09	1.54	1.46	1.2675	1.5875	1.32	0	0.34	0.81	0.78	1.29	0.98	0.91	0.6175	0.99	26	0	9	22	22	36	27	25	14.25	27.5	0.491977	0.58237	0.720126
103768	Tubg2	372.56	425.95	115.92	227.67	104.49	297.31	189.68	209.75	285.525	200.308	154.57	189.44	68.06	140.54	64.7	183.25	121.08	131.34	138.153	125.093	4164.42	5868.62	2445.44	5168.28	2493.19	6955.24	4526.6	4885.92	4411.69	4715.24	0.523193	-0.294124	0.744451
103775	Slc25a41	0.14	0	0	0	0	0	0	0	0.035	0	0.06	0	0	0	0	0	0	0	0.015	0	1	0	0	0	0	0	0	0	0.25	0	0.759283	-1.08284	0.889536
103784	Wdr92	32.72	31.67	68.19	78.39	71.8	88.04	72.62	80.93	52.7425	78.3475	13.58	14.09	40.04	48.39	44.46	54.26	46.36	50.68	29.025	48.94	744.98	888.17	2934.58	3642.83	3495.49	4231.64	3552.23	3871.38	2052.64	3787.68	0.165765	0.642546	0.39658
103806	Maml1	8.84	11.59	4.08	4.05	4.78	3.25	3.33	4.07	7.14	3.8575	3.67	5.15	2.4	2.5	2.96	2	2.12	2.55	3.43	2.4075	334	540	293	315	392	260	273	323	370.5	312	0.0745372	-0.663485	0.252361
103836	Zfp692	1.87	0.96	31.88	36.81	32.59	32.85	34.96	32.14	17.88	33.135	0.78	0.43	18.72	22.72	20.18	20.25	22.32	20.12	10.6625	20.7175	23	15	718	906	832	836	903	812	415.5	845.75	0.349981	0.870293	0.598976
103841	Cuedc1	0.1	0	0.05	0	0.29	0.02	0.09	0.02	0.0375	0.105	0.04	0	0.03	0	0.18	0.01	0.06	0.02	0.0175	0.0675	2	0	2	0	12	1	4	1	1	4.5	0.247993	1.75433	0.49542
103844	Inca1	4.27	5.65	2.68	3.66	3.94	5.72	3.75	3.79	4.065	4.3	1.77	2.51	1.57	2.26	2.44	3.53	2.4	2.37	2.0275	2.685	30	45	34	47	54	79	51	53	39	59.25	0.510419	0.239806	0.734461
103850	Nt5m	1.16	1.68	0.48	0.7	1.75	3.01	2.23	2.04	1.005	2.2575	0.48	0.75	0.28	0.43	1.09	1.86	1.42	1.28	0.485	1.4125	9	16	7	11	29	49	37	33	10.75	37	0.0060743	1.4027	0.0546509
103889	Hoxb2	0.59	2.05	0.23	0.1	0.56	0.78	0.49	0.57	0.7425	0.6	0.25	0.91	0.14	0.06	0.34	0.48	0.31	0.36	0.34	0.3725	4	19	3	2	8	12	7	8	7	8.75	0.868828	-0.14772	0.950477
103963	Rpn1	1.36	1.17	17.67	16.22	23.98	21.26	18.32	23.13	9.105	21.6725	0.56	0.52	10.37	10.01	14.85	13.1	11.7	14.48	5.365	13.5325	33	35	810	803	1244	1089	955	1179	420.25	1116.75	0.137579	1.23428	0.358369
103964	Try5	0	0	4.59	6.15	6.52	4.91	5.1	5.12	2.685	5.4125	0	0	2.7	3.8	4.04	3.02	3.25	3.21	1.625	3.38	0	0	36.57	52.17	58.13	42.77	45.41	44.39	22.185	47.675	0.411263	0.941212	0.653703
103967	Dnm3	4.58	4.26	1.84	1.84	1.29	1.85	1.26	1.22	3.13	1.405	1.9	1.89	1.08	1.14	0.8	1.14	0.8	0.76	1.5025	0.875	132.05	170.53	91.39	80.64	90.74	98.2	65.11	71.71	118.653	81.44	0.0225713	-0.982115	0.120851
103968	Plin1	0	0	0	0	0	0.04	0	0	0	0.01	0	0	0	0	0	0.03	0	0	0	0.0075	0	0	0	0	0	1	0	0	0	0.25	0.918895	0.359834	0.953172
103978	Gpc5	3.77	0.64	0.25	0.58	0.29	0.63	0.54	0.37	1.31	0.4575	1.56	0.29	0.15	0.36	0.18	0.39	0.35	0.23	0.59	0.2875	78	34	16	37	19	36	25	24	41.25	26	0.0679685	-1.11249	0.238467
103988	Gck	0	0	0.23	0.04	0.16	0.22	0.2	0.12	0.0675	0.175	0	0	0.13	0.03	0.1	0.13	0.13	0.07	0.04	0.1075	0	0	7	1	4	7	5	4	2	5	0.388431	1.10807	0.634351
104001	Rtn1	1.16	0	0.06	0.26	0.74	0.7	0.3	0.4	0.37	0.535	0.48	0	0.03	0.16	0.46	0.43	0.19	0.25	0.1675	0.3325	28	0	1	5	15	16	6	10	8.5	11.75	0.947596	-0.0768781	0.968084
104009	Qsox1	1.85	2.11	3.87	3.22	5.31	2.48	2.72	3.21	2.7625	3.43	0.77	0.94	2.27	1.99	3.29	1.53	1.74	2.01	1.4925	2.1425	37	54	121	108	187	92	99	112	80	122.5	0.447739	0.311349	0.685824
104015	Synj1	98.4	83.99	37.33	21.78	36.12	21.34	22.09	26.06	60.375	26.4025	40.82	37.36	21.92	13.45	22.36	13.15	14.1	16.32	28.3875	16.4825	4626.9	4825	3322.27	2093.26	3636.54	2123.15	2211.31	2582.04	3716.86	2638.26	0.0268335	-0.939734	0.135056
104027	Synpo	2.2	1.85	0.42	0.3	1.06	0.75	0.38	0.68	1.1925	0.7175	0.91	0.82	0.25	0.18	0.65	0.46	0.24	0.43	0.54	0.445	80	81	28	23	78	58	30	53	53	54.75	0.453139	-0.454017	0.688625
104069	Sncb	1.12	0	0.39	0.12	0.81	0.06	0.35	0.36	0.4075	0.395	0.46	0	0.23	0.08	0.5	0.04	0.22	0.22	0.1925	0.245	9	0	6	2	14	1	6	6	4.25	6.75	0.828597	0.24663	0.926171
104079	Nxph3	0	0	0	0	0.04	0	0	0	0	0.01	0	0	0	0	0.02	0	0	0	0	0.005	0	0	0	0	1	0	0	0	0	0.25	0.918895	0.359834	0.953172
104080	Nxph4	1.16	0	0	0	0.09	0.18	0.14	0.14	0.29	0.1375	0.48	0	0	0	0.06	0.11	0.09	0.09	0.12	0.0875	12	0	0	0	2	4	3	3	3	3	0.73561	-0.571306	0.889536
104082	Wdr7	0.67	1.3	0.98	0.72	1.29	0.88	1.32	1.05	0.9175	1.135	0.28	0.58	0.58	0.45	0.8	0.54	0.84	0.66	0.4725	0.71	32	77	89	71	133	89	136	106	67.25	116	0.226897	0.460368	0.470668
104086	Cyp27a1	0	0.56	0.31	1.1	0.18	1.49	0.78	1.03	0.4925	0.87	0	0.25	0.18	0.68	0.11	0.92	0.5	0.64	0.2775	0.5425	0	7	6	23	4	32	17	22	9	18.75	0.395518	0.827204	0.640755
104099	Itga9	277.04	271.55	205.55	210.22	133.92	176.98	180.98	166.78	241.09	164.665	114.94	120.77	120.69	129.77	82.92	109.08	115.53	104.43	121.543	102.99	9754	11781	13656	15106	10073	13165	13690	12345	12574.2	12318.2	0.138992	-0.362939	0.360238
104110	Adcy4	0.13	0	0	0	0	0	0	0	0.0325	0	0.05	0	0	0	0	0	0	0	0.0125	0	2	0	0	0	0	0	0	0	0.5	0	0.577367	-1.95974	0.784258
104111	Adcy3	3.25	3.47	0.49	0.84	1.02	1.13	0.64	0.86	2.0125	0.9125	1.35	1.54	0.29	0.52	0.63	0.7	0.41	0.54	0.925	0.57	95	125	27	50	64	70	40	53	74.25	56.75	0.133323	-0.866828	0.352574
104112	Acly	6.82	7.57	9.64	7.46	18.52	7.66	9.4	11.35	7.8725	11.7325	2.83	3.37	5.66	4.61	11.47	4.72	6	7.1	4.1175	7.3225	202	276	539	452	1174.01	480	599.61	706	367.25	739.905	0.0646239	0.691284	0.231055
104130	Ndufb11	8.18	7.92	57.21	76.95	146.93	76.82	76.47	94.85	37.565	98.7675	3.39	3.52	33.59	47.5	90.98	47.35	48.82	59.4	22	61.6375	38.76	45	478.91	687.98	1377.97	723.95	726	866.97	312.663	923.722	0.0693799	1.36562	0.241251
104156	Etv5	8.35	9	2.55	2.49	1.9	6.65	2.15	3.41	5.5975	3.5275	3.46	4	1.5	1.54	1.18	4.1	1.37	2.14	2.625	2.1975	214	283	123	130	104	360	118	183	187.5	191.25	0.450223	-0.415422	0.687577
104158	Ces1d	0.48	1.18	1.96	2.53	3.92	6.73	3.19	4.42	1.5375	4.565	0.2	0.52	1.15	1.56	2.43	4.15	2.04	2.77	0.8575	2.8475	6	18	46	64	104	176	85	115	33.5	120	0.00611646	1.59084	0.0549764
104174	Gldc	0	0.03	1.03	0.14	0.22	0.17	0.18	0.28	0.3	0.2125	0	0.01	0.6	0.08	0.14	0.1	0.12	0.18	0.1725	0.135	0	1	49	7	12	9	10	15	14.25	11.5	0.673119	-0.485864	0.847032
104175	Sbk1	18.57	18.15	12.51	11.4	17.44	11.84	11.19	13.45	15.1575	13.48	7.7	8.07	7.34	7.04	10.8	7.3	7.14	8.42	7.5375	8.415	486	602	596	589	937	631	609	712	568.25	722.25	0.903846	-0.0297618	0.953172
104183	Chil4	0	0	0	0	0.05	0	0	0	0	0.0125	0	0	0	0	0.03	0	0	0	0	0.0075	0	0	0	0	1	0	0	0	0	0.25	0.918895	0.359834	0.953172
104184	Blmh	68.14	55.49	34.62	20.01	24	23.18	17.48	22.1	44.565	21.69	28.27	24.68	20.33	12.35	14.86	14.29	11.16	13.84	21.4075	13.5375	1033	1036	993	619	778	741	569	703	920.25	697.75	0.0155195	-0.809848	0.096692
104215	Rhoq	0.45	0.43	0.67	0.45	1.6	0.43	0.59	0.79	0.5	0.8525	0.19	0.19	0.39	0.27	0.99	0.27	0.38	0.49	0.26	0.5325	12.52	14.58	34.89	25.13	94.57	25.3	35.02	45.84	21.78	50.1825	0.0927121	0.897643	0.285123
104245	Slc6a5	0	0	0.12	0.03	0.06	0	0.02	0.03	0.0375	0.0275	0	0	0.07	0.02	0.04	0	0.01	0.02	0.0225	0.0175	0	0	11	1	6	0	2	2	3	2.5	0.784157	-0.477307	0.899444
104248	Cabin1	30.42	26.75	21.66	22.21	29.54	29.29	29.59	29.75	25.26	29.5425	12.62	11.9	12.72	13.71	18.29	18.05	18.89	18.63	12.7375	18.465	1545	1555	1364	1577	2196	2528	2144	2331	1510.25	2299.75	0.375363	0.225608	0.62304
104252	Cdc42ep2	13.48	21.71	18.36	29.76	12.46	29.62	24.32	22.02	20.8275	22.105	5.59	9.66	10.78	18.37	7.71	18.26	15.53	13.79	11.1	13.8225	122	242	315	549	241	564	472	417	307	423.5	0.669301	0.195764	0.845295
104263	Kdm3a	1.81	1.91	2.02	2.82	4.83	2.25	3.27	3.21	2.14	3.39	0.75	0.85	1.18	1.74	2.99	1.38	2.09	2.01	1.13	2.1175	47	77	93	127	231	114	156	157	86	164.5	0.0880992	0.611458	0.277317
104271	Tex15	4.46	2.96	13.49	6.39	2.56	13.01	0.74	6.12	6.825	5.6075	1.85	1.32	7.92	3.94	1.58	8.02	0.47	3.83	3.7575	3.475	291	238	1667	854	357	1803	104	844	762.5	777	0.766418	-0.232199	0.891118
104303	Arl1	39.19	28.27	27.13	38.35	45.33	39.56	30.91	37.54	33.235	38.335	16.26	12.57	15.93	23.67	28.07	24.38	19.73	23.51	17.1075	23.9225	441.88	384	652	992.86	1230	1058	841.93	998.95	617.685	1032.22	0.153298	0.425247	0.379549
104318	Csnk1d	16.18	11.73	6.73	4.31	8.13	5.37	4.55	6.06	9.7375	6.0275	6.71	5.22	3.95	2.66	5.03	3.31	2.9	3.79	4.635	3.7575	400	357	313	216	427	279	241	314	321.5	315.25	0.225481	-0.45707	0.46939
104346	Gas8	1.18	0.18	1.47	1.37	0.9	0.88	0.62	0.63	1.05	0.7575	0.49	0.08	0.87	0.85	0.56	0.54	0.39	0.39	0.5725	0.47	13	5	29	29	22.13	19.89	17.13	15.99	19	18.785	0.543078	-0.344223	0.760615
104348	Zfp120	81.45	90.86	21.36	18.4	19.79	18.55	17.31	18.01	53.0175	18.415	33.79	40.41	12.54	11.36	12.25	11.43	11.05	11.28	24.525	11.5025	2236	3074	1108.43	1031	1162	1076	1021	1039	1862.36	1074.5	0.0100225	-1.25443	0.0744997
104349	Zfp119a	0	0.1	0.3	0.63	0.78	0.79	0.66	0.91	0.2575	0.785	0	0.04	0.18	0.39	0.49	0.49	0.42	0.57	0.1525	0.4925	0	2	8	25.35	27.41	28.67	27.86	32.25	8.8375	29.0475	0.0862009	1.50394	0.274041
104360	Isl2	12.09	12.06	27.28	46.61	23.2	25.07	23.6	22.3	24.51	23.5425	5.02	5.36	16.02	28.77	14.36	15.45	15.06	13.97	13.7925	14.71	143	174	602	1107	577	616	589	543	506.5	581.25	0.968551	-0.0217885	0.980608
104382	Barhl2	0	0	0	0	0	0.06	0	0	0	0.015	0	0	0	0	0	0.04	0	0	0	0.01	0	0	0	0	0	2	0	0	0	0.5	0.758262	1.08637	0.889536
104383	Rcor2	5.4	6.88	3.32	2.82	3.27	2.56	3.01	2.6	4.605	2.86	2.24	3.06	1.95	1.74	2.02	1.58	1.92	1.63	2.2475	1.7875	91	134	93	98	105	81	97	88	104	92.75	0.102199	-0.550324	0.301674
104394	E2f4	782.71	958.08	238.52	251.25	164.68	245.13	214.23	212.09	557.64	209.032	324.73	426.11	140.05	155.09	101.97	151.09	136.75	132.81	261.495	130.655	9862	14868	5690	6457	4436	6508	5793	5603	9219.25	5585	0.0111196	-1.15642	0.0792682
104401	Pcnx3	2.27	1.6	0.75	0.61	0.89	1.01	0.87	0.93	1.3075	0.925	0.94	0.71	0.44	0.38	0.55	0.62	0.55	0.58	0.6175	0.575	112.06	100.19	68.17	61.8	92.07	105.28	91	95.88	85.555	96.0575	0.529824	-0.254221	0.74825
104416	Bap1	85.71	61.61	26.21	18.46	24.66	22.93	21.14	25.22	47.9975	23.4875	35.56	27.4	15.39	11.39	15.27	14.13	13.5	15.8	22.435	14.675	1936	1714	1119	851	1191	1093	1026	1197	1405	1126.75	0.0672214	-0.760164	0.23675
104418	Dgkz	8.41	3.38	0.63	1.04	2.01	1.94	1.42	1.5	3.365	1.7175	3.49	1.5	0.37	0.64	1.24	1.2	0.91	0.94	1.5	1.0725	234.15	95	27	49	97	93.99	70	72.04	101.287	83.2575	0.238486	-0.806251	0.485611
104443	Npffr2	4.94	7.31	24.14	24.94	20.43	25.43	23.67	23.48	15.3325	23.2525	2.05	3.25	14.18	15.39	12.65	15.68	15.11	14.7	8.7175	14.535	55	101	492	534	472	563	542	524	295.5	525.25	0.296962	0.623211	0.547872
104444	Rexo2	641.38	576.55	191.87	140.49	157.25	143.31	141.96	143	387.572	146.38	266.09	256.42	112.66	86.72	97.37	88.33	90.62	89.54	180.472	91.465	3915	4340	2227	1747	2055	1832	1859	1820	3057.25	1891.5	0.0097804	-1.14036	0.0733921
104445	Cdc42ep1	0.24	0	0	0.24	0.14	0.09	0.08	0.06	0.12	0.0925	0.1	0	0	0.15	0.09	0.05	0.05	0.04	0.0625	0.0575	4	0	0	8	5	3	3	2	3	3.25	0.870066	-0.217055	0.951266
104457	0610010K14Rik	22.53	19.34	23.01	34.82	57.18	45.28	36.52	44.59	24.925	45.8925	9.35	8.6	13.51	21.49	35.41	27.91	23.31	27.92	13.2375	28.6375	93	98	175	287	492	392	317	371	163.25	393	0.00677182	0.967413	0.0587136
104458	Rars	2.5	2.43	17.07	25.2	30.69	46.72	18.91	31.57	11.8	31.9725	1.04	1.08	10.02	15.55	19	28.79	12.07	19.77	6.9225	19.9075	34	41	439	698	891	1337	551	899	303	919.5	0.0690003	1.40767	0.240598
104479	Ccdc117	429.24	302.65	404.51	280.68	465.3	217.38	278.58	295.96	354.27	314.305	178.08	134.6	237.51	173.26	288.12	133.98	177.83	185.33	180.863	196.315	9685	8411	17251	12925	22448	10354	13503	14030	12068	15083.8	0.960841	-0.0156057	0.976135
104570	Ppp4r3b	58.18	63.44	19.6	12.6	19.69	14.66	10.56	14.43	38.455	14.835	24.14	28.22	11.51	7.78	12.19	9.03	6.74	9.03	17.9125	9.2475	1861.52	2606.28	1257.91	869.61	1409.06	1059.11	769.24	1024.03	1648.83	1065.36	0.0190014	-1.0921	0.108556
104582	Rprml	0	0	0.17	0	0	0	0	0	0.0425	0	0	0	0.1	0	0	0	0	0	0.025	0	0	0	2	0	0	0	0	0	0.5	0	0.61985	-1.7492	0.812339
104601	Mycbpap	0	0	0	0	0.05	0	0	0.05	0	0.025	0	0	0	0	0.03	0	0	0.03	0	0.015	0	0	0	0	2	0	0	2	0	1	0.557549	2.03055	0.771187
104625	Cnot6	84.69	61.11	32	21.06	33.93	18.93	21.66	23.5	49.715	24.505	35.14	27.18	18.79	13	21.01	11.67	13.83	14.71	23.5275	15.305	2851	2493	1952	1399	2346	1295	1491	1602	2173.75	1683.5	0.0451976	-0.805536	0.186818
104662	Tsr1	10.01	7.82	2.43	2.16	2.37	1.29	1.12	1.5	5.605	1.57	4.15	3.48	1.43	1.34	1.47	0.8	0.72	0.94	2.6	0.9825	224.7	216.05	103.21	99.13	113.64	61.12	54.19	70.84	160.773	74.9475	0.00151428	-1.57775	0.0232726
104681	Slc16a6	2.48	0.14	0.11	0.29	0.46	0.28	0.2	0.19	0.755	0.2825	1.03	0.06	0.06	0.18	0.28	0.17	0.13	0.12	0.3325	0.175	71.05	7.15	8.56	22.32	31.33	21.36	17.77	13.12	27.27	20.895	0.271071	-0.894295	0.521078
104709	Pik3r6	0	0	0	0	0	0.02	0	0.04	0	0.015	0	0	0	0	0	0.01	0	0.03	0	0.01	0	0	0	0	0	1	0	2	0	0.75	0.634103	1.65875	0.821095
104718	Ttc7b	19.95	10.62	7.93	7.26	12.38	12.22	8.28	10.18	11.44	10.765	8.27	4.72	4.66	4.48	7.67	7.53	5.29	6.37	5.5325	6.715	456	299	341	338	590	590	407	489	358.5	519	0.667827	0.133044	0.844013
104721	Ddx1	3.51	3.31	2.58	1.93	4.22	1.99	1.43	1.61	2.8325	2.3125	1.46	1.47	1.52	1.19	2.61	1.23	0.91	1.01	1.41	1.44	56	65	78	63	144	67	49	54	65.5	78.5	0.757748	-0.128804	0.889536
104725	Sptssa	58.44	37.68	92.08	116.62	107.99	91.69	122.17	108.48	76.205	107.582	24.25	16.76	54.07	71.99	66.87	56.51	77.99	67.93	41.7675	67.325	476	378	1423	1936	1880	1570	2133	1848	1053.25	1857.75	0.218017	0.580925	0.460565
104732	Tedc1	1.44	0.97	0.05	0.09	0.04	0.15	0.04	0.09	0.6375	0.08	0.6	0.43	0.03	0.06	0.03	0.09	0.03	0.06	0.28	0.0525	45	33	5	6	6.13	11.16	4	7.03	22.25	7.08	0.0123959	-2.20106	0.0842946
104759	Pld4	1.76	1.36	0.34	0.9	1.91	2.05	1.23	1.45	1.09	1.66	0.73	0.61	0.2	0.56	1.18	1.26	0.79	0.91	0.525	1.035	22	21	8	23	51	54	33	38	18.5	44	0.0879071	0.841949	0.277109
104771	Jkamp	10.22	1.83	126.66	187.71	241.43	253.46	270.27	263.85	81.605	257.252	4.24	0.82	74.37	115.87	149.49	156.23	172.53	165.22	48.825	160.868	120	28	2907	4640	6218	6453	7030	6617	1923.75	6579.5	0.101875	1.62288	0.301105
104776	Aldh6a1	7.26	7.37	7.1	5.82	5.25	4.48	3.98	3.99	6.8875	4.425	3.01	3.28	4.17	3.59	3.25	2.76	2.54	2.5	3.5125	2.7625	160.28	205.9	301.15	269.67	254.56	214.75	193.84	190.77	234.25	213.48	0.0508222	-0.471542	0.199917
104799	Vipas39	26.77	34.56	8.4	8.96	8.19	9.71	6.96	8.86	19.6725	8.43	11.11	15.37	4.93	5.53	5.07	5.98	4.44	5.55	9.235	5.26	443	705.03	263	303.01	290	339	248.01	308	428.51	296.252	0.030626	-0.976238	0.146489
104806	Fancm	18.3	12.39	9.12	6.58	9.97	6.07	5.88	6.58	11.5975	7.125	7.59	5.51	5.36	4.06	6.18	3.74	3.75	4.12	5.63	4.4475	957	803	898	701	1114	668	661	726	839.75	792.25	0.120544	-0.486023	0.331893
104816	Aspg	0.65	0.18	0.5	0.18	0	0.08	0.03	0.1	0.3775	0.0525	0.27	0.08	0.29	0.11	0	0.05	0.02	0.07	0.1875	0.035	9	4	13	5	0	3	1	3	7.75	1.75	0.0137432	-2.49177	0.0896748
104831	Ptpn23	7.01	3.09	3.72	2.83	2.55	4.45	2.97	3.9	4.1625	3.4675	2.91	1.38	2.19	1.74	1.58	2.75	1.89	2.44	2.055	2.165	254	138	255	209	198	341	231	297	214	266.75	0.901382	-0.0431499	0.953172
104836	Cbll1	31.75	27.19	17.69	22.58	15.08	17.61	15.63	16.39	24.8025	16.1775	13.17	12.09	10.39	13.94	9.34	10.86	9.98	10.27	12.3975	10.1125	960	947	936	1264	885	1018	917	946	1026.75	941.5	0.0378556	-0.483521	0.166786
104859	Tecpr2	1.64	1.05	0.35	0.38	1.5	2.61	1.4	2	0.855	1.8775	0.68	0.47	0.2	0.23	0.93	1.61	0.89	1.25	0.395	1.17	88	69	35	41	172	295	161.24	225	58.25	213.31	0.00317053	1.42477	0.0365376
104871	Spata7	2.61	0.93	48.1	56.37	42.58	40.11	46.34	42.71	27.0025	42.935	1.08	0.41	28.24	34.8	26.37	24.72	29.58	26.75	16.1325	26.855	36	15	1182	1493	1165	1098	1275	1162	681.5	1175	0.51425	0.633814	0.737606
104884	Tdp1	12.5	4.34	47.2	56.67	51.9	71.65	59.72	64.98	30.1775	62.0625	5.19	1.93	27.72	34.98	32.14	44.16	38.12	40.69	17.455	38.7775	164	76	1172	1508	1449	1976	1674	1780	730	1719.75	0.142198	1.05076	0.365559
104886	Rab15	0.26	0.28	0	0	0.07	0.02	0.02	0.03	0.135	0.035	0.11	0.12	0	0	0.04	0.02	0.02	0.02	0.0575	0.025	5	7	0	0	3	1	1	1	3	1.5	0.312885	-1.56569	0.564991
104910	Slc25a47	0	0	0	0	0.05	0.1	0	0	0	0.0375	0	0	0	0	0.03	0.06	0	0	0	0.0225	0	0	0	0	1	2	0	0	0	0.75	0.6431	1.61625	0.82663
104923	Adi1	2.32	0.24	3.01	2.37	2.08	0.87	1.08	1.29	1.985	1.33	0.96	0.1	1.76	1.46	1.29	0.54	0.69	0.81	1.07	0.8325	24	3	59	50	46	19	24	28	34	29.25	0.480228	-0.49109	0.711115
104943	Fam110c	12.94	9.76	21.99	14.01	23.27	19.25	14.57	18.38	14.675	18.8675	5.37	4.34	12.91	8.65	14.41	11.86	9.3	11.51	7.8175	11.77	225	209	723	497	865	706	544	671	413.5	696.5	0.225777	0.464148	0.469682
105000	Dnal1	3.35	3.07	0.63	0.97	1.26	0.6	0.52	0.89	2.005	0.8175	1.39	1.37	0.37	0.6	0.78	0.37	0.33	0.56	0.9325	0.51	132	151	48	79	107.59	50	44	74	102.5	68.8975	0.0502238	-1.0487	0.198749
105005	Lratd1	11.02	7.83	8.22	2.95	4.3	2.88	2.78	3.04	7.505	3.25	4.57	3.48	4.82	1.82	2.66	1.77	1.78	1.9	3.6725	2.0275	247	216	348	135	206	136	134	143	236.5	154.75	0.00905648	-0.996326	0.070358
105014	Rdh14	12.3	7.49	13.49	10.78	8.13	12.74	13.08	12.54	11.015	11.6225	5.1	3.33	7.92	6.66	5.04	7.85	8.35	7.85	5.7525	7.2725	109	82	228	196	155	239	250	234	153.75	219.5	0.537131	0.228853	0.755221
105083	Pelo	6.34	6.41	16.01	17.48	14.68	9.33	14.34	11.96	11.56	12.5775	2.63	2.85	9.4	10.79	9.09	5.75	9.16	7.49	6.4175	7.8725	61	76	292	343	302	189	296	241	193	257	0.725671	0.182712	0.886341
105148	Iars	7.2	4.12	33.72	33.18	38.89	43.2	30.74	37.53	19.555	37.59	2.99	1.83	19.8	20.48	24.08	26.63	19.63	23.5	11.275	23.46	213	150	1885	2005	2461	2700	1955	2335	1063.25	2362.75	0.165446	0.954303	0.396231
105171	Arrdc3	6.7	2.75	0.81	0.36	6.13	0.61	0.52	2.08	2.655	2.335	2.78	1.22	0.47	0.22	3.8	0.37	0.33	1.3	1.1725	1.45	185	98	44	22	342	36	33	119	87.25	132.5	0.972747	0.0293134	0.983502
105180375	Tmem265	6.86	7.5	22.32	24.17	35.22	28.71	28.08	30.06	15.2125	30.5175	2.84	3.33	13.11	14.92	21.81	17.69	17.92	18.83	8.55	19.0625	49	66	303	352	538	431	430	449	192.5	462	0.0597184	1.03656	0.220425
105193	Nhlrc1	0	0	0.18	0.1	0.38	0.29	0.22	0.29	0.07	0.295	0	0	0.11	0.06	0.24	0.18	0.14	0.18	0.0425	0.185	0	0	5	3	12	9	7	9	2	9.25	0.0553542	1.95463	0.210525
105203	Tasor2	110.2	106	42.75	20	33.84	15.17	16.53	19.83	69.7375	21.3425	45.72	47.14	25.1	12.35	20.95	9.35	10.55	12.42	32.5775	13.3175	6251.35	7400.17	4451.08	2290.33	4090.42	1806.85	1991.47	2363.99	5098.23	2563.18	0.00339643	-1.45752	0.0379974
105239	Rnf44	28.03	33.31	17.23	23.46	22.58	30.5	23.4	25.72	25.5075	25.55	11.63	14.82	10.12	14.48	13.98	18.8	14.94	16.1	12.7625	15.955	719	1060	829	1232	1222	1650	1289	1378	960	1384.75	0.535287	0.173271	0.753551
105242399	Gm21083	2.62	2.26	4.18	1.85	2.21	2.73	2.66	2.22	2.7275	2.455	1.09	1	2.45	1.14	1.37	1.68	1.7	1.39	1.42	1.535	18.21	19.33	55.17	26.29	32.88	39.87	39.7	32.19	29.75	36.16	0.942906	-0.0323856	0.965278
105242404	LOC105242404	0.62	0.63	2.91	9.37	4.18	4.54	3.84	3.67	3.3825	4.0575	0.26	0.28	1.71	5.78	2.59	2.8	2.45	2.3	2.0075	2.535	1.63	2.02	14.63	49.75	23.32	24.64	21.38	19.76	17.0075	22.275	0.814948	0.213929	0.918427
105242430	Gm38699	1.54	1.88	0.14	2.32	0.81	1.26	1.36	0.99	1.47	1.105	0.64	0.84	0.08	1.43	0.5	0.78	0.87	0.62	0.7475	0.6925	9.9	16.22	1.89	31.74	13.36	13.2	20.57	15.35	14.9375	15.62	0.774876	-0.22864	0.893033
105242433	Gm38702	2.49	2.17	0.61	1.66	1.2	0.87	1.48	1.26	1.7325	1.2025	1.03	0.96	0.36	1.03	0.74	0.54	0.95	0.79	0.845	0.755	38.6	46.35	21.42	61.47	41.09	31.68	53.77	46.91	41.96	43.3625	0.497658	-0.317304	0.725068
105242435	Gm38704	0.51	0.51	0.51	0.26	0.17	0	0.35	0.24	0.4475	0.19	0.21	0.23	0.3	0.16	0.11	0	0.22	0.15	0.225	0.12	3.46	4.28	6.57	3.62	2.51	0	5.06	3.39	4.4825	2.74	0.353068	-0.993507	0.601793
105242449	Gm21103	2.21	1.79	1.04	0.11	0.1	0.42	0.52	0.21	1.2875	0.3125	0.92	0.8	0.61	0.07	0.06	0.26	0.33	0.13	0.6	0.195	10	10	9	1	1	4	5	2	7.5	3	0.081423	-1.72543	0.264985
105242472	Gm11639	2.09	1.79	0.24	0.13	0.16	0.18	0.2	0.19	1.0625	0.1825	0.87	0.8	0.14	0.08	0.1	0.11	0.13	0.12	0.4725	0.115	129	136	28	16	21	24	27	25	77.25	24.25	0.00343957	-2.17764	0.0382973
105242668	Gm38821	0.52	1.1	1.26	1.48	0.97	0.84	1.4	0.69	1.09	0.975	0.22	0.49	0.74	0.91	0.6	0.52	0.9	0.43	0.59	0.6125	5	13	23	29	20	17	29	14	17.5	20	0.902703	-0.0715832	0.953172
105242736	Gm6749	0	0.03	4.66	4.73	8.32	6.74	6.64	8.3	2.355	7.5	0	0.01	2.74	2.92	5.15	4.15	4.24	5.19	1.4175	4.6825	0	0.1	28.07	30.26	55.89	44.12	44.52	53.97	14.6075	49.625	0.136098	1.5888	0.356432
105242931	Gm39003	0	0	0.12	0.02	0.06	0.13	0.11	0.04	0.035	0.085	0	0	0.07	0.01	0.04	0.08	0.07	0.03	0.02	0.055	0	0	5	1	3	6	5	2	1.5	4	0.376846	1.19973	0.624561
105243	Slc9a3	2.43	0.84	2.52	2.48	3.14	2.49	1.67	2.33	2.0675	2.4075	1.01	0.37	1.48	1.53	1.94	1.53	1.06	1.46	1.0975	1.4975	87	37	170	181	240	188	128	175	118.75	182.75	0.468282	0.324885	0.701964
105243090	Gm7579	0.13	0	0	0	0.06	0	0	0	0.0325	0.015	0.06	0	0	0	0.04	0	0	0	0.015	0.01	1	0	0	0	1	0	0	0	0.25	0.25	0.918521	-0.3615	0.953172
105243147	Gm39147	2.12	2.16	2.22	1.86	0.95	2.68	0.49	1.95	2.09	1.5175	0.88	0.96	1.3	1.15	0.59	1.65	0.31	1.22	1.0725	0.9425	8.38	10.54	16.76	14.99	8	22.17	4.12	16.01	12.6675	12.575	0.663651	-0.282815	0.840991
105243585	Gm39469	141.18	156.45	153.27	135.33	165.71	115.13	130.42	132.09	146.558	135.838	58.57	69.58	90	83.54	102.61	70.96	83.25	82.71	75.4225	84.8825	2726.19	3721.16	5596.29	5332.76	6841.97	4691.36	5409	5356.54	4344.1	5574.72	0.884534	0.0367096	0.953172
105243727	Gm4995	0	0	0	0.32	1.2	0.62	0	0.63	0.08	0.6125	0	0	0	0.2	0.74	0.38	0	0.4	0.05	0.38	0	0	0	1.01	4.02	2.01	0	2.02	0.2525	2.0125	0.286134	2.30509	0.5375
105244006	Gm39701	2.53	3.99	13.95	27.74	20.98	11.34	21.29	17.43	12.0525	17.76	1.05	1.77	8.19	17.12	12.99	6.99	13.59	10.91	7.0325	11.12	48.11	93.52	502.42	1078.35	854.52	455.72	870.99	697.16	430.6	719.597	0.448176	0.561885	0.686265
105244034	Gm33887	1.24	0.47	0.13	0.43	0.61	0.1	0.48	0.51	0.5675	0.425	0.52	0.21	0.07	0.26	0.38	0.06	0.3	0.32	0.265	0.265	24.29	11.39	4.18	13.68	22.9	3.5	16.93	17.97	13.385	15.325	0.716508	-0.287466	0.880946
105244099	Gm39773	0	0.89	0	0	0	0	0	0	0.2225	0	0	0.4	0	0	0	0	0	0	0.1	0	0	4	0	0	0	0	0	0	1	0	0.389803	-2.96856	0.635703
105244100	Gm39774	0	0	0.13	0	0	0	0	0	0.0325	0	0	0	0.07	0	0	0	0	0	0.0175	0	0	0	1	0	0	0	0	0	0.25	0	0.759283	-1.08284	0.889536
105244158	1700024J04Rik	0.06	0	0	0	0.08	0.14	0	0	0.015	0.055	0.02	0	0	0	0.05	0.09	0	0	0.005	0.035	1	0	0	0	3	5	0	0	0.25	2	0.374402	2.30495	0.622344
105244402	Gm14444	11.38	11.83	1.4	1.46	2.06	1.61	1.23	2.24	6.5175	1.785	4.72	5.26	0.82	0.9	1.27	1	0.78	1.4	2.925	1.1125	68.81	86.45	17.71	19.9	23.47	22.35	17.05	23.67	48.2175	21.635	0.014105	-1.65932	0.0912258
105244426	Gm40035	0.96	1.31	0.29	0.2	0.55	0.45	0.15	0.5	0.69	0.4125	0.4	0.58	0.17	0.12	0.34	0.28	0.1	0.31	0.3175	0.2575	11.95	20.01	6.87	5	14.68	11.84	4	12.96	10.9575	10.87	0.496053	-0.506983	0.723819
105244498	Gm40095	0	0	0.04	0.18	0.24	0.18	0.1	0.18	0.055	0.175	0	0	0.02	0.11	0.15	0.11	0.07	0.11	0.0325	0.11	0	0	1	5	7	5	3	5	1.5	5	0.239934	1.48676	0.487263
105244717	Gm40275	5.15	3.37	0.19	0.09	0.04	0	0.13	0.04	2.2	0.0525	2.14	1.5	0.11	0.05	0.03	0	0.08	0.03	0.95	0.035	57	46	4	2	1	0	3	1	27.25	1.25	0.000101	-4.95977	0.00400078
105244808	Gm40353	0.09	0	0.05	0	0.08	0.04	0.04	0	0.035	0.04	0.04	0	0.03	0	0.05	0.03	0.03	0	0.0175	0.0275	1.07	0	1	0	2	1.09	1.11	0	0.5175	1.05	0.771575	0.615162	0.891416
105244826	Gm40363	0	1	0.06	0.05	0.09	0.12	0.1	0.1	0.2775	0.1025	0	0.44	0.03	0.03	0.06	0.07	0.07	0.06	0.125	0.065	0	12.93	1.19	1.07	2.07	2.67	2.35	2.15	3.7975	2.31	0.358915	-1.27625	0.606919
105244828	Gm40364	0	0	0.05	0.05	0	0.06	0	0	0.025	0.015	0	0	0.03	0.03	0	0.04	0	0	0.015	0.01	0	0	1.28	1.29	0	1.79	0	0	0.6425	0.4475	0.763412	-1.02457	0.890134
105244831	Gm40367	0.95	0.23	2.42	2.85	3.42	2.89	2.17	2.6	1.6125	2.77	0.39	0.1	1.42	1.76	2.11	1.78	1.38	1.63	0.9175	1.725	13.99	4.2	67.53	85.64	107.69	89.87	68.65	80.61	42.84	86.705	0.251461	0.805206	0.499094
105244833	Gm40369	0	0.48	0	0	0	0	0	0	0.12	0	0	0.22	0	0	0	0	0	0	0.055	0	0	8.33	0	0	0	0	0	0	2.0825	0	0.24474	-3.97552	0.491981
105244844	Gm40378	0.35	0.28	0.09	0.08	0.18	0	0	0.08	0.2	0.065	0.15	0.13	0.05	0.05	0.11	0	0	0.05	0.095	0.04	2.12	2.12	1	1	2.34	0	0	1	1.56	0.835	0.383242	-1.46103	0.629467
105244925	Gm40447	1.77	1.55	1.24	1.6	1.59	1.15	1.28	0.78	1.54	1.2	0.73	0.69	0.73	0.99	0.99	0.71	0.81	0.49	0.785	0.75	27.1	29.27	36	50	52.17	37.17	42	25	35.5925	39.085	0.607492	-0.201392	0.80565
105244931	Gm40453	2.12	1.43	0.05	0	0.12	0	0	0	0.9	0.03	0.88	0.64	0.03	0	0.07	0	0	0	0.3875	0.0175	24.22	20.19	1.02	0	2.93	0	0	0	11.3575	0.7325	0.00605501	-5.08613	0.054504
105244947	Gm40469	1.29	2.26	0.16	1.02	0.56	1.51	0.83	1.23	1.1825	1.0325	0.54	1	0.09	0.63	0.34	0.93	0.53	0.77	0.565	0.6425	13	28	3	21	12	32	18	26	16.25	22	0.967028	0.0294692	0.979821
105245	Txndc5	27.92	21.77	133.7	138.86	203.88	215.84	183.07	205.54	80.5625	202.083	11.58	9.68	78.5	85.72	126.25	133.04	116.87	128.71	46.37	126.218	477	460	4340	4874	7412	7841	6760	7424	2537.75	7359.25	0.0437513	1.34086	0.182979
105245043	Gm2396	0.04	0.42	0.05	0.05	0.06	0.02	0.02	0.05	0.14	0.0375	0.02	0.19	0.03	0.03	0.04	0.01	0.01	0.03	0.0675	0.0225	1.15	5	1	3	2	1	1	2	2.5375	1.5	0.357041	-1.13424	0.605533
105245097	Gm40595	0.24	0	0	0	0	0.05	0	0	0.06	0.0125	0.1	0	0	0	0	0.03	0	0	0.025	0.0075	2.29	0	0	0	0	1.01	0	0	0.5725	0.2525	0.724741	-1.23841	0.885846
105245236	Gm19802	27.73	29.2	15.31	13.73	21.47	4.34	13.77	11.33	21.4925	12.7275	11.5	12.99	8.99	8.47	13.29	2.67	8.79	7.1	10.4875	7.9625	642.9	833.89	670.81	649.54	1064.15	212.28	685.77	552.15	699.285	628.587	0.255273	-0.547205	0.503337
105245338	Gm40811	0.02	0.04	0	0.02	0.02	0.03	0.01	0.01	0.02	0.0175	0.01	0.02	0	0.01	0.01	0.02	0.01	0.01	0.01	0.0125	1.01	2.02	0	2	2	3	1	1	1.2575	1.75	0.952382	0.0845167	0.970707
105245342	Gm40814	0.95	0.7	0	0.11	0.09	0.3	0.08	0.38	0.44	0.2125	0.4	0.31	0	0.07	0.06	0.18	0.05	0.24	0.195	0.1325	19.81	17.93	0	4.69	3.97	13.1	3.79	16.46	10.6075	9.33	0.520627	-0.722561	0.742512
105245381	Gm40847	0.69	1.02	0.51	0.65	0.66	0.36	0.49	0.45	0.7175	0.49	0.29	0.45	0.3	0.4	0.41	0.22	0.31	0.28	0.36	0.305	8.91	23.37	19.68	23.32	28.79	11.92	21.36	17.35	18.82	19.855	0.621099	-0.265416	0.812339
105245382	Gm9241	0.31	0.78	0.3	0.76	0.61	0.06	0.6	0.56	0.5375	0.4575	0.13	0.35	0.18	0.47	0.38	0.04	0.38	0.35	0.2825	0.2875	4.58	14.35	8.58	23.09	19.43	2.04	19.21	17.69	12.65	14.5925	0.912369	-0.0871029	0.953172
105245383	Zfp996	0.51	0.8	0.57	0.41	0.77	0.34	0.74	0.48	0.5725	0.5825	0.21	0.36	0.34	0.25	0.48	0.21	0.47	0.3	0.29	0.365	8.61	16.72	18.42	14.08	28.1	12.3	26.86	16.96	14.4575	21.055	0.692301	0.210975	0.862187
105245389	Gm40853	10.34	8.39	7.52	2.96	5.25	5.87	8.34	7.07	7.3025	6.6325	4.29	3.73	4.42	1.82	3.25	3.62	5.33	4.43	3.565	4.1575	118.05	121.62	186.72	76.52	129.86	137.9	215.03	173.1	125.728	163.972	0.926208	0.0377246	0.955874
105245393	Gm40857	0	0	0	0.27	0.54	0	0.33	0.09	0.0675	0.24	0	0	0	0.17	0.34	0	0.21	0.06	0.0425	0.1525	0	0	0	2.2	4.66	0	2.84	0.74	0.55	2.06	0.642566	1.2594	0.826407
105245406	Gm5954	6.33	8.41	16.87	6.32	4.25	1.67	9.76	5.39	9.4825	5.2675	2.62	3.74	9.91	3.9	2.63	1.03	6.23	3.38	5.0425	3.3175	74.66	122.21	377.12	152.11	107.29	41.45	247.15	133.42	181.525	132.327	0.268471	-0.690951	0.518412
105245424	Gm40881	0.07	0.24	0.33	0.18	0.12	0	0.1	0.11	0.205	0.0825	0.03	0.11	0.2	0.11	0.07	0	0.06	0.07	0.1125	0.05	0.98	4.31	9.05	5.23	3.63	0	3.07	3.47	4.8925	2.5425	0.314891	-1.25682	0.566758
105245436	Gm40892	0.41	0.45	1.09	2.07	2.09	3.67	1.72	2.4	1.005	2.47	0.17	0.2	0.64	1.28	1.29	2.27	1.1	1.5	0.5725	1.54	8.95	11.88	44.48	91.21	96.29	167.45	79.97	108.62	39.13	113.082	0.0430121	1.32301	0.180998
105245545	Gm10323	45.13	50.9	45.98	36.45	27.34	24.38	19	24.03	44.615	23.6875	18.72	22.64	27	22.5	16.93	15.03	12.13	15.05	22.715	14.785	783.34	1088.26	1509.7	1291.02	1014.87	892.87	708.39	875.58	1168.08	872.928	0.000789	-0.762227	0.0158943
105245577	Gm10772	304.69	311.77	148.34	133.44	81.8	106.42	78	95.93	224.56	90.5375	126.41	138.66	87.1	82.37	50.65	65.6	49.79	60.07	108.635	56.5275	2096.04	2641.32	1938.31	1870.19	1202.62	1537.27	1149.54	1378.38	2136.47	1316.95	0.000399	-1.09622	0.010708
105245580	A930018O16Rik	0.32	0	0.08	0.08	0.29	0.07	0.07	0.15	0.12	0.145	0.13	0	0.05	0.05	0.18	0.04	0.05	0.09	0.0575	0.09	2.13	0	1	1.01	4	1	1	2.03	1.035	2.0075	0.682456	0.597227	0.854744
105245675	Gm21560	0	0	0.33	0	0	0	0	0	0.0825	0	0	0	0.19	0	0	0	0	0	0.0475	0	0	0	1.98	0	0	0	0	0	0.495	0	0.759283	-1.08284	0.889536
105245682	Gm41099	1.32	0.48	1.36	1.15	1.34	0.9	1.13	1.09	1.0775	1.115	0.55	0.21	0.8	0.71	0.83	0.55	0.72	0.68	0.5675	0.695	24.32	11	47.63	43.31	52.9	35.04	44.76	41.2	31.565	43.475	0.721547	0.163865	0.884302
105245737	Gm8138	1.51	1.93	5.78	3.68	4.2	3.91	3.7	4.3	3.225	4.0275	0.63	0.86	3.39	2.27	2.6	2.41	2.36	2.69	1.7875	2.515	13.4	21.04	97.1	66.45	79.51	72.78	70.3	79.66	49.4975	75.5625	0.502794	0.36511	0.72845
105245911	Gm41291	0.79	0	0	0.59	0	0	0	0	0.345	0	0.33	0	0	0.36	0	0	0	0	0.1725	0	7.08	0	0	10.75	0	0	0	0	4.4575	0	0.0530515	-4.8816	0.204936
105246	Brd9	10.17	4.65	8.71	8.51	9.55	9.35	8.93	9.24	8.01	9.2675	4.22	2.07	5.11	5.25	5.92	5.76	5.7	5.79	4.1625	5.7925	142	76	254	259	315	303	291	297	182.75	301.5	0.239114	0.426978	0.486459
105246049	Gm41408	2.44	1.19	1.52	1.85	1.94	1.39	1.28	1.33	1.75	1.485	1.01	0.53	0.89	1.14	1.2	0.86	0.81	0.83	0.8925	0.925	98.94	59.5	116.38	152.76	168.07	119.02	111.05	113.34	106.895	127.87	0.831129	-0.0699946	0.927259
105246303	Gm41607	0.11	0.08	0.05	0.02	0.05	0.02	0.01	0.01	0.065	0.0225	0.04	0.04	0.03	0.01	0.03	0.01	0.01	0.01	0.03	0.015	34.33	31.9	32.97	14.28	32.24	16.3	8.67	7.32	28.37	16.1325	0.0462704	-1.26347	0.189505
105246572	Gm41844	0	0.28	0	0	0	0	0	0	0.07	0	0	0.12	0	0	0	0	0	0	0.03	0	0	3.62	0	0	0	0	0	0	0.905	0	0.463177	-2.54912	0.697897
105246961	AB010352	21.92	24.26	9.14	7.32	8.79	2.78	4.69	4.7	15.66	5.24	9.1	10.79	5.37	4.52	5.44	1.72	2.99	2.94	7.445	3.2725	650.85	903.92	500.03	429	526.79	175.97	295	286.06	620.95	320.955	0.002865	-1.39258	0.0344655
105247050	Gm42226	14.41	7.28	2.88	2.89	1.66	5.87	1.52	3.56	6.865	3.1525	5.98	3.24	1.69	1.78	1.03	3.62	0.97	2.23	3.1725	1.9625	343.6	213.86	129.95	140.59	84.66	295.61	77.77	178.4	207	159.11	0.153174	-0.841742	0.379396
105247198	Gm42337	2.91	2.09	10.81	17.07	16.27	9.47	14.8	12.48	8.22	13.255	1.21	0.93	6.34	10.54	10.07	5.84	9.45	7.81	4.755	8.2925	17	15	120	203	203	115.96	184.97	151.96	88.75	163.972	0.328698	0.685692	0.577688
105247207	Gm42346	16.65	21.71	4.69	4.39	4.02	3.01	2.5	2.93	11.86	3.115	6.91	9.65	2.76	2.71	2.49	1.85	1.6	1.83	5.5075	1.9425	275.38	442.14	146.81	148.01	141.99	104.98	88.91	101.62	253.085	109.375	0.000881	-1.68695	0.0171387
105247240	Gm42372	4.78	0.81	4.74	3.23	3.36	2.86	3.87	3.81	3.39	3.475	1.98	0.36	2.78	1.99	2.08	1.76	2.47	2.39	1.7775	2.175	163.89	34.15	307.18	226.1	246.91	207.58	285.26	274.9	182.83	253.662	0.714969	0.194792	0.879689
105278	Cdk20	82.66	76.19	57.9	73.62	40.98	105.6	64.7	75.63	72.5925	71.7275	34.29	33.89	34	45.45	25.37	65.09	41.3	47.36	36.9075	44.78	947	1076	1257	1721	1004	2552	1588	1812	1250.25	1739	0.676701	0.149152	0.850143
105298	Epdr1	0.58	0.53	1.41	0.48	5.11	1.7	0.45	1.83	0.75	2.2725	0.24	0.23	0.83	0.29	3.16	1.04	0.29	1.14	0.3975	1.4075	9	10	41	15	168	55	15	59	18.75	74.25	0.0218654	1.64637	0.118348
105348	Golm1	9.34	4.98	18.58	16.11	23.4	16.26	15.76	16.49	12.2525	17.9775	3.88	2.21	10.91	9.95	14.49	10.02	10.06	10.33	6.7375	11.225	221	145	831	778	1184	812	801	820	493.75	904.25	0.211383	0.622722	0.453176
105349	Akr1c18	0	0	0	0.08	83.78	11.8	46.67	46.3	0.02	47.1375	0	0	0	0.05	51.88	7.27	29.79	29	0.0125	29.485	0	0	0	1	1237	170	695	671	0.25	693.25	2.76e-19	10.7838	7.25e-16
105351	AW209491	4.74	6.23	1.6	2.66	1.18	6.16	3.27	3.78	3.8075	3.5975	1.96	2.77	0.94	1.64	0.73	3.8	2.09	2.37	1.8275	2.2475	59	94	37	67	31	159	86	97	64.25	93.25	0.803858	0.142333	0.911631
105352	Dusp22	6.19	10.83	8.78	10.05	7.7	6.08	7.12	6.82	8.9625	6.93	2.57	4.82	5.15	6.21	4.77	3.75	4.55	4.27	4.6875	4.335	39	84	106	129	113	84	97	95	89.5	97.25	0.601363	-0.189475	0.801338
105355	Slc17a3	0	0	0	0.12	0	0	0.07	0.03	0.03	0.025	0	0	0	0.08	0	0	0.04	0.02	0.02	0.015	0	0	0	7	0	0	4	2	1.75	1.5	0.903835	-0.302548	0.953172
105372	Utp15	8.68	7.53	14.56	15.49	17.13	20.06	13.39	17.13	11.565	16.9275	3.6	3.35	8.55	9.56	10.61	12.36	8.54	10.73	6.265	10.56	237	253	751	863	1000	1156	785	983	526	981	0.123712	0.632269	0.337432
105377	Slf1	24.69	23.85	15.14	15.37	19.25	23.18	14.11	18.53	19.7625	18.7675	10.24	10.61	8.89	9.49	11.92	14.29	9.01	11.6	9.8075	11.705	625	744	723	785	1029	1253	772	980	719.25	1008.5	0.640062	0.114828	0.824398
105387	Akr1c14	1.14	0.98	0.7	0.27	0.92	0.45	0.88	0.33	0.7725	0.645	0.47	0.43	0.41	0.17	0.57	0.28	0.56	0.21	0.37	0.405	20	22	21	11	37	15	36	12	18.5	25	0.938941	0.045407	0.963268
105418	E330034G19Rik	5874.21	5878.85	9400.56	8006.72	7420.11	7408.4	8109.42	7445	7290.09	7595.73	2437.08	2614.64	5519.62	4942.41	4594.57	4566.31	5176.63	4661.99	3878.44	4749.88	47073	57978	143365	131335	127219	125325	139817	125227	94937.8	129397	0.617831	0.174388	0.812339
105428	Fam149b	88.49	63.57	28.28	21.5	17.26	17.28	17.19	17.14	50.46	17.2175	36.71	28.27	16.6	13.27	10.69	10.65	10.97	10.73	23.7125	10.76	1239.56	1109	735	627	487	491	526.43	503	927.64	501.858	0.00098	-1.31363	0.0182405
105439	Slain1	373.51	227.81	327.79	428.5	399.6	210.13	299.08	283.69	339.402	298.125	154.96	101.32	192.46	264.51	247.43	129.52	190.92	177.64	178.312	186.377	7105	5343	11652	16606	16044	8369	12125	11230	10176.5	11942	0.853641	-0.0671369	0.941258
105440	Kctd9	23.67	15.3	7.48	5.5	6.93	4.35	4.66	5.74	12.9875	5.42	9.82	6.81	4.39	3.4	4.29	2.68	2.97	3.6	6.105	3.385	506	410	302	242	315	194	214	258	365	245.25	0.0140257	-1.01275	0.0910117
105445	Dock9	23.11	20.22	20.5	13.34	19.87	14.23	15.4	16	19.2925	16.375	9.59	8.99	12.04	8.24	12.3	8.77	9.83	10.02	9.715	10.23	1324	1409	2186	1546	2413	1705	1871	1914	1616.25	1975.75	0.803742	-0.0587949	0.911555
105446	Gmpr2	12.6	3.25	20.15	17.33	24.12	17.26	22.04	24.21	13.3325	21.9075	5.23	1.45	11.83	10.7	14.94	10.64	14.07	15.16	7.3025	13.7025	539.34	167.77	1628.98	1514.36	2157.84	1557.98	2009.62	2155.13	962.612	1970.14	0.155746	0.79429	0.382774
105450	Mmrn2	0.19	0.37	0	0	0.12	0.02	0.04	0.11	0.14	0.0725	0.08	0.16	0	0	0.08	0.01	0.02	0.07	0.06	0.045	5	12	0	0	7	1	2	6	4.25	4	0.647339	-0.653687	0.828776
105501	Abhd4	132.95	209.95	141.06	190.54	106.74	163.68	156.3	150.46	168.625	144.295	55.16	93.38	82.83	117.62	66.1	100.89	99.77	94.22	87.2475	90.245	2019	3932	4048	5900	3460	5240	5084	4783	3974.75	4641.75	0.813328	-0.0815367	0.917277
105504	Exoc5	3.82	4.09	6.95	5.1	7.55	4.11	4.59	5.24	4.99	5.3725	1.58	1.82	4.08	3.15	4.67	2.53	2.93	3.28	2.6575	3.3525	120	158.4	414.02	328.17	510.77	272.78	309.95	347.28	255.148	360.195	0.602739	0.204311	0.802335
105511	Fam170b	0	0	0	0	0	0	0	0.05	0	0.0125	0	0	0	0	0	0	0	0.03	0	0.0075	0	0	0	0	0	0	0	1	0	0.25	0.918895	0.359834	0.953172
105513	Chmp7	8.62	5.15	7.61	5.25	8.93	6.39	5.73	6.32	6.6575	6.8425	3.57	2.29	4.47	3.24	5.53	3.94	3.66	3.96	3.3925	4.2725	152	112	254	189	337	238	217	234	176.75	256.5	0.495677	0.199561	0.723645
105518	A630023A22Rik	0	0	0	0	0	0	0.06	0	0	0.015	0	0	0	0	0	0	0.04	0	0	0.01	0	0	0	0	0	0	1	0	0	0.25	0.918895	0.359834	0.953172
105522	Ankrd28	44.8	43.55	31.12	21.56	29.88	13.91	18.46	20.2	35.2575	20.6125	18.59	19.37	18.27	13.31	18.5	8.57	11.78	12.65	17.385	12.875	1883	2179	2283	1713	2495	1154	1551	1668	2014.5	1717	0.0574294	-0.619157	0.215871
105559	Mbnl2	0.59	0.82	0	0	2.25	0.23	0.47	0.85	0.3525	0.95	0.24	0.37	0	0	1.39	0.14	0.3	0.53	0.1525	0.59	18	30	0	0	145	15	31	53	12	61	0.164245	1.74163	0.394922
105590	Zfp957	226.62	220.15	191.14	204.08	146.75	239.85	179.34	197.38	210.498	190.83	94.02	97.91	112.23	125.98	90.87	147.83	114.48	123.6	107.535	119.195	4070	4870	6492	7479	5635	9088	6917	7443	5727.75	7270.75	0.937069	0.0210862	0.962371
105594	Cphx1	154.09	139.57	256.5	337.93	171.79	237.06	236.67	214.28	222.023	214.95	63.93	62.07	150.61	208.6	106.38	146.12	151.08	134.18	121.302	134.44	1591	1771	4965	7040	3748	5109	5184	4591	3841.75	4658	0.93391	0.0372853	0.960571
105638	Dph3	37.78	56.62	12.24	9.92	9.95	12.75	9.41	11.55	29.14	10.915	15.67	25.18	7.19	6.12	6.16	7.86	6.01	7.23	13.54	6.815	768	1418	470.84	411.75	423.9	543	406	485.68	767.148	464.645	0.0202288	-1.18038	0.112777
105651	Ppp1r3e	0.17	0.28	0	0.08	0.04	0.04	0	0.04	0.1325	0.03	0.07	0.12	0	0.05	0.02	0.03	0	0.03	0.06	0.02	2	4	0	2	1	1	0	1	2	0.75	0.246214	-1.88266	0.493636
105653	Phyhip	0	0	0	0	0.03	0	0	0	0	0.0075	0	0	0	0	0.02	0	0	0	0	0.005	0	0	0	0	1	0	0	0	0	0.25	0.918895	0.359834	0.953172
105663	Thtpa	0.7	0.52	0.03	0	0.4	0	0.03	0.1	0.3125	0.1325	0.29	0.23	0.02	0	0.25	0	0.02	0.06	0.135	0.0825	13	12	1	0	16	0	1	4	6.5	5.25	0.536494	-0.928184	0.754672
105670	Rcbtb2	2.02	1.21	1.76	3.14	1.96	4.33	2.89	2.85	2.0325	3.0075	0.84	0.54	1.03	1.94	1.21	2.67	1.84	1.78	1.0875	1.875	40	20	63	103	80	159	99	99	56.5	109.25	0.161987	0.671513	0.391872
105675	Ppif	0.33	0.5	3.31	4.57	4.01	4.52	3.36	3.98	2.1775	3.9675	0.14	0.22	1.95	2.82	2.48	2.79	2.14	2.5	1.2825	2.4775	3	6	60	88	82	90	67	80	39.25	79.75	0.292617	0.833832	0.543466
105689	Mycbp2	86.1	61.19	26.78	14.64	22.26	18.57	15.71	18.5	47.1775	18.76	35.72	27.22	15.72	9.04	13.78	11.45	10.03	11.58	21.925	11.71	8208	7045	4329	2763	4213	3553	2992	3476	5586.25	3558.5	0.0161705	-1.11288	0.0990766
105722	Ano6	1.82	1.97	3.82	3.59	5.99	3.14	3.78	4.18	2.8	4.2725	0.75	0.88	2.24	2.22	3.71	1.94	2.41	2.62	1.5225	2.67	70	95	280	283	497	259	311	341	182	352	0.128229	0.682066	0.344135
105727	Slc38a1	0	0	0.02	0.02	0.17	0.07	0.08	0.15	0.01	0.1175	0	0	0.01	0.01	0.1	0.04	0.05	0.09	0.005	0.07	0	0	2	2	17	7	8	15	1	11.75	0.00253483	3.25587	0.0320887
105732	Fam83h	0	0	0	0	0.05	0	0	0	0	0.0125	0	0	0	0	0.03	0	0	0	0	0.0075	0	0	0	0	3	0	0	0	0	0.75	0.653966	1.56521	0.833073
105734	Tigd5	0	0	0.07	0.08	0.06	0.12	0.07	0.07	0.0375	0.08	0	0	0.04	0.05	0.04	0.07	0.05	0.05	0.0225	0.0525	0	0	4	5	4	8	5	5	2.25	5.5	0.352385	1.07236	0.601085
105734727	Gm27021	6.08	6.84	11.28	5.74	2.04	8.3	6.31	5.55	7.485	5.55	2.52	3.04	6.63	3.54	1.26	5.12	4.03	3.48	3.9325	3.4725	34.22	47.4	120.8	65.78	24.56	97.97	75.95	65.14	67.05	65.905	0.573603	-0.301283	0.78343
105782	Scrib	0.3	0.11	0.07	0.33	0.7	0.18	0.16	0.33	0.2025	0.3425	0.12	0.05	0.04	0.2	0.44	0.11	0.1	0.21	0.1025	0.215	11	5	5	25	56	14	13	26	11.5	27.25	0.221175	0.885463	0.464142
105785	Kdelr3	0.82	0.95	0.99	0.35	7.81	2.74	3.51	4.72	0.7775	4.695	0.34	0.42	0.58	0.21	4.84	1.69	2.24	2.96	0.3875	2.9325	7	10	16	6	142	49	64	84	9.75	84.75	1.64e-07	2.75084	3.12e-05
105787	Prkaa1	2.63	2.62	2	2.55	3.47	3.67	3.42	3.05	2.45	3.4025	1.09	1.17	1.17	1.57	2.15	2.26	2.18	1.91	1.25	2.125	82	101	120	170	237	246	234	208	118.25	231.25	0.0175193	0.640568	0.104013
105833	Ccdc65	8.29	10.37	4.29	3.46	3.57	4.6	3.55	4.11	6.6025	3.9575	3.44	4.61	2.52	2.13	2.21	2.84	2.27	2.58	3.175	2.475	100	154	98	85	92	117	92	104	109.25	101.25	0.173489	-0.511658	0.40731
105835	Sgsm3	23.24	16.24	17.93	14.67	11.5	20.58	14.22	16.46	18.02	15.69	9.64	7.22	10.53	9.05	7.12	12.68	9.08	10.31	9.11	9.7975	421	376	617	542	451	795	555	628	489	607.25	0.938498	-0.0219898	0.963047
105837	Mtbp	40.66	49.09	34.73	31.65	34.41	27.77	32.25	28.22	39.0325	30.6625	16.87	21.83	20.39	19.54	21.31	17.11	20.59	17.67	19.6575	19.17	638	977	908	1011	1065	1098	1027	959	883.5	1037.25	0.609288	-0.122134	0.806984
105841	Dennd3	5.59	3.54	2.29	2.85	3.39	2.38	2.11	2.63	3.5675	2.6275	2.32	1.57	1.34	1.76	2.1	1.47	1.34	1.65	1.7475	1.64	187	149	138	190	235	169	143	181	166	182	0.397794	-0.258287	0.642574
105844	Card10	0.69	0.31	0.33	0.2	0.63	0.23	0.26	0.41	0.3825	0.3825	0.29	0.14	0.19	0.13	0.39	0.14	0.17	0.26	0.1875	0.24	22	12	20	14	43	16	19	28	17	26.5	0.635587	0.246316	0.822438
105847	Lmf2	25.25	24	4.51	2.6	1.83	5.06	2.3	3.2	14.09	3.0975	10.48	10.67	2.65	1.61	1.13	3.12	1.47	2.01	6.3525	1.9325	476	564	161	100	71	200	94	125	325.25	122.5	0.00398545	-1.90227	0.0419568
105853	Mal2	0.06	0.36	0.03	0.11	0	0	0	0	0.14	0	0.02	0.16	0.02	0.07	0	0	0	0	0.0675	0	1	8	1	4	0	0	0	0	3.5	0	0.0125627	-4.65941	0.0848643
105855	Nckap1l	12.21	15.36	2.86	2.34	0.69	4.95	1.37	2.79	8.1925	2.45	5.07	6.83	1.68	1.44	0.43	3.05	0.88	1.75	3.755	1.5275	389	603	172	152	47	333	94	187	329	165.25	0.0366855	-1.46776	0.164147
105859	Csdc2	0	0	0	0	0.23	0.03	0.06	0.12	0	0.11	0	0	0	0	0.14	0.02	0.04	0.07	0	0.0675	0	0	0	0	8	1	2	4	0	3.75	0.0346696	3.95104	0.158006
105866	Krt72	0.16	1.15	1.49	1.08	2.53	1.64	1.43	1.27	0.97	1.7175	0.07	0.51	0.88	0.67	1.57	1.01	0.91	0.8	0.5325	1.0725	2	18	36	28	69	44	39	34	21	46.5	0.170779	0.863724	0.403406
105886298	Cmc4	26.71	21.83	240.46	240.14	225.88	154.36	198.73	193.45	132.285	193.105	11.08	9.71	141.19	148.23	139.87	95.14	126.86	121.14	77.5525	120.752	95.37	103.03	1674.06	1854.68	1768.33	1235.73	1568.67	1501.77	931.785	1518.62	0.499724	0.529844	0.72635
105940408	Gm20498	1.17	1.57	0.28	2.11	4.67	6.73	4.7	3.27	1.2825	4.8425	0.49	0.7	0.17	1.3	2.89	4.15	3	2.05	0.665	3.0225	7.02	11.58	7.98	28.74	59.72	87.02	60.17	40.83	13.83	61.935	0.000519	1.90109	0.0124169
105943584	Gm45927	9.92	7.98	4.85	3.52	2	3.29	2.47	2.66	6.5675	2.605	4.11	3.55	2.85	2.17	1.24	2.03	1.58	1.67	3.17	1.63	191.22	189.49	176.87	138.61	82.3	133.91	102.28	107.84	174.048	106.582	0.00174337	-1.1005	0.0254318
105980076	Gm45929	0	0	0.49	2.95	0.99	0	0.7	0.61	0.86	0.575	0	0	0.29	1.82	0.61	0	0.44	0.38	0.5275	0.3575	0	0	8.83	56.91	19.92	0	14.13	12.13	16.435	11.545	0.674343	-0.659562	0.848167
105988	Espl1	25.75	25.01	45.9	49.99	64.56	47.34	43.77	52.54	36.6625	52.0525	10.68	11.12	26.95	30.86	39.98	29.18	27.94	32.9	19.9025	32.5	1174	1400	3943	4650	6282	4573	4285	5042	2791.75	5045.5	0.15636	0.586973	0.383616
106014	Tafa5	1.6	1.95	0.44	0.91	1.62	0.37	0.88	0.97	1.225	0.96	0.66	0.87	0.26	0.56	1	0.23	0.56	0.6	0.5875	0.5975	29	47	14	36	65	18	35	40	31.5	39.5	0.868036	-0.0952782	0.950064
106021	Topors	14.83	8.06	7.3	5.98	6.23	5.65	3.66	4.86	9.0425	5.1	6.15	3.59	4.28	3.69	3.86	3.48	2.34	3.04	4.4275	3.18	380	255	354	312	340	305	202	262	325.25	277.25	0.0355063	-0.618899	0.160551
106025	Sharpin	1.52	0	0.44	0.36	2.49	1.23	1.55	1.19	0.58	1.615	0.63	0	0.26	0.23	1.54	0.76	0.99	0.75	0.28	1.01	14	0	9	8	46	26	33	25	7.75	32.5	0.022281	1.69487	0.119797
106029237	Gm21761	0	1.17	1.82	1.44	2.57	2.59	1.86	2.28	1.1075	2.325	0	0.52	1.07	0.89	1.59	1.6	1.19	1.43	0.62	1.4525	0	6.87	16.54	13.93	26.16	25.81	18.91	22.63	9.335	23.3775	0.126825	1.11601	0.341812
106039	Gga1	19.75	17.61	2.31	1.79	1.52	2.42	2.03	1.48	10.365	1.8625	8.2	7.83	1.35	1.11	0.94	1.49	1.3	0.93	4.6225	1.165	395	433	87	73	65	102	87	62	247	79	0.0017006	-2.14571	0.0249694
106042	Prickle1	498.32	371.27	119.31	77.29	101	55.09	67.82	70.83	266.548	73.685	206.74	165.12	70.05	47.71	62.54	33.95	43.29	44.36	122.405	46.035	13785.1	12599	6199	4350	5939.11	3204.99	4010.16	4097.98	9233.29	4313.06	0.00202117	-1.57264	0.0277869
106052	Fbxo4	0	0	0.05	0.19	0.41	0.25	0.16	0.25	0.06	0.2675	0	0	0.03	0.12	0.25	0.15	0.1	0.16	0.0375	0.165	0	0	2	9	20	12	8	12	2.75	13	0.058902	2.00313	0.219254
106064	AW549877	31.03	32.81	11.85	8.51	7.58	3.84	5.08	5.26	21.05	5.44	12.88	14.59	6.96	5.25	4.7	2.37	3.25	3.3	9.92	3.405	1068	1391	770	598	558	279	376	381	956.75	398.5	0.0001	-1.70429	0.00399236
106068	Slc45a4	0.1	0.07	0.03	0.27	0.37	0.13	0.15	0.18	0.1175	0.2075	0.04	0.03	0.02	0.17	0.23	0.08	0.1	0.11	0.065	0.13	5	4	3	28	39	14	17	19	10	22.25	0.26874	0.861119	0.518761
106073	Mfsd5	2.4	0.68	0.98	0.91	3.76	2.33	1.94	2.16	1.2425	2.5475	1	0.3	0.57	0.56	2.33	1.43	1.24	1.35	0.6075	1.5875	26	9	20	20	87	53	45	49	18.75	58.5	0.00636874	1.25932	0.056498
106143	Cggbp1	9.41	0.88	2.87	3.44	7.02	3.93	4.93	4.35	4.15	5.0575	3.9	0.39	1.69	2.12	4.35	2.42	3.15	2.72	2.025	3.16	279	32	161	208	445	246	314	271	170	319	0.360023	0.529127	0.607731
106200	Txndc11	50.08	48.9	60.97	83.5	92.38	84.38	78.62	79.29	60.8625	83.6675	20.78	21.75	35.8	51.54	57.2	52.01	50.18	49.65	32.4675	52.26	963	1165	1441	3033	2224	3469	2847	2848	1650.5	2847	0.183038	0.49602	0.419608
106205	Zc3h7a	1.11	0	0.22	0.39	1.24	0.41	0.46	0.91	0.43	0.755	0.46	0	0.13	0.24	0.76	0.26	0.3	0.57	0.2075	0.4725	28	0	10	20	65	22	25	48	14.5	40	0.222332	1.0566	0.465932
106248	Qtrt2	10.9	9.61	7.36	7.89	8.87	14.64	6.93	10.23	8.94	10.1675	4.52	4.28	4.32	4.87	5.49	9.03	4.42	6.41	4.4975	6.3375	218	237	279	323	380	620	299	431	264.25	432.5	0.231402	0.356037	0.476624
106264	0610012G03Rik	18.86	11.25	29.77	40.74	42.94	43.64	37.72	42.56	25.155	41.715	7.82	5.01	17.48	25.15	26.59	26.9	24.08	26.65	13.865	26.055	166	122	497	731.03	808	808	712	784	379.007	778	0.102839	0.793989	0.302941
106298	Rrn3	95.94	92.64	25.2	18.33	12.99	15.54	11.67	13.87	58.0275	13.5175	39.8	41.2	14.79	11.32	8.04	9.58	7.45	8.69	26.7775	8.44	2272	2699	1137	888	665	786	592	698	1749	685.25	0.0002	-1.81508	0.00661178
106326	Osbpl11	107.46	76.43	71.58	45.59	65.74	41.32	41.33	47.43	75.265	48.955	44.58	33.99	42.03	28.14	40.71	25.47	26.39	29.7	37.185	30.5675	3275	2869	4121	2836	4284	2660	2707	3039	3275.25	3172.5	0.1243	-0.42278	0.338282
106338	Nsun3	44.17	48.97	52.17	32.66	27.86	22.08	26.46	24.42	44.4925	25.205	18.32	21.78	30.63	20.16	17.25	13.61	16.89	15.29	22.7225	15.76	619	728	1322	887	800	595	747	698	889	710	0.0176377	-0.647052	0.104196
106344	Rfc4	4.36	6.29	4.67	8.01	7.9	11.39	8.67	9.23	5.8325	9.2975	1.81	2.8	2.74	4.95	4.89	7.02	5.54	5.78	3.075	5.8075	31	55.03	63	116	120.03	170.03	132	137.03	66.2575	139.773	0.0466828	0.777947	0.19043
106347	Ildr1	6.02	6.46	9.46	12.66	8.98	12.01	9.71	10.49	8.65	10.2975	2.5	2.87	5.55	7.81	5.56	7.4	6.2	6.57	4.6825	6.4325	89	125	277	381	292	391	310	338	218	332.75	0.403873	0.346624	0.647275
106369	Ypel1	3.72	2.13	1.74	4.5	2.7	4.49	2.69	3.42	3.0225	3.325	1.54	0.95	1.02	2.78	1.67	2.77	1.72	2.14	1.5725	2.075	59	37	37.08	75.15	69	97	57	71.91	52.0575	73.7275	0.7362	0.1322	0.889536
106389	Eaf2	0.85	0	0	0.23	0.1	0	0.12	0	0.27	0.055	0.35	0	0	0.14	0.06	0	0.08	0	0.1225	0.035	7.89	0	0	2	2	0	1	0	2.4725	0.75	0.317252	-2.10096	0.568475
106393	Srl	4.87	8.34	0.71	0.32	0.72	0.44	0.49	0.43	3.56	0.52	2.02	3.71	0.42	0.2	0.45	0.27	0.31	0.27	1.5875	0.325	130	276	36	19	43	27	33	27	115.25	32.5	0.00290798	-2.34681	0.0348578
106489	Sft2d1	10.82	6.31	458.31	434.26	389.55	503.82	510.2	484.22	227.425	471.947	4.49	2.81	269.1	268.06	241.21	310.54	325.68	303.21	136.115	295.16	64	46	5162	5229	4929	6258	6467	5982	2625.25	5909	0.324205	1.02608	0.574483
106504	Stk38	118.1	115.8	50.65	33.25	50.97	30.37	33.89	36.76	79.45	37.9975	49	51.5	29.74	20.53	31.56	18.72	21.63	23.02	37.6925	23.7325	2622	3166	2110	1485	2368	1401	1572	1686	2345.75	1756.75	0.0326334	-0.849884	0.152902
106512	Gpsm3	0	0	0	0	0.23	0	0.35	0.12	0	0.175	0	0	0	0	0.14	0	0.22	0.07	0	0.1075	0	0	0	0	4	0	6	2	0	3	0.106741	3.70041	0.309856
106522	Pkdcc	0	0.11	0	0.03	0.1	0.03	0.06	0.13	0.035	0.08	0	0.05	0	0.02	0.06	0.02	0.04	0.08	0.0175	0.05	0	2	0	1	3	1	2	4	0.75	2.5	0.386736	1.34539	0.632719
106529	Tecr	25.14	20.47	29.8	46.22	66.63	78.12	60.65	70.8	30.4075	69.05	10.43	9.1	17.5	28.53	41.25	48.15	38.72	44.33	16.39	43.1125	170	168	382	627	952	1100	874	992	336.75	979.5	0.00149073	1.27025	0.0230675
106557	Ldhal6b	0	0.56	0.36	0.11	0	0	0.11	0.05	0.2575	0.04	0	0.25	0.21	0.07	0	0	0.07	0.03	0.1325	0.025	0	6	6	2	0	0	2	1	3.5	0.75	0.131427	-2.50089	0.349301
106564	Ppcs	0.23	0.56	0.18	0	2.25	0.6	0.59	0.68	0.2425	1.03	0.1	0.25	0.11	0	1.4	0.37	0.38	0.43	0.115	0.645	2	6	3	0	31	11	11	10	2.75	15.75	0.0236205	2.06899	0.12451
106565	Dlk2	0	0	0	0	0.16	0.11	0	0	0	0.0675	0	0	0	0	0.1	0.07	0	0	0	0.0425	0	0	0	0	3	2	0	0	0	1.25	0.499259	2.3294	0.725962
106572	Rab31	12.52	19.31	4.49	6.3	8.69	4.86	5.02	5.73	10.655	6.075	5.19	8.59	2.64	3.89	5.38	3	3.2	3.59	5.0775	3.7925	289	549	196	297	429	237	249	278	332.75	298.25	0.187092	-0.593763	0.424403
106581	Fam234a	49.69	52.83	9.24	7.72	5.67	13.9	7.49	9.84	29.87	9.225	20.61	23.5	5.43	4.77	3.51	8.57	4.78	6.16	13.5775	5.755	891	1177	314	284	221	538	294	374	666.5	356.75	0.022711	-1.38293	0.121387
106582	Nrm	0	0	0.6	1.05	2.85	1.73	1.3	1.89	0.4125	1.9425	0	0	0.35	0.65	1.77	1.07	0.83	1.18	0.25	1.2125	0	0	10	19	54	30	20	35	7.25	34.75	0.040346	2.05435	0.173639
106583	Scaf8	23.33	17.04	21.7	18.84	29	15.18	18.97	20.43	20.2275	20.895	9.68	7.58	12.74	11.63	17.96	9.36	12.11	12.79	10.4075	13.055	769	692	1351	1268	2044	1057	1344	1416	1020	1465.25	0.508629	0.196114	0.733105
106585	Ankrd12	15.9	13.96	12.54	8.87	9.88	9.17	7.84	8.43	12.8175	8.83	6.6	6.21	7.36	5.47	6.12	5.65	5.01	5.28	6.41	5.515	914	950.01	1374.01	1087.01	1243.01	1128	1011	1038	1081.26	1105	0.107976	-0.320315	0.31162
106618	Wdr90	0.24	0.61	3.63	3.61	3.44	2.35	2.72	2.71	2.0225	2.805	0.1	0.27	2.13	2.23	2.13	1.45	1.74	1.7	1.1825	1.755	10	31	284	305	305	206	242	236	157.5	247.25	0.550679	0.465508	0.765615
106628	Trip10	0.32	0.39	0.67	2.01	2.69	2.36	2.97	2.52	0.8475	2.635	0.13	0.17	0.39	1.24	1.67	1.45	1.89	1.58	0.4825	1.6475	4	6	17	52	74	63	82	67	19.75	71.5	0.0141986	1.63903	0.0914486
106633	Ift140	0.71	1.26	0.5	0.61	0.64	0.84	0.77	0.78	0.77	0.7575	0.29	0.56	0.29	0.38	0.39	0.51	0.49	0.49	0.38	0.47	27	39	32	49	53	69	53	64	36.75	59.75	0.31495	0.350987	0.566758
106639	Vmac	8.76	7.43	1.35	3.11	1.82	2.76	2.52	2.77	5.1625	2.4675	3.63	3.31	0.79	1.92	1.13	1.7	1.61	1.74	2.4125	1.545	113	118	32	88	51	74	71	75	87.75	67.75	0.125935	-0.799942	0.340848
106672	AI413582	33.56	15.64	58.41	60.27	87.48	61.17	62.35	78.89	41.97	72.4725	13.92	6.95	34.3	37.21	54.17	37.71	39.8	49.4	23.095	45.27	102	58	338	373	563	387	396	488	217.75	458.5	0.105265	0.825383	0.307319
106707	Rpusd1	2.26	5.9	1.16	2.17	1.28	3.8	1.62	2.06	2.8725	2.19	0.94	2.62	0.68	1.34	0.79	2.35	1.03	1.29	1.395	1.365	77.16	82.26	21	45	27	86	36	45	56.355	48.5	0.277683	-0.668964	0.527506
106722	Mpig6b	0	0	0.07	0	0	0.03	0	0	0.0175	0.0075	0	0	0.04	0	0	0.02	0	0	0.01	0.005	0	0	1	0	0	1	0	0	0.25	0.25	0.918521	-0.3615	0.953172
106757	Catsperd	4	3.37	2.29	1.43	0.78	1.4	0.86	1.19	2.7725	1.0575	1.66	1.5	1.35	0.88	0.48	0.87	0.55	0.75	1.3475	0.6625	60	63	62	44	25	45	28	38	57.25	34	0.00503364	-1.13834	0.0483403
106759	Ticam1	0	0.04	0.37	0.11	0.96	0.46	0.8	0.49	0.13	0.6775	0	0.02	0.22	0.07	0.59	0.28	0.51	0.31	0.0775	0.4225	0	1	13	4	38	18	32	19	4.5	26.75	0.00727385	2.3425	0.06151
106763	Ttbk1	1.52	2.04	0.36	0.45	0.39	0.19	0.24	0.31	1.0925	0.2825	0.63	0.91	0.21	0.28	0.24	0.12	0.15	0.2	0.5075	0.1775	88.87	123.21	42.39	56.19	52.34	24.99	32.72	40.36	77.665	37.6025	0.00405816	-1.51527	0.0424306
106766	Stap2	12.14	6.13	19.1	12.16	17.09	12.42	18.95	17.88	12.3825	16.585	5.04	2.73	11.22	7.5	10.58	7.66	12.1	11.2	6.6225	10.385	211.15	131.34	628.47	431.42	634.87	455.87	707.95	653	350.595	612.923	0.218626	0.545475	0.461313
106794	Dhx57	42.65	44.96	42.27	34.55	31.58	45.32	37.22	39.5	41.1075	38.405	17.7	20	24.82	21.33	19.55	27.94	23.76	24.73	20.9625	23.995	1267	1550	2197	1943	1862	2638	2195	2276	1739.25	2242.75	0.878715	0.0370178	0.953172
106795	Tcf19	0	0	0	0	0.28	0.13	0	0.24	0	0.1625	0	0	0	0	0.17	0.08	0	0.15	0	0.1	0	0	0	0	6	3	0	5	0	3.5	0.0810338	3.83868	0.264303
106821	Oard1	33.59	42.98	90.05	81.14	91.04	104.57	113.85	105.08	61.94	103.635	13.94	19.11	52.87	50.09	56.37	64.46	72.68	65.8	34.0025	64.8275	237	395	1174	1144	1341	1521	1709	1513	737.5	1521	0.079574	0.804889	0.26189
106840	Unc119b	0.37	0.07	0	0.26	1.14	0.33	0.35	0.41	0.175	0.5575	0.15	0.03	0	0.16	0.7	0.2	0.22	0.26	0.085	0.345	9	2	0	13	59	17	18	21	6	28.75	0.0402339	1.8618	0.173403
106861	Abhd3	10.18	8.49	49.33	63.05	51.83	64.31	60.58	61.45	32.7625	59.5425	4.22	3.78	28.96	38.92	32.09	39.64	38.67	38.48	18.97	37.22	121	125	1013	1408	1219	1506	1409	1403	666.75	1384.25	0.197758	0.866093	0.436634
106869	Tnfaip8	455.44	543.06	91.62	100.14	103.09	216.72	123.58	155.52	297.565	149.727	188.95	241.53	53.79	61.82	63.84	133.58	78.89	97.39	136.523	93.425	6383	9121	2361	2601	2756	5751	3297	4016	5116.5	3955	0.138838	-0.846383	0.36011
106877	Afap1l1	0.09	0.72	0	0.56	0.93	0.61	0.64	0.76	0.3425	0.735	0.04	0.32	0	0.35	0.58	0.38	0.41	0.48	0.1775	0.4625	2	20	0	26	45	29	31	36	12	35.25	0.197389	1.20417	0.436109
106878	Smim3	0	0	0	0.17	3.5	0.57	1.04	1.44	0.0425	1.6375	0	0	0	0.1	2.17	0.35	0.66	0.9	0.025	1.02	0	0	0	4	94	15	28	38	1	43.75	4.17e-06	5.14237	0.000414
106894	Hmgxb3	24.13	21.13	13.21	12.15	12.24	10.25	9.77	9.84	17.655	10.525	10.01	9.4	7.76	7.5	7.58	6.32	6.24	6.16	8.6675	6.575	843.42	907.9	725.84	766.69	778.13	747.11	631.05	648.88	810.962	701.293	0.0303688	-0.605539	0.145747
106931	Kctd1	6.91	6.03	6.17	3.34	4.66	4.35	3.79	3.4	5.6125	4.05	2.87	2.68	3.62	2.06	2.89	2.68	2.42	2.13	2.8075	2.53	80	84	128	79	105	111	89	86	92.75	97.75	0.345495	-0.279656	0.594342
106947	Slc39a3	0.52	0.79	0.13	0.18	0.35	0.21	0.19	0.4	0.405	0.2875	0.21	0.35	0.08	0.11	0.22	0.13	0.12	0.25	0.1875	0.18	13	24	6	9	18	11	10	20	13	14.75	0.687384	-0.266842	0.858363
106952	Arap3	0	0	0	0.03	0	0	0	0	0.0075	0	0	0	0	0.02	0	0	0	0	0.005	0	0	0	0	2	0	0	0	0	0.5	0	0.621419	-1.74154	0.812339
106957	Slc39a6	30.13	25.05	47.5	55.04	66.59	144.34	54.02	92.05	39.43	89.25	12.5	11.14	27.89	33.97	41.23	88.97	34.49	57.64	21.375	55.5825	782	801	2330	2916	3696	7912	3013	5022	1707.25	4910.75	0.00819228	1.25603	0.0663943
107022	Gramd3	1.54	0	0	0.06	0.86	0.08	0.22	0.17	0.4	0.3325	0.64	0	0	0.04	0.53	0.05	0.14	0.11	0.17	0.2075	26	0	0	2	31	3	8	6	7	12	0.908368	0.166837	0.953172
107029	Me2	21.06	21.19	9.71	7.6	8.68	11.79	6.99	8.61	14.89	9.0175	8.74	9.42	5.7	4.69	5.37	7.27	4.46	5.39	7.1375	5.6225	1108	1372	970	825	1000	1321	799	966	1068.75	1021.5	0.170525	-0.479827	0.40309
107035	Fbxo38	2.3	2.38	2.5	2.52	3.63	3.3	2.05	3.11	2.425	3.0225	0.95	1.06	1.47	1.56	2.25	2.04	1.31	1.94	1.26	1.885	67	84	141	151	229	204	128	195	110.75	189	0.149434	0.445329	0.37483
107045	Lars	1.45	0.78	9.08	9.36	13.85	9.38	9.54	10.09	5.1675	10.715	0.6	0.35	5.33	5.78	8.58	5.78	6.09	6.32	3.015	6.6925	38	25	449	500	775	518	536	555	253	596	0.168195	1.04622	0.400037
107047	Psmg2	0.5	0.91	0.6	0.4	6.67	0.54	2.48	2.84	0.6025	3.1325	0.21	0.41	0.35	0.25	4.13	0.33	1.58	1.78	0.305	1.955	4	7	9	6	90	7	33	38	6.5	42	0.00195817	2.31986	0.0272882
107065	Lrrtm2	1.37	0.84	12.89	7.12	7.16	3.99	7.06	6.38	5.555	6.1475	0.57	0.37	7.57	4.4	4.43	2.46	4.51	4	3.2275	3.85	53.04	40.06	940.44	561.77	591.12	326	586.11	518.54	398.827	505.442	0.831093	0.168175	0.927259
107071	Wdr74	1.22	0	0.48	0.56	2.78	1.49	0.93	1.57	0.565	1.6925	0.5	0	0.28	0.35	1.72	0.92	0.59	0.98	0.2825	1.0525	8	0	6	8	41	22	14	23	5.5	25	0.0141939	1.82063	0.0914486
107094	Rrp12	0.62	0.39	0.42	0.47	0.67	1.24	0.39	0.95	0.475	0.8125	0.26	0.17	0.25	0.29	0.42	0.76	0.25	0.6	0.2425	0.5075	21	17	31	32	54	85	28	65	25.25	58	0.0531156	0.853877	0.205023
107173	Gpr137	21.66	21.83	12.88	16.72	6.65	18.68	11.79	13.16	18.2725	12.57	8.99	9.71	7.56	10.32	4.12	11.52	7.53	8.24	9.145	7.8525	219	268	249	339	141	389.33	256	272	268.75	264.582	0.337742	-0.36682	0.5871
107182	Btaf1	51.5	36.14	19.14	12.12	19.01	10.1	11.11	13.59	29.725	13.4525	21.37	16.07	11.24	7.48	11.77	6.22	7.09	8.51	14.04	8.3975	2441.98	2125	1519	1090	1772	1002	1038	1233	1793.99	1261.25	0.0240942	-0.956638	0.12604
107197	Uqcc3	1.6	1.11	0.12	0.11	3.95	0.98	0.75	1.43	0.735	1.7775	0.66	0.49	0.07	0.07	2.45	0.61	0.48	0.89	0.3225	1.1075	7	6	1	1	37	9	7	13	3.75	16.5	0.0857565	1.61057	0.273424
107221	Ffar4	0	0	4.92	4.64	4.81	3.41	5.14	3.83	2.39	4.2975	0	0	2.89	2.86	2.98	2.1	3.28	2.4	1.4375	2.69	0	0	78	79	86	60	92	67	39.25	76.25	0.502616	0.812434	0.728422
107227	Macrod1	2.06	1.14	0.57	1.36	1.2	0.72	0.5	0.8	1.2825	0.805	0.85	0.51	0.34	0.84	0.74	0.44	0.32	0.5	0.635	0.5	15	10	8	20	19	11	8	12	13.25	12.5	0.420673	-0.464974	0.662133
107239	Carns1	0.37	0.03	0	0	0.08	0.06	0	0.04	0.1	0.045	0.16	0.02	0	0	0.05	0.04	0	0.03	0.045	0.03	16	1	0	0	4	3	0	3	4.25	2.5	0.420875	-1.39597	0.662338
107242	AI837181	1.93	0.96	0.06	0.05	0.8	0.31	0.55	0.56	0.75	0.555	0.8	0.43	0.03	0.03	0.5	0.19	0.35	0.35	0.3225	0.3475	18	11	1	1	16	6	11	11	7.75	11	0.972715	-0.0340479	0.983502
107250	Kazald1	0	0	0	0	3.03	0.44	0.32	0.83	0	1.155	0	0	0	0	1.88	0.27	0.21	0.52	0	0.72	0	0	0	0	56	8	6	15	0	21.25	8.69e-06	6.42734	0.000736
107260	Otub1	36.37	45.43	22.76	33.83	10.06	52.33	24.11	32.19	34.5975	29.6725	15.09	20.21	13.36	20.88	6.23	32.26	15.39	20.16	17.385	18.51	377	580	447	715	223	1142	536	699	529.75	650	0.923505	-0.0479284	0.954588
107271	Yars	0.39	0	0	0	0.7	0.12	0.06	0.09	0.0975	0.2425	0.16	0	0	0	0.43	0.08	0.04	0.06	0.04	0.1525	6	0	0	0	23	4	2	3	1.5	8	0.262965	1.79257	0.511404
107272	Psat1	0	0.12	0.15	0.11	0.07	0.07	0.07	0.07	0.095	0.07	0	0.05	0.09	0.07	0.04	0.04	0.04	0.04	0.0525	0.04	0	2	4	3	2	2	2	2	2.25	2	0.707847	-0.451309	0.874567
107303348	Gm45935	8.01	11.9	0.78	3.57	1	1.59	0.8	2.1	6.065	1.3725	3.32	5.29	0.46	2.2	0.62	0.98	0.51	1.32	2.8175	0.8575	208.76	381.67	38.26	189.77	55.57	87.28	44.61	115.04	204.615	75.625	0.00442762	-1.90265	0.0445271
107305	Vps37c	5.93	5.83	2.61	1.49	2.53	3.19	1.59	2.3	3.965	2.4025	2.46	2.59	1.53	0.92	1.57	1.97	1.02	1.44	1.875	1.5	102	122	83	52	84	116	56	81	89.75	84.25	0.243111	-0.525309	0.490466
107321	Lpxn	0	0	0.46	0.54	1.04	0.14	0.44	0.51	0.25	0.5325	0	0	0.27	0.33	0.64	0.08	0.28	0.32	0.15	0.33	0	0	9	12	23	3	10	11	5.25	11.75	0.415531	0.958182	0.657814
107328	Trpt1	0.63	0	0.56	2.1	2.28	2.58	2.44	2.03	0.8225	2.3325	0.26	0	0.33	1.3	1.41	1.59	1.56	1.27	0.4725	1.4575	4	0	7	28	36.58	35	34.15	28	9.75	33.4325	0.0661646	1.5468	0.23451
107338	Gbf1	46.18	43.44	41.19	34.55	38.15	39.5	35.96	37.57	41.34	37.795	19.16	19.32	24.19	21.33	23.62	24.34	22.96	23.53	21	23.6125	2032	2353	2536	2622	2912	3666	2745	3109	2385.75	3108	0.917952	0.0220458	0.953172
107351	Kank1	0.44	0.02	0.57	0.55	0.89	0.43	0.62	0.54	0.395	0.62	0.18	0.01	0.33	0.34	0.55	0.27	0.4	0.34	0.215	0.39	16	1	39	43	69	33	49	41	24.75	48	0.335689	0.702195	0.584918
107358	Tm9sf3	13.3	7.45	21.08	15.91	27.85	11.81	15.59	16.87	14.435	18.03	5.52	3.31	12.38	9.82	17.24	7.28	9.95	10.57	7.7575	11.26	558	385	1670	1363	2498	1047	1406	1489	994	1610	0.363846	0.416326	0.611466
107368	Pdzd8	17.7	14.25	6.56	3.9	5.94	6.16	2.87	4.99	10.6025	4.99	7.34	6.34	3.85	2.41	3.68	3.8	1.84	3.13	4.985	3.1125	859	852	601	387	617	632	300	510	674.75	514.75	0.0545386	-0.842497	0.208285
107371	Exoc6	9.56	4.51	17.61	17.54	18.48	11.74	16.02	15.39	12.305	15.4075	3.97	2.01	10.34	10.83	11.44	7.24	10.22	9.64	6.7875	9.635	174	104	613	648	716	448	618	583	384.75	591.25	0.46071	0.381269	0.695891
107373	Fam111a	6.55	5.58	0.3	0.59	0.78	0.49	0.11	0.45	3.255	0.4575	2.72	2.48	0.18	0.36	0.48	0.3	0.07	0.28	1.435	0.2825	138	145	12	25	35	22	5	20	80	20.5	0.0032395	-2.53413	0.036989
107375	Slc25a45	0	0.39	0	0.17	0.2	0.36	0.12	0.12	0.14	0.2	0	0.17	0	0.1	0.12	0.22	0.08	0.08	0.0675	0.125	0	6	0	4	5	9	3	3	2.5	5	0.633748	0.600845	0.821095
107392	Brms1	6	3	3.91	2.51	3.19	3.24	2.33	2.67	3.855	2.8575	2.49	1.33	2.3	1.55	1.97	2	1.48	1.67	1.9175	1.78	50	31	61	42	56	56	41	46	46	49.75	0.482871	-0.248345	0.712903
107435	Hat1	26.63	29.87	172.19	178.64	190.54	184.64	189.14	184.44	101.832	187.19	11.05	13.28	101.1	110.27	117.99	113.8	120.74	115.49	58.925	117.005	257	355	3150	3515	3931	3750	3915	3727	1819.25	3830.75	0.198444	0.887572	0.437311
107448	Unc5a	3.58	5.05	26.47	41.33	38.31	43.96	40.48	41.74	19.1075	41.1225	1.49	2.25	15.54	25.51	23.72	27.1	25.84	26.14	11.1975	25.7	93	160	1285.68	2167	2098	2393.01	2231.01	2257	926.42	2244.76	0.141197	1.10009	0.363901
107449	Unc5b	0	0.06	0.03	0.01	0.11	0.1	0.01	0.07	0.025	0.0725	0	0.03	0.02	0.01	0.07	0.06	0.01	0.04	0.015	0.045	0	3	2	1	9	8	1	6	1.5	6	0.168074	1.60734	0.399866
107476	Acaca	1.29	1.84	0.27	0.24	0.37	0.41	0.27	0.41	0.91	0.365	0.53	0.82	0.16	0.15	0.23	0.26	0.17	0.26	0.415	0.23	82	144	33	32	50	58	37	56	72.75	50.25	0.0972595	-1.01845	0.293262
107477	Guca1b	0.02	0.31	0.05	0.1	0	0	0	0.05	0.12	0.0125	0.01	0.14	0.03	0.06	0	0	0	0.03	0.06	0.0075	1	7	1	2	0	0	0	1	2.75	0.25	0.044434	-3.6159	0.184908
107503	Atf5	1.11	0.68	0.39	0.27	1.65	0.84	0.56	0.93	0.6125	0.995	0.46	0.3	0.23	0.17	1.02	0.52	0.36	0.58	0.29	0.62	12	9	8	6	38	19	13	21	8.75	22.75	0.105239	0.95303	0.307291
107508	Eprs	10.21	6.14	16.98	12.88	18.77	17.27	10.73	14.5	11.5525	15.3175	4.24	2.73	9.97	7.95	11.62	10.64	6.85	9.08	6.2225	9.5475	339	251	1067	875	1336	1212	767	1013	633	1082	0.246643	0.4952	0.493905
107513	Ssr1	3.08	4.55	5.6	6.97	7.7	6.07	6.14	6.22	5.05	6.5325	1.28	2.03	3.29	4.3	4.76	3.74	3.92	3.9	2.725	4.08	114	190	398	511	589	466	487	467	303.25	502.25	0.259937	0.458481	0.508806
107515	Lgr4	0.85	0.54	1.61	1.47	2.32	1.04	1.36	1.47	1.1175	1.5475	0.35	0.24	0.94	0.91	1.44	0.64	0.87	0.92	0.61	0.9675	29	23	104	103	170	75	100	106	64.75	112.75	0.29644	0.534349	0.547404
107522	Ece2	0	0	0	0	0.02	0	0	0	0	0.005	0	0	0	0	0.01	0	0	0	0	0.0025	0	0	0	0	1	0	0	0	0	0.25	0.918895	0.359834	0.953172
107526	Gimap4	0	0	0	0	0.08	0	0	0	0	0.02	0	0	0	0	0.05	0	0	0	0	0.0125	0	0	0	0	2	0	0	0	0	0.5	0.768948	1.03754	0.891118
107527	Il1rl2	0	0.39	0.02	0.15	0.25	0.09	0.14	0.2	0.14	0.17	0	0.17	0.01	0.09	0.15	0.06	0.09	0.12	0.0675	0.105	0	13	1	8	14	5	8	12	5.5	9.75	0.681528	0.429935	0.854017
107528	Magee1	0.04	0	0	0	0.2	0.04	0	0.06	0.01	0.075	0.02	0	0	0	0.12	0.02	0	0.04	0.005	0.045	1	0	0	0	10	2	0	3	0.25	3.75	0.106585	3.19485	0.30955
107566	Arl2bp	16.82	31.27	6.07	6.4	7.42	11.27	9.91	8.86	15.14	9.365	6.98	13.91	3.57	3.95	4.59	6.95	6.33	5.55	7.1025	5.855	224	504	147	174	200	313	269	239	262.25	255.25	0.358544	-0.47542	0.606572
107568	Wwp1	46.16	42.26	14.68	7.95	9.46	7.4	6.55	6.87	27.7625	7.57	19.15	18.8	8.62	4.91	5.86	4.56	4.18	4.3	12.87	4.725	2038	2297	1166	717	894	691	622	638	1554.5	711.25	0.000978	-1.59312	0.0182381
107569	Nt5c3	8.9	6.78	7.44	9.71	8.73	8.34	6.32	7.21	8.2075	7.65	3.69	3.02	4.37	6	5.41	5.14	4.03	4.51	4.27	4.7725	87	82	135	188	182	167	135	146	123	157.5	0.901257	0.0367286	0.953172
107581	Col16a1	0	0	0	0.02	0.03	0.03	0	0.02	0.005	0.02	0	0	0	0.01	0.02	0.02	0	0.01	0.0025	0.0125	0	0	0	1	2	2	0	1	0.25	1.25	0.494424	1.63481	0.722647
107585	Dio3	0	0.49	0.18	0.25	0.2	0.16	0.24	0.2	0.23	0.2	0	0.22	0.11	0.16	0.12	0.1	0.15	0.13	0.1225	0.125	0	7	4	6	5	4	6	5	4.25	5	0.926462	-0.0873928	0.955951
107586	Ovol2	0	0.54	0.09	0.66	0.23	0.27	0.55	0.48	0.3225	0.3825	0	0.24	0.05	0.41	0.15	0.17	0.35	0.3	0.175	0.2425	0	4	1	8	3	4	7	7	3.25	5.25	0.700892	0.417816	0.868953
107587	Osr2	0.37	2.13	0.15	1.84	0.91	2.11	1.33	1.5	1.1225	1.4625	0.16	0.95	0.09	1.14	0.56	1.3	0.85	0.94	0.585	0.9125	4	28	3	42	21	49	31	35	19.25	34	0.529795	0.499312	0.74825
107589	Mylk	2.28	1.76	0.96	0.42	0.65	0.17	0.35	0.29	1.355	0.365	0.94	0.78	0.56	0.26	0.4	0.1	0.22	0.18	0.635	0.225	64	61	51	25	39	10	21	17	50.25	21.75	0.00422164	-1.6467	0.0433304
107605	Rdh1	0	0	0	0.05	0.02	0	0	0	0.0125	0.005	0	0	0	0.03	0.01	0	0	0	0.0075	0.0025	0	0	0	2.49	1	0	0	0	0.6225	0.25	0.772357	-1.0202	0.891416
107607	Nod1	0.18	0.15	0.31	0.27	0.07	0.19	0.11	0.21	0.2275	0.145	0.08	0.07	0.18	0.17	0.04	0.12	0.07	0.13	0.125	0.09	5	5	16	15	4	11	7	12	10.25	8.5	0.427012	-0.548083	0.667133
107650	Pi4kb	4.08	6.89	1.91	1.52	1.06	0.39	0.52	0.62	3.6	0.6475	1.69	3.07	1.12	0.94	0.66	0.24	0.33	0.39	1.705	0.405	86.44	194.73	70.04	71.21	44.1	18.36	24.6	26.15	105.605	28.3025	1.46e-05	-2.35749	0.00107993
107652	Uap1	23.97	13.38	14.59	11.45	10.1	15.1	12.43	12.95	15.8475	12.645	9.95	5.95	8.57	7.07	6.26	9.3	7.94	8.11	7.885	7.9025	475	326	545	462	424	630	524	536	452	528.5	0.663976	-0.123974	0.841287
107684	Coro2a	12.2	8.5	4.83	3.54	5.25	3.9	3.6	4.45	7.2675	4.3	5.06	3.78	2.83	2.19	3.25	2.4	2.3	2.79	3.465	2.685	317	272	237	188	292	214	201	243	253.5	237.5	0.145622	-0.512877	0.370045
107686	Snrpd2	1.02	9.08	4.21	5.55	36.3	17.77	19.73	21.91	4.965	23.9275	0.42	4.04	2.47	3.42	22.48	10.95	12.59	13.72	2.5875	14.935	2	23	17	27	170	79	90	99	17.25	109.5	6.89e-05	2.33695	0.00312588
107701	Sf3b4	10.17	8.26	132.18	185.63	153.16	198.61	193.89	187.03	84.06	183.173	4.22	3.67	77.61	114.59	94.84	122.41	123.77	117.12	50.0225	114.535	110	110	2709	4095	3542	4524	4500	4239	1756	4201.25	0.21066	1.10397	0.452195
107702	Rnh1	3.53	2.07	0.52	0.53	9.27	2.89	2.8	4.22	1.6625	4.795	1.47	0.92	0.3	0.33	5.74	1.78	1.79	2.64	0.755	2.9875	36	26	11	11	202	64	62	91	21	104.75	0.0036974	1.82003	0.0401903
107723	Slc12a6	13.58	9.91	8.73	7.85	12.29	6.15	8.7	8.57	10.0175	8.9275	5.63	4.41	5.13	4.85	7.61	3.79	5.56	5.37	5.005	5.5825	612.76	550.75	696.65	691.45	1108.53	586.78	791.32	777.77	637.903	816.1	0.972846	-0.00935402	0.983548
107732	Mrpl10	41.33	74.46	88.21	95.96	72.43	81.71	94.06	84.22	74.99	83.105	17.15	33.11	51.79	59.23	44.85	50.36	60.05	52.74	40.32	52	431	955	1737	2039	1613	1784	2098	1832	1290.5	1831.75	0.558552	0.244876	0.772224
107733	Mrpl41	0.45	1.45	0.84	1.91	5.02	3.34	2.62	2.89	1.1625	3.4675	0.19	0.65	0.5	1.18	3.11	2.06	1.67	1.81	0.63	2.1625	7	28	25	61	168	110	88	95	30.25	115.25	0.00234611	1.62627	0.030541
107734	Mrpl30	5.32	8.66	19.45	16.66	48.94	26.01	22.24	30.6	12.5225	31.9475	2.21	3.85	11.42	10.29	30.3	16.03	14.2	19.16	6.9425	19.9225	24	41	151	135	402	212	182	246	87.75	260.5	0.0134325	1.30617	0.0887181
107746	Rapgef1	4.34	4.05	1.76	1.47	1.89	1.35	1.42	1.63	2.905	1.5725	1.8	1.8	1.03	0.91	1.17	0.83	0.9	1.02	1.385	0.98	174	200	134	120	162	118	121	139	157	135	0.0836207	-0.635377	0.269009
107747	Aldh1l1	0.64	0.97	0.13	0.05	0.28	0.3	0.23	0.23	0.4475	0.26	0.27	0.43	0.08	0.03	0.17	0.18	0.15	0.14	0.2025	0.16	13	24	5	2	12	13	10	10	11	11.25	0.577175	-0.45759	0.784258
107751	Prrxl1	0	0	0	0	0	0.03	0.08	0.06	0	0.0425	0	0	0	0	0	0.02	0.05	0.03	0	0.025	0	0	0	0	0	1	3	2	0	1.5	0.321794	2.72807	0.573084
107765	Ankrd1	0	0	0	0	0.51	0	0	0.13	0	0.16	0	0	0	0	0.32	0	0	0.08	0	0.1	0	0	0	0	12	0	0	3	0	3.75	0.166124	3.90072	0.39718
107766	Haao	0	0	0	0	0.13	0	0	0	0	0.0325	0	0	0	0	0.08	0	0	0	0	0.02	0	0	0	0	2	0	0	0	0	0.5	0.768948	1.03754	0.891118
107767	Scamp1	87.8	90.4	80.21	70.74	46.62	45.5	53.38	48.06	82.2875	48.39	36.43	40.21	47.09	43.66	28.87	28.04	34.07	30.1	41.8475	30.27	2251	2811	3873	3675	2543	2458	2927	2551	3152.5	2619.75	0.00988865	-0.592111	0.0739413
107769	Tm6sf1	0	0.81	1.07	1.43	1.08	0.71	0.78	0.75	0.8275	0.83	0	0.36	0.63	0.88	0.67	0.44	0.5	0.47	0.4675	0.52	0	10.63	21.62	31.23	23.68	18.09	17.86	16.24	15.87	18.9675	0.985358	0.0150084	0.991182
107770	Tm6sf2	0.35	0	0.06	0	0.05	0	0	0	0.1025	0.0125	0.14	0	0.04	0	0.03	0	0	0	0.045	0.0075	3	0	1	0	1	0	0	0	1	0.25	0.43657	-2.20695	0.675868
107771	Bmyc	0	0	0.47	0.77	2.93	0.11	0.52	1.83	0.31	1.3475	0	0	0.28	0.48	1.82	0.07	0.33	1.15	0.19	0.8425	0	0	4	7	28	1	5	17	2.75	12.75	0.126089	1.97184	0.34103
107815	Scml2	136.98	119.64	72.11	41.41	67.3	38.23	38.03	45.2	92.535	47.19	56.83	53.21	42.34	25.56	41.67	23.56	24.28	28.3	44.485	29.4525	4613	4957	4564	2838	4824	2717	2739	3188	4243	3367	0.0380256	-0.751807	0.167252
107817	Jmjd6	51.9	38.98	58.57	41.26	28.19	29.87	34.84	30.6	47.6775	30.875	21.53	17.34	34.39	25.47	17.46	18.41	22.24	19.16	24.6825	19.3175	536	497	1146	870	622	649	772	662	762.25	676.25	0.113878	-0.471559	0.321266
107823	Nsd2	25.71	20.5	13.72	8.78	13.94	8.47	8.87	10.16	17.1775	10.36	10.67	9.12	8.05	5.42	8.63	5.22	5.66	6.36	8.315	6.4675	1271	1239	1283	896	1484	888	944	1056	1172.25	1093	0.115533	-0.503932	0.324277
107829	Thoc5	1.26	0.17	3.24	2.1	2.74	2.86	1.89	2.88	1.6925	2.5925	0.52	0.08	1.9	1.3	1.7	1.76	1.2	1.81	0.95	1.6175	18	3	92	62	85	88	59	87	43.75	79.75	0.37175	0.637511	0.619729
107831	Adgrb1	0.2	0.37	0.69	0.85	0.93	1	0.75	0.91	0.5275	0.8975	0.08	0.16	0.41	0.52	0.58	0.61	0.48	0.57	0.2925	0.56	7	16	46	61	70	74	57	67	32.5	67	0.150318	0.79511	0.376413
107849	Prl2c5	0	0	0	0.11	0.31	0.64	0.58	1.03	0.0275	0.64	0	0	0	0.07	0.19	0.39	0.37	0.64	0.0175	0.3975	0	0	0	1	3	6	6	10	0.25	6.25	0.0061686	4.01745	0.0552622
107868	Usp9y	0	0.03	0	0	0	0	0	0	0.0075	0	0	0.01	0	0	0	0	0	0	0.0025	0	0	2	0	0	0	0	0	0	0.5	0	0.577367	-1.95974	0.784258
107869	Cth	50.68	46.54	88.85	94.29	112.19	104.39	91.9	102.16	70.09	102.66	21.03	20.7	52.17	58.2	69.47	64.34	58.66	63.97	38.025	64.11	474	535	1631	1833	2292	2114	1932	2062	1118.25	2100	0.116788	0.65003	0.326143
107885	Mthfs	58.82	87.12	504.46	414.13	377.97	338.19	368.81	359.62	266.132	361.147	24.4	38.75	296.2	255.63	234.04	208.45	235.43	225.19	153.745	225.778	227.24	410.82	3721.24	3256.8	3126.05	2735.43	3049.54	2885.4	1904.03	2949.11	0.525329	0.444569	0.746405
107889	Gcm2	15.85	18.36	21.67	12.54	12.12	11.68	11.44	11.7	17.105	11.735	6.57	8.17	12.72	7.74	7.51	7.2	7.3	7.32	8.8	7.3325	288	416	773	480	489	460	461	461	489.25	467.75	0.201076	-0.379681	0.440323
107895	Mgat5	5.63	5.64	1.46	1.47	1.49	2.38	1.41	1.32	3.55	1.65	2.33	2.51	0.86	0.91	0.92	1.46	0.9	0.83	1.6525	1.0275	192	213	116	113	114	153	127	103	158.5	124.25	0.0681909	-0.777459	0.238928
107932	Chd4	57.3	35.19	26.88	15.39	28.47	19.79	18.43	21.4	33.69	22.0225	23.77	15.65	15.79	9.5	17.63	12.2	11.76	13.4	16.1775	13.7475	2572	1929	2251	1393	2701	1855	1754	1998	2036.25	2077	0.268321	-0.384249	0.518344
107934	Celsr3	0	0.01	0	0.02	0.01	0.03	0.01	0.01	0.0075	0.015	0	0	0	0.01	0	0.02	0.01	0	0.0025	0.0075	0	1	0	3	1	6	2	1	1	2.5	0.518489	1.03395	0.740854
107939	Pom121	102.92	87.83	62.04	60.81	87.81	58.45	65.1	69.33	78.4	70.1725	42.7	39.06	36.43	37.54	54.37	36.03	41.56	43.41	38.9325	43.8425	3900.2	3955.86	4030.7	4477.72	6447.13	4281.73	4840.79	5047.18	4091.12	5154.21	0.865985	-0.0400831	0.949062
107951	Cdk9	2.59	1.64	6.9	7	5.51	5.99	6.42	6.38	4.5325	6.075	1.07	0.73	4.05	4.32	3.41	3.69	4.1	4	2.5425	3.8	69.99	48	331.56	365.1	295	320.24	347.99	340.23	203.662	325.865	0.413998	0.465361	0.656517
107971	Frs3	0.07	0	0.04	0.04	0.03	0.03	0.03	0.04	0.0375	0.0325	0.03	0	0.02	0.02	0.02	0.02	0.02	0.02	0.0175	0.02	1	0	1	1	1	1	1	1	0.75	1	0.959838	0.0852824	0.975552
107975	Pacs1	33.32	38.24	14.17	10.19	10.87	10.29	9.24	10.55	23.98	10.2375	13.82	17.01	8.32	6.29	6.73	6.34	5.9	6.61	11.36	6.395	957	1346	764	590	661	617	563	630	914.25	617.75	0.012087	-0.994442	0.0829306
107976	Babam2	3.25	9.35	19.52	24.36	22.63	20.66	20.33	21.02	14.12	21.16	1.35	4.16	11.46	15.04	14.01	12.73	12.98	13.16	8.0025	13.22	25	89	285	383	372	334	336	338	195.5	345	0.330197	0.601735	0.57853
107986	Ddb2	33.44	33.28	145.19	181.25	170.59	186.82	201.28	192.07	98.29	187.69	13.87	14.8	85.25	111.88	105.63	115.15	128.48	120.27	56.45	117.382	338	419	2709.09	3725.38	3539.43	3973.15	4360.19	4030.9	1797.87	3975.92	0.13785	0.954993	0.358933
107993	Bfsp2	0.63	0.21	0	0.25	0	0.06	0.12	0.06	0.2725	0.06	0.26	0.09	0	0.16	0	0.04	0.07	0.04	0.1275	0.0375	5	2	0	3	0	1	2	1	2.5	1	0.258105	-1.72627	0.506486
107995	Cdc20	36.41	46.06	185.92	153.79	180.73	191.74	165.32	186.7	105.545	181.123	15.11	20.49	109.16	94.93	111.91	118.18	105.53	116.91	59.9225	113.132	405	631	3917	3488	4297	4491	3945	4351	2110.25	4271	0.180359	0.808357	0.416116
107999	Gtpbp6	2.06	0	0.24	0.13	0.94	0.36	0.4	0.39	0.6075	0.5225	0.86	0	0.14	0.08	0.58	0.22	0.25	0.24	0.27	0.3225	20	0	4	2	15.93	7	7	7	6.5	9.2325	0.967847	-0.0444013	0.980241
108000	Cenpf	118.18	65.52	47.32	20.4	30.48	23.65	14.58	21.71	62.855	22.605	49.03	29.14	27.78	12.59	18.87	14.57	9.31	13.59	29.635	14.085	9034.79	6169.99	6872.73	3205.84	5018.43	3852.66	2412.98	3515.42	6320.84	3699.87	0.00543455	-1.21711	0.0509396
108011	Ap4e1	4.63	3.79	1.73	2.09	4.23	2.66	2.62	2.77	3.06	3.07	1.92	1.69	1.01	1.29	2.62	1.64	1.67	1.74	1.4775	1.9175	133.97	162.34	133	178	377.12	206	233.01	240	151.827	264.033	0.172373	0.422069	0.405868
108012	Ap1s2	60.31	60.39	22.92	18.63	16.69	12.9	15.76	14.02	40.5625	14.8425	25.02	26.86	13.46	11.5	10.34	7.95	10.06	8.78	19.21	9.2825	1146	1417	824	717	670	515	637	555	1026	594.25	0.00199548	-1.21078	0.027552
108013	Celf4	0.43	0.49	0.18	0.07	0.54	0.27	0.16	0.27	0.2925	0.31	0.18	0.22	0.11	0.04	0.34	0.17	0.1	0.17	0.1375	0.195	12	17	9	4	31	16	9	16	10.5	18	0.641227	0.315454	0.825204
108014	Srsf9	2.08	2.78	3.13	3.94	5.01	1.49	3.26	3.42	2.9825	3.295	0.86	1.24	1.84	2.43	3.1	0.92	2.08	2.14	1.5925	2.06	14	23	40	54	72	21	47	48	32.75	47	0.66247	0.226003	0.839842
108015	Chrnb4	0	0.04	0.11	0.04	0.04	0.08	0.02	0.02	0.0475	0.04	0	0.02	0.07	0.03	0.03	0.05	0.01	0.01	0.03	0.025	0	1	5	2	2	4	1	1.02	2	2.005	0.84236	-0.268618	0.934657
108017	Fxyd4	27.78	15.19	4.16	3.87	2.23	3.8	0.99	2.02	12.75	2.26	11.53	6.76	2.44	2.39	1.38	2.34	0.63	1.26	5.78	1.4025	79	52	24	21	17	22	7	13	44	14.75	0.00161206	-2.07259	0.0241277
108030	Lin7a	0	0	0	0	0	0	0.02	0.02	0	0.01	0	0	0	0	0	0	0.01	0.01	0	0.005	0	0	0	0	0	0	2	2	0	1	0.534254	2.14807	0.7525
108037	Shmt2	47.41	62.93	95.12	94.81	74.77	73.82	72.43	74.32	75.0675	73.835	19.67	27.99	55.85	58.53	46.3	45.5	46.24	46.54	40.51	46.145	702	1147	2662	2861	2359	2302	2299	2306	1843	2316.5	0.867255	0.0660945	0.949774
108043	Chrnb3	0	0	0.03	0	0	0	0	0.07	0.0075	0.0175	0	0	0.02	0	0	0	0	0.04	0.005	0.01	0	0	2	0	0	0	0	2	0.5	0.5	0.936415	-0.280872	0.962061
108052	Slc14a1	1.35	1.34	0.02	0.04	0.1	0.24	0.04	0.1	0.6875	0.12	0.56	0.6	0.01	0.03	0.06	0.15	0.02	0.06	0.3	0.0725	34	41	1	2	5	12	2	5	19.5	6	0.0428166	-2.27044	0.180301
108058	Camk2d	1.17	1.54	0.75	0.37	1.28	0.44	0.58	0.44	0.9575	0.685	0.49	0.68	0.44	0.23	0.79	0.27	0.37	0.27	0.46	0.425	32	55	47	22	81	30	38	27	39	44	0.652015	-0.239931	0.832038
108062	Cstf2	24.15	20.74	7.77	5.48	8.31	3.41	4.45	5.08	14.535	5.3125	10.02	9.23	4.57	3.38	5.15	2.1	2.84	3.18	6.8	3.3175	730.05	773.68	425.02	337.66	527.38	213.57	287.35	315.04	566.602	335.835	0.0110176	-1.21391	0.0788685
108067	Eif2b3	5.7	16	38.19	31.76	29.55	48.72	36.01	38.63	22.9125	38.2275	2.37	7.11	22.42	19.61	18.3	30.03	22.99	24.19	12.8775	23.8775	88	318	699	648	635	1049	786	820	438.25	822.5	0.204931	0.658602	0.44541
108068	Grm2	466.86	522.45	432.88	440.34	315.6	375.27	387.77	369.32	465.632	361.99	193.69	232.36	254.17	271.82	195.42	231.3	247.53	231.26	238.01	226.377	10273	14160	18005	19775	14849	17431	18330	17073	15553.2	16920.8	0.423161	-0.197923	0.663787
108069	Grm3	0	0	0	0.13	0.1	0	0.06	0.02	0.0325	0.045	0	0	0	0.08	0.06	0	0.04	0.01	0.02	0.0275	0	0	0	6	5	0	3	1	1.5	2.25	0.84959	0.392933	0.938988
108071	Grm5	0	0	0	0.03	0	0	0	0.02	0.0075	0.005	0	0	0	0.02	0	0	0	0.01	0.005	0.0025	0	0	0	3	0	0	0	1	0.75	0.25	0.67277	-1.47792	0.846767
108073	Grm7	0	0	0	0.11	0.03	0.04	0.02	0	0.0275	0.0225	0	0	0	0.07	0.02	0.03	0.01	0	0.0175	0.015	0	0	0	5	2	2	1	0	1.25	1.25	0.925246	-0.20643	0.955465
108075	Ltbp4	0.12	0.13	1.73	1.11	2.5	2.11	2.06	2.08	0.7725	2.1875	0.05	0.06	1.01	0.68	1.55	1.3	1.32	1.31	0.45	1.37	4	4	108	77	180	150	147	150	48.25	156.75	0.0664295	1.51898	0.235223
108077	Skiv2l	0.94	0.98	1	1.78	2.58	2.91	1.65	2.33	1.175	2.3675	0.39	0.44	0.58	1.1	1.6	1.79	1.05	1.46	0.6275	1.475	22	32	46	81	123	138	79	109	45.25	112.25	0.0129488	1.0039	0.0866127
108078	Olr1	0	0	0	0	0.89	0.07	0.14	0.31	0	0.3525	0	0	0	0	0.55	0.05	0.09	0.19	0	0.22	0	0	0	0	43	3	6	15	0	16.75	5.98e-05	6.09029	0.00280617
108079	Prkaa2	0.97	1.29	1.52	3.15	1.22	1.6	1.48	1.46	1.7325	1.44	0.4	0.57	0.89	1.95	0.76	0.99	0.94	0.91	0.9525	0.9	54	88	160	360	148	188	178	171	165.5	171.25	0.700482	-0.193953	0.868562
108083	Pip4k2b	2.13	1.93	0.66	0.42	0.63	0.53	0.56	0.57	1.285	0.5725	0.88	0.86	0.39	0.26	0.39	0.32	0.36	0.36	0.5975	0.3575	132.12	97.11	101.99	70.97	105.65	92.05	98.49	96.86	100.547	98.2625	0.241258	-0.438036	0.488711
108086	Rnf216	4.03	2.9	27.59	42.49	57.87	61.6	57.19	58.03	19.2525	58.6725	1.67	1.29	16.2	26.23	35.83	37.97	36.51	36.34	11.3475	36.6625	126	109	1546	2548	3630	3855	3587	3603	1082.25	3668.75	0.0426689	1.5881	0.179941
108089	Rnf144a	1.27	1.02	0.96	0.95	1.41	1.26	0.92	0.97	1.05	1.14	0.53	0.45	0.56	0.59	0.87	0.78	0.59	0.61	0.5325	0.7125	44	42	60	67	104	91	68	70	53.25	83.25	0.320363	0.29611	0.571398
108096	Slco1a5	6.77	2.48	5.26	4.73	8.12	6.87	5.38	6.51	4.81	6.72	2.81	1.1	3.09	2.92	5.03	4.24	3.44	4.07	2.48	4.195	113	51	166	161	290	242	193	228	122.75	238.25	0.0805839	0.63381	0.263374
108097	Prkab2	4.45	5.21	2.21	4.53	4.65	5.69	4.68	5.18	4.1	5.05	1.85	2.32	1.3	2.79	2.88	3.51	2.99	3.24	2.065	3.155	135	213	138	305	341	408	343	373	197.75	366.25	0.109288	0.5441	0.31378
108098	Med21	83.77	96.7	1088.47	947.59	1371.91	1047.65	1265.16	1194.63	554.133	1219.84	34.75	43.01	639.11	584.93	849.49	645.74	807.61	748.06	325.45	762.725	337	479	8358	7752	11789	8801	10871	9977	4231.5	10359.5	0.163833	1.12051	0.394495
108099	Prkag2	0.39	1.63	0.43	0.15	1.14	0.62	0.69	0.6	0.65	0.7625	0.16	0.72	0.25	0.09	0.71	0.38	0.44	0.38	0.305	0.4775	6	38	11	4	41	22	22	19	14.75	26	0.647609	0.353857	0.829008
108100	Baiap2	17.05	12.61	11.54	13.23	8.06	18.53	9.27	12.8	13.6075	12.165	7.08	5.61	6.77	8.16	4.99	11.42	5.92	8.02	6.905	7.5875	280	243	315	387	253	555	288	384	306.25	370	0.826545	-0.0741781	0.925144
108101	Fermt3	0	0	0.03	0.12	0.32	0	0.08	0.17	0.0375	0.1425	0	0	0.02	0.07	0.2	0	0.05	0.11	0.0225	0.09	0	0	1	4	11.42	0	2.85	6	1.25	5.0675	0.309139	1.67193	0.560935
108112	Eif4ebp3	0	2.08	0.32	0.81	0.99	0.22	0.21	0.29	0.8025	0.4275	0	0.92	0.19	0.5	0.61	0.13	0.13	0.18	0.4025	0.2625	0	17	4	11	14	3	3	4	8	6	0.446478	-0.825038	0.684683
108115	Slco4a1	0.92	0.05	5.18	2.63	2.04	0.83	2.38	1.7	2.195	1.7375	0.38	0.02	3.04	1.63	1.26	0.51	1.52	1.06	1.2675	1.0875	18	1	155	95	66	31	92	60	67.25	62.25	0.758744	-0.281233	0.889536
108116	Slco3a1	323.83	196.35	84.14	85.28	127.95	84.66	77.05	90.97	172.4	95.1575	134.35	87.33	49.4	52.64	79.23	52.18	49.18	56.97	80.93	59.39	9282	7658	4831	4884	8367	5200	4727	5661	6663.75	5988.75	0.141957	-0.60434	0.365246
108121	U2af1	6.17	5.08	310.35	353.99	325.88	353.99	413.81	365.5	168.898	364.795	2.56	2.26	182.22	218.51	201.79	218.19	264.16	228.87	101.388	228.252	29	30	2926	3583	3428	3666	4386	3768	1642	3812	0.310908	1.07308	0.562758
108123	Napg	5.69	6.92	7.59	5.42	4.22	6.44	4.72	5.59	6.405	5.2425	2.36	3.08	4.46	3.35	2.61	3.97	3.01	3.5	3.3125	3.2725	134	200	335	258	211	320	237	276	231.75	261	0.650455	-0.14188	0.830682
108124	Napa	13.2	12.14	4.04	4.63	6.33	8.01	5.49	7.41	8.5025	6.81	5.48	5.4	2.37	2.86	3.92	4.94	3.5	4.64	4.0275	4.25	165	176	105	96	162	195	133	171	135.5	165.25	0.719809	-0.144746	0.883343
108138	Xrcc4	9.95	6.96	18.26	19.63	37.26	36.22	36.68	36.71	13.7	36.7175	4.13	3.1	10.72	12.12	23.07	22.33	23.41	22.99	7.5175	22.95	94	81	327	378	754	723	743	726	220	736.5	0.00117049	1.49862	0.020051
108143	Taf9	506.71	448.72	684.81	562.09	557.35	572.12	558.44	572.04	550.582	564.987	210.23	199.57	402.09	346.97	345.11	352.64	356.48	358.2	289.715	353.108	3626.66	3955.82	9311.76	8201.36	8530.59	8604.28	8570.75	8559.69	6273.9	8566.33	0.599282	0.161186	0.799398
108147	Atic	57.22	48.75	24.64	20.68	18.22	32.6	17.81	23.02	37.8225	22.9125	23.74	21.68	14.47	12.76	11.28	20.09	11.37	14.41	18.1625	14.2875	971	1019	791	716	661	1167	649	820	874.25	824.25	0.173364	-0.49243	0.40731
108148	Galnt2	3.7	2.44	2.86	3.84	4.55	4.21	3.17	3.88	3.21	3.9525	1.53	1.09	1.68	2.37	2.82	2.59	2.03	2.43	1.6675	2.4675	102	83	149	216	268	245	188	225	137.5	231.5	0.159522	0.432595	0.388214
108150	Galnt7	0	0.03	0.02	0	0.29	0.05	0.14	0.18	0.0125	0.165	0	0.01	0.01	0	0.18	0.03	0.09	0.11	0.005	0.1025	0	1	1	0	18	3	9	11	0.5	10.25	0.0028508	3.98258	0.0344479
108151	Sema3d	0.11	0.11	0.42	0.94	1.27	0.92	0.87	1	0.395	1.015	0.05	0.05	0.25	0.58	0.78	0.57	0.55	0.63	0.2325	0.6325	5	6	36	86	121	87	83	94	33.25	96.25	0.0681454	1.32683	0.23886
108153	Adamts7	0	0	0.02	0	0.03	0	0	0.02	0.005	0.0125	0	0	0.01	0	0.02	0	0	0.01	0.0025	0.0075	0	0	1	0	3	0	0	1	0.25	1	0.672503	1.28517	0.846767
108154	Adamts6	0.13	0	0.16	0.06	0.15	0.12	0.02	0.05	0.0875	0.085	0.05	0	0.09	0.03	0.09	0.07	0.01	0.03	0.0425	0.05	6	0	14	5	14	9	2	5	6.25	7.5	0.946188	-0.0681468	0.967183
108155	Ogt	54.24	58.07	20.71	33.81	33.8	48.36	38.43	39.75	41.7075	40.085	22.5	25.83	12.16	20.87	20.93	29.81	24.53	24.89	20.34	25.04	1970	2609	1409	2502	2585	3690	2989	3017	2122.5	3070.25	0.668761	0.147573	0.844903
108156	Mthfd1	5.32	3.53	9.52	9.09	9.03	8.59	6.54	7.66	6.865	7.955	2.21	1.57	5.59	5.61	5.59	5.3	4.17	4.8	3.745	4.965	117	97	396	409	426	400	310	356	254.75	373	0.517134	0.289764	0.739953
108159	Ubxn8	7.11	6.75	3.48	1.74	2.65	2.33	1.87	2.11	4.77	2.24	2.95	3	2.04	1.07	1.64	1.44	1.19	1.32	2.265	1.3975	139.48	154.89	162.25	82.24	148.71	120.57	87.93	110.77	134.715	116.995	0.100787	-0.614605	0.299773
108160	Fam50a	3.14	3.82	11.2	7.28	8.53	9.01	8.84	8.13	6.36	8.6275	1.3	1.7	6.57	4.5	5.28	5.55	5.64	5.09	3.5175	5.39	27	39	177	123	152	159	158	141	91.5	152.5	0.333474	0.500008	0.582549
108161	Fam50b	0	0	0	0.07	0.07	0.13	0	0	0.0175	0.05	0	0	0	0.04	0.04	0.08	0	0	0.01	0.03	0	0	0	1	1	2	0	0	0.25	0.75	0.779226	0.896264	0.896192
108167321	Gm10479	4.25	4.58	0.11	3.19	0.88	0.81	2.42	1.89	3.0325	1.5	1.76	2.04	0.07	1.97	0.54	0.5	1.55	1.19	1.46	0.945	20.41	24.48	1.04	31.17	8.99	8.18	19.61	15.46	19.275	13.06	0.245836	-0.975082	0.493201
108167370	Gm45965	25.58	25.56	12.27	9.37	7.32	8.95	7.67	7.06	18.195	7.75	10.61	11.37	7.21	5.79	4.53	5.52	4.9	4.42	8.745	4.8425	157.73	194.04	143.85	117.7	96.48	115.76	101.24	90.81	153.33	101.073	0.00500392	-1.0042	0.0481052
108167412	Gm45975	0.34	0	0	0	0	0	0	0	0.085	0	0.14	0	0	0	0	0	0	0	0.035	0	6	0	0	0	0	0	0	0	1.5	0	0.290819	-3.62023	0.542008
108167415	Gm45978	0	0	0	0	0	0.09	0.04	0	0	0.0325	0	0	0	0	0	0.06	0.02	0	0	0.02	0	0	0	0	0	2.77	1.06	0	0	0.9575	0.62687	1.69307	0.815809
108167466	Gm45618	0	0	0	0.19	0.06	0.06	0.06	0.13	0.0475	0.0775	0	0	0	0.12	0.04	0.04	0.04	0.08	0.03	0.05	0	0	0	3	1	1	1	2	0.75	1.25	0.794376	0.520244	0.906302
108167506	Gm46022	0.41	2.02	0.78	0.64	0.33	0.5	0.25	0.31	0.9625	0.3475	0.17	0.9	0.46	0.39	0.21	0.31	0.16	0.19	0.48	0.2175	7	42	25	22	12	18	9	11	24	12.5	0.0361182	-1.31498	0.16236
108167548	Gm45855	4.28	2.41	12.76	18.97	22.97	37.29	22.39	25.66	9.605	27.0775	1.78	1.07	7.49	11.71	14.23	22.98	14.3	16.07	5.5125	16.895	40.99	28.43	231.77	370.43	470.5	751.79	460.14	514.71	167.905	549.285	0.0232908	1.51158	0.123445
108167553	LOC108167553	0.28	0.02	0.22	0.15	0.2	0.26	0.24	0.29	0.1675	0.2475	0.12	0.01	0.13	0.1	0.13	0.16	0.15	0.18	0.09	0.155	20.28	2.2	29.73	22.87	31.39	40.32	36.76	44.08	18.77	38.1375	0.225149	0.74579	0.469106
108167565	Gm17149	11.83	4.69	34.64	24.41	37.67	33.95	35.14	39.6	18.8925	36.59	4.91	2.09	20.34	15.07	23.33	20.92	22.43	24.8	10.6025	22.87	954.07	466.09	5272.24	4019.95	6496.88	5789.08	6094.18	6722.82	2678.09	6275.74	0.0920155	1.01368	0.283591
108167594	LOC108167594	0	0	2.06	1.51	0.95	0	0.48	0.51	0.8925	0.485	0	0	1.21	0.93	0.59	0	0.31	0.32	0.535	0.305	0	0	4	3	2	0	1	1	1.75	1	0.578522	-1.01593	0.785039
108167613	Gm6195	0	0	5.67	4.81	1.71	2.08	2.88	2.09	2.62	2.19	0	0	3.33	2.97	1.06	1.28	1.84	1.31	1.575	1.3725	0	0	18.34	16.23	6.07	7.11	10.18	7.08	8.6425	7.61	0.779809	-0.332626	0.896583
108167616	Gm46086	0	0	0.91	3.62	0	0.91	0.87	2.76	1.1325	1.135	0	0	0.53	2.23	0	0.56	0.56	1.73	0.69	0.7125	0	0	1	4	0	1	1	3	1.25	1.25	0.925459	-0.179576	0.955465
108167670	Gm17415	0.35	0	0	0.21	0.1	0.18	0.2	0	0.14	0.12	0.15	0	0	0.13	0.06	0.11	0.13	0	0.07	0.075	1.62	0	0	2.02	1	1.79	2.02	0	0.91	1.2025	0.95321	0.118977	0.971282
108167695	Gm20620	0	0.75	0	0.92	2.18	2.29	0.88	1.85	0.4175	1.8	0	0.33	0	0.57	1.35	1.41	0.56	1.16	0.225	1.12	0	1	0	2	5	5	2	4	0.75	4	0.134193	2.07291	0.35394
108167700	Gm46139	0.51	0.71	0.14	1.05	0.49	0.38	0.73	0.62	0.6025	0.555	0.21	0.32	0.08	0.65	0.31	0.24	0.47	0.39	0.315	0.3525	20	34.37	10.05	84.06	41.56	32.03	61.91	51	37.12	46.625	0.967428	0.025768	0.980011
108167705	Gm46142	0	1.46	0.82	1.04	2.58	1.72	1.61	2.43	0.83	2.085	0	0.65	0.48	0.64	1.6	1.06	1.03	1.52	0.4425	1.3025	0	3.17	2.79	3.7	9.66	6.23	6	8.71	2.415	7.65	0.10313	1.52223	0.303594
108167789	Gm10310	0	0	1.26	0.23	0	2.39	1.36	0.92	0.3725	1.1675	0	0	0.74	0.14	0	1.47	0.87	0.58	0.22	0.73	0	0	12.78	2.5	0	26.63	15.51	10.21	3.82	13.0875	0.255265	1.70988	0.503337
108167808	Gm28343	4.17	0	0	0	0	0	0	0	1.0425	0	1.73	0	0	0	0	0	0	0	0.4325	0	1	0	0	0	0	0	0	0	0.25	0	0.759283	-1.08284	0.889536
108167848	Gm12258	1.71	0.12	0.06	0.09	0.12	0.22	0.05	0.07	0.495	0.115	0.71	0.06	0.03	0.06	0.07	0.14	0.03	0.05	0.215	0.0725	47	4.21	3	5	7	13	3	4.13	14.8025	6.7825	0.108548	-1.68577	0.312682
108167860	Efcab13	0.35	0.25	0	0.06	0.04	0.06	0.02	0	0.165	0.03	0.14	0.11	0	0.04	0.03	0.04	0.01	0	0.0725	0.02	8	7	0	3	2	3	1	0	4.5	1.5	0.128771	-2.09509	0.344757
108167871	Gm11703	25.44	24.17	14.06	33.76	116.93	69.76	57.83	87.66	24.3575	83.045	10.56	10.75	8.26	20.84	72.41	42.99	36.92	54.89	12.6025	51.8025	49.06	57.36	52.37	131.69	480.37	276.77	236.2	345.23	72.62	334.642	2.2e-06	1.8713	0.000245
108167874	Gm12586	32.63	36.92	54.14	34.84	40.87	31.02	33.53	31.52	39.6325	34.235	13.54	16.42	31.79	21.51	25.31	19.12	21.41	19.74	20.815	21.395	642.97	896.1	2017.35	1401.02	1722.17	1290.17	1419.37	1304.61	1239.36	1434.08	0.795187	-0.0858873	0.906834
108167877	Gm11954	0	0	0.76	1.29	0.35	0.73	0.72	0	0.5125	0.45	0	0	0.45	0.79	0.21	0.45	0.46	0	0.31	0.28	0	0	4	7.15	2.02	4.17	4.18	0	2.7875	2.5925	0.851345	-0.299498	0.939736
108167910	Gm12712	2.7	2.36	1.96	0.59	0.89	0.47	1.16	0.78	1.9025	0.825	1.12	1.05	1.15	0.37	0.55	0.29	0.74	0.49	0.9225	0.5175	12.9	13.91	17.86	5.77	9.09	4.75	11.91	7.74	12.61	8.3725	0.155046	-0.971204	0.38187
108167918	Gm46290	1.14	0.77	0.07	0.07	0.54	0.57	0.6	0.43	0.5125	0.535	0.47	0.34	0.04	0.04	0.33	0.35	0.38	0.27	0.2225	0.3325	26.22	19.37	2.71	2.96	23.32	24.33	26.2	18.25	12.815	23.025	0.673068	0.370521	0.847026
108167925	Gm46294	0	0.04	0	0.05	0	0.05	0	0.03	0.0225	0.02	0	0.02	0	0.03	0	0.03	0	0.02	0.0125	0.0125	0	1.01	0	2	0	2	0	1.01	0.7525	0.7525	0.895217	-0.316912	0.953172
108167945	Gm46305	2.02	4.85	0.46	2.14	1.57	0.85	1.45	0.91	2.3675	1.195	0.84	2.15	0.27	1.32	0.97	0.52	0.93	0.57	1.145	0.7475	32.66	96.5	14.21	70.44	54.27	29.03	50.51	30.89	53.4525	41.175	0.218539	-0.780145	0.46119
108167995	Gm46345	0	0	0	0	0.01	0	0	0	0	0.0025	0	0	0	0	0	0	0	0	0	0	0	0	0	0	1	0	0	0	0	0.25	0.918895	0.359834	0.953172
108168055	Gm21933	0	7.61	2.21	1.89	1.6	1.23	0.6	0.41	2.9275	0.96	0	3.38	1.3	1.17	0.99	0.76	0.38	0.26	1.4625	0.5975	0	22	10	9	8	6	3	2	10.25	4.75	0.14629	-1.50635	0.370686
108168061	Gm46399	3.91	4.77	9.1	7.26	4.55	6.24	6.07	6.84	6.26	5.925	1.62	2.12	5.34	4.48	2.82	3.85	3.87	4.29	3.39	3.7075	4	6	18.25	14.93	9.86	12.9	13.01	14	10.795	12.4425	0.894078	-0.0825186	0.953172
108168084	Gm46415	1.11	0	0.29	0	0.52	0	0.26	0	0.35	0.195	0.46	0	0.17	0	0.32	0	0.17	0	0.1575	0.1225	2	0	1	0	2	0	1	0	0.75	0.75	0.846717	-0.461389	0.93756
108168096	Gm46425	57.09	51.05	37.12	26.71	24.9	21.89	19.24	20.01	42.9925	21.51	23.69	22.7	21.8	16.49	15.42	13.49	12.28	12.53	21.17	13.43	287.39	316.41	355.84	273.64	267.79	230.66	207.11	209.67	308.32	228.808	0.00155532	-0.807291	0.0235878
108168098	Gm46427	52.41	48.65	27.9	30.76	22.98	26.41	16.58	21.18	39.93	21.7875	21.74	21.64	16.38	18.99	14.23	16.28	10.58	13.26	19.6875	13.5875	452.05	516.85	456.42	540.89	423.76	479.01	306.56	382.2	491.553	397.882	0.00801529	-0.685256	0.0654795
108168101	Gm46430	15.39	13.61	2.66	2.6	2.4	1.72	1.89	1.77	8.565	1.945	6.38	6.05	1.56	1.61	1.48	1.06	1.21	1.11	3.9	1.215	451.16	489.28	157.33	163.49	161.88	121.29	127.26	117.83	315.315	132.065	0.00125411	-1.73899	0.0209234
108168114	Gm5451	0	0	0	0	0.16	0.01	0	0.5	0	0.1675	0	0	0	0	0.1	0	0	0.31	0	0.1025	0	0	0	0	1.14	0.05	0	3.52	0	1.1775	0.552327	2.05669	0.766849
108168140	Gm46442	0	0.33	0	0	1.14	0	0.19	0.39	0.0825	0.43	0	0.15	0	0	0.7	0	0.12	0.25	0.0375	0.2675	0	1	0	0	6.01	0	1	2	0.25	2.2525	0.254631	2.4784	0.502779
108168145	Gm5459	0.3	0	0.03	0.06	0.12	0.06	0	0.06	0.0975	0.06	0.12	0	0.02	0.04	0.07	0.04	0	0.04	0.045	0.0375	4.83	0	1	2	4.13	2.16	0	2.09	1.9575	2.095	0.860664	-0.260356	0.94535
108168148	Gm5798	0.23	2.66	3.58	1.08	1.61	1.48	1.04	1.32	1.8875	1.3625	0.1	1.18	2.1	0.67	1	0.91	0.66	0.83	1.0125	0.85	2.06	27.61	60.26	19.65	30.64	27.58	19.73	24.64	27.395	25.6475	0.583403	-0.39812	0.788786
108168152	Gm8126	0.74	1.83	0.93	2	0.62	0.69	1.18	0.67	1.375	0.79	0.31	0.82	0.55	1.24	0.39	0.43	0.75	0.42	0.73	0.4975	5.95	16.56	13.5	27.9	12	10.08	17.01	10.17	15.9775	12.315	0.317961	-0.612449	0.569287
108168153	Gm17124	0.13	0.59	0.62	0.6	0.87	0.34	0.53	1.12	0.485	0.715	0.06	0.26	0.36	0.37	0.54	0.21	0.34	0.7	0.2625	0.4475	1.1	4.99	9.67	10.15	15.4	5.89	9.34	19.29	6.4775	12.48	0.358695	0.718667	0.606658
108168155	Gm5799	0	0	0.07	0	0	0	0	0	0.0175	0	0	0	0.04	0	0	0	0	0	0.01	0	0	0	1	0	0	0	0	0	0.25	0	0.759283	-1.08284	0.889536
108168208	Gm45521	0	0	0	0	0.13	0	0	0	0	0.0325	0	0	0	0	0.08	0	0	0	0	0.02	0	0	0	0	2	0	0	0	0	0.5	0.768948	1.03754	0.891118
108168218	Gm5218	2.03	1.19	0.46	0.29	2.44	1.07	0.46	0.85	0.9925	1.205	0.84	0.53	0.27	0.18	1.51	0.66	0.29	0.53	0.455	0.7475	7	5.04	3.02	2.01	18	7.68	3.36	6.04	4.2675	8.77	0.548888	0.524751	0.764732
108168279	Gm46546	0	1.6	0.98	0	0	0	0	0	0.645	0	0	0.71	0.58	0	0	0	0	0	0.3225	0	0	1	1	0	0	0	0	0	0.5	0	0.607009	-1.81219	0.805416
108168301	Gm46562	0	0	0.79	0	0.74	0	0.75	0	0.1975	0.3725	0	0	0.46	0	0.46	0	0.48	0	0.115	0.235	0	0	1	0	1	0	1	0	0.25	0.5	0.920277	0.343004	0.953821
108168308	Smim34	0	0.12	0.04	0.07	0	0	0	0	0.0575	0	0	0.05	0.02	0.04	0	0	0	0	0.0275	0	0	2	1	2	0	0	0	0	1.25	0	0.257726	-3.08634	0.506064
108168336	Gm46592	0.21	0.03	0.05	0	0.04	0.03	0.02	0.03	0.0725	0.03	0.09	0.01	0.03	0	0.03	0.02	0.01	0.02	0.0325	0.02	6.56	1.02	3.15	0	2.8	2.08	1.08	2.12	2.6825	2.02	0.462556	-0.974303	0.697821
108168358	Gm46608	0.04	0.03	0.06	0	0	0.02	0.02	0.02	0.0325	0.015	0.02	0.01	0.03	0	0	0.01	0.01	0.01	0.015	0.0075	1	1	3	0	0	1	1	1	1.25	0.75	0.55283	-1.05416	0.767078
108168363	Gm17669	1.22	1.79	1.55	1.79	0.93	1.93	1.77	2.05	1.5875	1.67	0.5	0.8	0.91	1.1	0.58	1.19	1.13	1.28	0.8275	1.045	3.93	7.11	9.59	11.72	6.45	12.98	12.16	13.71	8.0875	11.325	0.738143	0.218056	0.889536
108168367	LOC108168367	17.75	18.63	6	5.35	3.84	12.91	3.35	6.62	11.9325	6.68	7.36	8.29	3.52	3.3	2.37	7.96	2.14	4.14	5.6175	4.1525	49.58	64.1	32.16	30.31	22.87	74.89	19.95	38.12	44.0375	38.9575	0.283548	-0.632288	0.534443
108168371	Gm46616	0	2.07	0	0	0.4	0.84	0	0.42	0.5175	0.415	0	0.92	0	0	0.25	0.51	0	0.26	0.23	0.255	0	3	0	0	1	2	0	1	0.75	1	0.959605	-0.118101	0.975419
108168373	Gm46617	1.44	2.07	2.51	3.25	2.48	2.73	2.53	2.64	2.3175	2.595	0.6	0.92	1.47	2.01	1.54	1.68	1.61	1.65	1.25	1.62	13	23	43	60	48	52	49	50	34.75	49.75	0.59403	0.239438	0.795896
108168387	Gm46629	0	0	0.02	0	0.02	0.02	0	0	0.005	0.01	0	0	0.01	0	0.01	0.01	0	0	0.0025	0.005	0	0	1	0	1	1	0	0	0.25	0.5	0.92201	0.33949	0.954162
108168395	Gm45871	67.78	70.46	85.55	71	65	61.37	58.95	62.39	73.6975	61.9275	28.12	31.34	50.23	43.83	40.25	37.83	37.63	39.07	38.38	38.695	1444.56	1859.92	3495.26	3111.3	3020.4	2800.77	2742.8	2848.75	2477.76	2853.18	0.709479	-0.100604	0.875919
108168411	Gm46650	0.04	0	0	0	0.01	0.01	0	0.01	0.01	0.0075	0.02	0	0	0	0	0.01	0	0.01	0.005	0.005	5	0	1	1	1.29	2.08	1.01	2.24	1.75	1.655	0.642689	-0.674679	0.826449
108168448	Gm9009	0	0	0	0	0	0.81	0	0	0	0.2025	0	0	0	0	0	0.5	0	0	0	0.125	0	0	0	0	0	1	0	0	0	0.25	0.918895	0.359834	0.953172
108168453	Gm15262	9.09	10.38	1.88	1.57	1.55	1.29	1.09	1.88	5.73	1.4525	3.77	4.62	1.1	0.97	0.96	0.79	0.7	1.18	2.615	0.9075	74	104	29	26	27	22	19	32	58.25	25	0.00577935	-1.70106	0.052931
108168471	Gm14816	0	0.9	1.12	0.55	0	1.1	0	2.21	0.6425	0.8275	0	0.4	0.66	0.34	0	0.67	0	1.39	0.35	0.515	0	1	2	1	0	2	0	4	1	1.5	0.87695	0.292485	0.953172
108168681	LOC108168681	0	0	0	0.04	0	0.06	0	0.09	0.01	0.0375	0	0	0	0.03	0	0.04	0	0.06	0.0075	0.025	0	0	0	0.79	0	1.2	0	1.8	0.1975	0.75	0.756002	1.09663	0.889536
108168683	LOC108168683	0	0	0.1	0	0	0	0	0	0.025	0	0	0	0.06	0	0	0	0	0	0.015	0	0	0	1.76	0	0	0	0	0	0.44	0	0.759283	-1.08284	0.889536
108168684	LOC108168684	0.19	0.14	0	0	0	0.09	0.06	0	0.0825	0.0375	0.08	0.06	0	0	0	0.06	0.04	0	0.035	0.025	1.69	1.5	0	0	0	1.71	1.18	0	0.7975	0.7225	0.860132	-0.46117	0.945296
108168726	LOC108168726	0	0.12	0	0.07	0	0.07	0	0	0.0475	0.0175	0	0.05	0	0.04	0	0.04	0	0	0.0225	0.01	0	1	0	1	0	1	0	0	0.5	0.25	0.742664	-1.08528	0.889536
108168770	Gm13653	0	0.44	1.83	1.37	4.37	2.75	2.91	0.89	0.91	2.73	0	0.2	1.07	0.85	2.71	1.69	1.86	0.56	0.53	1.705	0	1.27	8.19	6.47	21.71	13.23	14.4	4.25	3.9825	13.3975	0.107133	1.55149	0.310358
108168771	Gm50595	0	0.11	0.44	0.41	0.13	0.05	0.45	0.21	0.24	0.21	0	0.05	0.26	0.25	0.08	0.03	0.29	0.13	0.14	0.1325	0	1	6	5	2	1	6	3	3	3	0.878313	-0.188463	0.953172
108168799	Gm11686	0.68	0	0.06	0.13	0.26	0.31	0.53	0.05	0.2175	0.2875	0.28	0	0.04	0.08	0.16	0.19	0.34	0.03	0.1	0.18	7.23	0	1.28	2.77	5.97	6.86	11.97	1.16	2.82	6.49	0.524965	0.785924	0.746048
108168809	Gm14279	0.44	0.25	0.88	0.65	6.51	1.67	1.86	3.65	0.555	3.4225	0.18	0.11	0.52	0.4	4.03	1.03	1.19	2.28	0.3025	2.1325	3.96	2.84	15.17	11.95	125.85	31.73	36.12	69.07	8.48	65.6925	5.13e-05	2.7773	0.00257008
108168824	Gm14439	0	0.15	0.08	0.09	0.7	0.09	0.26	0.36	0.08	0.3525	0	0.07	0.05	0.06	0.43	0.06	0.17	0.22	0.045	0.22	0	1.01	0.86	1	8	1.02	3	4	0.7175	4.005	0.0914658	2.61664	0.282655
108168832	Gm13981	0	0	0.62	0.23	0.56	0	0.56	0.29	0.2125	0.3525	0	0	0.37	0.14	0.35	0	0.36	0.18	0.1275	0.2225	0	0	2.02	0.78	2	0	2	1	0.7	1.25	0.662032	1.01997	0.839506
108168884	Gm37500	0.48	1.77	1.66	0.94	0.45	1.89	1.41	1.51	1.2125	1.315	0.2	0.79	0.98	0.58	0.28	1.17	0.9	0.95	0.6375	0.825	4	18	26	15.79	8.02	32.82	25	26.12	15.9475	22.99	0.718666	0.238292	0.882536
108168963	Zfp978	44.99	65.63	11.92	9.58	9.24	10.13	7.43	8.02	33.03	8.705	18.67	29.19	7	5.91	5.72	6.24	4.74	5.02	15.1925	5.43	752.69	1352.26	377.06	326.99	330.56	357.45	266.89	281.5	702.25	309.1	0.00247992	-1.66147	0.0316551
108169000	Gm12643	0	0	0	0	1.01	0	0.6	0	0	0.4025	0	0	0	0	0.63	0	0.38	0	0	0.2525	0	0	0	0	1.72	0	1.01	0	0	0.6825	0.763136	1.06415	0.890134
108169021	Gm46900	0	0	0	0	0	0	0.04	0.02	0	0.015	0	0	0	0	0	0	0.02	0.01	0	0.0075	0	0	0	0	0	0	2	1	0	0.75	0.614565	1.75181	0.81111
108169040	Gm42935	0.12	0	0	0	0	0	0	0	0.03	0	0.05	0	0	0	0	0	0	0	0.0125	0	1	0	0	0	0	0	0	0	0.25	0	0.759283	-1.08284	0.889536
108169043	Gm46911	2.48	3.17	1.83	2.83	2.52	3.64	2.93	2.97	2.5775	3.015	1.03	1.41	1.07	1.75	1.56	2.24	1.87	1.86	1.315	1.8825	38.15	65.12	56.56	91.92	86.57	121.92	101.38	98.9	62.9375	102.192	0.288047	0.368143	0.539493
108169053	Gm15682	5.67	2.42	4.86	8.4	30.35	22.38	13.57	22.51	5.3375	22.2025	2.35	1.08	2.85	5.18	18.79	13.79	8.66	14.1	2.865	13.835	16.04	8.43	26.35	48.21	183.24	131.46	81.73	131.39	24.7575	131.955	1.64e-05	2.12126	0.00116717
108169060	Gm50598	0	0.21	0.74	0.06	0.17	0.07	0.12	0.07	0.2525	0.1075	0	0.09	0.44	0.04	0.11	0.04	0.08	0.04	0.1425	0.0675	0	2	19	1	5	2	2	2	5.5	2.75	0.34429	-1.23905	0.592879
108169063	Gm43247	0	0	0.36	1.01	1.33	0.42	1.21	0.84	0.3425	0.95	0	0	0.21	0.63	0.82	0.26	0.77	0.53	0.21	0.595	0	0	1.29	3.82	5.27	1.61	4.76	3.21	1.2775	3.7125	0.314986	1.46102	0.566758
108169072	Gm6139	43.2	21.53	97.8	122.89	184.72	253.27	151.25	195.48	71.355	196.18	17.92	9.57	57.42	75.86	114.38	156.11	96.55	122.41	40.1925	122.362	225.09	138.12	970.03	1303.47	2056.56	2764.07	1686.04	2121.62	659.178	2157.07	0.0112677	1.48729	0.0798038
108169096	Gm46933	1.84	0.93	0.3	0.58	0.49	0.78	0.54	0.89	0.9125	0.675	0.76	0.42	0.18	0.36	0.3	0.48	0.34	0.56	0.43	0.42	14.22	8.91	4.4	9.18	8.11	12.74	8.94	14.41	9.1775	11.05	0.822734	-0.150858	0.923015
108169097	Pramel44	14.17	15.15	14.46	14.63	7.47	12.35	12.5	10.2	14.6025	10.63	5.88	6.74	8.49	9.03	4.63	7.62	7.98	6.39	7.535	6.655	201.4	265.19	388.93	424.03	227.03	370.16	381.35	304.24	319.887	320.695	0.360599	-0.297065	0.608313
108169098	Gm46934	4.8	5.14	0.55	2.27	0.73	2.09	0.98	1.45	3.19	1.3125	1.99	2.29	0.33	1.4	0.45	1.29	0.63	0.91	1.5025	0.82	42.73	56.33	9.35	41.13	13.97	39.08	18.79	27.03	37.385	24.7175	0.115629	-1.04153	0.324387
108169100	Pramel45	0	0	0.11	0	0	0	0	0	0.0275	0	0	0	0.06	0	0	0	0	0	0.015	0	0	0	1.78	0	0	0	0	0	0.445	0	0.759283	-1.08284	0.889536
108169101	Gm46935	1.43	0.3	0	0.07	0	0	0	0	0.45	0	0.59	0.13	0	0.04	0	0	0	0	0.19	0	12.76	3.26	0	1.24	0	0	0	0	4.315	0	0.0210028	-4.99848	0.11555
108169117	Gm6272	0	0	0	0	1.17	0	0	1.26	0	0.6075	0	0	0	0	0.72	0	0	0.79	0	0.3775	0	0	0	0	1	0	0	1	0	0.5	0.763136	1.06415	0.890134
108169152	Gm46965	0	0	0	0	0.05	0.02	0	0.02	0	0.0225	0	0	0	0	0.03	0.01	0	0.01	0	0.0125	0	0	0	0	3	1	0	1	0	1.25	0.433639	2.3371	0.673316
108169197	Gm10420	0	0	4	3.8	3.34	6.42	4.81	5.1	1.95	4.9175	0	0	2.35	2.35	2.07	3.95	3.07	3.2	1.175	3.0725	0	0	39.52	40.2	37.11	69.83	53.42	55.24	19.93	53.9	0.253553	1.28698	0.501566
108645	Mat2b	1967.5	1794.44	2821.51	2840.2	2787.26	3470.43	3167.85	3159.97	2355.91	3146.38	816.27	798.09	1656.67	1753.2	1725.89	2139.07	2022.19	1978.74	1256.06	1966.47	23765	26858	63785	69089	71034	87321	81267	79112	45874.2	79683.5	0.134071	0.523835	0.35372
108652	Slc35b3	0.16	1.09	41.28	47.3	81.72	78.1	101.93	88.34	22.4575	87.5225	0.07	0.49	24.24	29.2	50.6	48.14	65.07	55.32	13.5	54.7825	2	14	906	1117	1990	1926	2512	2136	509.75	2141	0.0846997	1.92943	0.271184
108653	Rimklb	301.18	253.45	73.77	47.49	42.21	37.76	41.46	39.33	168.972	40.19	124.95	112.72	43.31	29.31	26.13	23.28	26.46	24.63	77.5725	25.125	8262.97	8525.3	3879.33	2735.18	2603.82	2294.37	2549.93	2366.02	5850.69	2453.53	0.000563	-1.7164	0.0129769
108654	Fam210a	11.43	9.05	8.98	10.16	13.45	12.63	11.01	12.49	9.905	12.395	4.74	4.02	5.27	6.27	8.33	7.79	7.03	7.82	5.075	7.7425	762.95	744	1132	1386	1920.81	1783.97	1580.87	1754.96	1006.24	1760.15	0.0282175	0.479302	0.139689
108655	Foxp1	3.11	2.87	0.7	1.14	1.34	1.18	0.83	1.11	1.955	1.115	1.29	1.28	0.41	0.7	0.83	0.73	0.53	0.69	0.92	0.695	170.95	197.87	67	117	157.72	126	99	122.41	138.205	126.282	0.214247	-0.580211	0.456535
108657	Rnpepl1	5.43	3.57	0.95	3.26	3.93	1.85	2.03	2.67	3.3025	2.62	2.25	1.59	0.56	2.01	2.43	1.14	1.29	1.67	1.6025	1.6325	110	88	36	134	168	78	87	112	92	111.25	0.785189	-0.134216	0.90001
108660	Rnf187	322.81	289.8	47.63	75.72	37.17	33.1	41.27	37.09	183.99	37.1575	133.92	128.89	27.97	46.74	23.02	20.4	26.34	23.22	84.38	23.245	3944	4361	1102	1887	971	852	1082	950	2823.5	963.75	0.000158	-2.01377	0.00557087
108664	Atp6v1h	179.22	157.12	214.23	165.38	154.83	176.38	193.11	172.64	178.988	174.24	74.35	69.88	125.79	102.09	95.87	108.72	123.27	108.1	93.0275	108.99	2311	2516	5189	4333	4256	4785	5338	4650	3587.25	4757.25	0.699456	0.111019	0.86778
108670	Epsti1	16.33	18.86	114.47	85.74	92.58	84.49	84.16	79.72	58.85	85.2375	6.77	8.39	67.21	52.93	57.32	52.08	53.73	49.92	33.825	53.2625	175	264	2234	1790	2210	1927	1949	1835	1115.75	1980.25	0.339159	0.629423	0.588176
108671	Dnajc9	78.39	60.25	58.97	58.47	65.98	62.89	43.46	54.93	64.02	56.815	32.52	26.8	34.62	36.09	40.85	38.76	27.74	34.4	32.5075	35.4375	787	745	1122	1197	1416	1329	936	1155	962.75	1209	0.939008	-0.0163398	0.963268
108672	Zdhhc15	0	0	0.07	0.12	0.31	0.06	0.06	0.07	0.0475	0.125	0	0	0.04	0.08	0.19	0.04	0.04	0.04	0.03	0.0775	0	0	2	4	12	5	4	5	1.5	6.5	0.116545	1.84591	0.325886
108673	Ccdc86	16.16	13.12	9.91	9.73	10.28	13.68	8.79	11.36	12.23	11.0275	6.7	5.83	5.82	6	6.37	8.43	5.61	7.11	6.0875	6.88	319	319	370	391.84	434	569.97	372.85	470.92	349.96	461.935	0.87519	0.0372373	0.953172
108679	Cops8	446.77	563.67	365.54	435.1	268.78	534.08	392.2	422.12	452.77	404.295	185.36	250.69	214.63	268.58	166.43	329.19	250.36	264.33	229.815	252.577	5133	7985	7764	10005	6300	12763	9462	9977	7721.75	9625.5	0.966831	-0.0136572	0.979694
108682	Gpt2	27.12	23.02	10.07	6.08	8.21	6.01	6.93	6.58	16.5725	6.9325	11.25	10.24	5.91	3.75	5.08	3.7	4.42	4.12	7.7875	4.33	772	788	516	331	460	347	392	367	601.75	391.5	0.0135202	-1.05877	0.0890095
108686	Ccdc88a	49.74	37.17	12.91	5.09	8.72	4.41	4.58	5.57	26.2275	5.82	20.64	16.53	7.58	3.14	5.4	2.72	2.92	3.49	11.9725	3.6325	2695	2525	1373	576	1049	507	546	653	1792.25	688.75	0.000934	-1.86849	0.0178264
108687	Edem2	19.9	19.31	85	117.53	76.47	133.31	109.99	109.8	60.435	107.392	8.26	8.59	49.91	72.55	47.35	82.17	70.21	68.75	34.8275	67.12	272	344	2160	3400	2011	3934	3245	3172	1544	3090.5	0.22627	0.817155	0.470111
108689	Stn1	1.74	4.89	3.41	5.72	3.67	8.74	4.94	5.91	3.94	5.815	0.72	2.18	2	3.53	2.27	5.39	3.15	3.7	2.1075	3.6275	19	68	71	131	95	221	120	148	72.25	146	0.162024	0.730641	0.391872
108699	Chn1	96.53	79.12	90.33	84.68	69.93	69.71	74.72	71.28	87.665	71.41	40.05	35.19	53.04	52.27	43.3	42.96	47.7	44.63	45.1375	44.6475	2418	2431	4209	4302	3600	3652	3957	3679	3340	3722	0.512323	-0.155849	0.736007
108705	Pttg1ip	17.71	6.47	100.43	139.16	141.97	133.36	130.06	135.02	65.9425	135.102	7.35	2.88	58.97	85.9	87.91	82.2	83.02	84.55	38.775	84.42	269	121	2886	4312	4610	4271	4241	4303	1897	4356.25	0.203832	1.02524	0.44403
108707	Fam207a	2.13	1.37	2.33	0.92	1.21	0.62	0.94	0.86	1.6875	0.9075	0.88	0.61	1.37	0.57	0.75	0.38	0.6	0.54	0.8575	0.5675	36	30	69	30	42	22	33	30	41.25	31.75	0.101545	-0.718641	0.30079
108723	Card11	0.4	0.09	0.1	0.16	0.08	0.05	0.03	0.05	0.1875	0.0525	0.17	0.04	0.06	0.1	0.05	0.03	0.02	0.03	0.0925	0.0325	11	3	5	9	5	3	2	3	7	3.25	0.0759218	-1.50036	0.254818
108735	Sft2d2	2.1	0.84	2.1	1.71	2.75	2.58	2.04	2.59	1.6875	2.49	0.87	0.37	1.23	1.05	1.7	1.59	1.3	1.62	0.88	1.5525	79	39	149	131	221	205	165	205	99.5	199	0.0675443	0.696348	0.237478
108737	Oxsr1	1.98	0.99	0.27	0.25	0.65	0.35	0.28	0.25	0.8725	0.3825	0.82	0.44	0.16	0.16	0.41	0.22	0.18	0.16	0.395	0.2425	63	43	22.72	20.99	60	36	28.88	27	37.4275	37.97	0.43673	-0.453119	0.675888
108755	Lyrm2	2	1.01	0.33	1.1	3.05	1.13	1.63	1.79	1.11	1.9	0.83	0.45	0.19	0.68	1.89	0.7	1.04	1.12	0.5375	1.1875	16	10.01	5	18	52.24	19	28.07	30.02	12.2525	32.3325	0.0875286	0.999683	0.276675
108760	Galnt16	0.8	1.95	1.21	1.25	1.6	1.43	1.33	1.72	1.3025	1.52	0.33	0.87	0.71	0.77	0.99	0.88	0.85	1.08	0.67	0.95	21	63	60	67	90	79	75	95	52.75	84.75	0.367307	0.35293	0.615
108767	Pnrc1	2263.23	1556.02	73.18	71.76	35.61	32.3	38.89	32.96	991.048	34.94	938.96	692.05	42.97	44.3	22.05	19.91	24.82	20.64	429.57	21.855	27453	23246	1683	1776	923	826	1012	839	13539.5	900	1.79e-07	-4.45614	3.3e-05
108797	Mex3b	3.22	3.62	1.63	1.38	2.37	1.28	1.31	1.85	2.4625	1.7025	1.34	1.61	0.96	0.85	1.47	0.79	0.84	1.16	1.19	1.065	73	101	70	64	115	61	64	88	77	82	0.411942	-0.319146	0.654391
108800	Ston2	44.53	41.88	11.07	10.42	10.57	13.91	8.8	12.01	26.975	11.3225	18.48	18.63	6.5	6.43	6.54	8.58	5.62	7.52	12.51	7.065	3043.95	3528.11	1429	1454.04	1543.27	2011	1293.05	1728	2363.78	1643.83	0.0364309	-0.983761	0.163446
108802	Calr4	93.69	66.7	42.15	21.63	15.33	17.7	14.98	14.36	56.0425	15.5925	38.87	29.66	24.75	13.35	9.49	10.91	9.56	8.99	26.6575	9.7375	1152	1022	988	547	403	460	392	373	927.25	407	2.29e-05	-1.60147	0.00149096
108811	Ccdc122	3.62	4.47	49.62	39.24	82.28	53.37	55.05	61.41	24.2375	63.0275	1.5	1.99	29.13	24.22	50.95	32.89	35.14	38.46	14.21	39.36	32	43	708	600	1313	849	883	964	345.75	1002.25	0.085091	1.34904	0.271963
108812	Flacc1	11.61	13.96	4.58	7.89	6.64	10.31	7.01	7.07	9.51	7.7575	4.82	6.21	2.69	4.87	4.11	6.35	4.48	4.43	4.6475	4.8425	212	314	158	294	259	397	275	271	244.5	300.5	0.81236	-0.088308	0.91686
108829	Jmjd1c	9.39	4.86	5.75	5.67	8.82	7.48	7.34	9.21	6.4175	8.2125	3.9	2.16	3.38	3.5	5.46	4.61	4.69	5.77	3.235	5.1325	1223.24	731.96	2468.2	2568.97	4208.76	3556.1	3564.69	4398.57	1748.09	3932.03	0.0163355	0.883706	0.099755
108832	Tmem74b	0	0	0.01	0.01	0.02	0	0.02	0.02	0.005	0.015	0	0	0.01	0.01	0.01	0	0.01	0.01	0.005	0.0075	0	0	1	1	2.01	0	2.02	2.01	0.5	1.51	0.517305	1.27815	0.740025
108837	Ibtk	452.17	369.48	144.32	73.88	118.97	56.99	59.74	72.75	259.962	77.1125	187.59	164.33	84.74	45.61	73.67	35.12	38.13	45.56	120.567	48.12	17446	17472	10289	5704	9597	4616	4829	5787	12727.8	6207.25	0.00259627	-1.50848	0.0326146
108841	Rdh13	0.4	0.89	0.34	1.32	0.9	0.79	0.92	0.62	0.7375	0.8075	0.17	0.4	0.2	0.82	0.56	0.48	0.59	0.39	0.3975	0.505	8	23	13	53	38	32	38	25	24.25	33.25	0.784006	0.161304	0.89944
108853	Mtrf1l	0.41	0	0.12	0.23	0.55	0.64	0.3	0.42	0.19	0.4775	0.17	0	0.07	0.14	0.34	0.39	0.19	0.26	0.095	0.295	7	0	4	8	20	23	11	15	4.75	17.25	0.0506932	1.50807	0.199784
108857	Ankhd1	2.94	3.28	1.37	1.59	2.11	2.05	0.99	1.8	2.295	1.7375	1.22	1.46	0.81	0.98	1.31	1.26	0.63	1.13	1.1175	1.0825	167	229	147	184	256	246	121	215	181.75	209.5	0.568859	-0.205044	0.779557
108888	Atad3a	10.95	4.21	13.1	11.49	14.35	9.87	11.01	12.51	9.9375	11.935	4.54	1.87	7.69	7.09	8.89	6.08	7.03	7.84	5.2975	7.46	171	81	387	366	479	325	369	410	251.25	395.75	0.385929	0.377589	0.632018
108897	Aif1l	0	0	0	0	2.24	0.56	0.05	0.74	0	0.8975	0	0	0	0	1.39	0.35	0.03	0.46	0	0.5575	0	0	0	0	93	23	2	30	0	37	1.17e-06	7.21896	0.000155
108899	2700081O15Rik	0.84	0.22	0	0	0.39	0.02	0.11	0.07	0.265	0.1475	0.35	0.1	0	0	0.24	0.01	0.07	0.05	0.1125	0.0925	23	7	0	0	22	1	6	4	7.5	8.25	0.739688	-0.485819	0.889536
108900	Fam72a	4.76	4.67	77.16	67.53	61.86	61.73	62.24	61.71	38.53	61.885	1.97	2.08	45.3	41.68	38.3	38.05	39.73	38.64	22.7575	38.68	47.16	51	1207	1134	1079	1066	1100	1058.42	609.79	1075.86	0.433809	0.652767	0.673466
108902	B4gat1	5.12	1.76	3.77	4.37	3.26	5.37	2.53	3.77	3.755	3.7325	2.12	0.78	2.21	2.7	2.02	3.31	1.61	2.36	1.9525	2.325	66	28	92	115	90	146	70	102	75.25	102	0.773262	0.126776	0.892124
108903	Tbcd	1.19	0.39	0.49	0.59	1.85	1.63	0.85	1.27	0.665	1.4	0.5	0.17	0.29	0.37	1.15	1.01	0.54	0.79	0.3325	0.8725	30.87	12.4	21.91	27.74	64.13	73.64	36.34	53.77	23.23	56.97	0.0327824	0.948817	0.153366
108907	Nusap1	205.57	266.57	187.7	138.84	143.01	189.92	135.13	150.87	199.67	154.732	85.29	118.56	110.21	85.7	88.55	117.06	86.26	94.47	99.94	96.585	3984	6366	6874	5493.92	5933.99	7777.99	5629.97	6148.98	5679.48	6372.73	0.475462	-0.189753	0.707764
108909	Aida	215.15	190.85	43.69	42.31	43.02	47.8	40.72	42.02	123	43.39	89.26	84.88	25.65	26.12	26.64	29.46	26	26.31	56.4775	27.1025	4688.63	5122.87	1799.64	1881.6	2004.4	2198.6	1906.39	1923.74	3373.18	2008.28	0.0153287	-1.21623	0.0958624
108911	Rcc2	40.11	36.02	38.09	38.34	42.21	49.39	39.23	44.08	38.14	43.7275	16.64	16.02	22.36	23.66	26.14	30.44	25.04	27.6	19.67	27.305	1037	1139	1802	1968	2258	2639	2111	2328	1486.5	2334	0.149229	0.331074	0.374518
108912	Cdca2	4.02	1.88	15.74	22.22	12.32	34.75	17.19	23.15	10.965	21.8525	1.67	0.84	9.24	13.72	7.63	21.42	10.97	14.5	6.3675	13.63	99	46	649	927	612	1488	783	1020	430.25	975.75	0.177683	0.991759	0.413295
108927	Lhfp	17.85	10.39	9.39	3.73	4.09	10.22	3.33	6.32	10.34	5.99	7.4	4.62	5.51	2.3	2.53	6.3	2.13	3.96	4.9575	3.73	237	170	236	101	116	286	95	176	186	168.25	0.258329	-0.554081	0.506868
108934	Smim13	2.58	1.26	0.65	1.62	2.11	0.86	1.56	1.4	1.5275	1.4825	1.07	0.56	0.38	1	1.3	0.53	0.99	0.88	0.7525	0.925	78	47	37	100	136	55	101	89	65.5	95.25	0.719405	0.16786	0.883208
108937	Rnf169	7.12	7.23	3.07	2.5	3.21	2.95	2.57	2.87	4.98	2.9	2.96	3.22	1.8	1.54	1.99	1.82	1.64	1.8	2.38	1.8125	362	445	293	256	342.18	311.34	276.93	301.31	339	307.94	0.112776	-0.557664	0.318964
108943	Trmt10a	0.26	0.37	0.42	0.51	1.09	1.05	0.86	0.83	0.39	0.9575	0.11	0.17	0.25	0.32	0.67	0.65	0.55	0.52	0.2125	0.5975	7	11	17	21	54	49.04	39	40.05	14	45.5225	0.00117571	1.37768	0.0200846
108946	Zzz3	75.2	59.54	21.87	11.13	22.07	13.05	13.8	14.99	41.935	15.9775	31.2	26.48	12.84	6.87	13.67	8.04	8.81	9.39	19.3475	9.9775	1780	1715	871	482	976	587	596	656	1212	703.75	0.0160621	-1.26438	0.0986094
108954	Ppp1r15b	1.63	0.32	3.55	5.05	12.5	6.04	8	8.18	2.6375	8.68	0.68	0.14	2.09	3.12	7.74	3.72	5.11	5.12	1.5075	5.4225	62	15	255	392	1016	485	654	654	181	702.25	0.0146708	1.74154	0.0933448
108956	Apol7c	0	0.06	0.29	0.19	0.04	0.04	0.18	0	0.135	0.065	0	0.03	0.17	0.12	0.02	0.02	0.11	0	0.08	0.0375	0	1	7	5	1	1	5	0	3.25	1.75	0.491269	-1.04258	0.71981
108958	Miga2	0.09	0	0.05	0	0.3	0.22	0.13	0.13	0.035	0.195	0.04	0	0.03	0	0.19	0.14	0.08	0.08	0.0175	0.1225	2	0	2	0	14	10	6	6	1	9	0.0136087	2.7812	0.0892405
108960	Irak2	0.2	0.54	0	0	0.52	0.36	0.16	0.29	0.185	0.3325	0.08	0.24	0	0	0.32	0.22	0.1	0.18	0.08	0.205	4	14	0	0	21.97	16	7.01	12	4.5	14.245	0.363444	1.08005	0.611036
108961	E2f8	11.87	10	3.34	2.7	2.81	3.62	3.38	3.49	6.9775	3.325	4.92	4.45	1.96	1.67	1.74	2.23	2.16	2.19	3.25	2.08	284	298	146	131	146	184	168	175	214.75	168.25	0.0836736	-0.793697	0.269098
108978	4930555G01Rik	2.49	2.6	6.09	1.68	0.39	0.71	0.75	0.59	3.215	0.61	1.03	1.16	3.57	1.04	0.24	0.44	0.48	0.37	1.7	0.3825	32.66	42.05	151.09	45	11	19.53	21	16.32	67.7	16.9625	6.41e-05	-2.27758	0.00297886
108989	Tpr	71.89	44.75	27.64	15.42	21.64	12.64	13.15	14.62	39.925	15.5125	29.83	19.9	16.23	9.52	13.4	7.79	8.4	9.16	18.87	9.6875	3732.68	2861.34	2708.56	1635	2403.83	1387.25	1468.17	1597.28	2734.39	1714.13	0.00624845	-1.10916	0.0557538
108995	Tbc1d10c	0.09	0	0	0	0.04	0	0.04	0.04	0.0225	0.03	0.04	0	0	0	0.03	0	0.03	0.03	0.01	0.0225	1	0	0	0	1	0	1	1	0.25	0.75	0.713462	0.954327	0.878834
109006	Ciapin1	27.8	27.3	139.66	139.25	115.56	171.11	157.85	156.82	83.5025	150.335	11.53	12.14	82	85.96	71.56	105.47	100.77	98.2	47.9075	94	354	453	3182	3350	2906	4247	3991	3862	1834.75	3751.5	0.186021	0.840063	0.422914
109019	Nabp1	7.41	4.12	3.92	2.33	2.73	1.33	2.56	2.52	4.445	2.285	3.07	1.83	2.3	1.44	1.69	0.82	1.64	1.58	2.16	1.4325	127	87	114	88	97	49	95	84	104	81.25	0.05861	-0.734696	0.218389
109032	Sp110	169.61	167.6	277.8	339.41	153.39	323.65	201.64	231.25	238.605	227.482	70.37	74.54	163.11	209.51	94.98	199.49	128.71	144.8	129.382	141.995	1969.61	2430.67	6277.99	8220.38	3904.88	7925.91	5158.97	5724.94	4724.66	5678.68	0.978547	0.0121134	0.987573
109042	Cavin3	0.17	0	0	0.09	1.95	0.5	0.81	1.33	0.065	1.1475	0.07	0	0	0.05	1.21	0.31	0.52	0.83	0.03	0.7175	1	0	0	1	24	6	10	16	0.5	14	0.000456	4.42949	0.011515
109052	Krt75	0	0	0	0	0.02	0.04	0	0	0	0.015	0	0	0	0	0.01	0.03	0	0	0	0.01	0	0	0	0	1	2	0	0	0	0.75	0.6431	1.61625	0.82663
109054	Pfdn4	185.21	164.99	2125.35	1284.08	1399.79	1136.6	1314.27	1207.28	939.908	1264.48	76.84	73.38	1247.92	792.64	866.76	700.57	838.96	755.98	547.695	790.567	875	962	19207	12410	14212	11282	13331	11933	8363.5	12689.5	0.585933	0.425958	0.790345
109065	Dnaaf2	1.66	0.51	0	0.44	0.31	0.57	0.35	0.57	0.6525	0.45	0.69	0.22	0	0.27	0.19	0.35	0.22	0.36	0.295	0.28	36	14	0	20	15	27	17	27	17.5	21.5	0.85532	-0.167263	0.942318
109075	Exosc4	1.52	1.09	7.24	10.37	6.5	8.68	7.73	6.97	5.055	7.47	0.63	0.49	4.25	6.4	4.02	5.35	4.93	4.37	2.9425	4.6675	17	15	153	236	155	204	185	163	105.25	176.75	0.436606	0.565555	0.675868
109077	Ints5	7.29	8.94	3.3	3.78	4.21	5.41	4.33	5.42	5.8275	4.8425	3.03	3.98	1.94	2.33	2.6	3.34	2.77	3.39	2.82	3.025	159	240	136	168	196	249	203	248	175.75	224	0.895588	-0.0463686	0.953172
109079	Sephs1	4.58	2.08	1.76	2.54	2.61	1.74	2.1	1.88	2.74	2.0825	1.9	0.92	1.03	1.57	1.62	1.08	1.34	1.17	1.355	1.3025	159	90	111	174	183	125	149	133	133.5	147.5	0.513437	-0.224087	0.736731
109082	Fbxw17	1.15	1.12	2.83	2.8	1.56	4.94	2.59	3.32	1.975	3.1025	0.48	0.5	1.66	1.73	0.97	3.05	1.65	2.08	1.0925	1.9375	13	15	63	66	37	119	62	80	39.25	74.5	0.249812	0.687004	0.497378
109093	Rars2	1.78	2.8	4.65	5.34	8.94	5.04	4.92	5.45	3.6425	6.0875	0.74	1.24	2.73	3.29	5.54	3.11	3.14	3.41	2	3.8	22	42	111	135	237	132	128	141	77.5	159.5	0.124167	0.774008	0.33817
109095	Rbm15b	15.94	14.21	10.63	6.58	9.85	5.92	7.4	6.83	11.84	7.5	6.61	6.32	6.24	4.06	6.1	3.65	4.73	4.28	5.8075	4.69	669	735	843	564	884	525	668	603	702.75	670	0.139106	-0.449456	0.360433
109108	Slc30a9	5.27	5.15	3.99	7.71	7.61	9.99	7.16	8.19	5.53	8.2375	2.19	2.29	2.34	4.76	4.71	6.16	4.57	5.13	2.895	5.1425	119	143	170	356	368	477	348	389	197	395.5	0.0485643	0.700199	0.195154
109113	Uhrf2	1.11	1.08	0.48	0.98	1.68	0.89	0.92	0.98	0.9125	1.1175	0.46	0.48	0.28	0.61	1.04	0.55	0.59	0.61	0.4575	0.6975	26	31	21	47	84	44	46	48	31.25	55.5	0.276432	0.459769	0.526648
109115	Supt3	3	0.95	10.4	8.94	9.47	17.44	8.73	11.07	5.8225	11.6775	1.25	0.42	6.11	5.52	5.87	10.75	5.57	6.93	3.325	7.28	26	10	180	166	184	330	170	210	95.5	223.5	0.150502	1.02099	0.376605
109129	Mmadhc	41.24	34.56	144.31	193.37	178.55	216	198.86	193.73	103.37	196.785	17.11	15.37	84.73	119.36	110.56	133.14	126.94	121.31	59.1425	122.987	363	383	2403	3504	3298	4020	3762	3570	1663.25	3662.5	0.13306	0.941819	0.352062
109135	Plekha5	62	48.18	21.69	17.51	21.67	13.52	14.98	16.22	37.345	16.5975	25.72	21.43	12.74	10.81	13.42	8.33	9.56	10.16	17.675	10.3675	2033	1945	1342	1170	1514	943	1059	1120	1622.5	1159	0.0160222	-0.916989	0.0984792
109136	Mmaa	0.25	0.35	2.26	2.72	2.18	2.64	2.42	2.48	1.395	2.43	0.11	0.15	1.33	1.68	1.35	1.63	1.54	1.55	0.8175	1.5175	9	16	153	196	162	196	183	186	93.5	181.75	0.300851	0.779868	0.552091
109145	Gins4	218.72	176.6	98.15	121.16	70.13	215.72	121.72	140.3	153.657	136.968	90.74	78.54	57.63	74.79	43.43	132.96	77.7	87.85	75.425	85.485	1783	1773	1518	2013	1222	3697	2127	2392	1771.75	2359.5	0.911663	0.0444292	0.953172
109151	Chd9	13.87	13.39	9.55	9.61	10.99	6.85	7.03	7.77	11.605	8.16	5.75	5.96	5.61	5.93	6.81	4.23	4.49	4.87	5.8125	5.1	1165.31	1340.38	1632.96	1642.47	1932.38	1354.73	1429.77	1556.95	1445.28	1568.46	0.253198	-0.235591	0.501296
109154	Mlec	1.43	0.48	3.3	3.57	6.44	3.94	4.34	5.14	2.195	4.965	0.59	0.21	1.94	2.2	3.99	2.43	2.77	3.22	1.235	3.1025	58	24	253	296	559	338	379	439	157.75	428.75	0.0502628	1.21741	0.198812
109161	Ube2q2	55.2	30.93	15.41	18.98	18.8	10.8	11.77	13.21	30.13	13.645	22.9	13.76	9.05	11.71	11.64	6.65	7.51	8.27	14.355	8.5175	1062	730	550	744	750	429	483	519	771.5	545.25	0.0150044	-0.924595	0.0944507
109168	Atl3	1.37	0.7	4.3	5.32	9.74	4.33	5.64	6.53	2.9225	6.56	0.57	0.31	2.53	3.29	6.03	2.67	3.6	4.09	1.675	4.0975	60	34	353	472	904	395	525	597	229.75	605.25	0.080407	1.18289	0.263295
109169	Igip	0	0.36	0.12	0	0.68	0.1	0.03	0	0.12	0.2025	0	0.16	0.07	0	0.42	0.06	0.02	0	0.0575	0.125	0	3.69	1.9	0	11.97	1.73	0.58	0	1.3975	3.57	0.62707	1.05241	0.816013
109181	Trip11	50.53	36.93	20.22	9.35	12.72	10.31	7.17	9.48	29.2575	9.92	20.96	16.42	11.87	5.77	7.87	6.36	4.58	5.93	13.755	6.185	2744	2669	2319	1168	1710	1226	955	1230	2225	1280.25	0.00277369	-1.23575	0.033831
109205	Sobp	0.92	0.53	0.5	0.58	1.18	0.39	0.43	0.4	0.6325	0.6	0.38	0.24	0.3	0.36	0.73	0.24	0.27	0.25	0.32	0.3725	31	22	33	40	88	29	32.99	29	31.5	44.7475	0.801935	0.123092	0.910461
109212	Pimreg	0	0	0	0	0.07	0	0	0.05	0	0.03	0	0	0	0	0.04	0	0	0.03	0	0.0175	0	0	0	0	1	0	0	1	0	0.5	0.763136	1.06415	0.890134
109218	Tmem139	0	0	0	0	0.35	0.1	0.21	0.07	0	0.1825	0	0	0	0	0.22	0.06	0.14	0.05	0	0.1175	0	0	0	0	5	2	3	1	0	2.75	0.072458	3.52728	0.247924
109222	Rarres1	0	0	0	0.06	0.06	0	0	0.06	0.015	0.03	0	0	0	0.04	0.03	0	0	0.04	0.01	0.0175	0	0	0	1	1	0	0	1	0.25	0.5	0.921129	0.342935	0.953821
109225	Ms4a7	0.5	0	0	0	9.91	0	1.64	2.78	0.125	3.5825	0.21	0	0	0	6.13	0	1.05	1.74	0.0525	2.23	4	0	0	0	168	0	28	46	1	60.5	0.0283323	5.28867	0.140069
109229	Fam118b	19.98	25.95	24.29	35.26	22.12	37.13	28.32	28.35	26.37	28.98	8.29	11.54	14.26	21.77	13.7	22.88	18.07	17.75	13.965	18.1	222	344	487	734	486	797	635	616	446.75	633.5	0.552016	0.216062	0.766708
109232	Sccpdh	0.33	0	0	0.12	2.23	0.95	0.54	1.18	0.1125	1.225	0.14	0	0	0.08	1.38	0.59	0.34	0.74	0.055	0.7625	4	0	0	3	59	25	14	30	1.75	32	4.9e-05	3.77121	0.00251031
109241	Mbd5	83.61	105.81	10.73	9.27	6.69	13.63	7.04	10.03	52.355	9.3475	34.69	47.06	6.3	5.73	4.14	8.4	4.5	6.28	23.445	5.83	4113	6415	1025	953	696.14	1449	776	1072.89	3126.5	998.508	0.00170049	-2.15512	0.0249694
109242	Kif24	22.66	19.55	15.09	14.54	17.42	16.92	14.11	16.01	17.96	16.115	9.4	8.7	8.86	8.98	10.79	10.43	9.01	10.03	8.985	10.065	994.96	1053.86	1251.17	1302.02	1632.42	1582.04	1327.73	1475.98	1150.5	1504.54	0.865442	0.0299758	0.948693
109245	Lrrc39	0	0.07	0.04	0	0.18	0	0	0.07	0.0275	0.0625	0	0.03	0.03	0	0.11	0	0	0.04	0.015	0.0375	0	1	1	0	5.13	0	0	2.1	0.5	1.8075	0.547213	1.37119	0.763639
109246	Tspan9	14.88	15.17	44.99	45.21	51.76	41.13	43.54	45.45	30.0625	45.47	6.18	6.75	26.41	27.91	32.05	25.35	27.79	28.46	16.8125	28.4125	394	508	2198	2418	2844	2278	2428	2479	1379.5	2507.25	0.224316	0.633298	0.468433
109254	Adtrp	5.82	3.98	36.4	46.45	37	37.57	46.34	39.89	23.1625	40.2	2.41	1.77	21.37	28.67	22.91	23.15	29.58	24.98	13.555	25.155	97	80	903	1201	1161	1068	1247	1084	570.25	1140	0.249652	0.818106	0.497329
109263	Rlf	8.47	7.83	1.78	2.36	3.29	2.3	1.69	2.21	5.11	2.3725	3.51	3.48	1.04	1.46	2.04	1.42	1.08	1.38	2.3725	1.48	365	412	143	205	303	207	155	200	281.25	216.25	0.0812389	-0.849306	0.264537
109264	Me3	0.98	0.25	1.42	0.29	0.88	0.31	0.55	0.47	0.735	0.5525	0.41	0.11	0.83	0.18	0.55	0.19	0.35	0.3	0.3825	0.3475	18.99	6	52.07	11.67	39.6	12.64	22.79	20.6	22.1825	23.9075	0.762046	-0.211358	0.890134
109267	Ssc4d	24.98	27.42	7.55	3.97	5.55	5.03	3.57	4.38	15.98	4.6325	10.37	12.2	4.44	2.45	3.44	3.1	2.28	2.74	7.365	2.89	449	606	256	145	212	191	138	166	364	176.75	0.00412628	-1.51762	0.0428757
109270	Prr5	51.15	58.01	17.29	12.56	5.58	17.61	8.98	12.27	34.7525	11.11	21.22	25.8	10.15	7.76	3.46	10.85	5.73	7.68	16.2325	6.93	599.99	830	381	306	145	442	231	304	529.247	280.5	0.0101935	-1.35443	0.0753505
109272	Mybpc1	0	0	0	0	0	0.02	0	0.05	0	0.0175	0	0	0	0	0	0.01	0	0.03	0	0.01	0	0	0	0	0	1	0	3	0	1	0.548534	2.07575	0.764362
109275	Actr5	0	0.21	0.41	0.94	0.64	0.43	0.37	0.27	0.39	0.4275	0	0.09	0.24	0.58	0.39	0.27	0.24	0.17	0.2275	0.2675	0	4	9	21	13	8	10	5	8.5	9	0.877395	-0.144824	0.953172
109284	R3hdm4	237.5	231.69	113.63	137.9	111.87	171.45	146.84	150.69	180.18	145.213	98.53	103.05	66.72	85.12	69.27	105.68	93.73	94.36	88.355	90.76	2706	3252	2453	3205	2725	4115	3590	3599	2904	3507.25	0.74131	-0.0992753	0.889536
109294	Prex2	17.66	26.29	45.45	33.38	23.02	17.79	31.76	24.07	30.695	24.16	7.33	11.69	26.69	20.61	14.26	10.97	20.27	15.07	16.58	15.1425	790.01	1448	3838.1	3048.92	2200.95	1681.91	3053.1	2263.96	2281.26	2299.98	0.606719	-0.23393	0.805416
109299	Tmem250-ps	48.37	63.68	29.02	36.48	22.77	23.32	24.58	23.82	44.3875	23.6225	20.07	28.32	17.04	22.52	14.1	14.37	15.69	14.92	21.9875	14.77	774	1255	853	1163	765	787	841	800	1011.25	798.25	0.0164526	-0.707761	0.100226
109305	Orai1	262.42	295.08	37.86	137.61	34.6	104.74	106.61	88.13	183.243	83.52	108.87	131.24	22.23	84.94	21.42	64.56	68.05	55.19	86.82	52.305	3157	4380	842	3319	827	2614	2699	2185	2924.5	2081.25	0.137082	-0.893723	0.357811
109331	Rnf20	52.53	16.71	49.1	25.56	41.35	20.03	29.13	27.44	35.975	29.4875	21.8	7.43	28.83	15.77	25.61	12.34	18.59	17.19	18.4575	18.4325	1470	580	2350	1284	2137	1061	1477	1396	1421	1517.75	0.577196	-0.236831	0.784258
109332	Cdcp1	0.14	0.34	0	0.07	0.08	0.12	0.04	0.08	0.1375	0.08	0.06	0.15	0	0.04	0.05	0.07	0.03	0.05	0.0625	0.05	5	15	0	5	6	9	3	6	6.25	6	0.602073	-0.539519	0.80194
109333	Pkn2	206.87	184.94	52.78	32.25	44.53	34	27.81	34.3	119.21	35.16	85.83	82.25	30.99	19.91	27.57	20.95	17.75	21.48	54.745	21.9375	8771	9658	4225	2792	4037	3046	2534	3059	6361.5	3169	0.00363785	-1.48478	0.0396604
109342	Slc5a10	0	0	0.25	0.59	0.28	0.08	0.09	0.35	0.21	0.2	0	0	0.15	0.36	0.17	0.05	0.05	0.22	0.1275	0.1225	0	0	6.02	15.16	7.63	2.26	2.32	9.24	5.295	5.3625	0.839805	-0.267867	0.932782
109346	Ankrd39	1.48	0.28	0.32	0.47	0.61	0.41	0.8	0.66	0.6375	0.62	0.61	0.13	0.19	0.29	0.38	0.25	0.51	0.41	0.305	0.3875	17	4	7	11	15	10	20	16	9.75	15.25	0.682003	0.268626	0.854375
109349	Fam163b	0	0	0.14	0.05	0.05	0.17	0	0.17	0.0475	0.0975	0	0	0.08	0.03	0.03	0.11	0	0.11	0.0275	0.0625	0	0	5	2	2	7	0	7	1.75	4	0.54479	0.96749	0.76191
109359	Abraxas2	21.18	18.78	5.8	8.7	6.51	9.86	6.38	8.73	13.615	7.87	8.79	8.35	3.4	5.37	4.03	6.08	4.07	5.47	6.4775	4.9125	402	439	208	337	264	395	260	348	346.5	316.75	0.173302	-0.548998	0.407297
109552	Sri	13.04	16.59	11.84	8.82	8	5.48	8.33	6.91	12.5725	7.18	5.41	7.38	6.95	5.44	4.95	3.38	5.32	4.33	6.295	4.495	202	317	351	281	266	180	279	226	287.75	237.75	0.0422583	-0.62071	0.178919
109593	Lmo3	21.86	28.17	11.29	10.55	5.72	10.47	7.9	8.17	17.9675	8.065	9.07	12.53	6.63	6.52	3.54	6.45	5.04	5.12	8.6875	5.0375	598	942	491	371	310	445	370	359	600.5	371	0.00970012	-1.11861	0.0731629
109594	Lmo1	519.5	528.51	1233.17	1515.5	1203.44	1045.96	1222.61	1161.24	949.17	1158.31	215.53	235.06	724.06	935.49	745.18	644.7	780.45	727.16	527.535	724.372	3215	4061	14059	18635	15227	13425	15815	14706	9992.5	14793.2	0.496746	0.336204	0.72414
109620	Dsp	0.65	0.49	0.3	0.12	0.37	0.32	0.15	0.19	0.39	0.2575	0.27	0.22	0.18	0.07	0.23	0.2	0.09	0.12	0.185	0.16	38	40	33	16	52	41	21	27	31.75	35.25	0.576558	-0.288615	0.784258
109624	Cald1	0.04	0	0	0	3.41	0.73	0.67	1.46	0.01	1.5675	0.02	0	0	0	2.11	0.45	0.43	0.91	0.005	0.975	1	0	0	0	202	43	40	85	0.25	92.5	1.57e-10	7.84433	8.25e-08
109637	Upk1a	3.48	3.87	1.09	1.46	1.21	2.09	1.56	1.54	2.475	1.6	1.44	1.72	0.64	0.9	0.75	1.29	1	0.97	1.175	1.0025	27	37	16	23	20	34	26	25	25.75	26.25	0.450774	-0.378322	0.687782
109648	Npy	0	0	0	0	0.19	0	0	0	0	0.0475	0	0	0	0	0.12	0	0	0	0	0.03	0	0	0	0	1	0	0	0	0	0.25	0.918895	0.359834	0.953172
109652	Acy1	0.35	0	0.06	0.79	0.59	0.22	0.54	0.33	0.3	0.42	0.14	0	0.04	0.49	0.37	0.13	0.34	0.21	0.1675	0.2625	3	0	1	14	11	4	10	6	4.5	7.75	0.625801	0.533614	0.815225
109658	Txlna	20.82	14.16	8.2	5.88	7.48	8.9	5.94	8.08	12.265	7.6	8.64	6.3	4.82	3.63	4.63	5.49	3.79	5.06	5.8475	4.7425	657	558	490	380	508	589	401	534	521.25	508	0.195087	-0.45567	0.433759
109660	Ctrl	0	0.34	0	0	0.1	0	0	0	0.085	0.025	0	0.15	0	0	0.06	0	0	0	0.0375	0.015	0	2	0	0	1	0	0	0	0.5	0.25	0.724741	-1.23841	0.885846
109672	Cyb5a	41.39	23.08	80.24	67.51	114	64.72	62.56	78.44	53.055	79.93	17.17	10.27	47.11	41.67	70.59	39.89	39.94	49.12	29.055	49.885	182	125	673	604	1071	595	588	717	396	742.75	0.19203	0.646516	0.430288
109674	Ampd2	8.17	7.16	3.3	3.13	4.71	3.72	2.55	3.62	5.44	3.65	3.39	3.19	1.94	1.93	2.92	2.29	1.63	2.27	2.6125	2.2775	199.15	204	146.85	150.85	222	183.89	125.96	172	175.213	175.963	0.237417	-0.414498	0.4843
109676	Ank2	0.17	0.04	0.02	0.05	0.2	0.1	0.1	0.11	0.07	0.1275	0.07	0.02	0.01	0.03	0.12	0.06	0.07	0.07	0.0325	0.08	16.03	8	6.28	16.6	60.55	29.13	36.56	37.82	11.7275	41.015	0.00732755	1.42653	0.0618401
109685	Hyal3	3.32	3.49	2.35	2.55	1.27	2.71	2.12	1.88	2.9275	1.995	1.38	1.55	1.38	1.58	0.78	1.67	1.35	1.17	1.4725	1.2425	38.03	49.19	51.05	59.6	31.02	65.3	52.06	44.98	49.4675	48.34	0.327408	-0.37558	0.577109
109689	Arrb1	0.36	0.24	0	0	0.3	0.01	0.02	0.17	0.15	0.125	0.15	0.11	0	0	0.18	0.01	0.01	0.11	0.065	0.0775	17	14	0	0	30	1	2	17	7.75	12.5	0.964684	0.0651212	0.978895
109697	Cpa1	218.97	274.69	1018.09	1816.26	1419.01	1823.46	1749.56	1707.4	832.003	1674.86	90.84	122.17	597.78	1121.14	878.66	1123.92	1116.83	1069.16	482.983	1047.14	2121	3277	18693	35869	29382	37171	36347	34629	14990	34382.2	0.143443	1.01543	0.367679
109700	Itga1	0	0	0	0.06	0.21	0.08	0.09	0.05	0.015	0.1075	0	0	0	0.04	0.13	0.05	0.06	0.03	0.01	0.0675	0	0	0	5	18	7	8	4	1.25	9.25	0.0493094	2.63133	0.196649
109711	Actn1	14.76	8.97	26.81	27.83	30.47	29.48	28.21	28.99	19.5925	29.2875	6.12	3.99	15.74	17.18	18.87	18.17	18.01	18.16	10.7575	18.3025	365	274	1253	1408	1611	1544	1497	1511	825	1540.75	0.162979	0.658158	0.393191
109729085	Htd2	0	0.44	0.29	0	0.62	0	0	1.24	0.1825	0.465	0	0.2	0.17	0	0.39	0	0	0.78	0.0925	0.2925	0	8.77	8.78	0	21.35	0	0	41.87	4.3875	15.805	0.395751	1.55741	0.640813
109731	Maob	37.4	41.42	13.79	15.15	10.94	20.29	14.99	15.95	26.94	15.5425	15.52	18.42	8.1	9.35	6.77	12.51	9.57	9.99	12.8475	9.71	582	794	406	481	364	666	501	521	565.75	513	0.175722	-0.550884	0.410622
109754	Cyb5r3	50.84	33.8	14.06	21.64	19.48	24.34	16.57	20.92	30.085	20.3275	21.09	15.03	8.25	13.36	12.06	15.01	10.58	13.1	14.4325	12.6875	1421	1309	595	770	665	1126	710	843	1023.75	836	0.106409	-0.737702	0.309261
109778	Blvra	19.51	24.68	46.72	86.33	70.75	101.36	120.62	97.33	44.31	97.515	8.1	10.98	27.43	53.29	43.81	62.48	76.99	60.95	24.95	61.0575	151	223	595	1162	1010	1418	1731	1363	532.75	1380.5	0.0348311	1.16169	0.158395
109785	Pgm3	1.07	1.52	2.63	3	3.67	2.97	2.9	2.43	2.055	2.9925	0.44	0.68	1.55	1.85	2.27	1.83	1.85	1.52	1.13	1.8675	12.64	22.82	61.81	75.37	109.46	74.12	75.36	64.75	43.16	80.9225	0.199424	0.660199	0.438408
109791	Clps	0	0	0.87	4.11	3.13	1.25	1.57	2.64	1.245	2.1475	0	0	0.51	2.54	1.94	0.77	1	1.65	0.7625	1.34	0	0	4	20	16	6	8	13	6	10.75	0.58636	0.651431	0.790474
109801	Glo1	19.96	23.78	19.96	7.02	32.54	11.69	15.3	16.9	17.68	19.1075	8.28	10.57	11.72	4.33	20.15	7.2	9.76	10.58	8.725	11.9225	244	358	441	175	609	252	328	331	304.5	380	0.871842	-0.0688034	0.952132
109815	Selenos	2.31	0.94	0.08	0.57	9.99	2.47	2.76	5.18	0.975	5.1	0.96	0.42	0.04	0.35	6.19	1.53	1.76	3.25	0.4425	3.1825	16	8	1	8	148	36	41	75	8.25	75	0.000342	2.69545	0.00967488
109821	F11	0	0	0.04	0	0	0	0	0.03	0.01	0.0075	0	0	0.02	0	0	0	0	0.02	0.005	0.005	0	0	1	0	0	0	0	1	0.25	0.25	0.918521	-0.3615	0.953172
109828	C7	0	0.29	0.19	0.13	0.05	0.16	0.08	0.21	0.1525	0.125	0	0.13	0.11	0.08	0.03	0.1	0.05	0.13	0.08	0.0775	0	7	7	5	2	6	3	8	4.75	4.75	0.75689	-0.313726	0.889536
109857	Cbr3	0.44	0	0.08	0	0.76	0.35	0.21	0.14	0.13	0.365	0.18	0	0.05	0	0.47	0.22	0.13	0.09	0.0575	0.2275	3	0	1	0	11	5	3	2	1	5.25	0.160568	1.91808	0.389769
109880	Braf	4.83	3.67	2.32	1.08	2.02	0.85	0.95	1.2	2.975	1.255	2.01	1.63	1.36	0.67	1.25	0.52	0.61	0.75	1.4175	0.7825	319	299	288	146	285	119	136	167	263	176.75	0.023811	-1.00692	0.124977
109889	Mzf1	0.06	0	0	0	0.02	0	0	0	0.015	0.005	0.03	0	0	0	0.01	0	0	0	0.0075	0.0025	3.04	0	0	0	2	0	0	0	0.76	0.5	0.727508	-1.20884	0.887819
109900	Asl	0	1.24	0	0	1.57	0.39	0.9	1.31	0.31	1.0425	0	0.55	0	0	0.97	0.24	0.57	0.82	0.1375	0.65	0	15	0	0	36	9	19	28	3.75	23	0.132805	2.08355	0.351716
109901	Cela1	3.16	0	5.4	4.5	5.55	9.34	3.99	7.34	3.265	6.555	1.31	0	3.17	2.78	3.43	5.76	2.54	4.6	1.815	4.0825	20	0	65	58	75	124	54	97	35.75	87.5	0.217214	1.05237	0.459635
109904	Mcf2	3.52	2.63	1.62	2.32	1.84	2.01	2.25	1.81	2.5225	1.9775	1.46	1.17	0.95	1.43	1.14	1.24	1.43	1.13	1.2525	1.235	94	92	84	132	110	118	133	104	100.5	116.25	0.646954	-0.14072	0.828456
109905	Rap1a	279.18	219.54	271.1	222.3	192.22	183.65	215.3	188.97	248.03	195.035	115.82	97.64	159.18	137.22	119.02	113.19	137.43	118.33	127.465	121.993	4437	4300	8150	7209	6534	6157	7349	6305	6024	6586.25	0.469227	-0.182027	0.70287
109910	Zfp91	90.54	55.6	28.4	17.7	31.68	18.73	16.31	21.38	48.06	22.025	37.56	24.73	16.67	10.92	19.62	11.55	10.41	13.39	22.47	13.7425	3456	2614	2047	1379	2586	1511	1338	1716	2374	1787.75	0.0484285	-0.864931	0.194763
109929	Zbtb25	27.64	4.54	46.15	30.47	28.45	23.8	35.28	31.16	27.2	29.6725	11.47	2.02	27.1	18.81	17.62	14.67	22.52	19.51	14.85	18.58	1982.58	406.97	6154.49	4424.43	4344.09	3600.61	5403.75	4692.25	3242.12	4510.18	0.688292	0.245448	0.858718
109934	Abr	31.12	22.75	12.38	14.08	18.21	20.82	13.98	16.73	20.0825	17.435	12.91	10.12	7.27	8.69	11.27	12.83	8.92	10.48	9.7475	10.875	1090	978	824	1015	1137	1556	1063	1244	976.75	1250	0.904288	-0.0357023	0.953172
109978	Art4	0	0	0.07	0	0	0	0	0	0.0175	0	0	0	0.04	0	0	0	0	0	0.01	0	0	0	2	0	0	0	0	0	0.5	0	0.61985	-1.7492	0.812339
110006	Gusb	0.34	0.35	0.03	0.08	2.77	0.59	0.5	0.94	0.2	1.2	0.14	0.15	0.02	0.05	1.72	0.36	0.32	0.59	0.09	0.7475	14.25	4.68	1	2.91	83.21	23.52	14.72	34.31	5.71	38.94	0.00942623	2.32759	0.0721042
110012	Tpgs1	0	1.2	0.09	1.77	4.99	6.02	4.06	4.88	0.765	4.9875	0	0.53	0.05	1.09	3.09	3.71	2.59	3.05	0.4175	3.11	0	9	1	22	65	77	53	62	8	64.25	0.00170212	2.71957	0.0249694
110033	Kif22	0.84	1.36	26.05	27.17	25.53	27.69	23.04	27.63	13.855	25.9725	0.35	0.61	15.29	16.77	15.81	17.06	14.71	17.3	8.255	16.22	11	22	646	726	716	765	648	761	351.25	722.5	0.345324	0.878123	0.594144
110052	Dek	292.26	147.58	112.81	45.43	69.42	32.24	38.92	42.5	149.52	45.77	121.25	65.64	66.24	28.05	42.99	19.87	24.85	26.62	70.295	28.5825	4941.89	3077.01	3609.46	1567.27	2509.42	1149.55	1413.09	1508.4	3298.91	1645.12	0.00213674	-1.4464	0.0287311
110058	Syt17	1.12	0.71	0.01	0.03	0	0.01	0.03	0.01	0.4675	0.0125	0.47	0.32	0.01	0.02	0	0.01	0.02	0.01	0.205	0.01	18	14	1.01	2	0.02	1	2.92	1.05	8.7525	1.2475	0.00661584	-3.62453	0.0579627
110074	Dut	342.41	475.72	205.01	216.3	217.27	206.37	238.99	221.32	309.86	220.988	142.06	211.58	120.38	133.52	134.54	127.2	152.56	138.59	151.885	138.222	5143	8797	5856	6634	6971	6555	7695	6979	6607.5	7050	0.363691	-0.282574	0.611396
110075	Bmp3	0	0.15	0.01	0.01	0.26	0.01	0.03	0.19	0.0425	0.1225	0	0.07	0.01	0.01	0.16	0.01	0.02	0.12	0.0225	0.0775	0	8	1	1	24	1	3	17	2.5	11.25	0.200008	1.67688	0.439158
110078	Pygb	0.51	1.14	0.76	0.36	0.84	0.59	0.73	0.58	0.6925	0.685	0.21	0.51	0.45	0.22	0.52	0.36	0.46	0.36	0.3475	0.425	13	36	37	19	46	32	40	31	26.25	37.25	0.751431	0.150246	0.889536
110082	Dnah5	0.46	0.44	0.48	0.65	0.55	0.81	0.36	0.46	0.5075	0.545	0.19	0.2	0.28	0.4	0.34	0.5	0.23	0.29	0.2675	0.34	50	58	99	143	129	186	85	105	87.5	126.25	0.578011	0.219304	0.784671
110083	Dnah12	2.29	2.68	1.85	1.58	1.51	0.99	1.01	1.07	2.1	1.145	0.95	1.19	1.09	0.98	0.93	0.61	0.64	0.67	1.0525	0.7125	204	289	308	283	286	183	190	198	271	214.25	0.00858888	-0.702812	0.0681954
110084	Dnah1	0.01	0	0	0	0	0	0	0	0.0025	0	0	0	0	0	0	0	0	0	0	0	1	0	0	0	0	0	0	0	0.25	0	0.759283	-1.08284	0.889536
110094	Phka2	3.22	3.7	1.89	1.32	2	2.94	2.14	2.59	2.5325	2.4175	1.34	1.65	1.11	0.81	1.24	1.81	1.36	1.62	1.2275	1.5075	129.34	131	83.06	69	137.46	138.04	99.01	132	103.1	126.627	0.736421	-0.13781	0.889536
110095	Pygl	3.31	2.9	1	0.16	1.44	0.69	0.58	0.62	1.8425	0.8325	1.37	1.29	0.59	0.1	0.89	0.43	0.37	0.39	0.8375	0.52	61	66	35	6	57	27	23	24	42	32.75	0.234272	-0.860301	0.48049
110109	Nop2	0.23	0.05	0.12	0.14	0.66	0.36	0.05	0.36	0.135	0.3575	0.1	0.02	0.07	0.09	0.41	0.22	0.03	0.23	0.07	0.2225	4	1	4	5	24	13	2	13	3.5	13	0.0842761	1.51564	0.270298
110115	Cyp11b1	0	2.31	0.1	0.57	0.09	0.43	0.75	0.25	0.745	0.38	0	1.03	0.06	0.35	0.06	0.26	0.48	0.15	0.36	0.2375	0	44	3	18	3	14	25	8	16.25	12.5	0.524304	-0.743761	0.745396
110119	Mpi	1.59	0.44	0.48	0.99	1.59	2.48	2	1.4	0.875	1.8675	0.66	0.2	0.28	0.61	0.99	1.53	1.28	0.87	0.4375	1.1675	27.24	8	19	22	43.52	57	47	32	19.06	44.88	0.0747307	0.874929	0.252784
110147	Ehmt2	1.86	0.25	0.29	0.25	0.83	0.46	0.36	0.46	0.6625	0.5275	0.77	0.11	0.17	0.16	0.52	0.28	0.23	0.29	0.3025	0.33	49.28	9.8	15.84	16.75	53.93	30.6	25.03	30.56	22.9175	35.03	0.795238	0.168535	0.906834
110157	Raf1	1298.93	1397.35	289.28	245.41	276.39	272.79	262.13	270.44	807.742	270.438	538.9	621.48	169.85	151.48	171.14	168.14	167.33	169.35	370.428	168.99	24883.7	33500.5	9052.11	8508.37	9275.23	10117.9	9450.48	9460.57	18986.2	9576.03	0.0085139	-1.46665	0.0678638
110168	Gpr18	0	0	0	0.17	0	0	0.38	0	0.0425	0.095	0	0	0	0.11	0	0	0.24	0	0.0275	0.06	0	0	0	3	0	0	7	0	0.75	1.75	0.709713	1.18121	0.875989
110172	Slc35b1	2.49	6.14	106.73	196.17	157.84	264.88	238.26	225.41	77.8825	221.597	1.03	2.73	62.67	121.09	97.74	163.26	152.09	141.15	46.88	138.56	20	61	1632	3225	2722	4488	4116	3796	1234.5	3780.5	0.14494	1.47182	0.369301
110173	Manba	3.55	4.57	70.02	51.73	24	40.74	24.51	31.05	32.4675	30.075	1.47	2.03	41.11	31.93	14.86	25.11	15.65	19.44	19.135	18.765	87	138	3241	2586	1257	2107	1290	1598	1513	1563	0.88706	-0.122191	0.953172
110175	Ggct	1016.8	789.6	2339.33	2091.67	2129.78	2324.89	2202.97	2168.11	1559.35	2206.44	421.85	351.18	1373.56	1291.15	1318.77	1432.99	1406.26	1357.65	859.435	1378.92	6175	5702	33444	31617	34231	35736	34997	33321	19234.5	34571.2	0.242586	0.625034	0.490131
110196	Fdps	1.64	0.78	5.26	10.81	86.86	26.38	75.6	60.24	4.6225	62.27	0.68	0.35	3.09	6.67	53.79	16.26	48.26	37.72	2.6975	39.0075	12	7	73	161	1365	406	1204	932	63.25	976.75	1.14e-06	3.76354	0.000152
110197	Dgkg	0.76	1.23	0.34	0.25	0.57	0.66	0.28	0.38	0.645	0.4725	0.32	0.55	0.2	0.15	0.35	0.41	0.18	0.24	0.305	0.295	24	48	21	17	39	49	26	34	27.5	37	0.992318	-0.00505004	0.996057
110198	Akr7a5	1.48	1.84	1.77	4.78	3.08	10.24	5.28	7.33	2.4675	6.4825	0.61	0.82	1.04	2.95	1.91	6.31	3.37	4.59	1.355	4.045	15	23	34	99	67	219	115	156	42.75	139.25	0.0146825	1.4522	0.0933448
110208	Pgd	1.83	1.41	2.42	4.98	5.74	5.86	5.75	5.48	2.66	5.7075	0.76	0.63	1.42	3.07	3.55	3.61	3.67	3.43	1.47	3.565	26	24	65	144	172	175	175	163	64.75	171.25	0.0246726	1.15921	0.128109
110213	Tmbim6	136.49	135.4	107.53	140.71	179.49	239.28	162.4	193.87	130.032	193.76	56.63	60.22	63.14	86.86	111.14	147.48	103.67	121.4	66.7125	120.922	2106	2580	3140	4430	5920	7777	5377	6270	3064	6336	0.00527865	0.720904	0.0499623
110253	Triobp	54.09	62.21	37.76	50.25	20.87	79.21	44.46	53.87	51.0775	49.6025	22.44	27.67	22.17	31.02	12.92	48.83	28.38	33.73	25.825	30.965	1606.86	2277.38	1332.37	2397	824	5270	2347.87	3144.11	1903.4	2896.49	0.660969	0.238525	0.838622
110257	Hba-a2	0	0	0	0	9.97	0	0	3.51	0	3.37	0	0	0	0	6.17	0	0	2.2	0	2.0925	0	0	0	0	52.97	0	0	17.98	0	17.7375	0.0715818	6.10458	0.246239
110265	Msra	15.61	21.06	15.79	5.65	2.87	4.55	4.17	3.46	14.5275	3.7625	6.47	9.36	9.27	3.49	1.78	2.81	2.66	2.17	7.1475	2.355	98	168	191	71	42	67	55	47	132	52.75	0.000138	-1.69005	0.00506317
110279	Bcr	26.22	18.07	4.54	2.9	4.22	5.61	2.81	4.02	12.9325	4.165	10.88	8.04	2.67	1.79	2.61	3.46	1.79	2.52	5.845	2.595	1000	847	318	209	313	415	212	288	593.5	307	0.0144701	-1.4541	0.0926098
110304	Glra3	0.16	0.13	0.19	0.17	0.08	0.15	0.23	0.17	0.1625	0.1575	0.06	0.06	0.11	0.11	0.05	0.09	0.15	0.11	0.085	0.1	7	7	16	16	8	14	22	16	11.5	15	0.862604	0.10307	0.946485
110310	Krt7	0.1	0.17	0	0.05	0	0	0	0	0.08	0	0.04	0.07	0	0.03	0	0	0	0	0.035	0	1	2	0	1	0	0	0	0	1	0	0.312678	-2.89627	0.564904
110312	Pmch	0	0	0	0.3	0	0	0.14	0	0.075	0.035	0	0	0	0.18	0	0	0.09	0	0.045	0.0225	0	0	0	2.28	0	0	1.15	0	0.57	0.2875	0.772357	-1.0202	0.891416
110323	Cox6b1	74.28	54.18	305.97	404.04	905.22	488.31	593.25	631.87	209.618	654.663	30.82	24.1	179.65	249.41	560.52	300.98	378.7	395.67	120.995	408.967	137	123	1091	1507	3556	1851	2316	2377	714.5	2525	0.0178477	1.61798	0.10508
110326	Tas1r1	0.3	0	0	0.08	0.21	0.18	0.15	0.18	0.095	0.18	0.12	0	0	0.05	0.13	0.11	0.1	0.11	0.0425	0.1125	8	0	0	3	8	7	6	7	2.75	7	0.455664	0.883405	0.690923
110332	Pp2d1	0.51	0.47	0.17	0.68	0.37	0.15	0.59	0.37	0.4575	0.37	0.21	0.21	0.1	0.42	0.23	0.09	0.37	0.23	0.235	0.23	8.18	9.29	5.21	22.09	12.6	5.17	20.19	12.42	11.1925	12.595	0.833959	-0.148879	0.929031
110350	Dync2h1	0.67	0.5	0.84	0.45	0.75	1.52	0.46	0.86	0.615	0.8975	0.28	0.22	0.49	0.28	0.46	0.93	0.3	0.54	0.3175	0.5575	64	60	151	88.68	155	136.57	73.6	123.5	90.92	122.168	0.805501	0.0910861	0.912368
110351	Rap1gap	0.71	0.8	0.08	0.09	0.2	0.09	0.11	0.07	0.42	0.1175	0.3	0.35	0.04	0.06	0.12	0.06	0.07	0.04	0.1875	0.0725	15	21	3	4	9	4	5	3	10.75	5.25	0.0862044	-1.53726	0.274041
110355	Grk2	1.43	1.78	0.99	0.83	1.4	1.25	0.85	1.17	1.2575	1.1675	0.59	0.79	0.58	0.51	0.87	0.77	0.54	0.73	0.6175	0.7275	32	49	42	38	67	59	41	55	40.25	55.5	0.812928	0.0831476	0.917051
110379	Sec13	25.17	19.39	438.72	642.22	479	776.39	710.93	681.7	281.375	662.005	10.44	8.62	257.6	396.43	296.6	478.55	453.82	426.88	168.273	413.962	194	184	6417	10086	7890	12574	11742	10983	4220.25	10797.2	0.198343	1.20836	0.437139
110380	Shroom2	26.34	23.42	29.17	20.97	34.89	24.66	22.99	27.38	24.975	27.48	10.93	10.42	17.13	12.95	21.6	15.2	14.67	17.15	12.8575	17.155	934	972	1616	1268	2180	1574	1443	1699	1197.5	1724	0.42626	0.182063	0.666637
110382	C8b	16.93	9.22	17.72	17.58	10.05	18.7	14.4	14.12	15.3625	14.3175	7.02	4.1	10.4	10.85	6.22	11.53	9.19	8.84	8.0925	8.945	219	147	434	464	278	510	400	383	316	392.75	0.931123	0.0338272	0.958822
110385	Pde4c	0.72	0.06	0.02	0.03	0	0	0.03	0	0.2075	0.0075	0.3	0.03	0.01	0.02	0	0	0.02	0	0.09	0.005	12.8	1.18	0.98	1	0	0	1	0	3.99	0.25	0.0492243	-4.08465	0.196438
110391	Qdpr	13.15	10.39	17.84	10.68	10.29	15.24	11.43	11.95	13.015	12.2275	5.46	4.62	10.47	6.59	6.37	9.39	7.3	7.48	6.785	7.635	110	107	283	182	184	268	205	209	170.5	216.5	0.895063	0.0456624	0.953172
110417	Pigh	1.84	1.64	3.28	16.99	16.15	20.33	18	18.37	5.9375	18.2125	0.76	0.73	1.92	10.49	10	12.53	11.49	11.5	3.475	11.38	27.88	30.5	93.9	525.06	523.07	649.54	585.9	584.09	169.335	585.65	0.0362867	1.61088	0.162918
110446	Acat1	55.68	59.37	127.85	156.17	133.98	207.04	172.68	176.65	99.7675	172.588	23.1	26.41	75.07	96.4	82.96	127.62	110.23	110.62	55.245	107.858	1245	1635	5403	7126	6405	9772	8294	8298	3852.25	8192.25	0.0844203	0.859257	0.270564
110454	Ly6a	1.71	4.01	4.1	5.63	8.09	8.15	6.13	8.77	3.8625	7.785	0.71	1.78	2.41	3.48	5.01	5.02	3.91	5.49	2.095	4.8575	9	26	42	62	91	92	70	96.91	34.75	87.4775	0.0289622	1.04795	0.14197
110460	Acat2	2.46	2.92	5.64	1.73	5.59	2.63	2.6	3.21	3.1875	3.5075	1.02	1.3	3.31	1.07	3.46	1.62	1.66	2.01	1.675	2.1875	32.4	47.46	140.91	46.66	157.46	73.17	73.53	88.86	66.8575	98.255	0.621492	0.246959	0.812377
110521	Hivep1	37.58	32.64	14.62	13.64	23.5	18.96	13.83	17.45	24.62	18.435	15.59	14.52	8.58	8.42	14.55	11.69	8.83	10.93	11.7775	11.5	2294	2457	1673	1692	3045	2431	1806	2231	2029	2378.25	0.565546	-0.196481	0.77777
110524	Dgkq	0	0	0	0	0.14	0	0	0.02	0	0.04	0	0	0	0	0.08	0	0	0.01	0	0.0225	0	0	0	0	5.15	0	0	1.02	0	1.5425	0.453415	2.57725	0.688778
110532	Adarb1	2.1	1.4	1.43	1.28	1.96	1.07	0.88	1.23	1.5525	1.285	0.87	0.62	0.84	0.79	1.21	0.66	0.56	0.77	0.78	0.8	108	80	123	119	206	104	86	123	107.5	129.75	0.763653	-0.104243	0.890134
110542	Amhr2	0.09	0	0	0	0.08	0.27	0.08	0.12	0.0225	0.1375	0.04	0	0	0	0.05	0.17	0.05	0.07	0.01	0.085	1	0	0	0	2	7	2	3	0.25	3.5	0.0578767	3.16004	0.21645
110557	H2-Q6	2.08	0	0.33	0.09	0.2	0.22	0.02	0.18	0.625	0.155	0.86	0	0.19	0.06	0.13	0.13	0.01	0.12	0.2775	0.0975	28	0	8.17	2.45	5.65	6.11	0.62	5.05	9.655	4.3575	0.187638	-1.77818	0.424749
110558	H2-Q9	0	0.06	0	0	0	0.06	0	0	0.015	0.015	0	0.03	0	0	0	0.04	0	0	0.0075	0.01	0	0.7	0	0	0	1.15	0	0	0.175	0.2875	0.918895	0.359834	0.953172
110593	Prdm2	14.91	12.86	18.2	15.32	25.48	26.42	18.98	23.67	15.3225	23.6375	6.19	5.72	10.69	9.46	15.78	16.28	12.12	14.82	8.015	14.75	740	654	1526	1392	2409	2410	1790	2167	1078	2194	0.0112845	0.715525	0.0798076
110595	Timp4	0	0	0	0.03	0	0	0	0	0.0075	0	0	0	0	0.02	0	0	0	0	0.005	0	0	0	0	1	0	0	0	0	0.25	0	0.759283	-1.08284	0.889536
110596	Arhgef28	9.08	6.54	3.78	4.31	2.48	4.7	3.21	4.07	5.9275	3.615	3.77	2.91	2.22	2.66	1.53	2.9	2.05	2.55	2.89	2.2575	267	240	224	273	172	308	216	249	251	236.25	0.153108	-0.461163	0.379385
110599566	Eef1akmt4	4.39	5.2	5.67	7.1	7.11	9.34	5.64	8.43	5.59	7.63	1.82	2.31	3.33	4.38	4.4	5.76	3.6	5.28	2.96	4.76	24	35	59	79	83	107	66	96	49.25	88	0.165612	0.535357	0.396369
110599589	Asdurf	45.44	76.66	28.85	40.18	45.33	55.66	42.02	47.32	47.7825	47.5825	18.85	34.1	16.94	24.8	28.07	34.3	26.82	29.63	23.6725	29.705	119.57	248.36	145.79	214.46	254.52	303.64	235.24	256.43	182.045	262.457	0.648144	0.157342	0.829403
110606	Fntb	8.71	11.29	11.39	14.2	10.52	12.33	9.19	11.87	11.3975	10.9775	3.61	5.02	6.69	8.77	6.51	7.6	5.87	7.44	6.0225	6.855	144	231	325	472	324	425	315	414	293	369.5	0.914025	0.0371945	0.953172
110611	Hdlbp	127.25	83.01	29.54	22.1	26.38	39.6	17.65	27.73	65.475	27.84	52.79	36.92	17.34	13.64	16.33	24.41	11.27	17.36	30.1725	17.3425	5491	4418	2405	1948	2435	3610	1635	2516	3565.5	2549	0.0539482	-0.955971	0.207322
110616	Atxn3	73.88	87.91	8.7	8.4	7.18	17.67	7.93	12.04	44.7225	11.205	30.65	39.1	5.11	5.18	4.45	10.89	5.06	7.54	20.01	6.985	1189.17	1519.06	578.12	441.19	620.53	520.03	486.94	551.57	931.885	544.768	0.0141482	-1.24632	0.0913769
110637	Grik4	0	0	0	0.05	0.04	0.04	0.02	0.03	0.0125	0.0325	0	0	0	0.03	0.02	0.03	0.01	0.02	0.0075	0.02	0	0	0	2	2	2	1	1	0.5	1.5	0.525537	1.25415	0.74643
110639	Prps2	1.82	1.57	0.3	0.97	1.06	0.54	0.66	0.58	1.165	0.71	0.76	0.7	0.18	0.6	0.66	0.33	0.42	0.36	0.56	0.4425	45	45	14	48	56	28	35	30	38	37.25	0.402593	-0.447384	0.64652
110648	Lmx1a	0	0.59	0.33	0.33	0.23	0.06	0.06	0.09	0.3125	0.11	0	0.26	0.2	0.21	0.14	0.04	0.04	0.05	0.1675	0.0675	0	16	14	15	11	3	3	4	11.25	5.25	0.142414	-1.43911	0.366011
110651	Rps6ka3	21.42	20.07	10.85	7.61	9.77	6.45	6.36	7.13	14.9875	7.4275	8.89	8.93	6.37	4.7	6.05	3.98	4.06	4.46	7.2225	4.6375	1035	1204	981	744	1003	652	656	717	991	757	0.016821	-0.801025	0.101673
110695	Aldh7a1	5.41	3.49	1.98	3.33	3.08	3.75	3.5	3.78	3.5525	3.5275	2.25	1.55	1.16	2.05	1.91	2.31	2.23	2.37	1.7525	2.205	105	86	73	132	128	155	146	155	99	146	0.546508	0.19763	0.763325
110749	Chaf1b	3.73	2.04	3.6	2.86	1.91	3.39	1.82	2.68	3.0575	2.45	1.55	0.91	2.11	1.77	1.18	2.09	1.16	1.68	1.585	1.5275	44	29	82	72	47	85	47	67	56.75	61.5	0.632262	-0.193964	0.820224
110750	Cse1l	8.67	11.13	18.13	11.27	14.7	5.88	7.26	8.49	12.3	9.0825	3.6	4.95	10.64	6.96	9.1	3.63	4.63	5.32	6.5375	5.67	208	329	822	552	754	298	374	428	477.75	463.5	0.429728	-0.343803	0.669392
110751	Adam33	0.8	0	0	0	0	0	0	0	0.2	0	0.33	0	0	0	0	0	0	0	0.0825	0	15	0	0	0	0	0	0	0	3.75	0	0.123553	-4.94936	0.337081
110784	Nr3c2	0.48	0	0.13	0.02	0.14	0.16	0	0.22	0.1575	0.13	0.2	0	0.07	0.01	0.09	0.1	0	0.14	0.07	0.0825	12	0	5	1	7	8	0	11	4.5	6.5	0.976364	0.0399485	0.985966
110789	Adgrv1	0.15	0.04	0.3	0.11	1.16	0.22	0.42	0.63	0.15	0.6075	0.06	0.02	0.17	0.07	0.72	0.13	0.27	0.39	0.08	0.3775	15	5	56	23	312	55	123	178	24.75	167	0.000285	2.46698	0.0086251
110796	Tshz1	173.67	128.87	75.02	51.43	73.95	57.12	46.39	54.36	107.248	57.955	72.05	57.32	44.05	31.75	45.79	35.21	29.62	34.04	51.2925	36.165	5529	5050	4505	3337	5031	3839	3173	3637	4605.25	3920	0.0540581	-0.653611	0.207511
110805	Foxe1	0	0	0	0.04	0	0	0.03	0	0.01	0.0075	0	0	0	0.02	0	0	0.02	0	0.005	0.005	0	0	0	1	0	0	1	0	0.25	0.25	0.918521	-0.3615	0.953172
110809	Srsf1	31.99	25.33	8.01	4.3	7.1	3.22	3.34	4.28	17.4075	4.485	13.27	11.27	4.71	2.66	4.39	1.99	2.13	2.68	7.9775	2.7975	1167	1139	552	320	553	248	262	329	794.5	348	0.00223293	-1.68081	0.0295702
110816	Pwp2	1.51	0.5	1.17	1.59	1.68	2.2	1.56	1.84	1.1925	1.82	0.63	0.22	0.68	0.98	1.04	1.35	1	1.15	0.6275	1.135	39	16	57	84	93	120	87	100	49	100	0.0991123	0.735488	0.296739
110821	Pcca	2.91	2.7	5.89	7.01	4.02	5.05	5.2	4.51	4.6275	4.695	1.21	1.2	3.46	4.33	2.49	3.11	3.32	2.83	2.55	2.9375	49	56	186	235	142	176	186	157	131.5	165.25	0.848098	0.0926055	0.938242
110826	Etfb	4.29	2.49	3.21	2.91	15.48	7.02	6.97	9.61	3.225	9.77	1.78	1.11	1.89	1.8	9.58	4.33	4.45	6.02	1.645	6.095	21	15	30	29	162	72	73	98	23.75	101.25	2e-05	1.7389	0.00134786
110829	Lims1	63.52	85.08	37.27	38.11	39.56	41.5	36.23	38.36	55.995	38.9125	26.35	37.84	21.88	23.52	24.49	25.58	23.13	24.02	27.3975	24.305	1905.05	3148	2088	2314	2470.49	2595.97	2313.01	2376	2363.76	2438.87	0.257479	-0.341212	0.505863
110834	Chrna3	0.08	0	0	0.02	0.03	0	0	0.05	0.025	0.02	0.03	0	0	0.01	0.02	0	0	0.03	0.01	0.0125	2.44	0	0	1	2	0	0	3	0.86	1.25	0.906789	0.2638	0.953172
110835	Chrna5	0.5	0.63	0.32	0.15	0.11	0.06	0.09	0.08	0.4	0.085	0.21	0.28	0.19	0.09	0.07	0.04	0.06	0.05	0.1925	0.055	20.56	25	26	9	8	4	7	5	20.14	6	0.000893	-2.13103	0.0172942
110842	Etfa	51.28	38.41	200.83	214.72	218.99	234.08	214.31	214.2	126.31	220.395	21.27	17.08	117.92	132.54	135.6	144.28	136.8	134.13	72.2025	137.702	459.99	419.75	3375.99	3890.48	4164.45	4380.76	4088.84	3993.09	2036.55	4156.78	0.187513	0.829701	0.424728
110854	Ptpa	29.11	27.18	8.28	3.72	4.61	7.37	4.31	5.15	17.0725	5.36	12.08	12.09	4.86	2.3	2.86	4.54	2.75	3.23	7.8325	3.345	487	560	262	127	165	260	155	181	359	190.25	0.0119997	-1.38711	0.0826236
110855	Pde6c	0	0	0	0	0	0.02	0	0	0	0.005	0	0	0	0	0	0.01	0	0	0	0.0025	0	0	0	0	0	1	0	0	0	0.25	0.918895	0.359834	0.953172
110862	Kcnq3	0.55	0.44	0.89	0.33	0.11	0.21	0.28	0.23	0.5525	0.2075	0.23	0.2	0.52	0.21	0.07	0.13	0.18	0.14	0.29	0.13	45.16	44.44	137.86	56.1	18.87	37	49.09	39.01	70.89	35.9925	0.0145087	-1.2553	0.092706
110876	Scn2a	0	0.12	0	0.05	0.03	0.02	0.02	0.05	0.0425	0.03	0	0.05	0	0.03	0.02	0.01	0.01	0.03	0.02	0.0175	0	8	0	5	4	3	1.99	6.96	3.25	3.9875	0.82272	-0.307652	0.923015
110877	Slc18a1	2.99	0.39	0.19	0.43	0.35	0.68	0.5	0.54	1	0.5175	1.24	0.18	0.11	0.26	0.22	0.42	0.32	0.34	0.4475	0.325	178.33	10	20.96	28.49	32.29	68.99	52.22	47.69	59.445	50.2975	0.380486	-0.751943	0.626958
110886	Gabra5	1.01	6.23	4.39	7.46	3.82	5.28	2.75	4.58	4.7725	4.1075	0.42	2.77	2.58	4.6	2.37	3.25	1.76	2.87	2.5925	2.5625	16	122	132	242	130	177	94	153	128	138.5	0.785388	-0.164468	0.900182
110891	Slc8a2	0.71	0.2	0.12	0.02	0.1	0.06	0.12	0.14	0.2625	0.105	0.29	0.09	0.07	0.01	0.06	0.04	0.07	0.08	0.115	0.0625	30	8	7	2	9	6	9	10	11.75	8.5	0.273108	-0.962807	0.52312
110893	Slc8a3	0	0.37	0.09	0.17	0.22	0.05	0.05	0.11	0.1575	0.1075	0	0.17	0.05	0.11	0.13	0.03	0.03	0.07	0.0825	0.065	0	8	3	11	8	2	2	5	5.5	4.25	0.510191	-0.712783	0.734404
110895	Slc9a4	1.06	0.82	4.73	4.93	3.31	4.7	4.49	4.71	2.885	4.3025	0.44	0.36	2.78	3.04	2.05	2.9	2.87	2.95	1.655	2.6925	25	22	140	146	122	144	135	146	83.25	136.75	0.38744	0.497476	0.633363
110902	Chrna2	0	0	0	0	0	0.02	0	0.02	0	0.01	0	0	0	0	0	0.01	0	0.01	0	0.005	0	0	0	0	0	1	0	1	0	0.5	0.756002	1.09663	0.889536
110911	Cds2	3.35	3.15	8.35	10.33	10.53	9.55	9.87	10.04	6.295	9.9975	1.39	1.4	4.9	6.38	6.52	5.88	6.3	6.29	3.5175	6.2475	97	106	452	572	664	620	539	617	306.75	610	0.143095	0.757982	0.367095
110920	Hspa13	1.39	2.8	2.91	6.07	6.59	10.76	5.21	7.16	3.2925	7.43	0.58	1.25	1.71	3.74	4.08	6.63	3.33	4.48	1.82	4.63	38	94	150	316	384	608	301	410	149.5	425.75	0.0180092	1.24986	0.105547
110948	Hlcs	10.26	10.56	4.49	4.16	5.16	4.53	3.24	4.33	7.3675	4.315	4.26	4.7	2.64	2.57	3.2	2.79	2.07	2.71	3.5425	2.6925	347	440	284.55	286.79	371	321.91	233.9	302.87	339.585	307.42	0.100054	-0.563553	0.298504
110954	Rpl10	137.73	95.2	257.53	454.91	1099.85	507.59	637.48	703.1	236.343	737.005	57.14	42.34	151.21	280.81	681.04	312.86	406.93	440.27	132.875	460.275	568.65	484.01	2029	3820	9700.64	4378	5623	6029	1725.41	6432.66	0.00412003	1.66289	0.0428757
110956	D17H6S56E-5	2.13	0.74	1.49	0.59	1.32	0.67	0.53	0.81	1.2375	0.8325	0.89	0.33	0.87	0.37	0.82	0.41	0.34	0.51	0.615	0.52	47	20	62	26.7	62	31	25	37.47	38.925	38.8675	0.453101	-0.378399	0.688625
110957	D1Pas1	0.71	0.54	0.07	0.05	0.13	0.13	0.02	0.07	0.3425	0.0875	0.29	0.24	0.04	0.03	0.08	0.08	0.01	0.04	0.15	0.0525	15	14	3	2	6	6	1	3	8.5	4	0.103829	-1.61955	0.304965
110958	M1ap	0	0	0.14	0.14	1.75	0.44	0.67	0.59	0.07	0.8625	0	0	0.08	0.09	1.08	0.27	0.43	0.37	0.0425	0.5375	0	0	3	3	41	11	17	13	1.5	20.5	0.00041	3.48227	0.0108786
110959	Nudt19	12.81	7.32	4.54	2.88	6.53	3.37	3.74	3.08	6.8875	4.18	5.32	3.25	2.67	1.78	4.05	2.08	2.39	1.93	3.255	2.6125	155	109	104	71	169	86	97	78	109.75	107.5	0.29935	-0.464494	0.550621
110960	Tars	6.59	5.02	19.36	19.61	18.74	16.2	14.23	15.42	12.645	16.1475	2.73	2.23	11.37	12.1	11.6	9.99	9.08	9.65	7.1075	10.08	113	106	628	686	687	586	524	555	383.25	588	0.482532	0.39208	0.712903
110962	Mbd6	29.22	31.74	4.15	4.31	1.81	6.72	2.78	4.16	17.355	3.8675	12.12	14.12	2.44	2.66	1.12	4.14	1.78	2.61	7.835	2.4125	828	1109	218	245	108	397	168	245	600	229.5	0.00572059	-1.88036	0.0526805
111173	Erc1	9.49	11.49	2.59	2.65	1.39	1.92	1.33	1.44	6.555	1.52	3.94	5.11	1.52	1.64	0.86	1.18	0.85	0.9	3.0525	0.9475	345.15	531.01	322.31	351.95	188.64	226.37	185.71	191.37	387.605	198.023	5.83e-05	-1.3694	0.00277633
111175	Pecr	1009.06	1149.68	667.13	891.55	644.4	1268.65	924.05	1002.96	929.355	960.015	418.64	511.32	391.71	550.33	399.01	781.96	589.86	628.04	468	599.717	6977	9799	8595	12317	9283	18097	13389	14174	9422	13735.8	0.529456	0.202119	0.748183
111241	Hmga1b	0.95	2.18	0.47	0.54	0.06	0.5	0.34	0.19	1.035	0.2725	0.39	0.97	0.28	0.33	0.04	0.31	0.21	0.12	0.4925	0.17	9.34	26.07	8.8	10.45	1.3	10.28	7.09	3.96	13.665	5.6575	0.0421122	-1.73505	0.178397
112403	Dxo	2.29	4.66	2.11	2.27	1.77	4.96	2	3.15	2.8325	2.97	0.95	2.07	1.24	1.4	1.09	3.06	1.28	1.97	1.415	1.85	21	51	35	41	33	94	38	59	37	56	0.637319	0.233774	0.823037
112405	Egln1	44.88	29.92	48.04	38.93	65.8	50.89	45.38	52.42	40.4425	53.6225	18.62	13.31	28.21	24.03	40.75	31.37	28.97	32.82	21.0425	33.4775	1051	863	2125	1860	3290	2516	2282	2577	1474.75	2666.25	0.0613466	0.542581	0.224172
112406	Egln2	19.03	14.56	5.12	1.42	2.99	2.42	1.54	2.24	10.0325	2.2975	7.9	6.48	3.01	0.88	1.85	1.49	0.98	1.4	4.5675	1.43	234	220	109	34	73	56	38	56	149.25	55.75	0.00235726	-1.91972	0.0305778
112407	Egln3	3.73	4.8	0.52	0.34	0.56	1.29	0.61	0.66	2.3475	0.78	1.55	2.13	0.3	0.21	0.35	0.8	0.39	0.41	1.0475	0.4875	65	103	17	12	21	48	23	24	49.25	29	0.0951844	-1.27264	0.289912
112415	Zfp607b	1.73	0.47	0.14	0.29	0.12	0.18	0.1	0.31	0.6575	0.1775	0.72	0.21	0.08	0.18	0.08	0.11	0.06	0.19	0.2975	0.11	54.63	17.74	8.92	17.98	8.32	12.73	6.39	20.91	24.8175	12.0875	0.0445906	-1.54485	0.185309
112417	Ugt2b37	0	0.07	0	0	0	0.08	0	0	0.0175	0.02	0	0.03	0	0	0	0.05	0	0	0.0075	0.0125	0	1	0	0	0	2	0	0	0.25	0.5	0.917635	0.365039	0.953172
112418	1700102P08Rik	0	0	0.42	0.39	0.15	0	0.23	0.08	0.2025	0.115	0	0	0.24	0.24	0.09	0	0.14	0.05	0.12	0.07	0	0	6	6	2	0	4	1	3	1.75	0.584399	-0.916523	0.789492
112419	Ifit1bl2	155.67	178.67	115.03	131.36	165.38	179.47	121.56	151.27	145.183	154.42	64.59	79.46	67.54	81.09	102.4	110.62	77.6	94.72	73.17	96.335	3387.85	4802.21	4734.72	5844.11	7692.73	8267.74	5699.62	6940.48	4692.22	7150.14	0.273467	0.252993	0.523496
112422	Zfp979	49.48	78.5	23.11	12.1	23.43	17.04	15.55	17.83	40.7975	18.4625	20.53	34.91	13.57	7.47	14.51	10.51	9.92	11.17	19.12	11.5275	828.73	1619.01	731.15	413.32	836.9	600.33	558.44	626.28	898.053	655.487	0.0658328	-0.908152	0.23374
112694759	Gm20517	0.35	1.15	0	0.31	0.53	0.15	0.73	0	0.4525	0.3525	0.15	0.51	0	0.19	0.33	0.09	0.47	0	0.2125	0.2225	1.63	6.54	0	2.93	5.21	1.45	7.25	0	2.775	3.4775	0.940319	0.112713	0.963649
11287	Pzp	1.33	0.33	0.69	0.46	0.46	0.33	0.22	0.38	0.7025	0.3475	0.55	0.15	0.4	0.29	0.28	0.2	0.14	0.24	0.3475	0.215	42	13	41	30	31	22	15	25	31.5	23.25	0.105531	-0.811795	0.307606
11298	Aanat	2.73	1.21	0.65	0.74	0.21	0.65	0.64	0.53	1.3325	0.5075	1.13	0.54	0.38	0.46	0.13	0.4	0.41	0.33	0.6275	0.3175	27	13	11	15	9	11	17	11	16.5	12	0.158997	-0.854457	0.387244
113002583	Shld3	14.02	8.16	9.97	12.24	5.79	4.6	8.85	6.28	11.0975	6.38	5.81	3.63	5.85	7.56	3.58	2.84	5.65	3.93	5.7125	4	140.62	100.85	189.6	250.47	124.15	97.2	190.5	131.9	170.385	135.938	0.100371	-0.621552	0.299112
11303	Abca1	0.04	0.16	0	0.06	1.82	0.01	0.15	0.57	0.065	0.6375	0.02	0.07	0	0.03	1.12	0.01	0.1	0.36	0.03	0.3975	3	14	0	8	276	2	23	85	6.25	96.5	0.00387366	3.45269	0.0413724
11304	Abca4	1.77	1.47	0.84	0.57	0.51	0.66	0.3	0.49	1.1625	0.49	0.73	0.65	0.49	0.35	0.31	0.4	0.19	0.31	0.555	0.3025	88	85	79	58	45	68	32	51	77.5	49	0.00791523	-1.06829	0.0649508
11305	Abca2	0.3	0.89	1.06	1.5	1.94	1.37	1.71	1.61	0.9375	1.6575	0.13	0.39	0.62	0.93	1.2	0.85	1.09	1.01	0.5175	1.0375	17	61	112	172	231	162	207	190	90.5	197.5	0.103594	0.876518	0.304471
11306	Abcb7	9.74	8.32	9.31	7.58	8.7	6.22	5.61	6.53	8.7375	6.765	4.04	3.7	5.46	4.68	5.39	3.83	3.58	4.09	4.47	4.2225	382	402	689.43	607.23	729.71	515.45	472.63	538.88	520.165	564.168	0.36488	-0.219578	0.612611
11307	Abcg1	2.12	2.99	7	16.29	6.8	40.86	14.75	21.98	7.1	21.0975	0.88	1.33	4.11	10.05	4.21	25.18	9.42	13.76	4.0925	13.1425	84	146	524	1319	577	3425	1258	1834	518.25	1773.5	0.0374306	1.5788	0.165826
11308	Abi1	315.75	293.41	122.29	98.67	106.37	76.96	85.84	87.61	207.53	89.195	131	130.49	71.8	60.91	65.86	47.44	54.79	54.86	98.55	55.7375	7052.95	8072.97	5119.19	4514.91	4907.14	3642.91	4132.21	4115.45	6190.01	4199.43	0.00747514	-0.982712	0.0626542
11350	Abl1	9.75	10.7	10.81	10.62	14.79	9.46	12.82	13.42	10.47	12.6225	4.05	4.76	6.35	6.56	9.16	5.83	8.18	8.4	5.43	7.8925	427.52	553.99	845.02	895.01	1300.48	820.25	1126.99	1150.4	680.385	1099.53	0.178372	0.377323	0.414028
11352	Abl2	324.11	227.44	66.22	40.52	70.56	54.07	47.15	57.41	164.572	57.2975	134.47	101.15	38.88	25.01	43.69	33.33	30.1	35.95	74.8775	35.7675	23448	20267	9018	5970	10881	8245	7313	8715	14675.8	8788.5	0.0219156	-1.228	0.118445
113523645	Lrrc70	0.71	1.5	2.09	0.77	0.73	0.47	0.73	0.75	1.2675	0.67	0.29	0.67	1.23	0.47	0.45	0.29	0.46	0.47	0.665	0.4175	5	13	28	11	11	7	11	11	14.25	10	0.202003	-0.811665	0.44133
11363	Acadl	3.91	1.45	7.65	14.05	10.74	11.25	9.22	10.87	6.765	10.52	1.62	0.65	4.49	8.67	6.65	6.93	5.89	6.81	3.8575	6.57	48	22	178	352	282	291	243	280	150	274	0.313523	0.657973	0.565486
11364	Acadm	94.59	65.08	108.25	70.95	73.37	73.38	67.5	71.38	84.7175	71.4075	39.24	28.94	63.56	43.79	45.43	45.23	43.09	44.7	43.8825	44.6125	1238	1049	2682	1894	2053	2024	1896	1959	1715.75	1983	0.732698	-0.098277	0.889536
11370	Acadvl	0.64	0.06	0.26	0.21	0.94	0.41	0.73	0.99	0.2925	0.7675	0.27	0.03	0.16	0.13	0.58	0.25	0.47	0.62	0.1475	0.48	9	1	7	6	28	12	22	29	5.75	22.75	0.0171809	1.62646	0.102901
113855	Vmn1r40	0	0	0.61	0	0.06	0.06	0	0.09	0.1525	0.0525	0	0	0.36	0	0.04	0.04	0	0.06	0.09	0.035	0	0	8	0	1	1	0	1	2	0.75	0.470598	-1.63187	0.704059
113863	Vmn1r15	0	0	0.22	0	0	0	0	0	0.055	0	0	0	0.13	0	0	0	0	0	0.0325	0	0	0	2	0	0	0	0	0	0.5	0	0.61985	-1.7492	0.812339
113865	Vmn1r25	0	0	0.11	0	0	0	0	0	0.0275	0	0	0	0.06	0	0	0	0	0	0.015	0	0	0	1	0	0	0	0	0	0.25	0	0.759283	-1.08284	0.889536
113868	Acaa1a	0.36	0.43	0.05	0.27	1.08	0.25	0.55	1	0.2775	0.72	0.15	0.19	0.03	0.17	0.67	0.16	0.35	0.63	0.135	0.4525	4	5.85	1	5.82	25.76	5.94	13.15	22.59	4.1675	16.86	0.0343038	1.71211	0.157075
11409	Acads	0	0	0	0.04	0.4	0.53	0.64	0.49	0.01	0.515	0	0	0	0.03	0.25	0.32	0.41	0.31	0.0075	0.3225	0	0	0	1	10	13	16	12	0.25	12.75	7.23e-05	5.04768	0.00324035
114128	Laptm4b	437.22	381.55	1115.51	2062.04	1417.24	1890.97	1943.97	1765.58	999.08	1754.44	181.39	169.69	654.98	1272.86	877.56	1165.54	1240.93	1105.59	569.73	1097.4	5212	5602	25183	50134	36118	47488	49729	44119	21532.8	44363.5	0.169853	0.84665	0.402149
114141	Cldn16	0	0	0.31	0.58	0.83	0.07	0.48	0.63	0.2225	0.5025	0	0	0.18	0.36	0.51	0.04	0.31	0.4	0.135	0.315	0	0	4	8	12	1	7	9	3	7.25	0.39974	1.0684	0.644302
114142	Foxp2	8.52	9.25	7.7	6.13	5.93	4.02	4.66	4.48	7.9	4.7725	3.53	4.11	4.52	3.78	3.67	2.48	2.98	2.81	3.985	2.985	360	479	608	525	534	358	419	396	493	426.75	0.0236736	-0.555225	0.124637
114143	Atp6v0b	32.31	19.3	103.24	137.06	133.55	118.82	137.16	124.55	72.9775	128.52	13.4	8.58	60.62	84.61	82.69	73.24	87.55	77.99	41.8025	80.3675	182	134	1094	1553	1588	1389	1634	1445	740.75	1514	0.193489	0.834812	0.431698
11416	Slc33a1	2.65	1.42	8.57	11.41	13.23	16.43	10.81	11.1	6.0125	12.8925	1.1	0.63	5.03	7.04	8.19	10.13	6.9	6.95	3.45	8.0425	48.5	35.45	331.85	467.24	562.22	638.77	466.78	457.79	220.76	531.39	0.112486	1.06727	0.318753
11419	Asic1	0.27	0.13	0	0.04	0	0.21	0.02	0.06	0.11	0.0725	0.11	0.06	0	0.02	0	0.13	0.01	0.04	0.0475	0.045	7	4	0	2	0	11	1	3	3.25	3.75	0.835827	-0.302057	0.930153
11421	Ace	0.05	0	0	0	0.81	0.07	0.25	0.46	0.0125	0.3975	0.02	0	0	0	0.5	0.04	0.16	0.29	0.005	0.2475	1	0	0	0	36	3	12	21	0.25	18	7.92e-05	5.5	0.00343219
114228	Prss1	0.95	0	0.52	0.35	1.02	0.18	0.79	0.34	0.455	0.5825	0.39	0	0.31	0.22	0.63	0.11	0.5	0.22	0.23	0.365	4	0	4.2	3.02	9.18	1.56	7.11	3.01	2.805	5.215	0.638133	0.526403	0.82327
114229	Kiss1r	7.67	7.87	1.05	1.72	0.36	1.71	1.44	1.23	4.5775	1.185	3.18	3.5	0.62	1.06	0.22	1.05	0.92	0.77	2.09	0.74	151	191	39	69	15	71	61	51	112.5	49.5	0.0171351	-1.63489	0.102727
11423	Ache	0.35	0	0	0	0	0	0	0	0.0875	0	0.15	0	0	0	0	0	0	0	0.0375	0	8	0	0	0	0	0	0	0	2	0	0.237143	-4.03852	0.483977
114230	Aipl1	0	0	0.11	0	0.05	0	0	0	0.0275	0.0125	0	0	0.06	0	0.03	0	0	0	0.015	0.0075	0	0	2	0	1	0	0	0	0.5	0.25	0.770673	-1.02786	0.891416
114249	Npnt	0.1	0.67	0.16	0.47	0.37	0.24	0.48	0.46	0.35	0.3875	0.04	0.3	0.1	0.29	0.23	0.15	0.31	0.29	0.1825	0.245	3	24	9	28	23	15	30	28	16	24	0.69517	0.267036	0.864425
114255	Dok4	24.57	19.24	13.86	7.34	7.49	8.87	6.99	8.86	16.2525	8.0525	10.19	8.56	8.14	4.53	4.64	5.47	4.46	5.55	7.855	5.03	440.97	397.13	472.41	289.16	357.59	398.15	329.17	408.51	399.918	373.355	0.118121	-0.487433	0.328298
11426	Macf1	0.96	1.51	0.99	0.69	1.65	1.06	0.55	1.11	1.0375	1.0925	0.4	0.67	0.58	0.43	1.02	0.65	0.35	0.69	0.52	0.6775	143.08	258	254.92	198.28	484.37	304.81	170.56	318.32	213.57	319.515	0.604907	0.193538	0.804253
11428	Aco1	3.13	2.19	1.75	2.29	3.74	3.28	2.71	3.31	2.34	3.26	1.3	0.97	1.03	1.41	2.32	2.02	1.73	2.08	1.1775	2.0375	80	66	87	116	210	185	145	173	87.25	178.25	0.0103939	0.678248	0.076085
11429	Aco2	3.04	6.11	2.08	2.71	4.11	4.9	2.91	3.87	3.485	3.9475	1.26	2.72	1.22	1.67	2.55	3.02	1.86	2.42	1.7175	2.4625	55	136	71	100	159	187	113	147	90.5	151.5	0.368371	0.356445	0.616049
11430	Acox1	15.73	13.78	3.94	4.24	5.04	4.03	3.43	3.57	9.4225	4.0175	6.52	6.13	2.32	2.62	3.12	2.48	2.19	2.23	4.3975	2.505	368	394	173	201	254.03	203	171	175	284	200.757	0.0328018	-0.955003	0.153417
114301	Palmd	0	0	0	0	0	0.1	0	0.06	0	0.04	0	0	0	0	0	0.06	0	0.04	0	0.025	0	0	0	0	0	3	0	2	0	1.25	0.48822	2.38793	0.717746
114304	Slc28a3	0.07	0	0.03	0.16	0.03	0.05	0.08	0.05	0.065	0.0525	0.03	0	0.02	0.1	0.02	0.03	0.05	0.03	0.0375	0.0325	2.06	0	2	9.96	2.05	3	5.01	3	3.505	3.265	0.841221	-0.232473	0.933725
11431	Acp1	81.12	78.27	65.69	59.61	87	80.66	66.82	80.07	71.1725	78.6375	33.65	34.81	38.57	36.8	53.87	49.72	42.65	50.14	35.9575	49.095	1661	1974	2543	2491	3809	3486	2939	3444	2167.25	3419.5	0.0807137	0.310845	0.263583
11432	Acp2	0	0	0.31	0.57	0.96	0.82	0.63	0.77	0.22	0.795	0	0	0.18	0.35	0.6	0.5	0.4	0.48	0.1325	0.495	0	0	16.91	35.62	61.57	53.85	42.81	51.1	13.1325	52.3325	0.0801908	1.84736	0.262889
11433	Acp5	2.25	1.31	5.83	8.96	6.38	11.55	9.38	9.59	4.5875	9.225	0.93	0.58	3.42	5.53	3.95	7.12	5.99	6	2.615	5.765	19	14	94	156	116	209	174	169	70.75	167	0.109367	1.03891	0.313908
114332	Lyve1	0.3	0	0	0.12	0	0.03	0	0.03	0.105	0.015	0.12	0	0	0.07	0	0.02	0	0.02	0.0475	0.01	5	0	0	4	0	1	0	1	2.25	0.5	0.226987	-2.56716	0.470778
11434	Acr	0	0	0	0	0.01	0	0	0	0	0.0025	0	0	0	0	0.01	0	0	0	0	0.0025	0	0	0	0	1	0	0	0	0	0.25	0.918895	0.359834	0.953172
11435	Chrna1	1.09	0.61	2.67	1.9	2.95	3.02	2.98	3.42	1.5675	3.0925	0.45	0.27	1.57	1.17	1.83	1.86	1.9	2.14	0.865	1.9325	31.58	21.94	146.67	112.41	183.47	185.51	185.89	208.88	78.15	190.938	0.0462634	1.06052	0.189505
11438	Chrna4	0.1	0	0	0	0	0.03	0.02	0	0.025	0.0125	0.04	0	0	0	0	0.02	0.01	0	0.01	0.0075	3	0	0	0	0	2	1	0	0.75	0.75	0.84696	-0.542161	0.937604
11441	Chrna7	0.53	0	0.2	0.07	0	0.11	0.28	0.04	0.2	0.1075	0.22	0	0.12	0.05	0	0.07	0.18	0.02	0.0975	0.0675	7	0	5	2	0	3	8	1	3.5	3	0.707135	-0.536551	0.873863
11443	Chrnb1	1.57	2.93	0.33	0.92	0.62	0.93	0.66	0.97	1.4375	0.795	0.65	1.31	0.19	0.57	0.39	0.57	0.42	0.61	0.68	0.4975	20	47	8	24	17	26	19	26	24.75	22	0.342647	-0.597491	0.591491
11444	Chrnb2	0.03	0	0	0.03	0	0.03	0.01	0.03	0.015	0.0175	0.01	0	0	0.02	0	0.02	0.01	0.02	0.0075	0.0125	1	0	0	2	0	2	1	2	0.75	1.25	0.826936	0.426912	0.925357
11447	Chrnd	0.51	0.29	0.57	1.51	0.94	1.75	1.17	1.17	0.72	1.2575	0.21	0.13	0.33	0.93	0.58	1.08	0.75	0.73	0.4	0.785	10	7	21	60	39	72	49	48	24.5	52	0.175375	0.845186	0.410176
114479	Slc5a5	1.27	0	0.42	0.47	0.17	0.3	0.34	0.28	0.54	0.2725	0.53	0	0.25	0.29	0.11	0.18	0.22	0.17	0.2675	0.17	24	0	15	18	7	12	14	11	14.25	11	0.424465	-0.711718	0.665141
11449	Chrng	2.24	5.54	3.1	0.47	0.32	1.6	0.97	0.95	2.8375	0.96	0.93	2.46	1.82	0.29	0.2	0.99	0.62	0.59	1.375	0.6	26	79	69	11	8	40	24	23	46.25	23.75	0.0647969	-1.34071	0.231461
11450	Adipoq	0.69	0	0.29	0.48	0.06	0.4	0.39	0.07	0.365	0.23	0.29	0	0.17	0.29	0.04	0.24	0.25	0.04	0.1875	0.1425	5	0	4	7	1	6	6	1	4	3.5	0.688057	-0.473223	0.858658
11451	Acrv1	3.63	4.49	0.73	1.25	0.4	1.32	1.13	1.33	2.525	1.045	1.5	2	0.43	0.77	0.25	0.81	0.72	0.83	1.175	0.6525	21	32	8	15	5	16	14	16	19	12.75	0.145875	-0.998423	0.370243
114564	Csprs	3.34	1.31	1.94	1.65	0.99	0.56	0.69	0.86	2.06	0.775	1.39	0.58	1.14	1.02	0.61	0.35	0.44	0.54	1.0325	0.485	59.54	28.84	65.48	60.09	37.69	21.11	26.5	32.14	53.4875	29.36	0.00285439	-1.22051	0.0344494
114565	Zbtb21	7.11	10.11	12.54	8.62	9.16	7	7.11	7.7	9.595	7.7425	2.95	4.5	7.36	5.32	5.67	4.31	4.54	4.82	5.0325	4.835	280	503	776	604	628	568	546	586.11	540.75	582.028	0.474866	-0.210415	0.707506
114566	Krt82	0	0.49	0.04	0	0.04	0	0.14	0.07	0.1325	0.0625	0	0.22	0.02	0	0.02	0	0.09	0.04	0.06	0.0375	0	8	1	0	1	0	4	2	2.25	1.75	0.66484	-0.790094	0.841975
114570	Crip3	2.32	0.83	2.3	2.33	2.53	2.64	2.63	2.82	1.945	2.655	0.96	0.37	1.35	1.44	1.57	1.62	1.68	1.77	1.03	1.66	92.38	40.72	173.03	182.1	214.67	220.67	225.34	234.25	122.058	223.732	0.158896	0.594156	0.387049
114584	Clic1	3.43	1.45	0.94	0.29	19.62	5.12	8.64	9.43	1.5275	10.7025	1.42	0.65	0.55	0.18	12.15	3.15	5.51	5.91	0.7	6.68	23	12	12	4	281	72	124	132	12.75	152.25	8.61e-07	3.11282	0.000119
114585	D17H6S53E	0.08	0.05	0.08	0	0.1	0	0	0.09	0.0525	0.0475	0.04	0.02	0.05	0	0.06	0	0	0.05	0.0275	0.0275	1.14	0.91	1.97	0	2.99	0	0	2.47	1.005	1.365	0.807193	0.588552	0.913384
11459	Acta1	1.45	0.09	0	0.11	0	0.11	0.05	0.11	0.4125	0.0675	0.6	0.04	0	0.07	0	0.07	0.03	0.07	0.1775	0.0425	13	1	0	2	0	2	1	2	4	1.25	0.163094	-2.1951	0.393365
114601	Ehbp1l1	0.17	0	0.08	0	0.79	0.06	0.22	0.3	0.0625	0.3425	0.07	0	0.05	0	0.49	0.04	0.14	0.19	0.03	0.215	4.09	0	3.2	0	30.54	3.21	10.66	13.22	1.8225	14.4075	0.0266192	2.56925	0.134383
114602	Zmynd10	1.42	0.93	2.19	2.26	1.81	2.39	1.19	1.75	1.7	1.785	0.59	0.42	1.29	1.39	1.12	1.47	0.76	1.1	0.9225	1.1125	16	14	47	51	42	57	29	41	32	42.25	0.8095	0.116876	0.914981
114604	Prdm15	0.14	0.04	0.23	0.2	0.32	0.35	0.23	0.23	0.1525	0.2825	0.06	0.02	0.14	0.12	0.2	0.22	0.15	0.14	0.085	0.1775	6	2	19	17	28	32	22	21	11	25.75	0.122603	0.953542	0.335827
114606	Tle6	42	31.14	63.8	127.83	133.35	262.83	155.73	192.67	66.1925	186.145	17.43	13.85	37.46	78.91	82.57	162	99.41	120.65	36.9125	116.157	524	488	1524	3311	3572	7041	4245	5129	1461.75	4996.75	0.00543354	1.54442	0.0509396
11461	Actb	626.07	867.7	100.07	149.28	114.34	254.36	146.74	182.66	435.78	174.525	259.74	385.91	58.76	92.15	70.8	156.78	93.67	114.38	199.14	108.907	7565.13	12913.7	2289.85	3678.96	2953.67	6475.17	3805.01	4626.9	6611.91	4465.19	0.0866434	-1.04354	0.274844
114615	Elac1	0.45	0.12	0.07	0.08	0.03	0.11	0.14	0.01	0.18	0.0725	0.18	0.05	0.04	0.05	0.02	0.07	0.09	0.01	0.08	0.0475	15	5	7	6	2	9	10	1	8.25	5.5	0.294085	-0.968901	0.545107
114641	Rpl31	29.17	32.31	24.26	21.95	131.72	28.91	43.94	56.6	26.9225	65.2925	12.1	14.37	14.24	13.55	81.56	17.82	28.05	35.44	13.565	40.7175	177.74	263.59	291.92	269.84	1658.21	366.11	559.87	706.59	250.773	822.695	0.00396938	1.33571	0.0419483
114642	Brdt	1680.19	1719.51	1114.03	939.73	755.25	748.2	959.66	814.52	1363.37	819.408	697.08	764.76	654.11	580.08	467.65	461.16	612.6	510.04	674.008	512.862	19092	23125	22695	20311	17919	16922	21646	18311	21305.8	18699.5	0.037802	-0.551173	0.166757
114643	Oas1c	264.76	354.39	233.89	301.46	298.93	522.04	265.82	366.17	288.625	363.24	109.84	157.62	137.33	186.08	185.1	321.77	169.68	229.29	147.718	226.46	3832	6396	6474.89	9006.48	9368.32	16048.5	8354.07	11251.9	6427.34	11255.7	0.147124	0.474236	0.372029
114644	Slc13a3	0	0	0	0.02	0	0.04	0	0.02	0.005	0.015	0	0	0	0.01	0	0.03	0	0.01	0.0025	0.01	0	0	0	1	0	2	0	1	0.25	0.75	0.770471	0.929176	0.891416
11465	Actg1	91.51	73.75	79.88	141.55	197.59	139.57	135.07	156.77	96.6725	157.25	37.97	32.8	46.9	87.38	122.35	86.03	86.22	98.17	51.2625	98.1925	1098	1090	1815	3464	5069	3528	3478	3943.19	1866.75	4004.55	0.027962	0.806317	0.138784
114654	Ly6g6d	0	0	0	0	0.31	0	0.16	0	0	0.1175	0	0	0	0	0.19	0	0.1	0	0	0.0725	0	0	0	0	2	0	1	0	0	0.75	0.637202	1.64409	0.823021
114663	Impa2	1.48	1.81	7.68	8.73	6.11	7.53	6.96	6.86	4.925	6.865	0.62	0.8	4.51	5.39	3.79	4.64	4.44	4.29	2.83	4.29	16	24	157	192	141	171	161	155	97.25	157	0.452997	0.494575	0.688599
114664	Hsd17b11	0.1	0	0.05	0	0.44	0.18	0.22	0.09	0.0375	0.2325	0.04	0	0.03	0	0.28	0.11	0.14	0.06	0.0175	0.1475	1	0	1	0	10	4	5	2	0.5	5.25	0.037804	3.01254	0.166757
114666	Krtap5-5	0	0.24	0.08	0	0	0	0	0	0.08	0	0	0.11	0.05	0	0	0	0	0	0.04	0	0	2	1	0	0	0	0	0	0.75	0	0.48286	-2.44303	0.712903
114671	4930444G20Rik	0.14	0	0.05	0	0	0	0.04	0	0.0475	0.01	0.06	0	0.03	0	0	0	0.03	0	0.0225	0.0075	1.5	0	0.99	0	0	0	1	0	0.6225	0.25	0.918521	-0.3615	0.953172
114674	Gtf2ird2	0.28	0	0	0	0.04	0	0.02	0.04	0.07	0.025	0.12	0	0	0	0.03	0	0.01	0.03	0.03	0.0175	9	0	0	0	2	0	1	2	2.25	1.25	0.496229	-1.44278	0.723945
114679	Selenom	0.21	1.52	0	0.92	4.68	2.79	1.56	3	0.6625	3.0075	0.09	0.68	0	0.57	2.9	1.72	0.99	1.88	0.335	1.8725	1	9	0	9	48	28	16	30	4.75	30.5	0.00833761	2.28971	0.0669522
11468	Actg2	1.41	0.31	0.27	1.07	0.6	1.28	0.6	1.1	0.765	0.895	0.58	0.14	0.16	0.66	0.37	0.79	0.38	0.69	0.385	0.5575	11	3	4	17	10	21	10	18	8.75	14.75	0.566139	0.408852	0.778053
114713	Rasa2	890.76	780.21	191.36	76.03	128.43	74.63	88.65	91.79	484.59	95.875	369.56	347	112.36	46.93	79.52	46	56.59	57.48	218.963	59.8975	34487	37284	14113	6055	10694	6145	7453	7537	22984.8	7957.25	0.00087	-2.02773	0.0169567
114714	Rad51c	9.21	14.27	14.64	15	14	16.08	14.9	16.8	13.28	15.445	3.82	6.35	8.6	9.26	8.67	9.91	9.51	10.52	7.0075	9.6525	114	188	411	374	425	572.02	500.88	562.5	271.75	515.1	0.0881584	0.647468	0.277378
114715	Spred1	23.29	16.54	11.42	7.89	9.85	5.29	6.3	6.97	14.785	7.1025	9.66	7.36	6.7	4.87	6.1	3.26	4.02	4.36	7.1475	4.435	1006	880	931	696	907	483	585	633	878.25	652	0.0125848	-0.833372	0.0849101
114716	Spred2	34.7	40.18	14.95	15.81	22.27	15.42	14.07	19.85	26.41	17.9025	14.39	17.87	8.78	9.76	13.79	9.51	8.98	12.43	12.7	11.1775	930.38	1099.39	3777.57	4278.26	6389.15	4157.72	4055.27	5579.79	2521.4	5045.48	0.108978	0.745529	0.313234
11472	Actn2	0.36	0.05	0	0.06	0.17	0.15	0.09	0.12	0.1175	0.1325	0.15	0.02	0	0.04	0.11	0.09	0.06	0.07	0.0525	0.0825	7	1	0	2	6	5	4	4	2.5	4.75	0.694282	0.446913	0.863846
11474	Actn3	0.58	1.24	0.61	0.34	0.59	0.7	0.27	0.65	0.6925	0.5525	0.24	0.55	0.36	0.21	0.37	0.43	0.17	0.41	0.34	0.345	11	29	22	13	24	28	11	26	18.75	22.25	0.789147	-0.146732	0.903026
114741	Supt16	60.18	33.25	29.92	16.59	22.94	15.44	14.07	15.75	34.985	17.05	24.97	14.79	17.57	10.24	14.2	9.51	8.98	9.86	16.8925	10.6375	1821.12	1239.52	1710.67	1024.93	1484.2	986.72	915.23	1001.88	1449.06	1097.01	0.0196313	-0.807031	0.110844
11475	Acta2	2.78	0.36	0.23	0.29	0.34	0.23	0.44	0.48	0.915	0.3725	1.16	0.16	0.13	0.18	0.21	0.14	0.28	0.3	0.4075	0.2325	33	6	5	8	12	8	12	9	13	10.25	0.312157	-0.817459	0.564074
11477	Acvr1	4.63	1.66	1.37	2.57	6.63	2.43	2	3.18	2.5575	3.56	1.92	0.74	0.8	1.58	4.1	1.5	1.28	1.99	1.26	2.2175	87	39	47	95	257	93	78	121	67	137.25	0.206739	0.631411	0.447832
114774	Pawr	13.75	7.66	4.02	2.64	4.93	1.56	1.65	2.09	7.0175	2.5575	5.71	3.41	2.36	1.63	3.05	0.96	1.05	1.31	3.2775	1.5925	199	128	102	69	157	49	49	64	124.5	79.75	0.0446681	-1.12177	0.185463
11479	Acvr1b	21.37	12.76	19.54	19.54	33.23	22.45	22.6	27.63	18.3025	26.4775	8.87	5.68	11.48	12.06	20.57	13.84	14.43	17.3	9.5225	16.535	635	467	1097	1185	2111	1409	1443	1726	846	1672.25	0.0284	0.670516	0.140253
11480	Acvr2a	2.02	1.11	2.16	1.36	2.13	1.17	1.53	1.21	1.6625	1.51	0.84	0.49	1.27	0.84	1.32	0.72	0.98	0.76	0.86	0.945	73.27	48.02	151.4	107.24	175.97	95.26	127.38	98.22	94.9825	124.207	0.850479	0.0738035	0.939462
11481	Acvr2b	25.92	16.6	6.75	6.03	8.16	5.2	5.39	6.51	13.825	6.315	10.75	7.38	3.96	3.72	5.05	3.2	3.44	4.07	6.4525	3.94	1907	1474	911	887	1248	786	831	979	1294.75	961	0.0403586	-0.881842	0.17365
11482	Acvrl1	0.38	0.38	0	0.04	0.06	0	0.02	0.04	0.2	0.03	0.16	0.17	0	0.03	0.04	0	0.01	0.03	0.09	0.02	9	11	0	2	3	0	1	2	5.5	1.5	0.0866261	-2.41476	0.274844
114841036	LOC114841036	0.12	0.19	0.24	0	0.11	0.05	0	0.22	0.1375	0.095	0.05	0.09	0.14	0	0.07	0.03	0	0.13	0.07	0.0575	1.35	2.76	5.32	0	2.65	1.33	0	5.2	2.3575	2.295	0.817805	-0.352046	0.919787
11486	Ada	3.61	1.16	3.6	2.47	1.29	1.4	1.81	1.63	2.71	1.5325	1.5	0.51	2.12	1.52	0.8	0.86	1.16	1.02	1.4125	0.96	38	15	72	53	29	31	41	36	44.5	34.25	0.16782	-0.665521	0.399624
114863	Plpbp	3.85	2.73	1.37	1.12	2.3	1.44	0.97	1.91	2.2675	1.655	1.6	1.21	0.81	0.69	1.42	0.89	0.62	1.2	1.0775	1.0325	94	68	41	33	76	55	42	59	59	58	0.335285	-0.489985	0.584491
114868	Psg25	0.05	0.04	0.03	0	0	0	0	0	0.03	0	0.02	0.02	0.02	0	0	0	0	0	0.015	0	1	1	1.08	0.2	0	0	0	0	0.82	0	0.432032	-2.46122	0.671899
11487	Adam10	60.99	41.52	37.57	26.4	44.8	20.19	24.16	27.52	41.62	29.1675	25.3	18.47	22.06	16.3	27.74	12.44	15.42	17.23	20.5325	18.2075	1895	1589	2205	1674	2978	1325	1613	1798	1840.75	1928.5	0.33095	-0.316557	0.579627
114873	Dscaml1	0	0.09	0.03	0.1	0.28	0.14	0.09	0.14	0.055	0.1625	0	0.04	0.02	0.06	0.17	0.09	0.06	0.09	0.03	0.1025	0	5	3	10	30	14	9	14	4.5	16.75	0.0620697	1.57198	0.225394
114874	Ddhd1	61.38	66.47	44.24	36.81	49.4	39.59	37.83	40.05	52.225	41.7175	25.46	29.56	25.98	22.72	30.59	24.4	24.15	25.08	25.93	26.055	2106	2817	2874	2586	3631	2867	2791	2894	2595.75	3045.75	0.542787	-0.138087	0.760382
114886	Cygb	0.4	1.03	0	0	0.16	0	0	0.1	0.3575	0.065	0.17	0.46	0	0	0.1	0	0	0.06	0.1575	0.04	6	19	0	0	5	0	0	3	6.25	2	0.227933	-2.2518	0.471936
114889	Vsx1	0	0	0	0	0.02	0	0	0	0	0.005	0	0	0	0	0.01	0	0	0	0	0.0025	0	0	0	0	1	0	0	0	0	0.25	0.918895	0.359834	0.953172
11489	Adam12	1.63	2.32	0.92	0.7	1.03	0.69	0.61	0.57	1.3925	0.725	0.68	1.03	0.54	0.43	0.64	0.43	0.39	0.36	0.67	0.455	86	151	92	75	116	77	69	63	101	81.25	0.0788056	-0.731382	0.260644
114893	Dcun1d1	1260.45	1434.66	404.21	373.56	340.75	416.5	346.87	368.43	868.22	368.137	522.94	638.07	237.34	230.59	210.99	256.72	221.43	230.71	407.235	229.963	32523.1	45225.4	19888.5	19543.7	19010.8	22405.1	19123.4	19885.6	29295.2	20106.2	0.0223579	-0.981664	0.120023
114896	Afg3l1	2.48	0.4	0.44	0.19	0.52	0.31	0.36	0.36	0.8775	0.3875	1.03	0.18	0.26	0.12	0.32	0.19	0.23	0.23	0.3975	0.2425	58	14	17	11	21	19	16	13	25	17.25	0.145537	-1.01305	0.370045
11490	Adam15	0	0.21	0.03	0.05	0.35	0.03	0.05	0.18	0.0725	0.1525	0	0.09	0.02	0.03	0.22	0.02	0.03	0.11	0.035	0.095	0	5	1	2	15	1	2	7	2	6.25	0.342876	1.2044	0.59172
11491	Adam17	22.97	22.38	20.87	20.05	34.54	24.24	24.18	27.37	21.5675	27.5825	9.53	9.95	12.25	12.38	21.39	14.94	15.43	17.14	11.0275	17.225	657	778	1160	1209	2186	1519	1530	1696	951	1732.75	0.0223172	0.534085	0.11991
11492	Adam19	0	0.13	0.06	0.01	0.07	0.01	0.03	0.03	0.05	0.035	0	0.06	0.03	0.01	0.04	0.01	0.02	0.02	0.025	0.0225	0	6	4	1	5	1	2	2	2.75	2.5	0.676552	-0.530472	0.850013
11495	Adam2	0	0.1	0	0	0.06	0.08	0	0.03	0.025	0.0425	0	0.04	0	0	0.03	0.05	0	0.02	0.01	0.025	0	2	0	0	2	3	0	1	0.5	1.5	0.633731	1.07594	0.821095
11496	Adam22	9.05	8.47	1.74	1.94	0.94	4.11	2.18	2.36	5.3	2.3975	3.75	3.77	1.02	1.2	0.58	2.53	1.39	1.48	2.435	1.495	279	348	174	156	122	232	153	178	239.25	171.25	0.0464718	-0.914917	0.189991
11499	Adam5	0.18	0.05	0	0.11	0	0	0	0	0.085	0	0.07	0.02	0	0.07	0	0	0	0	0.04	0	3	1	0	4	0	0	0	0	2	0	0.112494	-3.8222	0.318753
11500	Adam7	0.95	0.88	0.32	0.34	0.12	0.08	0.4	0.1	0.6225	0.175	0.4	0.39	0.19	0.21	0.08	0.05	0.26	0.06	0.2975	0.1125	22	25	14	16	6	4	20	5	19.25	8.75	0.0369915	-1.50277	0.164874
11501	Adam8	1.36	1.03	2.71	4.39	10.28	8.74	7.37	7.87	2.3725	8.565	0.57	0.46	1.59	2.71	6.36	5.39	4.71	4.93	1.3325	5.3475	28	26	106	184	452	381	325	340	86	374.5	0.000562	1.88526	0.0129769
11502	Adam9	13	8.31	11.7	7.16	14.97	6.33	9.12	9.55	10.0425	9.9925	5.39	3.69	6.87	4.42	9.27	3.9	5.82	5.98	5.0925	6.2425	347	273	590	390	854	357	523	536	400	567.5	0.645117	0.161494	0.827824
11504	Adamts1	0	0	0	0	1.84	0.01	0.07	0.49	0	0.6025	0	0	0	0	1.14	0.01	0.04	0.31	0	0.375	0	0	0	0	130	1	5	34	0	42.5	9.06e-06	7.40931	0.000761
11512	Adcy6	1.02	1	0.52	0.51	1.03	0.69	0.34	0.79	0.7625	0.7125	0.43	0.44	0.3	0.32	0.64	0.42	0.22	0.49	0.3725	0.4425	41	46	39	43	90	58	30	67	42.25	61.25	0.747803	0.132522	0.889536
11513	Adcy7	0.16	0	0	0	0.04	0	0	0.02	0.04	0.015	0.07	0	0	0	0.02	0	0	0.02	0.0175	0.01	4	0	0	0	3	0	0	2	1	1.25	0.905198	-0.30968	0.953172
11514	Adcy8	2.4	2.65	0.66	0.63	1.02	0.96	0.37	0.75	1.585	0.775	0.99	1.18	0.39	0.39	0.63	0.59	0.24	0.47	0.7375	0.4825	79	108	41	44	72	68	27	53	68	55	0.146055	-0.775934	0.370396
11515	Adcy9	19.88	12.34	6.69	5.53	10.89	5.75	6.96	7.63	11.11	7.8075	8.25	5.49	3.93	3.41	6.74	3.54	4.44	4.78	5.27	4.875	1068	809	628	570	1163	609	754	802	768.75	832	0.424408	-0.320997	0.665141
11516	Adcyap1	0	0	0	0.17	0.2	0	0.1	0.14	0.0425	0.11	0	0	0	0.1	0.12	0	0.06	0.09	0.025	0.0675	0	0	0	7	7	0	2	6	1.75	3.75	0.644178	0.890027	0.827264
11517	Adcyap1r1	1.45	0.83	2.44	2.06	3.63	3.22	2.71	3.22	1.695	3.195	0.6	0.37	1.43	1.27	2.25	1.98	1.73	2.02	0.9175	1.995	61	43	194	177	329	287	250	287	118.75	288.25	0.0214291	1.01354	0.117124
11518	Add1	80.62	55.18	77.56	69.67	113.4	64.53	74.62	81.26	70.7575	83.4525	33.45	24.54	45.54	43.01	70.22	39.78	47.63	50.88	36.635	52.1275	2149	1858	4004	3879	6597	3709	4372	4653	2972.5	4832.75	0.201546	0.384012	0.440816
11519	Add2	8.3	4.14	1.74	1.45	1.42	1.73	1.14	1.57	3.9075	1.465	3.45	1.84	1.02	0.9	0.88	1.06	0.73	0.98	1.8025	0.9125	305	218	130	92	127	118	90	114	186.25	112.25	0.0168989	-1.20054	0.101943
11520	Plin2	2.59	0.41	1.21	1.35	6.07	2.08	2.26	3.36	1.39	3.4425	1.08	0.18	0.71	0.83	3.76	1.28	1.44	2.1	0.7	2.145	29	6	26	31	149	49	55	82	23	83.75	0.00785408	1.50027	0.0647671
11522	Adh1	0.71	0.68	1.07	0.35	0.44	0.11	0.28	0	0.7025	0.2075	0.3	0.3	0.63	0.22	0.28	0.07	0.18	0	0.3625	0.1325	6	7	17	6	8	2	5	0	9	3.75	0.0911608	-1.59634	0.282307
11529	Adh7	0.91	1.17	0	0.07	0.04	0.11	0.04	0.04	0.5375	0.0575	0.38	0.52	0	0.05	0.02	0.07	0.02	0.02	0.2375	0.0325	12	19	0	2	1	3	1	1	8.25	1.5	0.0242175	-2.99451	0.126389
11532	Adh5	88.01	41.74	448.15	501.13	442.03	529.02	482.1	490.92	269.757	486.017	36.52	18.56	263.14	309.34	273.71	326.07	307.75	307.41	156.89	303.735	857	502	8298	9983	9239	10894	10108	10055	4910	10074	0.245707	0.857916	0.493201
11534	Adk	45.47	42.85	66.89	84.09	74.61	86.11	92.35	85.25	59.825	84.58	18.87	19.06	39.27	51.91	46.2	53.07	58.95	53.38	32.2775	52.9	523	616	1473	2001	1869	2118	2309	2098	1153.25	2098.5	0.130834	0.607764	0.348231
11535	Adm	0.12	0.1	0	0.06	0.06	0.11	0.11	0.06	0.07	0.085	0.05	0.04	0	0.04	0.03	0.07	0.07	0.04	0.0325	0.0525	1	1	0	1	1	2	2	1	0.75	1.5	0.694692	0.617036	0.864005
11537	Cfd	0	0	0	0	0	0	0.12	0	0	0.03	0	0	0	0	0	0	0.08	0	0	0.02	0	0	0	0	0	0	1	0	0	0.25	0.918895	0.359834	0.953172
11538	Adnp	0.06	0.21	0.11	0.38	1.86	0.31	0.4	0.67	0.19	0.81	0.03	0.09	0.07	0.23	1.15	0.19	0.26	0.42	0.105	0.505	2	9	7	26	134	22	29	47	11	58	0.00722795	2.07849	0.0613375
11539	Adora1	0.06	0	0	0.03	0.02	0	0.03	0.03	0.0225	0.02	0.03	0	0	0.02	0.01	0	0.02	0.02	0.0125	0.0125	2	0	0	2	1	0	2	2	1	1.25	0.987745	-0.0287317	0.993094
11540	Adora2a	2.61	2.12	0.48	0.45	0.24	0.4	0.39	0.34	1.415	0.3425	1.08	0.94	0.28	0.28	0.15	0.25	0.25	0.21	0.645	0.215	40	40	14	15	8	13	13	11	27.25	11.25	0.00738212	-1.72558	0.0620726
11541	Adora2b	3.9	0.91	0.91	2.25	1.09	1.15	1.09	1.24	1.9925	1.1425	1.62	0.41	0.54	1.39	0.68	0.71	0.7	0.78	0.99	0.7175	45	13	20	53	27	28	27	30	32.75	28	0.275619	-0.582877	0.525698
11542	Adora3	0	0	0	0.03	0.34	0.09	0.18	0.25	0.0075	0.215	0	0	0	0.02	0.21	0.06	0.12	0.16	0.005	0.1375	0	0	0	1	11	3	6	8	0.25	7	0.0039513	4.15448	0.0418851
11544	Adprh	4.33	2.93	12.45	20.38	15.77	14.45	14.9	13.59	10.0225	14.6775	1.8	1.3	7.31	12.58	9.76	8.91	9.51	8.51	5.7475	9.1725	42	35	229	403	327	295	310	276	177.25	302	0.379685	0.567009	0.626451
11545	Parp1	1.64	2.57	1.52	1.19	1.5	1.15	1.74	1.48	1.73	1.4675	0.68	1.14	0.89	0.73	0.93	0.71	1.11	0.93	0.86	0.92	40	77	70	59	78	59	91	76	61.5	76	0.903119	-0.0445746	0.953172
11546	Parp2	5.29	0.99	4.73	2.67	7.51	6.22	3.86	5.7	3.42	5.8225	2.2	0.44	2.77	1.65	4.65	3.83	2.47	3.57	1.765	3.63	62	16	111.59	67.5	197.95	158.19	103.16	146.18	64.2725	151.37	0.0641049	0.917298	0.229546
11548	Adra1b	0.05	0.77	0.87	0.79	0.75	0.04	0.13	0.25	0.62	0.2925	0.02	0.34	0.51	0.49	0.47	0.03	0.08	0.15	0.34	0.1825	1	22	35	34	34	2	6	11	23	13.25	0.246491	-1.11071	0.493802
115486031	Gm51425	68.74	92.16	74.04	64.6	81.74	62.81	57.22	66.93	74.885	67.175	28.52	40.99	43.48	39.88	50.61	38.72	36.53	41.91	38.2175	41.9425	1313.68	2169.41	2673.4	2517.16	3335.76	2530.21	2345.63	2682.42	2168.41	2723.51	0.966306	-0.0106152	0.979632
115486412	Fam177b	6.3	8.41	3.27	2.89	0.84	4.14	2.12	2.63	5.2175	2.4325	2.61	3.74	1.92	1.78	0.52	2.55	1.35	1.65	2.5125	1.5175	14	23	14	13	4	19	10	12	16	11.25	0.161689	-0.894676	0.39162
115486427	LOC115486427	0	0	0.32	0.52	0.41	0.19	0.15	0.37	0.21	0.28	0	0	0.19	0.32	0.26	0.12	0.1	0.23	0.1275	0.1775	0	0	4.29	7.67	7.31	2.9	2.68	6.06	2.99	4.7375	0.755449	0.40284	0.889536
115486433	Gm44150	316.91	442.4	142.03	70.55	73.3	22.34	43.72	44.52	242.972	45.97	131.48	196.76	83.39	43.55	45.39	13.77	27.91	27.88	113.795	28.7375	2229.34	3832.78	1897.45	1011.2	1102.08	330.05	658.98	654.21	2242.69	686.33	7.16e-05	-2.16363	0.00322358
115486435	LOC115486435	36.53	22.42	14.18	9.84	9.16	9.66	5.63	9.84	20.7425	8.5725	15.15	9.97	8.32	6.07	5.67	5.95	3.6	6.16	9.8775	5.345	86.59	65.44	64.65	47.26	46.32	47.36	28.38	47.9	65.985	42.49	0.0104347	-1.05864	0.0762324
115486489	Gm51464	0.07	0.05	0.18	0.07	0.03	0.13	0.13	0.1	0.0925	0.0975	0.03	0.02	0.11	0.04	0.02	0.08	0.08	0.06	0.05	0.06	1	1	5	2	1	4	4	3	2.25	3	0.896438	0.145463	0.953172
115486510	Gm45095	0.18	0.07	0.01	0	0.02	0.02	0	0.02	0.065	0.015	0.07	0.03	0.01	0	0.01	0.01	0	0.01	0.0275	0.0075	8.02	4.01	1	0	2	2	0	2	3.2575	1.5	0.255379	-1.67455	0.503391
115486519	LOC115486519	0.24	0.28	0.18	0.1	0.09	0.04	0.02	0.04	0.2	0.0475	0.1	0.12	0.11	0.06	0.06	0.02	0.01	0.02	0.0975	0.0275	6.62	9.56	9.68	6	5.48	2.19	1	2.09	7.965	2.69	0.0200613	-1.9775	0.112286
115486524	Gm51483	0.45	0	0.23	0	0	0	0	0	0.17	0	0.19	0	0.14	0	0	0	0	0	0.0825	0	1	0	1	0	0	0	0	0	0.5	0	0.607009	-1.81219	0.805416
115486543	LOC115486543	2.41	0.39	1.26	1.3	0.68	0.81	1.13	0.81	1.34	0.8575	1	0.17	0.74	0.8	0.42	0.5	0.72	0.51	0.6775	0.5375	10	2	10	11	6	7	10	7	8.25	7.5	0.522879	-0.454934	0.744183
115486880	LOC115486880	0.68	0.54	0.2	0	0.09	0	0.09	0.09	0.355	0.0675	0.28	0.24	0.12	0	0.06	0	0.05	0.06	0.16	0.0425	4.54	4.5	2.59	0	1.3	0	1.22	1.24	2.9075	0.94	0.162084	-2.202	0.391872
115486883	Gm8940	0	0.46	0	0.56	0.26	0.38	0.27	0.55	0.255	0.365	0	0.2	0	0.34	0.16	0.23	0.17	0.35	0.135	0.2275	0	1	0	2	1	1.38	1	2	0.75	1.345	0.809889	0.424886	0.915308
115486932	Gm51573	0	0	0	0.03	0	0	0	0	0.0075	0	0	0	0	0.02	0	0	0	0	0.005	0	0	0	0	1	0	0	0	0	0.25	0	0.759283	-1.08284	0.889536
115486940	Gm51579	3.72	1.86	0.08	0.49	0.13	0.14	0.2	0.14	1.5375	0.1525	1.55	0.83	0.04	0.3	0.08	0.08	0.13	0.09	0.68	0.095	52.14	32.09	2	14.05	4	4	6.01	4	25.07	4.5025	0.00131534	-2.97176	0.0215101
115487111	Gm29667	0.97	0.89	0.3	0.38	0.25	0.25	0.32	0.21	0.635	0.2575	0.4	0.4	0.18	0.24	0.15	0.15	0.21	0.13	0.305	0.16	67.05	76.08	39.83	54.1	36.99	36.27	48.28	31.16	59.265	38.175	0.0192118	-1.04504	0.109295
115487184	Tma7-ps	21.14	27.81	34.1	28.36	51.06	31.33	32.02	37.74	27.8525	38.0375	8.77	12.37	20.02	17.51	31.62	19.31	20.44	23.63	14.6675	23.75	37.36	60.51	116.64	101.34	192.18	113.69	119.71	135.91	78.9625	140.373	0.156148	0.523527	0.383352
115487193	Gm51691	0.13	0.06	0.04	0.08	0.09	0.07	0.04	0.06	0.0775	0.065	0.05	0.03	0.02	0.05	0.06	0.04	0.02	0.04	0.0375	0.04	14	8.28	8.11	18	21	16	9	13	12.0975	14.75	0.888147	-0.0797024	0.953172
115487351	Gm39743	0.1	0	0	0.04	0	0	0	0	0.035	0	0.04	0	0	0.02	0	0	0	0	0.015	0	1.41	0	0	1.03	0	0	0	0	0.61	0	0.608082	-1.8069	0.805967
115487413	Gm51776	0	0	0.38	0	0.28	0	0	0	0.095	0.07	0	0	0.22	0	0.17	0	0	0	0.055	0.0425	0	0	5.42	0	4.5	0	0	0	1.355	1.125	0.8538	-0.600097	0.941321
115487414	Gm51777	0	0	0.15	0	0	0	0.13	0	0.0375	0.0325	0	0	0.09	0	0	0	0.08	0	0.0225	0.02	0	0	3.01	0	0	0	2.91	0	0.7525	0.7275	0.843756	-0.687627	0.935496
115487436	Gm51792	27.99	27.86	19.9	12.87	18.13	12.01	11.91	13.46	22.155	13.8775	11.61	12.39	11.69	7.95	11.23	7.4	7.6	8.43	10.91	8.665	653.73	801.47	878.51	613.59	905.58	592.35	597.54	660.68	736.825	689.038	0.0898841	-0.479033	0.280118
115487437	Gm51793	4.44	5.84	8.21	7.37	8.06	4.3	4.24	5.49	6.465	5.5225	1.84	2.6	4.82	4.55	4.99	2.65	2.71	3.44	3.4525	3.4475	65.95	106.74	230.59	223.38	255.72	134.7	135.16	171.07	156.665	174.162	0.732705	-0.140102	0.889536
115487746	Gm51877	0.1	0.08	0	0	0.05	0	0	0.05	0.045	0.025	0.04	0.03	0	0	0.03	0	0	0.03	0.0175	0.015	1.02	1	0	0	1.05	0	0	1	0.505	0.5125	0.850721	-0.494991	0.939608
115487957	Gm51963	2.63	0	0.25	0.49	0.23	0.48	0.23	0.48	0.8425	0.355	1.09	0	0.15	0.3	0.14	0.29	0.15	0.3	0.385	0.22	5.35	0	1	2	1	2	1	2	2.0875	1.5	0.548404	-0.838966	0.764362
115487959	Gm51965	2.97	0.59	1.04	1.97	0.86	1.28	1.32	0.84	1.6425	1.075	1.23	0.26	0.61	1.22	0.53	0.79	0.84	0.53	0.83	0.6725	45.21	11.04	30	61.26	28	41	43.01	27	36.8775	34.7525	0.464189	-0.401651	0.698735
115487996	LOC115487996	2.76	0	1.35	0	0	2.12	1.31	1.23	1.0275	1.165	1.15	0	0.79	0	0	1.31	0.84	0.77	0.485	0.73	1.02	0	1	0	0	1.54	1	0.88	0.505	0.855	0.894801	-0.348477	0.953172
115488002	LOC115488002	0.06	0.06	0.03	0.08	0.09	0.01	0.07	0	0.0575	0.0425	0.02	0.03	0.02	0.05	0.05	0.01	0.04	0	0.03	0.025	1.14	1.53	1.15	3.05	3.64	0.45	2.74	0	1.7175	1.7075	0.71768	-0.584904	0.881781
115488008	Gm51999	0.74	0	0	0	0	0	0	0	0.185	0	0.31	0	0	0	0	0	0	0	0.0775	0	6.61	0	0	0	0	0	0	0	1.6525	0	0.290819	-3.62023	0.542008
115488020	Gm52009	0.31	0.13	0	0.2	0.06	0.13	0	0.12	0.16	0.0775	0.13	0.06	0	0.12	0.04	0.08	0	0.08	0.0775	0.05	2.38	1.24	0	3.08	1	2.08	0	2	1.675	1.27	0.679274	-0.655716	0.852172
115488029	LOC115488029	1.01	1.24	0.08	0.04	0.14	0.07	0.07	0.1	0.5925	0.095	0.42	0.55	0.05	0.02	0.08	0.04	0.04	0.07	0.26	0.0575	13.91	21	2	1	4	2	2	3	9.4775	2.75	0.0371768	-2.28293	0.165373
115488119	Gm47655	0.64	0.31	5.73	4.64	6.12	4.85	5.72	5.49	2.83	5.545	0.26	0.14	3.36	2.86	3.79	2.99	3.65	3.44	1.655	3.4675	3.35	2	57.32	49.69	68.84	53.4	64.36	60.16	28.09	61.69	0.245815	0.960707	0.493201
115488129	LOC115488129	564.7	608.5	301.8	261.44	160.01	196.41	161.4	167.17	434.11	171.248	234.28	270.63	177.21	161.38	99.08	121.06	103.03	104.68	210.875	106.963	1733.12	2299.43	1774.29	1629.26	1048.42	1253.51	1055.62	1060.14	1859.03	1104.42	0.000116	-1.14174	0.004411
115488130	LOC115488130	3.09	4.86	0.8	0.78	1.1	0.89	0.7	0.71	2.3825	0.85	1.28	2.16	0.47	0.48	0.68	0.55	0.45	0.44	1.0975	0.53	75.41	146.33	36.92	38.67	57.24	46.16	36.88	36.32	74.3325	44.15	0.0369128	-1.23054	0.164683
115488140	Gm53057	73.18	76.59	35.34	26.41	17.52	23.59	16.17	19.87	52.88	19.2875	30.36	34.07	20.75	16.3	10.85	14.54	10.32	12.45	25.37	12.04	997.07	1285.35	911.45	734.14	510.34	677.58	473.04	567.99	982.003	557.237	0.000446	-1.22812	0.0113339
115488157	Gm52042	0	0	0	0	0.04	0	0	0	0	0.01	0	0	0	0	0.02	0	0	0	0	0.005	0	0	0	0	1.11	0	0	0	0	0.2775	0.918895	0.359834	0.953172
115488169	Gm52051	0.97	0.68	0	0	0.18	0.12	0	0.03	0.4125	0.0825	0.4	0.3	0	0	0.11	0.08	0	0.02	0.175	0.0525	15.01	13.01	0	0	6	4	0	1	7.005	2.75	0.225049	-1.97484	0.469049
115488170	Rpl27a-ps4	0.28	0.08	0.02	0.07	0.46	0.13	0.18	0.17	0.1125	0.235	0.12	0.03	0.01	0.04	0.29	0.08	0.12	0.1	0.05	0.1475	12.05	4.02	1.63	6.03	41.86	11.88	16.55	14.78	5.9325	21.2675	0.0952834	1.36659	0.290016
115488190	Gm48350	1.28	0.67	0.13	0.08	0.03	0.03	0	0	0.54	0.015	0.53	0.3	0.08	0.05	0.02	0.02	0	0	0.24	0.01	46.23	30.09	9	6.03	2.01	2	0	0	22.8375	1.0025	1.76e-05	-5.05002	0.00121771
115488195	Gm20379	0.4	0	0.03	0.02	0.09	0.02	0	0.05	0.1125	0.04	0.17	0	0.02	0.02	0.06	0.01	0	0.03	0.0525	0.025	8	0	1	1	4	1	0	2	2.5	1.75	0.50446	-1.06516	0.729484
115488203	LOC115488203	3.46	4.31	0	0	0.5	0	0.2	0.11	1.9425	0.2025	1.43	1.92	0	0	0.31	0	0.13	0.07	0.8375	0.1275	16.02	24.62	0	0	5	0	2	1.02	10.16	2.005	0.0754789	-2.90838	0.254285
115488282	Gm3512	0	0.13	0.09	0	0	0	0	0.08	0.055	0.02	0	0.06	0.05	0	0	0	0	0.05	0.0275	0.0125	0	1	1	0	0	0	0	1	0.5	0.25	0.740923	-1.09042	0.889536
115488284	Gm3752	0	0	0.3	0.07	0	0	0	0	0.0925	0	0	0	0.17	0.05	0	0	0	0	0.055	0	0	0	1	1.95	0	0	0	0	0.7375	0	0.620633	-1.74537	0.812339
115488348	Gm16261	0	0	0	0	0.53	0.56	0	1.12	0	0.5525	0	0	0	0	0.33	0.34	0	0.7	0	0.3425	0	0	0	0	1	1	0	2	0	1	0.515148	2.0506	0.738081
115488359	Gm52140	0	0	0	0.04	0.04	0	0	0	0.01	0.01	0	0	0	0.03	0.02	0	0	0	0.0075	0.005	0	0	0	1	1	0	0	0	0.25	0.25	0.918521	-0.3615	0.953172
115488379	Gm6526	1.58	1.95	2.33	2.62	2.17	0.76	1.3	1.39	2.12	1.405	0.66	0.87	1.37	1.62	1.35	0.47	0.83	0.87	1.13	0.88	31	47	86.43	106	91.99	32	56	57.12	67.6075	59.2775	0.283815	-0.492073	0.534729
115488470	LOC115488470	0.35	0.06	0.08	0.13	0.15	0.21	0.22	0.15	0.155	0.1825	0.15	0.03	0.05	0.08	0.09	0.13	0.14	0.1	0.0775	0.115	30.08	6.06	12.47	21.91	27.46	36.82	39.92	27.2	17.63	32.85	0.370938	0.52604	0.618825
115488490	LOC115488490	3.03	2.9	17.55	19.75	15.25	14.16	16.52	15.39	10.8075	15.33	1.26	1.29	10.3	12.19	9.44	8.73	10.55	9.64	6.26	9.59	21.02	24.75	231.14	279.05	226.06	206.21	245.52	223	138.99	225.197	0.466739	0.512896	0.701042
115488529	LOC115488529	2.51	1.58	0.22	0.95	0.64	0.05	0.51	0.25	1.315	0.3625	1.04	0.7	0.13	0.59	0.4	0.03	0.32	0.16	0.615	0.2275	25.06	19.41	4.22	19.36	13.7	1.07	10.82	5.32	17.0125	7.7275	0.054427	-1.64344	0.207991
115488536	Gm52217	1.55	0.06	0	0.03	0.03	0.06	0	0.03	0.41	0.03	0.64	0.03	0	0.02	0.02	0.04	0	0.02	0.1725	0.02	22.41	1.01	0	1.01	1	1.95	0	1.01	6.1075	0.99	0.0364964	-3.60036	0.16366
115488611	Gm52229	0.02	0	0.01	0.01	0	0	0.01	0	0.01	0.0025	0.01	0	0	0	0	0	0	0	0.0025	0	17.22	4.03	7	9.36	5.24	1	9.09	5.67	9.4025	5.25	0.142624	-1.26677	0.366338
115488633	Gm52241	0.49	0	0	0.05	0	0	0.01	0.01	0.135	0.005	0.2	0	0	0.03	0	0	0.01	0.01	0.0575	0.005	20	0	0	4.01	0	0	1	1	6.0025	0.5	0.0416426	-4.08891	0.177101
115488637	LOC115488637	18.81	13.11	3.73	2.44	3.41	2.37	1.66	2.3	9.5225	2.435	7.8	5.83	2.19	1.51	2.11	1.46	1.06	1.44	4.3325	1.5175	106	91	40	28	41	28	20	27	66.25	29	0.00450834	-1.68297	0.0450369
115488658	Gm52255	0	1.44	0	0	0	0	0	0	0.36	0	0	0.64	0	0	0	0	0	0	0.16	0	0	2	0	0	0	0	0	0	0.5	0	0.577367	-1.95974	0.784258
115488671	LOC115488671	0.06	0.01	0.03	0.02	0.11	0.02	0.02	0.04	0.03	0.0475	0.03	0	0.02	0.01	0.07	0.01	0.01	0.03	0.015	0.03	5.05	1	4	3	18	2.6	3.2	7.03	3.2625	7.7075	0.421077	0.796446	0.662574
115488789	LOC115488789	1.36	0.12	0.97	0.94	2.75	1.91	1.59	2.18	0.8475	2.1075	0.57	0.05	0.57	0.58	1.7	1.18	1.01	1.36	0.4425	1.3125	89.91	9.44	120.09	126.99	387.77	265.8	224.52	301.56	86.6075	294.913	0.0147018	1.46602	0.0933448
115488807	Gm52310	1.29	0.07	0.3	0.38	0.48	0.18	0.53	0.41	0.51	0.4	0.54	0.03	0.18	0.24	0.3	0.11	0.34	0.26	0.2475	0.2525	47.92	3.3	20.99	28.84	38.28	14.5	42.01	32.26	25.2625	31.7625	0.980137	-0.018444	0.98839
115489041	9430078G10Rik	0.31	0.07	0.02	0.05	0.02	0	0	0	0.1125	0.005	0.13	0.03	0.01	0.03	0.01	0	0	0	0.05	0.0025	7.43	2.06	1.07	2.3	1.06	0	0	0	3.215	0.265	0.0293035	-3.77701	0.142775
115489044	LOC115489044	3.75	2.61	0	0.84	0.09	0.18	0.25	0.18	1.8	0.175	1.56	1.16	0	0.52	0.05	0.11	0.16	0.11	0.81	0.1075	20.96	17.93	0	9.5	1.02	2.06	2.98	2.06	12.0975	2.03	0.00601835	-3.19489	0.0543603
115489150	Gm14681	0	1.36	1.98	2.29	0.2	0.22	1.17	1.02	1.4075	0.6525	0	0.6	1.16	1.41	0.12	0.14	0.75	0.64	0.7925	0.4125	0	4.27	9.71	11.84	1.1	1.19	6.36	5.38	6.455	3.5075	0.349589	-1.08189	0.598609
115489304	Gm52481	0.31	0.19	0.45	0.08	1.82	0.33	0.65	0.7	0.2575	0.875	0.13	0.08	0.26	0.05	1.12	0.2	0.42	0.44	0.13	0.545	4	3	11	2	50	9	18	19	5	24	0.0146768	1.90684	0.0933448
115489417	LOC115489417	2.51	1.23	1.4	2.09	2.65	2.07	1.8	1.91	1.8075	2.1075	1.04	0.55	0.82	1.29	1.64	1.28	1.15	1.2	0.925	1.3175	260.83	158.68	275.01	446.05	589.7	457.2	404.14	419.98	285.142	467.755	0.237157	0.381934	0.483977
115489434	Gm13194	0	0	0	0	0.26	0	0	0	0	0.065	0	0	0	0	0.16	0	0	0	0	0.04	0	0	0	0	1	0	0	0	0	0.25	0.918895	0.359834	0.953172
115489454	Gm52512	1.9	1.92	0	0	0	0	0	0	0.955	0	0.79	0.85	0	0	0	0	0	0	0.41	0	24.43	30.31	0	0	0	0	0	0	13.685	0	0.04584	-6.76609	0.188353
115489469	Gm52523	0.7	0.38	0	0.57	0.22	0.22	0.22	0.22	0.4125	0.22	0.29	0.17	0	0.35	0.14	0.14	0.14	0.14	0.2025	0.14	3	2.01	0	5	2	2	2	2	2.5025	2	0.570085	-0.689245	0.780422
115489487	Gm14200	0.99	0	0.35	0	0.47	0.16	0.16	0	0.335	0.1975	0.41	0	0.2	0	0.29	0.1	0.1	0	0.1525	0.1225	3	0	2	0	3.01	1.01	1	0	1.25	1.255	0.808169	-0.452992	0.914095
115489545	LOC115489545	8.75	8.51	1.04	1.65	0.96	1.41	0.85	0.81	4.9875	1.0075	3.63	3.78	0.61	1.02	0.59	0.87	0.54	0.51	2.26	0.6275	83.93	100.48	18.99	32.2	19.62	28.5	17.49	16.3	58.9	20.4775	0.00221181	-2.03052	0.0293816
115489748	LOC115489748	17.23	24.75	59.95	66.19	73.23	65.74	76.77	65.41	42.03	70.2875	7.15	11.01	35.2	40.86	45.34	40.52	49.01	40.96	23.555	43.9575	79.16	140.04	525.05	618.85	718.96	631.91	754.24	625.15	340.775	682.565	0.15093	0.782018	0.377008
115489888	Gm52666	0	0.28	0	0	0.06	0	0	0	0.07	0.015	0	0.13	0	0	0.04	0	0	0	0.0325	0.01	0	5.05	0	0	1.99	0	0	0	1.2625	0.4975	0.438229	-2.57093	0.676955
115489931	LOC115489931	0	0.28	0.18	0	0.16	0.66	0.16	0	0.115	0.245	0	0.12	0.1	0	0.1	0.4	0.1	0	0.055	0.15	0	1	1	0	1	4	1	0	0.5	1.5	0.553619	1.20989	0.7678
115489946	Gm30191	0	0.48	0	0	0	0	0	0.14	0.12	0.035	0	0.21	0	0	0	0	0	0.09	0.0525	0.0225	0	2	0	0	0	0	0	1	0.5	0.25	0.724741	-1.23841	0.885846
115489950	Zfp988	15.88	18.17	6.4	3.35	3.19	2.13	2.03	2.15	10.95	2.375	6.59	8.08	3.76	2.06	1.97	1.31	1.3	1.35	5.1225	1.4825	335.87	473.42	255.84	144.42	144.2	94.98	92.46	95.53	302.387	106.793	4.62e-05	-1.95849	0.00240713
115489970	Gm12790	0	0	0.35	0.18	0.03	0.28	0.07	0.21	0.1325	0.1475	0	0	0.2	0.11	0.02	0.17	0.04	0.13	0.0775	0.09	0	0	9	5	1	7.98	2	6	3.5	4.245	0.997546	0.00420116	0.998687
115489972	Gm52720	0	0	0	0	0	0	0	0.06	0	0.015	0	0	0	0	0	0	0	0.03	0	0.0075	0	0	0	0	0	0	0	1.51	0	0.3775	0.918895	0.359834	0.953172
115489981	LOC115489981	0.85	0.28	2.41	2.53	3.9	2.89	3.42	3.9	1.5175	3.5275	0.35	0.12	1.41	1.56	2.41	1.78	2.19	2.44	0.86	2.205	54.22	22.46	290.49	332.07	534.47	391.36	470.98	526.6	174.81	480.853	0.0572635	1.25471	0.215335
11549	Adra1a	0.1	0.03	0.04	0.03	0.03	0.03	0.02	0.03	0.05	0.0275	0.04	0.02	0.03	0.02	0.02	0.02	0.01	0.02	0.0275	0.0175	7	3	6.06	5.1	5.02	5	3.27	4.83	5.29	4.53	0.38828	-0.679215	0.634228
115490127	Gm10461	2.2	0.36	0.46	0.67	0.99	1.05	0.91	1.17	0.9225	1.03	0.91	0.16	0.27	0.41	0.61	0.65	0.58	0.73	0.4375	0.6425	74.1	14.99	29.07	46.23	71.25	74.67	66.08	82.96	41.0975	73.74	0.411618	0.444434	0.654026
115490131	Gm42517	0.39	0.16	0.17	0.32	0.03	0.16	0.06	0.09	0.26	0.085	0.16	0.07	0.1	0.2	0.02	0.1	0.04	0.06	0.1325	0.055	6	3	5	10	1	5	2	3	6	2.75	0.107407	-1.45508	0.310862
115490161	Gm52800	6.64	0.62	1.81	2.21	1.19	1.6	1.55	1.31	2.82	1.4125	2.75	0.27	1.06	1.36	0.74	0.99	0.99	0.82	1.36	0.885	129.12	14.77	66.51	87.66	49.42	65.74	64.88	53.49	74.515	58.3825	0.227187	-0.730736	0.470952
115490169	Gm52806	0	0.07	0.02	0	0	0.04	0	0	0.0225	0.01	0	0.03	0.01	0	0	0.03	0	0	0.01	0.0075	0	2	1	0	0	2	0	0	0.75	0.5	0.734865	-0.992016	0.889536
115490184	Gm42427	3.25	3.96	4.55	9.86	9.58	3.8	6.91	7.15	5.405	6.86	1.35	1.76	2.67	6.08	5.93	2.34	4.41	4.48	2.965	4.29	50.97	76.44	134.71	314.91	320.87	125.64	232.41	234.92	144.257	228.46	0.442997	0.409116	0.681342
115490191	Gm52817	0.24	0.08	0.03	0.01	0.02	0.01	0.01	0.03	0.09	0.0175	0.1	0.04	0.02	0.01	0.01	0.01	0	0.02	0.0425	0.01	19.01	8.26	3.96	2	4	2	1.07	5	8.3075	3.0175	0.0621336	-1.94135	0.225529
115490200	LOC115490200	164.84	196.02	50.15	39.6	47.01	37.13	38.08	39.27	112.653	40.3725	68.39	87.18	29.45	24.44	29.11	22.89	24.31	24.59	52.365	25.225	4092.35	5994.12	2352.85	2006.46	2495.66	1946.52	2030.99	2048.89	3611.45	2130.51	0.0102123	-1.21823	0.0754209
115490335	Gm44180	1.09	0	5.51	5.13	9.23	6.93	8.19	9.38	2.9325	8.4325	0.45	0	3.24	3.17	5.72	4.27	5.23	5.88	1.715	5.275	3.02	0	29.16	28.71	54.35	39.65	48.07	53.37	15.2225	48.86	0.081446	1.49905	0.265013
115490339	LOC115490339	333.71	422.98	76.38	42.06	48.9	14.78	27.16	27.12	218.782	29.49	138.45	188.12	44.85	25.96	30.28	9.11	17.34	16.98	99.345	18.4275	2071.45	3233.49	901.25	531.74	648.66	192.49	360.99	351.29	1684.48	388.358	5.24e-05	-2.62083	0.00259516
115490387	Gm10209	0	0	0	0.35	0.13	0.14	0.07	0	0.0875	0.085	0	0	0	0.22	0.08	0.08	0.04	0	0.055	0.05	0	0	0	5	2	2	1	0	1.25	1.25	0.925246	-0.20643	0.955465
11551	Adra2a	0	0	0.15	0.24	0.55	0.23	0.36	0.42	0.0975	0.39	0	0	0.09	0.15	0.34	0.14	0.23	0.26	0.06	0.2425	0	0	7	12	29	12	19	22	4.75	20.5	0.0529354	1.90515	0.204757
11552	Adra2b	0	0.03	0.08	0.07	0.03	0.1	0.1	0.05	0.045	0.07	0	0.01	0.05	0.04	0.02	0.06	0.07	0.03	0.025	0.045	0	1	4	4	2	6	6	3	2.25	4.25	0.540999	0.686249	0.758586
11553	Adra2c	0	0	0	0.07	0	0	0	0	0.0175	0	0	0	0	0.04	0	0	0	0	0.01	0	0	0	0	3	0	0	0	0	0.75	0	0.529683	-2.19926	0.748183
11555	Adrb2	0	0	0.04	0	0.19	0.03	0.06	0.13	0.01	0.1025	0	0	0.02	0	0.12	0.02	0.04	0.08	0.005	0.065	0	0	1	0	6	1	2	4	0.25	3.25	0.0794663	3.03429	0.261841
11556	Adrb3	1.5	1.78	0.55	0.78	0.46	1.1	0.42	0.78	1.1525	0.69	0.62	0.79	0.32	0.48	0.28	0.68	0.27	0.49	0.5525	0.43	25	36	18	27	16	39	15	28	26.5	24.5	0.329695	-0.514904	0.578191
11564	Adsl	0.53	0	0.64	0.57	0.66	0.63	0.55	0.92	0.435	0.69	0.22	0	0.38	0.35	0.41	0.39	0.35	0.58	0.2375	0.4325	13	0	29.99	29.05	35.13	32.83	29.5	47.8	18.01	36.315	0.334682	0.752181	0.583993
11565	Adssl1	0	0	0.52	0.57	0.25	0	0.13	0.21	0.2725	0.1475	0	0	0.31	0.35	0.16	0	0.08	0.13	0.165	0.0925	0	0	11	13	6	0	3	5	6	3.5	0.528301	-0.958965	0.747552
11566	Adss	567.71	513.48	309.28	205.17	237.65	211.63	139.52	189.5	398.91	194.575	235.53	228.37	181.6	126.65	147.15	130.44	89.06	118.66	193.037	121.328	9401	10473	9688	6932	8414	7392	4961	6587	9123.5	6838.5	0.00854625	-0.825298	0.0680332
11567	Avil	0.61	0	0	0	0.12	0	0	0.02	0.1525	0.035	0.25	0	0	0	0.07	0	0	0.02	0.0625	0.0225	16	0	0	0	5	0	0	1	4	1.5	0.378917	-2.09432	0.626112
11568	Aebp1	0	0	0	0.04	1.1	0.19	0.15	0.33	0.01	0.4425	0	0	0	0.03	0.68	0.12	0.1	0.21	0.0075	0.2775	0	0	0	3	64	11	9	19	0.75	25.75	0.000176	4.77006	0.00604434
11569	Aebp2	116.71	105.62	54.17	40.85	30.17	24.64	29.8	26.95	79.3375	27.89	48.42	46.98	31.81	25.21	18.68	15.18	19.02	16.87	38.105	17.4375	3654	4138	3300	2719	2105	1669	2067	1838	3452.75	1919.75	0.000114	-1.24549	0.00435467
11571	Crisp1	0	0	0	0	0	0.06	0.33	0.17	0	0.14	0	0	0	0	0	0.03	0.21	0.11	0	0.0875	0	0	0	0	0	1	6	3	0	2.5	0.155204	3.48117	0.382074
11572	Crisp3	0	0	0	0	0.16	0	0.11	0	0	0.0675	0	0	0	0	0.1	0	0.07	0	0	0.0425	0	0	0	0	3	0	2	0	0	1.25	0.48662	2.39647	0.716253
11576	Afp	0	0.06	0.12	0.11	0.18	0.18	0.14	0.04	0.0725	0.135	0	0.03	0.07	0.07	0.11	0.11	0.09	0.02	0.0425	0.0825	0	1	3	3	5	5	4	1	1.75	3.75	0.486997	0.825764	0.716635
11593	Aga	0	0	0.14	0	2.15	0.25	0.55	0.56	0.035	0.8775	0	0	0.08	0	1.33	0.15	0.35	0.35	0.02	0.545	0	0	2	0	35	4	9	9	0.5	14.25	0.00166892	4.45732	0.0246415
11600	Angpt1	6.85	5.35	3.5	1.2	1.37	0.94	0.9	0.89	4.225	1.025	2.84	2.38	2.06	0.74	0.85	0.58	0.57	0.55	2.005	0.6375	186	191	192	71	82	57	56	54	160	62.25	8.89e-05	-1.78332	0.00370454
11601	Angpt2	0.3	0.55	1.03	0.83	0.39	0.38	0.81	0.46	0.6775	0.51	0.12	0.24	0.6	0.51	0.24	0.23	0.51	0.29	0.3675	0.3175	7	16	46	40	20	19	41	23	27.25	25.75	0.609164	-0.311418	0.806936
11602	Angpt4	0	0	0	0	0	0	0.03	0	0	0.0075	0	0	0	0	0	0	0.02	0	0	0.005	0	0	0	0	0	0	1	0	0	0.25	0.918895	0.359834	0.953172
11603	Agrn	0.12	0.16	0.22	0.11	0.85	0.22	0.44	0.33	0.1525	0.46	0.05	0.07	0.13	0.07	0.53	0.14	0.28	0.21	0.08	0.29	6	8	18	10	76	21	40	33	10.5	42.5	0.00319499	1.6841	0.0367504
11604	Agrp	0	0	0	0	0	0.3	0	0.12	0	0.105	0	0	0	0	0	0.18	0	0.08	0	0.065	0	0	0	0	0	2	0	1	0	0.75	0.635946	1.65003	0.822438
11605	Gla	1.96	0	1.01	0.64	1.62	1	1.05	1.43	0.9025	1.275	0.81	0	0.59	0.39	1	0.61	0.67	0.9	0.4475	0.795	39	0	38	26	69	42	45	60	25.75	54	0.378905	0.718541	0.626112
11606	Agt	0	0	2.62	2.81	3.01	4.25	3.28	3.53	1.3575	3.5175	0	0	1.54	1.74	1.86	2.62	2.09	2.21	0.82	2.195	0	0	57	66	74	103	81	85	30.75	85.75	0.255297	1.32747	0.503337
11607	Agtr1a	0	0.25	0	0.07	0.28	0.07	0.14	0.23	0.08	0.18	0	0.11	0	0.05	0.18	0.04	0.09	0.14	0.04	0.1125	0	4	0	2	8	2	4	7	1.5	5.25	0.272228	1.39878	0.522265
11608	Agtr1b	0	0	0	0	0	0	0.07	0.07	0	0.035	0	0	0	0	0	0	0.04	0.04	0	0.02	0	0	0	0	0	0	2	2	0	1	0.534254	2.14807	0.7525
11609	Agtr2	0	0	0	0	0.02	0	0.05	0.05	0	0.03	0	0	0	0	0.02	0	0.03	0.03	0	0.02	0	0	0	0	1	0	2	2	0	1.25	0.400924	2.43646	0.645362
11610	Agtrap	2.13	1.04	0.46	0.87	1.52	1.07	0.66	0.78	1.125	1.0075	0.88	0.46	0.27	0.54	0.94	0.66	0.42	0.49	0.5375	0.6275	57	34	23	48	88	61	38	44	40.5	57.75	0.85377	0.0881678	0.941321
11614	Nr0b1	0	0	0	0.04	0.21	0.08	0.29	0.3	0.01	0.22	0	0	0	0.03	0.13	0.05	0.19	0.19	0.0075	0.14	0	0	0	1	5	2	7	7	0.25	5.25	0.0135358	3.76975	0.0890484
11615	Gm4737	4.25	0.37	3.43	3.92	4.07	4.8	3.36	4.82	2.9925	4.2625	1.76	0.16	2.01	2.42	2.52	2.96	2.14	3.02	1.5875	2.66	56.54	6	86.39	106.32	115.69	134.65	95.96	134.6	63.8125	120.225	0.308967	0.631713	0.560825
11622	Ahr	18.39	17.86	10.43	10.42	11.97	9.03	8.63	9.11	14.275	9.685	7.63	7.95	6.12	6.43	7.41	5.57	5.51	5.71	7.0325	6.05	687	822	727	795	944	711	687	712	757.75	763.5	0.13402	-0.369697	0.353685
11624	Ahrr	0	0.31	0.15	0.06	0.02	0.05	0.03	0.02	0.13	0.03	0	0.14	0.09	0.04	0.01	0.03	0.02	0.01	0.0675	0.0175	0	9	9	4	1	3	2	1	5.5	1.75	0.0973847	-1.97169	0.293399
11625	Ahsg	0.78	0.25	0	0	0.1	0.07	0.15	0	0.2575	0.08	0.33	0.11	0	0	0.06	0.05	0.09	0	0.11	0.05	5	2	0	0	2	1	2	0	1.75	1.25	0.568515	-1.02781	0.77926
11628	Aicda	0	0	0	0	5.78	2.18	0.33	2	0	2.5725	0	0	0	0	3.58	1.34	0.21	1.25	0	1.595	0	0	0	0	191	71	11	65	0	84.5	2.36e-10	8.4184	1.11e-07
11629	Aif1	0	0	0	0	2.57	0	0.61	1.41	0	1.1475	0	0	0	0	1.59	0	0.39	0.88	0	0.715	0	0	0	0	28	0	5	15	0	12	0.00233703	5.61846	0.030476
11630	Crybg1	5.37	1.78	4.28	2.41	3.4	3.09	2.29	3.12	3.46	2.975	2.23	0.79	2.51	1.49	2.1	1.9	1.46	1.96	1.755	1.855	274	110	406	247	366	330	249	332	259.25	319.25	0.921013	-0.0381282	0.953821
11632	Aip	5.03	3.2	3.29	3.66	5.91	6.47	6.79	5.98	3.795	6.2875	2.09	1.42	1.93	2.26	3.66	3.99	4.33	3.75	1.925	3.9325	39	29	48	60	103	105.92	121	99	44	107.23	0.00286304	0.956117	0.0344655
11634	Aire	3.19	1.22	1.96	5.04	3.61	8.02	5.4	6.12	2.8525	5.7875	1.32	0.54	1.15	3.11	2.24	4.95	3.45	3.83	1.53	3.6175	30	11	32	98	73	159	104	114	42.75	112.5	0.0523618	1.13111	0.203437
11636	Ak1	0	0.06	0	0	1.75	0.18	0.33	0.89	0.015	0.7875	0	0.03	0	0	1.08	0.11	0.21	0.56	0.0075	0.49	0	1	0	0	48	5	9	24	0.25	21.5	3.25e-05	5.74045	0.00191195
11637	Ak2	1062.05	800.6	214.94	164.43	91.89	218.77	163.46	165.02	560.505	159.785	440.62	356.07	126.21	101.5	56.9	134.85	104.35	103.33	256.1	99.8575	11705	10858	4477	3666	2146	5021	3805	3769	7676.5	3685.25	0.00617532	-1.51936	0.0552622
11639	Ak4	28.47	22.26	34.48	33.54	55.82	31.6	42.79	40.45	29.6875	42.665	11.81	9.9	20.25	20.71	34.56	19.48	27.32	25.33	15.6675	26.6725	791.08	756	1902	2072	3448.68	2023	2741.76	2539.01	1380.27	2688.11	0.060413	0.677035	0.222046
11640	Akap1	42.42	25.09	64.09	66.01	101.61	78.03	82.53	85.19	49.4025	86.84	17.6	11.16	37.63	40.75	62.92	48.1	52.69	53.34	26.785	54.2625	1064	775	3017	3363	5407	4130	4421	4478	2054.75	4609	0.034576	0.905451	0.157742
11642	Akap3	0	0.27	0	0	0	0	0	0	0.0675	0	0	0.12	0	0	0	0	0	0	0.03	0	0	7	0	0	0	0	0	0	1.75	0	0.269172	-3.78185	0.518761
11643	Akap4	0.8	0	0.06	0	0.03	0	0.02	0.03	0.215	0.02	0.33	0	0.03	0	0.02	0	0.02	0.02	0.09	0.015	15	0	2	0	1	0	1	1	4.25	0.75	0.100551	-3.03914	0.299404
11647	Alpl	1.25	1.68	3.21	1.35	1.82	3.59	1.9	2.54	1.8725	2.4625	0.52	0.75	1.89	0.83	1.12	2.21	1.21	1.59	0.9975	1.5325	20	33	97	44	62	121	65	85	48.5	83.25	0.313975	0.494064	0.566023
11648	Akp3	0	0	0.03	0.06	0	0	0.14	0	0.0225	0.035	0	0	0.02	0.04	0	0	0.09	0	0.015	0.0225	0	0	1	2	0	0	5	0	0.75	1.25	0.805715	0.674444	0.912443
11650	Alppl2	0.47	0.06	0.5	0.31	0.77	0.33	0.88	0.67	0.335	0.6625	0.2	0.03	0.29	0.19	0.48	0.21	0.56	0.42	0.1775	0.4175	6	1	12	8	21	9	24	18	6.75	18	0.111396	1.12733	0.317061
11651	Akt1	145.83	74.84	80.02	63.85	58.31	32.4	45.21	45.96	91.135	45.47	60.5	33.28	46.98	39.41	36.1	19.97	28.86	28.78	45.0425	28.4275	2452	1546	2532	2187	2085	1143	1624	1614	2179.25	1616.5	0.00954155	-0.797515	0.0725024
11652	Akt2	114.67	110.85	26.14	19.02	25.85	21.33	18.32	22.09	67.67	21.8975	47.58	49.3	15.35	11.74	16.01	13.14	11.69	13.83	30.9925	13.6675	2335	2757	998	774	1096	901	789	926	1716	928	0.00914339	-1.36755	0.0707939
11655	Alas1	3.12	0.51	24.89	56.23	38.78	63.3	48.46	52.57	21.1875	50.7775	1.29	0.23	14.61	34.71	24.01	39.01	30.93	32.92	12.71	31.7175	56	11	829	2021	1461	2352	1833	1944	729.25	1897.5	0.21452	1.22666	0.456905
11656	Alas2	0	0.27	0	0.04	0.71	0	0	0.16	0.0775	0.2175	0	0.12	0	0.02	0.44	0	0	0.1	0.035	0.135	0	4	0	1	19	0	0	4	1.25	5.75	0.40536	1.66394	0.648374
11657	Alb	0	0	0	0	0.04	0	0	0	0	0.01	0	0	0	0	0.02	0	0	0	0	0.005	0	0	0	0	1	0	0	0	0	0.25	0.918895	0.359834	0.953172
11658	Alcam	0.03	0.1	0.02	0	12.85	1.18	1.66	4.23	0.0375	4.98	0.01	0.04	0.01	0	7.96	0.73	1.06	2.65	0.015	3.1	1	4	1	0	939	85	122	304	1.5	362.5	5.79e-14	7.43357	7.1e-11
116621581	Derpc	0.62	1.18	0.65	0.76	0.98	0.55	0.54	0.86	0.8025	0.7325	0.26	0.53	0.38	0.47	0.61	0.34	0.35	0.54	0.41	0.46	12	28	23.5	30	40.5	22.5	22.5	35.5	23.375	30.25	0.99761	0.00136702	0.998687
11666	Abcd1	4.61	5.85	1.22	1.19	0.89	2.28	1.86	1.68	3.2175	1.6775	1.91	2.6	0.72	0.73	0.55	1.41	1.19	1.05	1.49	1.05	112	175	56	59	46	117	97	86	100.5	86.5	0.249154	-0.654906	0.496749
11668	Aldh1a1	0.62	0	0.85	0.04	0.43	0.22	0.04	0.22	0.3775	0.2275	0.26	0	0.5	0.02	0.27	0.14	0.02	0.14	0.195	0.1425	8	0	21	1	12	6	1	6	7.5	6.25	0.616929	-0.60729	0.812339
11669	Aldh2	10.29	3.64	3.22	5.13	3.36	6.04	4.49	3.39	5.57	4.32	4.27	1.62	1.89	3.17	2.08	3.72	2.87	2.12	2.7375	2.6975	180	111	145	178	186	218	176	184	153.5	191	0.85783	-0.0532352	0.944008
11670	Aldh3a1	0	0.17	0	0.05	0.05	0.05	0	0.1	0.055	0.05	0	0.07	0	0.03	0.03	0.03	0	0.06	0.025	0.03	0	2	0	1	1	1	0	2	0.75	1	0.996882	-0.00791005	0.998512
116701	Fgfrl1	0	0	0	0	0.8	0.1	0.13	0.23	0	0.315	0	0	0	0	0.49	0.06	0.08	0.14	0	0.1925	0	0	0	0	25	3	4	7	0	9.75	0.000746	5.312	0.0153301
11671	Aldh3a2	15.81	17.97	4.62	3.17	4.39	2.92	3.4	3.63	10.3925	3.585	6.56	7.99	2.71	1.96	2.72	1.8	2.17	2.28	4.805	2.2425	332	469	184	127	195	130	154	161	278	160	0.0153167	-1.26164	0.0958624
116732	Tsga13	0	0	0	0	0	0.09	0	0	0	0.0225	0	0	0	0	0	0.05	0	0	0	0.0125	0	0	0	0	0	1	0	0	0	0.25	0.918895	0.359834	0.953172
116733	Vps4a	41.07	27.02	18.28	9.08	10.72	11.75	8.11	10.96	23.8625	10.385	17.04	12.02	10.73	5.6	6.64	7.24	5.18	6.87	11.3475	6.4825	559	453	471	252	312	337	237	313	433.75	299.75	0.0134162	-0.953539	0.088674
11674	Aldoa	36.66	15.67	12.97	9.18	67.56	45.81	37.35	48.73	18.62	49.8625	15.21	6.97	7.61	5.67	41.84	28.24	23.84	30.52	8.865	31.11	336	178	223	172	1258	884	732	922	227.25	949	1.78e-05	1.63886	0.0012269
116748	Lsm10	23.57	22.22	26.99	47.83	46.95	65.37	45.97	49.82	30.1525	52.0275	9.78	9.88	15.84	29.52	29.07	40.29	29.34	31.2	16.255	32.475	111	127	236	450	476	635	458	478	231	511.75	0.0352858	0.875356	0.159751
11676	Aldoc	1.72	1.12	0	0.06	0.48	0.24	0.21	0.22	0.725	0.2875	0.71	0.5	0	0.03	0.3	0.15	0.14	0.14	0.31	0.1825	30	24	0	2	18	9	8	8	14	10.75	0.390857	-0.956621	0.636967
11677	Akr1b3	554.59	760.7	583.02	961.22	412.35	1685.19	922.53	1104.65	714.883	1031.18	230.09	338.32	342.33	593.34	255.33	1038.7	588.9	691.72	376.02	643.663	4670	7889	9313	16498	7422	29839	16654	19459	9592.5	18343.5	0.184301	0.648662	0.421321
116810	Foxn4	0.26	0.21	0.11	0.03	0.02	0	0.02	0.02	0.1525	0.015	0.11	0.09	0.06	0.02	0.01	0	0.02	0.02	0.07	0.0125	5	5	4	1	1	0	1	1	3.75	0.75	0.0414286	-2.74432	0.1766
11682	Alk	1.26	2.55	0.16	0.15	0.37	1.13	0.84	0.89	1.03	0.8075	0.52	1.13	0.1	0.09	0.23	0.7	0.54	0.56	0.46	0.5075	37	92	9	9	23	70	53	55	36.75	50.25	0.959842	-0.0411104	0.975552
116837	Rims1	277.63	279.29	109.69	88.08	68.96	57.9	73.92	65.48	188.673	66.565	115.18	124.22	64.41	54.37	42.7	35.69	47.19	41	89.545	41.645	10359	12786	7684	6691	5498	4546	5893	5138	9380	5268.75	0.00110862	-1.24825	0.0194257
116838	Rims2	7.74	7.09	3.31	2.26	2.16	1.42	1.56	1.62	5.1	1.69	3.21	3.15	1.94	1.39	1.34	0.88	1	1.01	2.4225	1.0575	330	383	249	180	181	129	119	141	285.5	142.5	0.000391	-1.43776	0.0105724
11684	Alox12	4.08	7.28	3.06	3.56	2.66	3.75	2.79	3.26	4.495	3.115	1.69	3.24	1.8	2.19	1.65	2.31	1.78	2.04	2.23	1.945	81	178	115	144	113	157	119	136	129.5	131.25	0.333443	-0.347347	0.582549
116847	Prelp	11.22	12.63	6.91	11.05	6.28	11.65	10.15	10.06	10.4525	9.535	4.65	5.62	4.06	6.82	3.89	7.18	6.48	6.3	5.2875	5.9625	269	373	313	541	322	590	523	507	374	485.5	0.893577	0.046216	0.953172
116848	Baz2a	24.69	11.61	18.4	13.93	20.85	20.09	15.28	18.38	17.1575	18.65	10.25	5.16	10.8	8.6	12.91	12.38	9.75	11.51	8.7025	11.6375	1427	827	2011	1645	2579	2459	1897	2236	1477.5	2292.75	0.29945	0.295651	0.550694
116849	Iltifb	0.16	0.51	4.43	6.56	6.92	5.31	7.98	7.11	2.915	6.83	0.07	0.23	2.6	4.05	4.28	3.28	5.09	4.45	1.7375	4.275	1	4	53.63	85	94.1	70.96	108.68	94.38	35.9075	92.03	0.182031	1.19377	0.418292
11685	Alox12e	0	0.11	0	0	0	0	0	0	0.0275	0	0	0.05	0	0	0	0	0	0	0.0125	0	0	2	0	0	0	0	0	0	0.5	0	0.577367	-1.95974	0.784258
116852	Akr1c20	0	0	0	0.07	0.14	0	0.25	0.07	0.0175	0.115	0	0	0	0.05	0.09	0	0.16	0.04	0.0125	0.0725	0	0	0	1	2	0	4	1	0.25	1.75	0.32551	2.21236	0.575473
11687	Alox15	1.73	0.21	0.17	0.05	0.05	0.06	0.06	0.04	0.54	0.0525	0.72	0.09	0.1	0.03	0.03	0.04	0.04	0.02	0.235	0.0325	34.44	5	9.92	10.13	10.77	13	14.04	8.15	14.8725	11.49	0.289939	-0.806154	0.541232
116870	Mta1	7.51	4.13	5.47	5.7	8.14	6.87	6.05	8.14	5.7025	7.3	3.11	1.84	3.21	3.52	5.04	4.23	3.86	5.1	2.92	4.5575	137	92	185	210	318	264	235	310	156	281.75	0.0648502	0.52213	0.231466
116871	Mta3	178.59	143.35	155.99	148.84	144.03	167.06	156.94	157.61	156.692	156.41	74.09	63.76	91.59	91.87	89.18	102.97	100.18	98.69	80.3275	97.755	1929	1908	3216	3302	3348	3824	3650	3589	2588.75	3602.75	0.484819	0.159916	0.714676
116873	Stim2	0.15	0.03	4.64	6.63	8.32	12.95	7.28	9.65	2.8625	9.55	0.06	0.01	2.72	4.1	5.15	7.98	4.65	6.04	1.7225	5.955	5	1	291	450	587	909	519	672	186.75	671.75	0.124202	1.68864	0.338176
11688	Alox8	0.62	0.31	0.61	0.33	0.6	0.41	0.5	0.36	0.4675	0.4675	0.26	0.14	0.36	0.2	0.37	0.26	0.32	0.23	0.24	0.295	13.45	8.2	25.14	14.42	27.86	18.94	23.06	16.54	15.3025	21.6	0.752787	0.159642	0.889536
11689	Alox5	0	0	0.11	0.03	0.09	0.08	0.03	0.06	0.035	0.065	0	0	0.07	0.02	0.06	0.05	0.02	0.04	0.0225	0.0425	0	0	4	1	3	3	1	2	1.25	2.25	0.693746	0.59738	0.863296
116891	Derl2	12.67	17.68	12.82	8.82	15.22	8.62	10.61	10.27	12.9975	11.18	5.26	7.86	7.53	5.44	9.42	5.31	6.77	6.43	6.5225	6.9825	319.64	492.28	595.15	444.22	799.18	447.67	561.73	528.04	462.822	584.155	0.949345	-0.018967	0.96917
11690	Alox5ap	0	0.29	0.1	0	10.7	0	1.15	2.87	0.0975	3.68	0	0.13	0.06	0	6.62	0	0.74	1.8	0.0475	2.29	0	2	1	0	129	0	14	34	0.75	44.25	0.000373	5.42322	0.0101832
116903	Calcb	0	0.04	0.12	0.28	0.98	0.63	0.35	0.36	0.11	0.58	0	0.02	0.07	0.18	0.6	0.39	0.23	0.23	0.0675	0.3625	0	1	5	13	14	22	10	16	4.75	15.5	0.106286	1.4776	0.309121
116904	Alpk3	0	0	0	0	0.02	0	0	0.01	0	0.0075	0	0	0	0	0.01	0	0	0.01	0	0.005	0	0	0	0	2	0	0	1	0	0.75	0.646573	1.59991	0.828084
116905	Dph1	0.58	0	0.2	0.15	0.71	0.32	0.56	0.32	0.2325	0.4775	0.24	0	0.12	0.09	0.44	0.2	0.36	0.2	0.1125	0.3	7.78	0	5	4	20.43	8.98	16.1	8.91	4.195	13.605	0.119238	1.33946	0.329629
116914	Slc19a2	0	0	0.11	0.41	1.12	0.42	0.43	1.02	0.13	0.7475	0	0	0.07	0.25	0.69	0.26	0.27	0.64	0.08	0.465	0	0	5	20	57	21	21	49	6.25	37	0.0239227	2.36092	0.125384
11692	Gfer	39.07	33.82	24.15	13.99	9.8	12.99	9.69	12.53	27.7575	11.2525	16.21	15.04	14.18	8.64	6.07	8.01	6.19	7.84	13.5175	7.0275	526.43	583.68	519.42	334.64	241.42	315.06	236.08	307.18	491.043	274.935	0.000427	-1.23897	0.0110624
116939	Pnpla3	97.67	155.47	366.34	539.63	402.87	807.98	632.61	644.56	289.777	622.005	40.52	69.14	215.1	333.11	249.46	498.02	403.82	403.62	164.468	388.73	2373	4644	16799	26776	20886	41450	33012	32906	12648	32063.5	0.0630733	1.14025	0.227681
116940	Tgs1	4.02	0.81	1.45	1.01	1.3	1.41	1.21	1.21	1.8225	1.2825	1.67	0.36	0.85	0.62	0.81	0.87	0.78	0.76	0.875	0.805	117	29	80	60	81	87	76	74	71.5	79.5	0.619833	-0.237384	0.812339
116972	Tlcd3a	5.19	0.35	1.25	2.59	2.2	2.69	2.21	2.53	2.345	2.4075	2.15	0.15	0.74	1.6	1.37	1.66	1.41	1.59	1.16	1.5075	69	6	32	69	62	76	63	71	44	68	0.667752	0.272427	0.844013
11698	Ambn	0	1.59	0.48	0.04	0.19	0.08	0.12	0.08	0.5275	0.1175	0	0.71	0.28	0.03	0.12	0.05	0.07	0.05	0.255	0.0725	0	23	11	1	5	2	3	2	8.75	3	0.113639	-1.96993	0.320859
11702	Amd1	74.82	64.48	146.06	165.74	173.22	167.44	165.08	166.53	112.775	168.067	31.04	28.68	85.76	102.31	107.26	103.21	105.38	104.28	61.9475	105.032	1584.52	1681.84	5847.16	7162.85	7843.24	7484.48	7509.57	7408.01	4069.09	7561.32	0.153133	0.65109	0.379396
11705	Amh	0.19	0	0	0	0.13	0.13	0.62	0.09	0.0475	0.2425	0.08	0	0	0	0.08	0.08	0.39	0.06	0.02	0.1525	2	0	0	0	3	3	14	2	0.5	5.5	0.0590156	3.10479	0.21939
117066	Cts3	5.15	9.25	1.71	1.69	2.23	2	1.5	1.79	4.45	1.88	2.13	4.12	1.01	1.05	1.38	1.23	0.95	1.12	2.0775	1.17	44.02	98	24.74	26.29	38.27	31.94	27.9	30	48.2625	32.0275	0.0722233	-1.0733	0.247448
117109	Pop5	4.75	1.91	4.86	7.63	10.83	14.11	13.52	12.38	4.7875	12.71	1.97	0.85	2.85	4.71	6.7	8.7	8.63	7.75	2.595	7.945	31	13	51	92	132	170	163	148	46.75	153.25	0.00338027	1.44925	0.0378628
117146	Ube3b	5.79	5.53	6.09	7.07	10.58	5.7	7.89	7.98	6.12	8.0375	2.4	2.46	3.58	4.36	6.55	3.51	5.03	5	3.2	5.0225	200	239	397	498	781	423	585	580	333.5	592.25	0.109872	0.521081	0.314959
117148	Necab2	69.7	85.09	43.16	22.72	9.72	24.98	17.82	17.52	55.1675	17.51	28.92	37.84	25.34	14.03	6.02	15.4	11.37	10.97	26.5325	10.94	591	894	690	391	175	449	323	312	641.5	314.75	0.00165111	-1.42009	0.0244497
117149	Tirap	57.85	54.45	10.95	8.71	12.72	13.35	10.11	12.7	32.99	12.22	24	24.22	6.43	5.37	7.88	8.23	6.46	7.95	15.005	7.63	1852	2135	658	566	861.12	894	688.41	845.11	1302.75	822.16	0.0371051	-1.15189	0.16514
117150	Pip4k2c	16.1	14.38	5.95	4.57	5.26	3.95	3.97	4.48	10.25	4.415	6.68	6.39	3.49	2.82	3.26	2.43	2.54	2.81	4.845	2.76	360	390	234	199	235	176	183	194	295.75	197	0.0113099	-1.02039	0.0798955
117160	Ttyh2	0.09	0.42	0.16	0.85	1.18	0.45	0.69	0.81	0.38	0.7825	0.04	0.19	0.09	0.53	0.73	0.28	0.44	0.51	0.2125	0.49	2	12	7	40	58	22	34	39	15.25	38.25	0.156035	1.05307	0.383259
117167	Steap4	0.43	1.76	6.85	11.95	12.83	11.83	8	11.22	5.2475	10.97	0.18	0.78	4.02	7.38	7.94	7.29	5.11	7.02	3.09	6.84	9	45	268	505	568	517	356	488	206.75	482.25	0.204845	1.03027	0.445328
11717	Ampd3	61.72	66.77	65.62	49.25	66.49	55.62	59.11	61.8	60.84	60.755	25.61	29.69	38.53	30.4	41.17	34.28	37.73	38.7	31.0575	37.97	1548	2031.95	3222	2618	3695	3054	3299	3375	2354.99	3355.75	0.42774	0.186907	0.667824
117171	1110038F14Rik	5.2	1.38	4.2	2.72	5.69	5.41	2.98	4.64	3.375	4.68	2.16	0.62	2.47	1.68	3.52	3.33	1.9	2.91	1.7325	2.915	50	17	76	53	116	108	61	93	49	94.5	0.169848	0.611296	0.402149
117172	2310034C09Rik	0	0	0	0	0	0	0.09	0.28	0	0.0925	0	0	0	0	0	0	0.06	0.17	0	0.0575	0	0	0	0	0	0	1	3	0	1	0.540651	2.11556	0.758586
117197	Bloc1s4	1.42	4.09	11.77	23.45	19.7	22.37	21.46	21.07	10.1825	21.15	0.59	1.82	6.91	14.48	12.2	13.79	13.7	13.19	5.95	13.22	11	39	173	370	326	364	356	341	148.25	346.75	0.164275	1.04218	0.394922
117198	Ivns1abp	17.1	4.2	5.6	4	9.27	3.57	4.23	5.31	7.725	5.595	7.1	1.87	3.29	2.47	5.74	2.2	2.7	3.32	3.6825	3.49	378	112	222	164	426	157	189	237	219	252.25	0.652258	-0.231039	0.832291
11720	Mat1a	1.3	2.16	3.15	5.32	4.66	8.74	5.58	6.58	2.9825	6.39	0.54	0.96	1.85	3.29	2.89	5.39	3.56	4.12	1.66	3.99	30	61	137	250	230	425	276	319	119.5	312.5	0.0343252	1.15005	0.157075
11722	Amy1	1.46	0	0.31	0.57	0.64	1.16	0.14	0.7	0.585	0.66	0.61	0	0.18	0.35	0.4	0.71	0.09	0.44	0.285	0.41	15	0	6	12	14	25	3	15	8.25	14.25	0.6874	0.389518	0.858363
117229	Stk33	0.08	0.52	0	0.08	0.04	0.09	0.04	0.11	0.17	0.07	0.03	0.23	0	0.05	0.02	0.05	0.03	0.07	0.0775	0.0425	1	8	0	2	1	2	1	3	2.75	1.75	0.423259	-1.11091	0.663873
11727	Ang	0	0	0	0	0.79	0	0.22	0.23	0	0.31	0	0	0	0	0.49	0	0.14	0.14	0	0.1925	0	0	0	0	7	0	2	2	0	2.75	0.14355	3.50009	0.367903
11731	Ang2	0	0	0	0	0	0.3	0.59	0.3	0	0.2975	0	0	0	0	0	0.19	0.37	0.19	0	0.1875	0	0	0	0	0	1	2	1	0	1	0.49031	2.14005	0.71915
11732	Ank	15.45	8.28	9.52	10.75	14.55	6.54	8.73	9.36	11	9.795	6.41	3.68	5.59	6.64	9.01	4.03	5.57	5.86	5.58	6.1175	359	237	418	510	723	321	436	457	381	484.25	0.999021	0.000416	0.999347
11733	Ank1	0.35	0.34	0.32	0.2	0.25	0.22	0.24	0.12	0.3025	0.2075	0.14	0.15	0.19	0.12	0.15	0.13	0.16	0.08	0.15	0.13	10	8	13	9.94	13	11	10	6	10.235	10	0.535125	-0.35976	0.75338
11735	Ank3	2.34	3.12	2.38	1.74	1.3	0.92	1.1	1.17	2.395	1.1225	0.97	1.39	1.4	1.08	0.8	0.57	0.7	0.73	1.21	0.7	377.32	423.66	463.91	391.54	451.09	266.19	373.86	367.91	414.108	364.762	0.0491279	-0.552599	0.196266
11736	Ankfy1	8.45	7.37	14.99	13.54	18.81	13.78	16.1	18.54	11.0875	16.8075	3.5	3.28	8.8	8.36	11.65	8.5	10.28	11.61	5.985	10.51	466.55	501.83	1564.82	1528.77	2224.83	1611.88	1914.29	2157.39	1015.49	1977.1	0.083616	0.6986	0.269009
11737	Anp32a	68.03	50.77	48.63	36.7	36.23	22.71	30.34	28.03	51.0325	29.3275	28.23	22.58	28.55	22.65	22.43	14	19.37	17.55	25.5025	18.3375	905	831	1223	994	1030	636	865	784	988.25	828.75	0.0182576	-0.60676	0.106161
11739	Slc25a4	7.19	5.74	25.2	31.76	42.62	93.16	40.32	56.48	17.4725	58.145	2.98	2.55	14.8	19.6	26.39	57.42	25.74	35.37	9.9825	36.23	57	56	379	513	722	1552	685	936	251.25	973.75	0.0075031	1.74433	0.0627169
11740	Slc25a5	42.28	54.88	366.75	586.62	407.85	747.07	639.09	603.18	262.632	599.298	17.54	24.41	215.34	362.11	252.54	460.47	407.96	377.7	154.85	374.668	324	518	5335	9162	6681	12032	10497	9664	3834.75	9718.5	0.140013	1.18003	0.361914
11744	Anxa11	2.53	2	0.31	0	1.97	0.58	0.3	0.68	1.21	0.8825	1.05	0.89	0.18	0	1.22	0.36	0.19	0.43	0.53	0.55	39	38	9	0	65	19	10	22	21.5	29	0.886444	-0.149502	0.953172
11745	Anxa3	0.1	0.08	0.11	0.25	1.67	0.44	0.86	0.93	0.135	0.975	0.04	0.04	0.06	0.15	1.03	0.27	0.55	0.58	0.0725	0.6075	1	1	2	5	35	9	18	19	2.25	20.25	0.000563	2.85018	0.0129769
11746	Anxa4	2.92	6.79	5.21	4.6	4.98	3.62	4.56	4.36	4.88	4.38	1.21	3.02	3.06	2.84	3.09	2.23	2.91	2.73	2.5325	2.74	37	106	126	120	135	98	124	116	97.25	118.25	0.934347	-0.0321648	0.960688
11747	Anxa5	11.87	4.4	25.31	49.1	42.77	33.52	45.27	40.83	22.67	40.5975	4.93	1.96	14.86	30.31	26.48	20.66	28.9	25.57	13.015	25.4025	127	58	513	1071	978	755	1039	915	442.25	921.75	0.20424	0.865925	0.444437
11749	Anxa6	3.01	1.6	1.13	2.32	3.64	4.54	2.55	3.26	2.015	3.4975	1.25	0.71	0.66	1.43	2.26	2.8	1.63	2.04	1.0125	2.1825	52	34	37	82	135	166	95	119	51.25	128.75	0.0109236	0.974192	0.0785245
11750	Anxa7	596.69	566.45	1110.27	1331.92	877.45	1221.87	1194.43	1148.76	901.332	1110.63	247.55	251.93	651.91	822.17	543.32	753.12	762.46	719.34	493.39	694.56	9216	10653	31225	41383	27181	39349	38726	36331	23119.2	35396.8	0.409027	0.376011	0.651275
11752	Anxa8	0.36	0.48	0	0	0	0	0	0	0.21	0	0.15	0.21	0	0	0	0	0	0	0.09	0	4	7	0	0	0	0	0	0	2.75	0	0.0986299	-4.45615	0.295938
11754	Aoc3	0.18	0	0	0	0.03	0	0.03	0	0.045	0.015	0.07	0	0	0	0.02	0	0.02	0	0.0175	0.01	3	0	0	0	1	0	1	0	0.75	0.5	0.688171	-1.16931	0.858718
11757	Prdx3	15.13	11.07	9	7.31	18.93	12.15	12.83	14.57	10.6275	14.62	6.28	4.93	5.29	4.51	11.72	7.49	8.19	9.12	5.2525	9.13	132	119	149	130	353	223	240	266	132.5	270.5	0.0153246	0.656559	0.0958624
11758	Prdx6	12.4	9.23	8.77	15.24	16.32	14.74	21.67	17.85	11.41	17.645	5.14	4.1	5.15	9.41	10.1	9.09	13.84	11.18	5.95	11.0525	149	135	198	384	417	375	575	451	216.5	454.5	0.0369559	0.782113	0.164835
117586	A1bg	31.5	27.5	10.1	10.71	4.1	13.16	6.67	8.41	19.9525	8.085	13.07	12.23	5.93	6.61	2.54	8.11	4.25	5.27	9.46	5.0425	359	386	218	249	100	316	163	201	303	195	0.0276632	-1.05266	0.137829
117589	Asb7	1.78	2.11	0.46	0.52	0.95	0.43	0.27	0.6	1.2175	0.5625	0.74	0.94	0.27	0.32	0.59	0.26	0.17	0.38	0.5675	0.35	61	86	29	35	67	30	21	42	52.75	40	0.126788	-0.876179	0.341765
117591	Slc2a9	3.63	3.38	3.03	0.96	0.76	1.34	1.22	0.98	2.75	1.075	1.51	1.5	1.78	0.59	0.47	0.82	0.78	0.61	1.345	0.67	76	87	120	41	34	59	55	43	81	47.75	0.0140899	-1.12596	0.0911923
117592	B3galt6	0	0	0.07	0.02	0.68	0	0.07	0.13	0.0225	0.22	0	0	0.04	0.01	0.42	0	0.04	0.08	0.0125	0.135	0	0	3	1	31	0	3	6	1	10	0.062078	3.02234	0.225394
117599	Helb	2.91	2.42	3.41	3.56	2.51	2.25	2.51	2.58	3.075	2.4625	1.21	1.08	2	2.2	1.55	1.38	1.6	1.62	1.6225	1.5375	89	91	197	222.12	164	145	165	166	149.78	160	0.556785	-0.194861	0.770626
117600	Srgap1	16.19	10.53	3.61	3.85	3.5	4.8	2.88	3.78	8.545	3.74	6.72	4.68	2.12	2.38	2.17	2.96	1.84	2.37	3.975	2.335	873	700	365	424	402	543	332	427	590.5	426	0.0394864	-0.923741	0.171341
117606	Boc	0.03	0	0	0.03	0.47	0.1	0.03	0.1	0.015	0.175	0.01	0	0	0.02	0.29	0.06	0.02	0.06	0.0075	0.1075	1	0	0	2	30	6	2	6	0.75	11	0.0114045	3.47517	0.0803784
11764	Ap1b1	8.37	9.22	6.6	5.46	5.92	7.08	5.43	7.02	7.4125	6.3625	3.47	4.1	3.87	3.37	3.66	4.36	3.47	4.4	3.7025	3.9725	224	302	334	298	340	399	314	394	289.5	361.75	0.885422	-0.0344714	0.953172
11765	Ap1g1	12.66	13.57	13.01	11.5	17.98	9.28	11.28	12.35	12.685	12.7225	5.25	6.03	7.64	7.1	11.13	5.72	7.2	7.73	6.505	7.945	596	787	1157	1106	1811	924	1142	1223	911.5	1275	0.607342	0.149761	0.80565
11766	Ap1g2	0	0	0	0	0.03	0.03	0	0.08	0	0.035	0	0	0	0	0.02	0.02	0	0.05	0	0.0225	0	0	0	0	1	1	0	3	0	1.25	0.422487	2.3787	0.663506
11767	Ap1m1	13.52	11.46	27	27.64	19.31	31.93	23.91	28.45	19.905	25.9	5.61	5.1	15.86	17.06	11.96	19.68	15.26	17.81	10.9075	16.1775	180	187	678	748	547	892	680	791	448.25	727.5	0.331228	0.456412	0.579767
11768	Ap1m2	24.13	16.64	41.07	84.18	51.76	103.35	78.49	82.96	41.505	79.14	10.01	7.4	24.11	51.96	32.05	63.7	50.1	51.95	23.37	49.45	272	233	847	1861	1203	2378	1830	1884	803.25	1823.75	0.0966212	0.969095	0.29219
11769	Ap1s1	14.02	3.93	7.32	6.13	3.93	13.16	6	5.79	7.85	7.22	5.82	1.75	4.3	3.78	2.44	8.11	3.83	3.63	3.9125	4.5025	110	38	109	98	66	218	101	95	88.75	120	0.860704	0.0892216	0.94535
11770	Fabp4	0	0	0.31	0.3	0.7	0	0.14	0.15	0.1525	0.2475	0	0	0.18	0.18	0.44	0	0.09	0.09	0.09	0.155	0	0	2	2	5	0	1	1	1	1.75	0.770986	0.546125	0.891416
11771	Ap2a1	6.93	5.53	6.27	6.44	6.71	7.02	4.54	5.71	6.2925	5.995	2.88	2.46	3.68	3.98	4.15	4.33	2.9	3.58	3.25	3.74	155.13	152.41	254.25	290.6	281.53	331.99	217.97	268.55	213.097	275.01	0.879262	0.0402827	0.953172
11772	Ap2a2	2.46	1.24	0.56	0.3	1.06	0.79	0.54	0.72	1.14	0.7775	1.02	0.55	0.33	0.18	0.66	0.48	0.34	0.45	0.52	0.4825	77	48	33	19	71	52	36	47.67	44.25	51.6675	0.6449	-0.258304	0.827786
11773	Ap2m1	58.74	61	37.72	20.51	22.05	39.94	21.99	30.49	44.4925	28.6175	24.37	27.13	22.15	12.66	13.65	24.62	14.03	19.09	21.5775	17.8475	1132.16	1448.13	1374.5	806.85	908.48	1624.44	910.19	1234.12	1190.41	1169.31	0.257922	-0.420215	0.506286
11774	Ap3b1	18.14	8.44	7.9	6.98	10.06	10.44	5.53	8.55	10.365	8.645	7.53	3.75	4.64	4.31	6.23	6.43	3.53	5.35	5.0575	5.385	496.02	280	417.83	390.51	594.03	596.05	332.74	497.89	396.09	505.178	0.89731	-0.0423073	0.953172
11775	Ap3b2	0.63	0.54	0.73	0.48	0.9	0.37	0.51	0.67	0.595	0.6125	0.26	0.24	0.43	0.3	0.56	0.23	0.33	0.42	0.3075	0.385	16	17	35	25	49	20	28	36	23.25	33.25	0.68591	0.182584	0.857376
11776	Ap3d1	15.94	9.83	2.86	1.75	3.09	4.37	1.97	3.83	7.595	3.315	6.61	4.37	1.68	1.08	1.91	2.69	1.26	2.4	3.435	2.065	519	394	176	116	215	300	138	262	301.25	228.75	0.125261	-0.893797	0.339689
11777	Ap3s1	385.98	331.99	171.19	188.56	157.4	134.17	166.85	153.96	269.43	153.095	160.13	147.65	100.52	116.4	97.46	82.7	106.51	96.41	131.175	95.77	3552	3750	2980.04	3500.64	3074.9	2599	3266	2953.01	3445.67	2973.23	0.0373988	-0.594996	0.165765
11778	Ap3s2	2.73	2.4	2.58	2.29	2.87	3.73	2.95	3.03	2.5	3.145	1.13	1.07	1.52	1.41	1.78	2.3	1.88	1.9	1.2825	1.965	108	117	193	185	243	312	251	252	150.75	264.5	0.0581908	0.488071	0.217311
11781	Ap4m1	0.25	0.05	0.11	0.47	0.36	1.29	0.47	0.94	0.22	0.765	0.1	0.02	0.06	0.29	0.22	0.8	0.3	0.59	0.1175	0.4775	5.19	1.21	4.26	11.72	16.14	29	13.35	27.5	5.595	21.4975	0.0159644	1.70105	0.0984213
11782	Ap4s1	5.55	5.87	8.86	5.32	8.58	5.51	8.02	7.53	6.4	7.41	2.3	2.61	5.2	3.28	5.32	3.4	5.12	4.72	3.3475	4.64	501.37	192.51	1311.33	1381.46	1516.43	1352.6	1971.46	1713.97	846.668	1638.62	0.1684	0.715212	0.400194
11783	Apaf1	11.44	9.81	7.9	5.88	9.05	5.05	5.17	6.48	8.7575	6.4375	4.75	4.36	4.64	3.63	5.6	3.11	3.3	4.06	4.345	4.0175	388	409	501	401	647	357	373	454	424.75	457.75	0.340072	-0.269068	0.589149
11784	Apba2	28.72	12.4	8.3	6.12	7.11	6.6	7.09	7.83	13.885	7.1575	11.92	5.51	4.87	3.78	4.4	4.07	4.53	4.9	6.52	4.475	638	340	351	277	335	307	336	366	401.5	336	0.100431	-0.681479	0.2992
11785	Apbb1	22.91	17.6	12.05	10.28	12.09	8.49	10.2	10.43	15.71	10.3025	9.5	7.83	7.07	6.35	7.48	5.23	6.51	6.53	7.6875	6.4375	370	377	311	295	334	259	291	294	338.25	294.5	0.0513364	-0.597378	0.201283
11787	Apbb2	10.85	12.51	5.96	6.31	7.97	8.27	7.17	7.13	8.9075	7.635	4.5	5.57	3.5	3.89	4.94	5.1	4.58	4.47	4.365	4.7725	695	932.77	584.98	693.9	857.8	942.99	800.92	797.87	726.663	849.895	0.584161	-0.172811	0.789476
11789	Apc	160.41	142.8	32.81	17.25	25.87	18.46	14.86	17.86	88.3175	19.2625	66.55	63.51	19.27	10.65	16.02	11.38	9.49	11.19	39.995	12.02	11673	12710	4565	2613	4077	2874	2342	2760	7890.25	3013.25	0.00111815	-1.8903	0.0194997
11790	Speg	3.73	6.08	0.31	0.41	0.63	0.39	0.49	0.23	2.6325	0.435	1.55	2.71	0.18	0.25	0.39	0.24	0.31	0.14	1.1725	0.27	30	64	5	7	11	7	8	4	26.5	7.5	0.00897857	-2.34032	0.0701251
117903916	Gm16286	4.2	2.62	1.72	0.68	1.72	3.26	1.42	2.22	2.305	2.155	1.74	1.16	1.01	0.42	1.07	2.01	0.9	1.39	1.0825	1.3425	42.91	32.93	33.3	14.12	37.64	70.08	31.09	47.56	30.815	46.5925	0.720392	0.187838	0.88377
11792	Apex1	4.26	4.09	9.72	12.48	18.9	19.77	16.26	18.64	7.6375	18.3925	1.77	1.82	5.71	7.7	11.7	12.19	10.38	11.67	4.25	11.485	33	39	143	197	313	322	270	302	103	301.75	0.00975912	1.31125	0.073307
11793	Atg5	2838.81	3623.73	962.78	1251.93	882.26	1780.45	1326.07	1379.72	2169.31	1342.12	1177.76	1611.67	565.31	772.8	546.3	1097.41	846.49	863.97	1031.88	838.543	24919	38333	18898	24677	18886	33498	26918	27048	26706.8	26587.5	0.303477	-0.407345	0.554921
117934532	Gm48552	0	0	0.09	0.08	0.4	0.41	0.08	0.25	0.0425	0.285	0	0	0.05	0.05	0.25	0.25	0.05	0.15	0.025	0.175	0	0	1	1	5	5	1	3	0.5	3.5	0.115724	2.44928	0.324453
[truncated: 16,382 more rows]
