# Supplementary material for: Gut microbiota-modulated glutamic acid rejuvenates the quality of oocytes deteriorated by advanced reproductive age
Source: EMBO Mol Med. 2026 May 8;18(6):2404–35. doi: 10.1038/s44321-026-00443-3 (PMC13270145; doi:10.1038/s44321-026-00443-3)
Supplement: Supplementary file 10 — Dataset EV8 [file 44321_2026_443_MOESM10_ESM.xlsx]

## Sheet: Dataset EV8
Dataset EV8. 16S rRNA gene sequencing data of intestinal digesta from YY-FMT-15, AA-FMT-15, YA-FMT-15, YY-FMT-30, AA-FMT-30, and YA-FMT-30 mice.

## Sheet: 16S-FMT
Tax	YY-FMT-15_1	YY-FMT-15_2	YY-FMT-15_3	YY-FMT-15_4	YY-FMT-15_5	YY-FMT-30_1	YY-FMT-30_2	YY-FMT-30_3	YY-FMT-30_4	YY-FMT-30_5	AA-FMT-15_1	AA-FMT-15_2	AA-FMT-15_3	AA-FMT-15_4	AA-FMT-15_5	AA-FMT-30_1	AA-FMT-30_2	AA-FMT-30_3	AA-FMT-30_4	AA-FMT-30_5	YA-FMT-15_1	YA-FMT-15_2	YA-FMT-15_3	YA-FMT-15_4	YA-FMT-15_5	YA-FMT-30_1	YA-FMT-30_2	YA-FMT-30_3	YA-FMT-30_4	YA-FMT-30_5
A2	0.00435464	0.00239461	0.0193884	0.00141475	0.000570358	0	2.22618e-05	0.00169287	0	0.0514845	2.27216e-05	0.00370094	0	0.00203202	0	5.14483e-05	0.000323511	0	0.00021165	1.76053e-05	2.26912e-05	2.6062e-05	0.00111574	0.0019538	0.000948175	0.000940793	0.00344889	0	0.000644204	0.00400318
ADurb.Bin063_1	0	0	0	0	0	0	0	0	0	0	0	0	0	0	0	0	0	0	0	0	0	0	0	0	0	0	0	0	0	0
ASF356	0.000261279	0.000222754	0.000528089	0.00234078	0.000217279	0.00166987	0.000111309	0.000153897	0.000656254	0.000329888	0.00056804	0.000639012	0.000234467	0.000123903	0.0002325	0.000591655	8.08778e-05	0.000360346	0.001411	1.76053e-05	0.000249603	0.0580662	0.000163279	0.000775773	4.99039e-05	0.00144255	0.00309211	9.66884e-05	0.000364115	0.000336145
Abditibacterium	0	0	0	2.57228e-05	0	0	0	0	0	2.19925e-05	0	2.66255e-05	0	7.43421e-05	0	0	0	0	2.35167e-05	0	0	0	0	0	0	3.13598e-05	0	0	2.80089e-05	0
Acetatifactor	2.90309e-05	0.000139221	0	2.57228e-05	8.14797e-05	0	0	0.000128248	0	2.19925e-05	0	0.000133127	0	0.000247807	0	0	2.69593e-05	0	0	0	0	0.00127704	0	0.00086197	4.99039e-05	0	0	2.41721e-05	2.80089e-05	3.05586e-05
Acetitomaculum	0	0.000696107	0	0	0.000353079	0	0	5.12992e-05	0	0	0	0	0	0	0	0	0.000107837	0	0	0	0.000181529	7.81861e-05	0.000190492	0.000603379	0	0.000595835	0.000237855	0.000169205	0.000112035	0
Acetobacter	2.90309e-05	0	0	0	0	0	0	0	0	0	0	0	0	2.47807e-05	0	0	0	0	0	0	0	0	0	0	0	0	0	0	0	0
Acholeplasma	0	0	0	0	0	0	0	0	0	0	0	0	0	0	0	0	0	0	0	0	0	0	0	0	4.99039e-05	0	0	0	0	0
Achromobacter	2.90309e-05	0	2.51471e-05	0	0	3.88342e-05	4.45236e-05	2.56496e-05	0	2.19925e-05	0	0.000106502	1.67476e-05	4.95614e-05	0	0	5.39185e-05	2.00192e-05	0	1.76053e-05	2.26912e-05	5.21241e-05	5.44262e-05	0	0	3.13598e-05	2.97318e-05	0	0	6.11172e-05
Acidipila_Silvibacterium	0	2.78443e-05	0	0	0	1.94171e-05	0	0	0	0	0	5.3251e-05	0	0	0	0	0	0	0	0	0	0	0	0	0	0	0	0	0	0
Acidipropionibacterium	2.90309e-05	0	0	0	0	0	0	0	0	0	0	0	0	0	0	0	0	0	0	0	0	0	0	0	0	0	5.94636e-05	0	0	0
Acidisphaera	0	0	0	0	0	0	0	0	0	0	0	2.66255e-05	0	0	0	0	0	0	0	0	0	0	0	2.87323e-05	0	0	0	0	0	0
Acidobacterium	0	0	0	0	0	1.94171e-05	0	0	0	0	0	0	0	0	0	0	0	0	0	0	0	0	0	2.87323e-05	0	0	0	0	0	0
Acidothermus	0	0	0	0	0	0	0	0	0	0	0	0	0	0	0	0	0	0	0	0	0	0	0	0	0	0	0	0	0	0
Acidovorax	0	0	0	2.57228e-05	2.71599e-05	9.70855e-05	0	0	0	0	0	7.98765e-05	0.000100486	0	0	2.57241e-05	2.69593e-05	2.00192e-05	2.35167e-05	0	0	0	0	0	4.99039e-05	3.13598e-05	2.97318e-05	0	2.80089e-05	0
Acinetobacter	0.000174186	0.00019491	0.000150883	0.000102891	0.000244439	0.000174754	0	0.000205197	2.62502e-05	2.19925e-05	0.000249938	0.000186378	0.000468933	0.000148684	0.0002325	0.000180069	0.000242633	0.000540519	9.40667e-05	1.76053e-05	9.07647e-05	2.6062e-05	8.16393e-05	0.000114929	2.4952e-05	9.40793e-05	0.00032705	0	0.000168053	0.000519496
Actibacter	0	0	0	0	0	0	2.22618e-05	0	0	0	0	0	0	0	0	0	0	0	0	0	0	0	0	0	0	0	0	0	0	0
Actinoallomurus	0	0	0	2.57228e-05	0	0	0	0	0	0	0	0	0	2.47807e-05	0	0	0	0	0	0	0	0	0	2.87323e-05	0	0	0	0	0	0
Actinomyces	0	0	0	0	0	0	0	0	2.62502e-05	0	0	0	0	0	0	0	0	0	0	0	0	0	0	0	2.4952e-05	3.13598e-05	0	0	0	3.05586e-05
Actinotalea	0	0	0	0	0	0	0	7.69487e-05	0	0	0	0	0	0	0	0	0	0	0	0	0	0	0	0	0	0	0	0	0	0
Adlercreutzia	0	2.78443e-05	0	0	0	0	0	0.000102598	0	2.19925e-05	0	0	0	0	0	0	0	0	0	0	0	0	0	0	0	0	0	0	0	0
Aerococcus	0	0	0	7.71684e-05	0	3.88342e-05	0	0.000128248	0	0	0	0.000133127	0	0.00071864	1.9375e-05	2.57241e-05	0	0	0.00110528	8.80266e-05	0.000635353	0.00026062	0	2.87323e-05	0	0	0	2.41721e-05	0	6.11172e-05
Aeromonas	0	2.78443e-05	2.51471e-05	0.000128614	2.71599e-05	0	0	0	0	0	2.27216e-05	2.66255e-05	0	0	1.9375e-05	0	2.69593e-05	0	2.35167e-05	3.52106e-05	0	2.6062e-05	2.72131e-05	2.87323e-05	2.4952e-05	9.40793e-05	0.00297318	0	8.40266e-05	3.05586e-05
Aestuariimicrobium	0	0	0	0	0	0	0	0.000872086	0	0	0	0	0	0	0	0	0	0	0	0	0	0	0	0	0	0	0	0	0	0
Afifella	0	0	0	0	0	0	0	0	0	0	0	0	0	0	0	0	0	0	0	0	0	0	0	0	0	0	0	0	0	0
Afipia	0	8.35329e-05	0	2.57228e-05	0	0.000271839	0	0	0	4.3985e-05	0	0.000106502	0	4.95614e-05	0	0	2.69593e-05	0	7.05501e-05	0	0	0.000104248	0	0	0	9.40793e-05	2.97318e-05	0	0.000168053	0
Agathobacter	2.90309e-05	0.000222754	0.000427501	0.000154337	0	0.000233005	0	0	0	6.59776e-05	0	0.000159753	0	4.95614e-05	0	7.71724e-05	2.69593e-05	2.00192e-05	9.40667e-05	1.76053e-05	0	0	0	2.87323e-05	0	0.000376317	0.000118927	0	0.00196062	0
Aggregatibacter	0	0	0	0	0	0	0	0	0	0	0	0	0	0	0	0	0	0	0	1.76053e-05	2.26912e-05	0	0	0	0	0	0	0	0	0
Agrococcus	0	0	0	0	0	0	0	0.00107728	0	0	0	0	0	0	0	0	0	0	0	0	0	0	0	0	0	0	0	0	0	0
Agromyces	2.90309e-05	0	0	0	0	0	0	5.12992e-05	0	0	0	0	0	0	0	0	0	0	0	0	0	0	0	0	0	0	0	0	0	0
Ahniella	0	0	0	0	0	0	0	0	0	0	0	0	0	0	0	0	0	0	0	0	0	2.6062e-05	0	0	0	0	0	0	0	0
Akkermansia	0.0120769	0.029515	0.0198159	0.0704291	0.0176268	0.000310674	6.67854e-05	0.000102598	0.0682504	0.0495052	6.81648e-05	0.00295543	3.34952e-05	0.000842543	0.00189875	0.00259814	0.000593104	0.0077074	0.0242692	5.2816e-05	0.112185	0.0043263	0.00035377	0.0339616	0.271602	3.13598e-05	0.0019623	0.0121344	0.00341708	6.11172e-05
Alcaligenes	0	0	0	0	0	0	0	0.000461692	0	0	2.27216e-05	2.66255e-05	0	4.95614e-05	0	0	0	0	0	0	0	0	0	0	0	0	2.97318e-05	0	0	0
Alicycliphilus	0	0	0	0	0	0	0	0	0	0	0	0	0	0	0	0	0	0	0	0	0	0	0	0	0	0	0	0	0	0
Alicyclobacillus	0	0	0	2.57228e-05	0	0	0	0	0	2.19925e-05	0	0	0	2.47807e-05	0	0	0	0	0	0	0	0	0	0	0	0	0	0	0	0
Aliidiomarina	0	2.78443e-05	0	0	0	0	0	0	0	0	0	0	0	0	0	0	0	0	0	0	2.26912e-05	0	0	0	0	0	0	0	0	0
Aliiroseovarius	0	0	0	0	0	0	0	0	0	0	0	0	0	0	0	0	0	0	0	0	0	0	0	0	0	6.27195e-05	0.000564905	0	0	3.05586e-05
Alistipes	0.00688033	0.0222754	0.0366393	0.126531	0.0470409	0.000213588	0.00342832	0.0104137	0.0428928	0.026589	2.27216e-05	0.0589755	6.69905e-05	0.0467364	0.0835836	0.108041	0.0398997	0.0116712	0.0136632	0.000281685	0.0120717	0.010086	0.00440852	0.0501954	0.039474	0.118697	0.0643991	0.102393	0.0494076	0.0457768
Alkalibaculum_bacchi	0	0	0	0	0	0	0	2.56496e-05	0	0	0	0	0	0	0	0	0	0	0	0	0	0	0	0	0	0	0	0	0	0
Allobaculum	0	0	0	0.000282951	0	1.94171e-05	0	7.69487e-05	0	0	2.27216e-05	2.66255e-05	0	0	0	2.57241e-05	0	0	0	0	0	0	0	0	7.48559e-05	3.13598e-05	2.97318e-05	0	0	0
Allochromatium	0	0	0	0	0	0	0	0	0	0	0	0	0	0	0	0	0	0	0	0	0	0	0	0	0	0	0	0	0	0
Alloprevotella	0.000841897	0.00206048	0.00017603	0.000745962	0.000162959	5.82513e-05	4.45236e-05	0.00251366	5.25003e-05	6.59776e-05	4.54432e-05	0.000213004	0	2.47807e-05	1.9375e-05	5.14483e-05	8.08778e-05	0	0.000117583	1.76053e-05	9.07647e-05	0.0412041	0.00157836	0.0010631	0.00119769	0.00203838	0.00166498	4.83442e-05	0.000784248	0.00201687
Allorhizobium_Neorhizobium_Pararhizobium_Rhizobium	0	0.000306287	0.000150883	7.71684e-05	5.43198e-05	9.70855e-05	6.67854e-05	7.69487e-05	5.25003e-05	0.000109963	0	0.000186378	0	0.000247807	5.81249e-05	0	0.000107837	2.00192e-05	0.000235167	1.76053e-05	2.26912e-05	0.000104248	2.72131e-05	5.74647e-05	0	0.000219518	0.000148659	0	0.000196062	0
Alsobacter	0	0	0	2.57228e-05	0	0	0	0	0	0	0	0	0	0	0	0	0	0	0	0	0	0	0	0	0	0	2.97318e-05	0	0	0
Altererythrobacter	0	5.56886e-05	5.02942e-05	0	0	3.88342e-05	2.22618e-05	2.56496e-05	0	2.19925e-05	0	7.98765e-05	0	0.000148684	0	0	2.69593e-05	0	2.35167e-05	0	0	2.6062e-05	0	0	0	3.13598e-05	5.94636e-05	0	0	0
Alysiella	0	0	0	2.57228e-05	0	0	0	0	0	0	0	0	0	0	0	0	0	0	0	0	0	0	0	0	0	0	0	0	0	0
Amaricoccus	0	0	0	0	0	0	0	0	0	0	0	0	0	0	0	0	0	0	0	0	0	0	0	0	0	0	0	0	0	0
Aminobacter	0	0	0	0	0	0	0	0.000205197	0	0	0	0	0	0	0	0	0	0	0	0	0	0	0	0	0	0	0	0	0	0
Ammoniphilus	0	0	0	0	0	1.94171e-05	0	0	0	0	2.27216e-05	0	0	2.47807e-05	0	0	0	0	0	0	0	0	0	0	2.4952e-05	0	2.97318e-05	0	0	0
Anaerobiospirillum	0	0	0	0	0	0	0	0	0	0	0	0	0	0	0	2.57241e-05	0	0	0	0	0	0	0	0	0	0	0	0	0	0
Anaerocella	0	0	0	0	0	0	2.22618e-05	0	0	0	0	0	0	0	0	0	0	2.00192e-05	0	0	0	0	0	0	0	0	0	0	0	0
Anaerococcus	0	0.000417664	5.02942e-05	0.000102891	0	0.00376692	4.45236e-05	0.000128248	0	0	4.54432e-05	2.66255e-05	6.69905e-05	4.95614e-05	3.87499e-05	7.71724e-05	8.08778e-05	0	2.35167e-05	0	2.26912e-05	0	0.000136066	0	4.99039e-05	0	0	7.25163e-05	0.000280089	0
Anaerocolumna	0	0	0	0	0	0.000213588	0	0	0	0	0	0	0	0	0	0	0	0	0	0	0	0	0	0	0	0	0	0	0	0
Anaerofilum	0	0	0	0.000102891	0	0	0	0	0	0	0	0	0	0	0	0	0	0	0	0	0	0	0	0	0	0	0	0	0	3.05586e-05
Anaerofustis	0.000145155	0.000278443	0.000201177	2.57228e-05	0.000434558	0	0	2.56496e-05	0.000105001	0.000197933	0.000113608	0	0	2.47807e-05	0	7.71724e-05	5.39185e-05	8.00769e-05	0.000446817	0	0.000476515	7.81861e-05	0.00035377	2.87323e-05	0	6.27195e-05	2.97318e-05	7.25163e-05	5.60177e-05	3.05586e-05
Anaeroglobus	0	0	0	0	0	0	0	0	0	0	0	0	0	2.47807e-05	0	0	0	0	0	0	0	0	0	0	0	0	0	0	0	0
Anaeroplasma	0.000261279	0.00637634	0.0021375	0.00226361	0.00703441	0.0573581	0.00182547	0.000205197	0.00976506	0.00131955	0	0.000585761	0.00425389	0.00312237	0.00205375	7.71724e-05	0.00765643	0.000220211	0	5.2816e-05	0	0.00268439	0.000136066	0.00318929	0.000149712	3.13598e-05	2.97318e-05	2.41721e-05	2.80089e-05	0.000122234
Anaerosalibacter	0	0	0	0	0	0.000524262	0	0	0	0	0	0	0	0	0	0	0	0	0	0	0	0	0	0	0	0	0	0	2.80089e-05	0
Anaerosporobacter	0	0	0	0	0	0.000252422	0	0	0	0	0	0	0	0	1.9375e-05	0	0	0	0	0	0	0	0	0	0	0	0	0	0	0
Anaerostipes	0	0.000417664	0.00148368	0.000205782	0	0.000194171	0	0	7.87505e-05	0.00043985	0	0.000239629	0	0.000446052	5.81249e-05	2.57241e-05	5.39185e-05	0	2.35167e-05	0	0	2.6062e-05	0	2.87323e-05	0	0.000564476	0.00184337	0	0.000448142	0
Anaerotruncus	0.0019741	0.0106644	0.00601016	0.00841136	0.00146663	0	0.00304987	0.000359094	0.000183751	0.00420057	2.27216e-05	0.00186378	0	0.00542697	0.00199562	0.00385862	0.0037743	0.000700673	0.0023987	5.2816e-05	0.00113456	0.0059682	0.00329279	0.011378	0.000823415	0.00511164	0.0155795	0.000386754	0.00428535	0.00843418
Anaerovibrio	0	0	0	0	0	0	0	0	0	0	0	0	0	0	0	0	0	0	0	0	0	0	0	0	0	0	0	0	0	0
Anaerovorax	0	0	0	0.000102891	0	0	0	0	0	0	0	5.3251e-05	1.67476e-05	0	0	2.57241e-05	0	4.00384e-05	0	1.76053e-05	0	0.000286682	2.72131e-05	2.87323e-05	0	3.13598e-05	0	0	0	0
Aneurinibacillus	0	0	0	0	0	0	0	0	0	0	0	0	0	0	0	0	0	0	0	0	0	0	0	0	0	0	0	0	0	0
Anoxybacillus	0	5.56886e-05	0	2.57228e-05	0	9.70855e-05	0	0	0	2.19925e-05	2.27216e-05	0	0	2.47807e-05	0	0	0	0	4.70334e-05	0	0.000136147	5.21241e-05	0	5.74647e-05	7.48559e-05	3.13598e-05	2.97318e-05	2.41721e-05	2.80089e-05	6.11172e-05
Antarcticibacterium	0	0	0	0	2.71599e-05	0	0	0	0	0	2.27216e-05	2.66255e-05	0	0	0	0	0	0	0	0	0	0	0	0	0	0	0	0	0	3.05586e-05
Aquabacterium	0	0	0	0	0	0	0	0	0	0	0	0	0	0	0	0	2.69593e-05	0	0	0	0	2.6062e-05	0	0	2.4952e-05	0	0	0	0	0
Aquamicrobium	0	0	0	0	0	0	0	0.000641239	0	0	2.27216e-05	2.66255e-05	0	0	0	0	0	0	0	0	0	0	0	0	0	0	0	0	0	0
Aquicella	0	0	0	0	0	0	0	0	0	0	0	0	0	0	0	0	0	0	0	0	0	0	0	0	0	0	0	0	0	0
Arcobacter	0	0	0	0	0	0	0	0	0	0	0	0	0	0	1.9375e-05	0	0	0	0	0	0	0	0	0	0	0	0	0	0	0
Arenimonas	0	0	0	0	0	0	0	0	0	0	2.27216e-05	0	0	0	0	2.57241e-05	0	0	0	0	0	0	0	0	2.4952e-05	0	0	0	0	0
Arthrobacter	0	8.35329e-05	0	2.57228e-05	0.00010864	3.88342e-05	0	0.015518	2.62502e-05	0	0	2.66255e-05	0	2.47807e-05	0	0	0	0	0	0	0	2.6062e-05	0	0	0	0	0	0	0	0
Asaia	0	0	0	0	0	0	0	0	0	0	0	0	0	0	0	0	0	0	0	0	0	0	0	0	0	0	0	0	0	0
Asteroleplasma	0	0	0	0	0	0	0	0	0	0	0	0	0	0	0	0	0	0	0	0	0	0	0	0	2.4952e-05	0	0	0	0	0
Asticcacaulis	0	2.78443e-05	7.54413e-05	5.14456e-05	0	3.88342e-05	0	0	0	2.19925e-05	0	5.3251e-05	0	7.43421e-05	0	0	0	0	0	0	0	0	0	0	0	3.13598e-05	0	0	8.40266e-05	0
Atopobium	0	0	0	0	0	0	6.67854e-05	0	0	0	0	0	0	0	0	0	0	0	2.35167e-05	0	0	0	0	0	0	0	0	0	0	0
Atopostipes	0	0	0	0	0	0	0	2.56496e-05	0	0	0	0	0	0	0	0	0	0	0	0	2.26912e-05	0	0	0	0	0	0	0	0	0
Aurantimicrobium	0	0	2.51471e-05	0	0	0	0	0	0	0	0	2.66255e-05	0	0	0	2.57241e-05	0	0	2.35167e-05	0	2.26912e-05	2.6062e-05	0	0	0	0	0	0	0	0
Aureibacillus	0	0	0	0	0	0	0	0	0	0	0	0	1.67476e-05	2.47807e-05	0	0	0	0	0	0	0	0	0	0	0	0	0	0	0	0
Aureimonas	0	0	0	0	0	0	0	0	0	0	0	0	0	0	0	0	0	0	0	0	0	0	0	0	0	0	0	0	0	0
Azospira	0	0	0	0	0	0	0	0	0	0	0	0	0	0	3.87499e-05	0	0	0	0	0	0	0	0	0	0	0	0	0	0	0
Azospirillum	0	0	0	2.57228e-05	0	0	0	0	0	0	0	0	0	0	0	0	0	0	2.35167e-05	0	0	0	0	0	0	0	0	0	0	0
Azospirillum_sp._47_25	0	0	5.02942e-05	0	5.43198e-05	0	0	0	0	2.19925e-05	0	0	0	0	1.9375e-05	0	0	0	2.35167e-05	0	2.26912e-05	0	0	0	2.4952e-05	0	0	7.25163e-05	0	0
Bacillus	0.000290309	0.000445509	0.000628678	0.000231505	0.000787637	0.000446593	0.000178094	0.000359094	0.000262502	0.00017594	0.000227216	5.3251e-05	0.000200971	0.000396491	0.00019375	0.00105469	0.000835737	0.00026025	0.00021165	0.000492949	0.000272294	0.00013031	0.000108852	0.000143662	0.00024952	0.000658555	0.000178391	0.000241721	8.40266e-05	0.000397262
Bacteroides	0.00690937	0.0041488	0.00643766	0.0358576	0.0220538	0.00900953	0.00483081	0.00451433	0.0680929	0.0125357	0.0637341	0.0740189	0.0301457	0.00954057	0.0147056	0.0859958	0.0300057	0.0205597	0.0352045	0.0299467	0.00982528	0.00985145	0.00546983	0.012671	0.0137236	0.0702772	0.0107927	0.0211989	0.0420413	0.0512162
Baia	0	0	0	0	0	0	0	0	0	0	0	0	0	0	0	0	0	0	0	0	0	0	0	0	0	0	0	0	0	0
Bartonella	0	0	0	0	0	0	0	0	0	0	0	0	0	0	0	0	0	0	0	0	0	0	0	0	0	0	0	0	0	0
Bauldia	0	2.78443e-05	5.02942e-05	2.57228e-05	0	0	0	0	0	0	0	0	0	2.47807e-05	0	0	0	0	2.35167e-05	0	0	0	0	0	0	0	0	0	0	0
Bifidobacterium	0.00409336	0.00587515	0.000226324	0.000591625	0.00138515	0.000155337	0.00158059	2.56496e-05	2.62502e-05	0.0023532	0.00013633	0.000239629	8.37381e-05	0.000569956	1.9375e-05	0.000617379	0.000269593	0	0.00103473	1.76053e-05	2.26912e-05	0.000443054	5.44262e-05	0.000172394	0.000673703	0.000156799	0.000862223	0	0.000336106	0.000458379
Bilophila	5.80619e-05	5.56886e-05	0	5.14456e-05	0	0	0	0	0	0	0	5.3251e-05	0	4.95614e-05	0	2.57241e-05	0	0	0	0	0	0.00523847	0	0	0	0	0.000118927	0	0	0
Blastococcus	0	0	0	0	0	0	2.22618e-05	0.000102598	0	2.19925e-05	0	0	0	0	0	0	2.69593e-05	0	0	0	0	0	0	0	0	0	0	0	0	0
Blautia	0.00031934	0.00651556	0.00422471	0.00228933	0.000706157	0.00118444	8.90472e-05	0.00223151	0.000131251	0.00356279	4.54432e-05	0.00290218	5.02428e-05	0.0021807	1.9375e-05	0.000180069	0.000188715	0.000180173	0.00103473	0	2.26912e-05	0.00860047	0.000870819	0.147598	0.000648751	0.00294782	0.00300291	0.000145033	0.0034731	0.000733407
Bordetella	0	5.56886e-05	0	7.71684e-05	0	1.94171e-05	0	0	0	0	2.27216e-05	0.000133127	0	7.43421e-05	0	0	0	0	7.05501e-05	0	0	5.21241e-05	0	0	0	0	0.000118927	2.41721e-05	8.40266e-05	0
Bosea	2.90309e-05	2.78443e-05	0	2.57228e-05	0	0.000155337	2.22618e-05	0.000205197	2.62502e-05	0	0	0.000346131	8.37381e-05	0.000247807	1.9375e-05	0	0	6.00577e-05	0	0	0	2.6062e-05	2.72131e-05	0	0	6.27195e-05	0	0	0	0
Brachybacterium	0	0	5.02942e-05	0	0	0	0	0.000205197	2.62502e-05	0	0	0	1.67476e-05	0	0	0	0	0	0	0.000105632	0	0	0	0	0	0	0	0	0	0
Brachyspira	0	0	2.51471e-05	0	0	0	0	0	0	0	0	0	0	0	0	0	0	0	0	0	0	0	0	0	0	0	2.97318e-05	0	0	0
Bradyrhizobium	0.000145155	0.000222754	0.00017603	0	0.000135799	0.00118444	0	5.12992e-05	5.25003e-05	4.3985e-05	2.27216e-05	0.000106502	1.67476e-05	7.43421e-05	1.9375e-05	0	0.000188715	6.00577e-05	0.000117583	5.2816e-05	0	0.000156372	0	8.6197e-05	4.99039e-05	0.000501756	0.000416245	0	0.000168053	6.11172e-05
Brevibacillus	0	0	0	0	0	0	0	0	0	0	0	2.66255e-05	0	0	0	0	0	0	0	0	0	0	0	0	0	0	0	0	0	0
Brevibacterium	2.90309e-05	0	0	0	2.71599e-05	0	0	0.000359094	0	0	0	2.66255e-05	0	0	0	0	0	0	2.35167e-05	0	0	0	0	5.74647e-05	0	0	0	2.41721e-05	0	0
Brevundimonas	0.000464495	0	2.51471e-05	2.57228e-05	8.14797e-05	3.88342e-05	0	0.00471952	5.25003e-05	6.59776e-05	0.000181773	5.3251e-05	5.02428e-05	0.000198246	3.87499e-05	0	0	2.00192e-05	2.35167e-05	0	0	5.21241e-05	5.44262e-05	0	0	3.13598e-05	2.97318e-05	0	2.80089e-05	0
Breznakia	2.90309e-05	2.78443e-05	0	0	0	0	0	2.56496e-05	0	0	0	0	0	2.47807e-05	0	0	0	0	0	0	0	0	0	0	0	0	0	0	0	0
Burkholderia_Caballeronia_Paraburkholderia	0	0.000167066	0.000603531	0.000205782	0	0.000116503	0	0	0	0.000285903	0	0.000718888	0	0.000594737	0	0	2.69593e-05	0	0.000399784	0	0	0	0	8.6197e-05	0	0.000219518	0.000386514	0	0.000196062	0
Butyricicoccus	0.002816	0.00309072	0.000251471	0.00169771	0.000244439	3.88342e-05	6.67854e-05	0.000205197	0.000262502	0.000857708	4.54432e-05	0.00109164	5.02428e-05	0.00034693	9.68748e-05	0.000102897	0.000970534	8.00769e-05	0.000446817	1.76053e-05	0.000839573	0.00341413	0.000843606	0.00370647	0.00012476	0.00128575	0.00175418	2.41721e-05	0.00134442	0.000855641
Butyrivibrio	0	0	0	0	0	0	0	0	0	0	0	0	0	0	0	0	0	0	0	0	0	0	0	0	0	0	0	0	0	0
C1_B045	0	0	0	0	0	0	0	0	0	0	0	0	0	0	0	0	0	2.00192e-05	0	0	0	0	0	0	0	0	0	0	0	0
CAG_56	0	0	5.02942e-05	0	0	0	0	0	0	2.19925e-05	0	0	0	2.47807e-05	0	2.57241e-05	0	0	0	0	0	0	0	0	0	6.27195e-05	0	0	0.000112035	0
CL500_29_marine_group	0	0	2.51471e-05	0	0	0	0	0	0	0	0	0	0	0	0	0	0	0	0	0	0	0	0	0	0	0	0	0	0	3.05586e-05
CM1G08	0	0	0	0	0	0	0	0	0	0	0	0	0	0	0	0	0	0	0	0	0	0	0	0	0	0	0	0	0	0
Caldanaerobius	0	2.78443e-05	2.51471e-05	0	0	0	0	0	0	2.19925e-05	0	0	0	0	0	0	0	0	0	0	0	0	0	0	0	0	0	0	0	0
Caldicoprobacter	0.000203217	2.78443e-05	0.000402354	0	0.000461718	0.000563096	2.22618e-05	5.12992e-05	0.000315002	0.00138553	0	0	0	0	0	0.000102897	0	0	2.35167e-05	0	2.26912e-05	2.6062e-05	0	0	4.99039e-05	0	0.00118927	2.41721e-05	0.000112035	0
Caloribacterium	0	8.35329e-05	0	0	0	0.000349508	0	0	0	0	0	0	0	0	0	0	0	4.00384e-05	0	0	0	0	0	0	0	0	0	0	5.60177e-05	0
Camelimonas	0	0	0	0	0	0	0	7.69487e-05	0	0	0	0	0	0	0	0	0	0	2.35167e-05	0	0	0	0	0	0	0	0	0	0	0
Campylobacter	2.90309e-05	0	0	2.57228e-05	2.71599e-05	0	0	2.56496e-05	2.62502e-05	0	0	0	5.02428e-05	0	0	2.57241e-05	2.69593e-05	2.00192e-05	2.35167e-05	0	2.26912e-05	5.21241e-05	0.000244918	8.6197e-05	0	0.000125439	0.000267586	4.83442e-05	5.60177e-05	9.16758e-05
Candidatus_Arthromitus	0.000551588	0.00267305	0.000427501	0.000565902	0.000244439	0	0.000311665	0.000102598	0.000288752	0.00213327	0	0.00122477	0	0	0	0	0	0	0	0	0	2.6062e-05	0	0	0	0	0	2.41721e-05	0.00232473	0
Candidatus_Azobacteroides	0	0	0	0	0	0	0	0	0	0	0	2.66255e-05	3.34952e-05	0	0	0	0	0	0	0.000105632	4.53823e-05	0.000182434	0	0	0	0	0	4.83442e-05	0	9.16758e-05
Candidatus_Babela	0	0	0	0	0	0	0	7.69487e-05	0	0	0	0	0	0	0	0	0	0	0	0	0	0	0	0	0	0	0	0	0	0
Candidatus_Berkiella	0	0	0	0	0	0	0	0	0	0	0	0	0	0	0	0	0	0	0	0	0	0	0	0	0	0	0	0	0	0
Candidatus_Cardinium	0	0	0	0	0	0	0	0	2.62502e-05	0	0	0	0	0	0	0	0	0	0	1.76053e-05	0	0	0	0	0	0	0	0	0	0
Candidatus_Omnitrophus	0	0	0	0	0	7.76684e-05	0	0	0	0	0	0	0	0	0	0	0	0	0	0	0	0	0	0	2.4952e-05	3.13598e-05	0	0	0	0
Candidatus_Saccharimonas	0	0.000111377	5.02942e-05	0.000488733	5.43198e-05	0.000368925	0.000133571	0.025983	0.000105001	6.59776e-05	0.000113608	2.66255e-05	1.67476e-05	2.47807e-05	7.74999e-05	0.000128621	8.08778e-05	4.00384e-05	0	0.000140843	0	0.000208496	0.00035377	2.87323e-05	7.48559e-05	0	2.97318e-05	0	0.000140044	3.05586e-05
Candidatus_Soleaferrea	5.80619e-05	0.000361976	0	0.000154337	5.43198e-05	0	2.22618e-05	0	0.000210001	0.000219925	0	0.000106502	0	9.91228e-05	3.87499e-05	7.71724e-05	2.69593e-05	2.00192e-05	9.40667e-05	0	9.07647e-05	0.000104248	0	0.000344788	0	3.13598e-05	0.000118927	0	0.000112035	9.16758e-05
Candidatus_Solibacter	0	0	0	0	0	0	0	0	0	0	0	0	0	0	0	0	0	0	2.35167e-05	0	0	0	0	0	0	3.13598e-05	0	0	0	0
Candidatus_Stoquefichus	0	0	2.51471e-05	7.71684e-05	0.00429126	0	0	2.56496e-05	0.00493503	0	0	2.66255e-05	0	0	0	0	0	0	2.35167e-05	0	0	0	0	0	0	3.13598e-05	0	0	0	0
Candidatus_Udaeobacter	0	0	0	0	0	3.88342e-05	0	0	0	0	0	0	0	0	0	0	2.69593e-05	0	0	0	0	0	0	0	0	0	0	0	0	0
Candidimonas	0	0	0	0	0	0	0	0	0	0	0	2.66255e-05	0	0	0	0	0	0	0	0	0	0	0	0	0	0	0	0	0	0
Capnocytophaga	0	0	0	5.14456e-05	0	1.94171e-05	2.22618e-05	0	0	0	0	0	0	0	0	0	0	0	0	0	0	0	0	2.87323e-05	0	0.000125439	0	0	8.40266e-05	3.05586e-05
Caproiciproducens	0.000203217	0.000473353	2.51471e-05	7.71684e-05	5.43198e-05	0.000679598	0.0146037	0.000436043	0	2.19925e-05	0.00056804	2.66255e-05	0	0.00034693	5.81249e-05	0	0.000431348	6.00577e-05	0.0001411	8.80266e-05	0.00038575	0	5.44262e-05	0	2.4952e-05	0	0.000118927	0.000145033	0.000280089	0.000183352
Carnobacterium	0	0	0	0	0	0	0	2.56496e-05	0	0	0	0	0	0	0	0	0	0	0	0	0	0	0	0	0	0	0	0	0	0
Catenibacterium	0	0	0	2.57228e-05	0	1.94171e-05	0	0	0	0	0	0	0	2.47807e-05	0	0	0	0	0	0	0	0	0	0	0	0	2.97318e-05	0	2.80089e-05	0
Caulobacter	0	0	2.51471e-05	0	0	0	0	0	0	0	0	5.3251e-05	0	4.95614e-05	0	0	0	0	0	0	0	0	0	2.87323e-05	0	3.13598e-05	0	0	2.80089e-05	0
Cellulomonas	0	0	0	0	0	0	0	0	0	4.3985e-05	0	0	0	2.47807e-05	0	0	0	0	0	0	0	0	0	0	0	0	0	0	2.80089e-05	0
Cellvibrio	0	0	0	0	0	0	0	0	0	0	0	0	0	0	0	0	0	0	0	0	0	0	0	0	0	0	0	0	2.80089e-05	0
Cerasicoccus	0	0	0	0	0	0	0	0.0256239	0	0	0	0	1.67476e-05	0	0	0	0	0	0	0	0	0	5.44262e-05	0	0	0	0	0	0	0
Cetobacterium	0	8.35329e-05	0	0	2.71599e-05	0.000155337	0.00024488	0	2.62502e-05	0	0	0.000479259	0.000117233	0.000669079	0	2.57241e-05	0.000107837	8.00769e-05	2.35167e-05	1.76053e-05	4.53823e-05	2.6062e-05	0.000108852	0	0	0.000250878	0	2.41721e-05	2.80089e-05	3.05586e-05
Chitinophaga	0	0.000139221	0.000754413	0.000720239	0	0.000116503	0	0	0.000105001	0.000681768	0	0.000852016	0	0.000768201	0	5.14483e-05	0	0	0.000305717	0	0	0	0	0.00048845	0	0.000878073	0.0006541	0	0.000840266	0
Christensenellaceae_R_7_group	0.000841897	0.000501197	0.000251471	5.14456e-05	0.00206415	0.000174754	0.000512021	0	0.000131251	0.000791731	2.27216e-05	0.000159753	8.37381e-05	0.000817763	0.00011625	0.000694552	0.00037743	0.00170163	0.000470334	1.76053e-05	0.00122532	0.000573365	0.000707541	2.87323e-05	0.000648751	0	0.00118927	0.00045927	0.000672212	0.00158905
Chryseobacterium	0	0	5.02942e-05	2.57228e-05	0	3.88342e-05	0	0.000128248	2.62502e-05	0	0	5.3251e-05	0	0.000173465	0	0	2.69593e-05	4.00384e-05	9.40667e-05	0	0	0	0	0	0	0	0	0	2.80089e-05	0
Chthoniobacter	0	2.78443e-05	5.02942e-05	0.000102891	0	0	0	0	2.62502e-05	0.000109963	0	7.98765e-05	0	4.95614e-05	0	0	0	0	2.35167e-05	0	0	0	0	0.000114929	0	0.000156799	2.97318e-05	0	5.60177e-05	0
Chujaibacter	0	0	0	0	0	0	0	0	0	0	0	0	0	2.47807e-05	0	0	0	0	0	0	0	0	0	0	0	3.13598e-05	0	0	0	0
Citrobacter	0	2.78443e-05	2.51471e-05	7.71684e-05	0.000298759	3.88342e-05	4.45236e-05	2.56496e-05	0	0	0	2.66255e-05	0.000117233	9.91228e-05	0	0.000128621	5.39185e-05	0	0	1.76053e-05	4.53823e-05	5.21241e-05	5.44262e-05	2.87323e-05	0	3.13598e-05	0	0	0.000140044	0
Clostridioides	0	0	0	2.57228e-05	0	1.94171e-05	0	0	0	0	0	0	1.67476e-05	0	0	0	2.69593e-05	0	0	0	0	0	0	0	0	0	0	2.41721e-05	0	0
Clostridium	0	0	0	0	0	9.70855e-05	0	0	0	0	0	0	0	0	0	0	0	0	0	0	0	0	0	0	0	0	0	0	0	0
Clostridium_sensu_stricto_1	0	0.00058473	0.000125736	0.000308674	0	3.88342e-05	0	0.000692539	0.000105001	4.3985e-05	0.000113608	0.00258267	1.67476e-05	0.0226248	3.87499e-05	0.00249524	0.000188715	0.00228219	4.70334e-05	1.76053e-05	0.000158838	0.000886109	0.00078918	0.000632111	4.99039e-05	0.000250878	0.000475709	0	0.000364115	3.05586e-05
Clostridium_sensu_stricto_10	0	0	0	0	0	0	0	0	0	0	0	0	0	0	0	0	0	0	0	0	0	0	0	0	0	0	0	0	0	0
Clostridium_sensu_stricto_11	2.90309e-05	0	2.51471e-05	0	0	0	0	0	0	0	0	0	0	2.47807e-05	0	0	2.69593e-05	0	0	1.76053e-05	0	0	0	2.87323e-05	0	0	0.000148659	0	0	0
Clostridium_sensu_stricto_12	0	0.000278443	0	2.57228e-05	2.71599e-05	0.0066989	0.000556545	0.000307795	0	0	2.27216e-05	2.66255e-05	0	4.95614e-05	3.87499e-05	7.71724e-05	0	2.00192e-05	0	0	2.26912e-05	0	2.72131e-05	0	0	0	0.00032705	4.83442e-05	0.000560177	0
Clostridium_sensu_stricto_13	2.90309e-05	5.56886e-05	2.51471e-05	0	0	0	0	2.56496e-05	0	0	0	2.66255e-05	0	0	0	0	2.69593e-05	0	0	0	0	0	2.72131e-05	2.87323e-05	4.99039e-05	3.13598e-05	2.97318e-05	0	0	0
Clostridium_sensu_stricto_14	0	8.35329e-05	0	0	0	0.00013592	0	0	0	0	0	0	0	0	0	0	0	0	0	0	0	0	0	0	0	0	0	0	0	0
Clostridium_sensu_stricto_15	0	0	0	0	0	0	0	0	0	0	0	0	0	0	0	0	0	0	0	0	0	0	0	0	0	0	0	0	0	0
Clostridium_sensu_stricto_16	0	0	0	0	0	0	2.22618e-05	0	0	0	0	0	0	0	0	0	0	0	0	0	0	0	0	0	0	3.13598e-05	0	0	0	0
Clostridium_sensu_stricto_18	0	0	0	0	0	0	0	2.56496e-05	0	0	0	0	0	0	0	0	0	0	0	0	0	0	0	0	0	0	0	2.41721e-05	0	0
Clostridium_sensu_stricto_3	0	0	0	0	0	0	0	0	0	0	0	0	0	0	0	0	0	0	0	0	0	0	0	0	0	0	0	0	0	0
Clostridium_sensu_stricto_5	0	0	0	0	0	0	0	0.000128248	0	0	0	0	0	0	0	0	0	0	0	0	0	0	0	0	0	0	0	0	0	0
Clostridium_sensu_stricto_7	0	0	0	0	0	1.94171e-05	2.22618e-05	0	0	0	0	0	0	0	0	0	2.69593e-05	0	0	0	0	0	0	0	0	3.13598e-05	0	0	0	0
Clostridium_sensu_stricto_8	0	0	0	0	0	0	0	0	0	0	0	0	0	0	0	0	0	0	0	0	0	0	0	0	0	0	0	0	0	0
Clostridium_sensu_stricto_9	0	0	0	0	0	0	0	0.000102598	0	0	0	0	0	0	0	0	0	0	0	0	0	0	0	0	0	0	0	0	0	0
Cm1_21	0	0	0	0	0	0	0	0	0	0	0	0	0	0	0	0	0	0	0	0	0	0	2.72131e-05	0	0	0	0	0	0	0
Cohnella	0	0	0	0	0	0	0	0	0	0	0	0	0	0	0	0	0	0	0	0	0	0	0	0	2.4952e-05	0	0	0	0	0
Colidextribacter	0.00203217	0.00732305	0.00492883	0.0038327	0.00505174	9.70855e-05	0.000311665	0.0183394	0.00252002	0.00448647	0.00013633	0.00915917	5.02428e-05	0.00361798	0.000639374	0.00282965	0.00134796	8.00769e-05	0.000964184	5.2816e-05	0.00133878	0.0314308	0.00527934	0.013849	0.003119	0.00448445	0.0118035	0.00118443	0.00257681	0.00183352
Collinsella	0	8.35329e-05	2.51471e-05	2.57228e-05	0	0	0	0	0	2.19925e-05	0	2.66255e-05	0	0	0	0	0	0	0	0	0	0	0	2.87323e-05	0	3.13598e-05	0	0	0	0
Comamonas	0	0	0	7.71684e-05	0	0	0	2.56496e-05	2.62502e-05	2.19925e-05	2.27216e-05	5.3251e-05	0	0	0	2.57241e-05	2.69593e-05	0	2.35167e-05	1.76053e-05	0	0	2.72131e-05	0	2.4952e-05	3.13598e-05	0	0	0	3.05586e-05
Companilactobacillus	0	2.78443e-05	0	0	5.43198e-05	1.94171e-05	0	0	2.62502e-05	0	0	0	0	0	0	0	0	0	0	0	0	0	0	0	0	0	0	0	0	0
Coprobacillus	2.90309e-05	0	0	0.000102891	0	1.94171e-05	0	0	0	0	0	0	1.67476e-05	0	0	5.14483e-05	0	0	0	0	0	0	0	0	0	0	2.97318e-05	0	2.80089e-05	0
Coprococcus	0	0.000334132	0.00017603	2.57228e-05	2.71599e-05	3.88342e-05	0	0	5.25003e-05	2.19925e-05	0	5.3251e-05	0	7.43421e-05	0	0	2.69593e-05	0	4.70334e-05	0	0	0	0	0	0	3.13598e-05	0.000267586	0	2.80089e-05	3.05586e-05
Corticibacterium	0	2.78443e-05	0	0	0	0	0	0	0	0	0	0	0	2.47807e-05	0	0	0	0	0	0	0	0	0	0	0	0	0	0	0	0
Corynebacterium	0	0.000139221	5.02942e-05	0	0	0.00178637	2.22618e-05	0.000230846	0	0	0	0.000106502	3.34952e-05	2.47807e-05	3.87499e-05	0	0	2.00192e-05	2.35167e-05	0	2.26912e-05	0	2.72131e-05	0	2.4952e-05	3.13598e-05	5.94636e-05	4.83442e-05	5.60177e-05	0
Cronobacter	0	2.78443e-05	0	0	0	0	0	0	0	2.19925e-05	0	0	0	0	0	0	0	0	2.35167e-05	0	0	0	0	0	0	0	0	0	0	0
Cryomorpha	0	0	0	0	0	0	0	0	0	0	0	0	0	0	0	0	0	0	0	0	0	0	0	0	0	0	0	0	2.80089e-05	0
Cryptanaerobacter	0	0	0	0	0	3.88342e-05	0	0	0	0	0	0	0	0	0	0	0	0	0	0	0	0	0	0	0	0	0	0	0	0
Curtobacterium	0	0	5.02942e-05	0	0	0	2.22618e-05	2.56496e-05	0	0	0	2.66255e-05	0	0	1.9375e-05	0	0	0	0	0	0	0	0	0	0	0	0	0	2.80089e-05	0
Curvibacter	0	0	0	0	0	0	0	0	0	0	4.54432e-05	2.66255e-05	0	0	0	0	0	0	0	0	2.26912e-05	2.6062e-05	8.16393e-05	0	0	0	2.97318e-05	0	0	0
Cutibacterium	0	2.78443e-05	0	2.57228e-05	0	9.70855e-05	0	2.56496e-05	0	0	2.27216e-05	0	0	0	0	0	0	4.00384e-05	0	0	0	0	0	0	0	6.27195e-05	0	0	0	0
DNF00809	0	0	0	0	0	0	0	7.69487e-05	0	0	0	0	0	0	0	0	0	0	0	0	0	0	0	0	0	0	0	0	0	0
DTU089	0	2.78443e-05	0	0	0	0	2.22618e-05	0	0	0	0	0	0	2.47807e-05	1.9375e-05	5.14483e-05	2.69593e-05	0	0	3.52106e-05	0	0	0	0	0	0	0	0	0	0
Dechloromonas	0	0	0	2.57228e-05	2.71599e-05	1.94171e-05	0	2.56496e-05	0	0	0	0	1.67476e-05	2.47807e-05	1.9375e-05	0	0	0	7.05501e-05	0	0	0	0	0	0	0	0	2.41721e-05	5.60177e-05	0
Defluviimonas	0	0	0	0	0	0	0	0	0	0	2.27216e-05	2.66255e-05	0	2.47807e-05	0	2.57241e-05	0	2.00192e-05	0	0	0	0	0	0	0	0	0	0	0	0
Defluviitaleaceae_UCG_011	5.80619e-05	8.35329e-05	0.000427501	5.14456e-05	0.000678997	0.000194171	2.22618e-05	5.12992e-05	0.000393752	0.000197933	0	0	0	0	0	0.000128621	8.08778e-05	0.000220211	7.05501e-05	0	0	0.00013031	0	8.6197e-05	4.99039e-05	0	0.000267586	4.83442e-05	0.000112035	6.11172e-05
Dehalobacterium	0	0	0	0	0	0	0	0	0	0	0	0	0	0	0	0	0	0	0	0	0	0	0	0	0	0	0	0	0	0
Delftia	2.90309e-05	8.35329e-05	2.51471e-05	0	2.71599e-05	0.000174754	0	0	2.62502e-05	0	0	0	0.000150729	0	0	2.57241e-05	0	6.00577e-05	0	7.04213e-05	2.26912e-05	5.21241e-05	0	0	2.4952e-05	3.13598e-05	0.000178391	0	2.80089e-05	0
Denitratisoma	0	0	0	0	0	0	0	0	0	0	0	0	0	0	0	0	2.69593e-05	0	0	0	0	0	0	0	0	0	0	0	2.80089e-05	0
Desemzia	0	0	0	0	0	0	0	0	0	0	0	0	0	0	0	0	0	0	0	0	0	0	0	0	0	0	0	0	0	0
Desulfallas_Sporotomaculum	0	0	0	0	0	3.88342e-05	0	0	0	0	0	0	0	0	0	0	0	0	0	0	0	0	0	0	0	0	0	0	2.80089e-05	0
Desulfosporosinus	0	0	0	0	0	5.82513e-05	0	0	0	0	0	0	0	0	0	0	0	0	0	0	0	0	0	0	0	0	0	0	0	0
Desulfovibrio	0.0126285	0.0862895	0.0143841	0.00668793	0.0427497	7.76684e-05	0.135641	0.00197502	0.0263552	0.0247196	0	0.0427605	6.69905e-05	0.0817515	7.74999e-05	0.0224572	0.0104602	0	0.040872	0	2.26912e-05	0.0254626	0.0390236	0.000229859	4.99039e-05	0.0938911	0.0311292	2.41721e-05	0.000112035	6.11172e-05
Dethiobacter	0	0	0	0	0	1.94171e-05	0	0	0	0	0	0	0	0	0	0	0	0	0	0	0	0	0	0	0	0	0	0	0	0
Devosia	0	2.78443e-05	0.000100588	5.14456e-05	0	0.000174754	0	0.000307795	2.62502e-05	0.00017594	0	0.000106502	0	0.000148684	0	2.57241e-05	0	0	4.70334e-05	0	2.26912e-05	2.6062e-05	0	5.74647e-05	0	0.000188159	5.94636e-05	2.41721e-05	0.000140044	0
Dialister	0	8.35329e-05	0.000251471	0	2.71599e-05	0.000116503	2.22618e-05	2.56496e-05	0	0	0	2.66255e-05	0	0	1.9375e-05	0	8.08778e-05	0	7.05501e-05	0	0	5.21241e-05	8.16393e-05	0	0	6.27195e-05	0.000118927	2.41721e-05	5.60177e-05	6.11172e-05
Dielma	0	0	0	0	0	0	0	0.000666889	0	0	0	0	0	0	0	0	0	0	0	0	0	0	0	0	0	0	0	0	0	0
Dietzia	0	0	0	0	0	0	0	0	0	0	0	0	0	0	0	0	0	0	0	0	0	0	0	0	0	0	0	0	0	0
Dinghuibacter	0	0	0	0	0	0	0	0	0	0	0	0	0	0	0	0	0	0	0	0	0	0	0	0	0	0	2.97318e-05	2.41721e-05	0	0
Dokdonella	0	0	0	5.14456e-05	0	3.88342e-05	0	0	0	2.19925e-05	0	5.3251e-05	0	4.95614e-05	0	2.57241e-05	0	0	2.35167e-05	0	0	0	0	2.87323e-05	0	0	0	0	0	0
Dolosigranulum	0	0	0	0	8.14797e-05	0	0	0	0	0	0	0	0	0	0	0	0	2.00192e-05	0	0	0	0	2.72131e-05	0	0	6.27195e-05	0.000118927	0	0	0
Domibacillus	0	0	0	0	0	0	0	0	0	0	0	0	0	4.95614e-05	0	0	0	0	0	0	0	0	0	0	0	0	0	0	0	0
Dongia	0	0	0	0	0	0	0	0	0	0	0	2.66255e-05	0	0	0	0	0	0	0	0	0	0	0	0	0	0	0	0	0	0
Dorea	0	0.00038982	0.000427501	7.71684e-05	2.71599e-05	0.000174754	0	0	0	0.00017594	0	0.000106502	1.67476e-05	0.000173465	1.9375e-05	0	2.69593e-05	0	4.70334e-05	0	0	0	0	0.000114929	0	0.000219518	0.00032705	0	0.000196062	0
Dubosiella	0.0119898	0.000111377	0.000326912	0.00200638	0.000461718	0.000233005	0.114671	0.000128248	7.87505e-05	0.000219925	6.81648e-05	0.000985143	1.67476e-05	0.0297616	0.000251875	0.0704841	0.0120778	0.000240231	0.000305717	5.2816e-05	0.00549126	0.014725	0.0379895	0.00247098	0.0383262	0.000752634	0.00312184	0.00263476	0.0631039	0.00305586
Dyadobacter	0	2.78443e-05	0	2.57228e-05	0	0	0	0	0	2.19925e-05	0	2.66255e-05	0	9.91228e-05	0	0	0	0	0	0	0	0	0	5.74647e-05	0	3.13598e-05	2.97318e-05	0	2.80089e-05	0
Dyella	0	8.35329e-05	0.000150883	0.000205782	0	5.82513e-05	0	0	0	0.000197933	0	0.000186378	0	0.000322149	0	0	0	0	0.000188133	0	0	0	0	0.000114929	0	6.27195e-05	0.000208123	0	0.000196062	0
Dysgonomonas	0	0	0	0	0	0	0	0	0	0	0	0	0	0	0	0	0	0	0	0	0	0	0	0	0	0	0	0	0	0
Edaphobacter	0	0	0	0	0	0	0	0	0	2.19925e-05	0	0	0	0	0	0	0	0	2.35167e-05	0	0	0	0	0	0	0	0	0	0	0
Edaphobaculum	0	2.78443e-05	7.54413e-05	0	0	1.94171e-05	0	0	0	0	0	0.000133127	0	0.000148684	0	0	0	0	0	0	0	0	0	8.6197e-05	0	6.27195e-05	8.91955e-05	0	5.60177e-05	0
Eggerthella	0	0	0	0	0	0	0	0	0	0	0	0	0	0	0	0	0	0	0	0	0	0	0	0	0	3.13598e-05	0	0	0	0
Eisenbergiella	0	2.78443e-05	0	7.71684e-05	0	0	0	0	0	4.3985e-05	9.08864e-05	2.66255e-05	3.34952e-05	0.000148684	5.81249e-05	0.000102897	5.39185e-05	0.000160154	7.05501e-05	3.52106e-05	0.00388019	0.000156372	0.000734754	0	0	0	5.94636e-05	0.00265893	0.000196062	0.000122234
Ellin6055	0	0	0	0	0	0	0	0	0	0	0	2.66255e-05	0	0	0	0	0	0	0	0	0	0	0	0	0	0	0	0	0	0
Ellin6067	2.90309e-05	0	0	0	0	5.82513e-05	0	0	0	0	0	5.3251e-05	0	0	0	2.57241e-05	0	2.00192e-05	0	1.76053e-05	0	2.6062e-05	0	0	0	0	0	0	2.80089e-05	0
Empedobacter	0	0	0	2.57228e-05	0	0	0	0	0	0	0	2.66255e-05	0	0	0	0	2.69593e-05	2.00192e-05	2.35167e-05	0	0	0	0	0	0	0	0	0	0	0
Emticicia	0	0	0	0	0	3.88342e-05	0	2.56496e-05	0	0	0	0	0	0	0	0	0	0	0	0	0	0	0	0	0	0	0	0	0	0
Endomicrobium	0	0	0	0	0	0	0	0	0	0	0	0	0	0	0	0	0	0	4.70334e-05	0	0	0	0	0	0	3.13598e-05	0	0	0	0
Enhydrobacter	0	0.000111377	2.51471e-05	5.14456e-05	2.71599e-05	3.88342e-05	0	0	0	0	0	0.000505884	8.37381e-05	0.000247807	0	0	0	0.000100096	0.00021165	0	0	0	0	5.74647e-05	0	0	2.97318e-05	0	0.000420133	3.05586e-05
Ensifer	0	0	0	0	0	1.94171e-05	0	0	0	0	0	0	0	0	0	0	0	0	0	0	0	0	0	0	0	0	0	0	0	0
Enterobacter	0.000290309	0.00077964	0.000402354	0.000282951	0.000570358	0.000524262	0.000133571	0.000128248	0.000236251	0.000131955	0.000931585	0.000639012	0.000385195	0.000743421	0.000736249	0.00378145	0.00288464	0.000220211	0.00108177	0.00257038	0.0017926	0.00229346	0.000299344	0.00048845	0.00162188	0.000344957	0.000386514	0.000120861	0.00232473	0.000550055
Enterococcus	0.00203217	0.000807485	0.00191118	0.000874576	0.000624677	0.000582513	0.000378451	0.00695103	0.000341252	0.000307895	0.000318102	0.00159753	0.000401943	0.000693859	0.000271249	0.000874621	0.000323511	0.000160154	0.000329234	0.000158448	0.00108918	0.00145947	0.000108852	0.00152281	0.000973127	0.00213246	0.000891955	0.00464104	0.000868274	0.000794524
Enterorhabdus	0.000377402	0.00103024	0.00171	0.00334397	0.00127651	1.94171e-05	0.000267142	0.000718188	2.62502e-05	0.000725753	0	0.00122477	0	0.000817763	3.87499e-05	2.57241e-05	0.000134796	0	0.000470334	0	4.53823e-05	0.000338806	0.000870819	0.000545914	0.000424183	0.000501756	0.00115954	0	0.000308097	0.000794524
Erwinia	0	0	0	0	0	0	0	0	0	0	0	0	0	0	0	0	0	0	0	0	0	0	0	0	2.4952e-05	0	0	0	0	0
Erysipelatoclostridium	0.000203217	0.000306287	0.000452648	0.000720239	0.000325919	1.94171e-05	4.45236e-05	5.12992e-05	0.000551253	0.000527821	0	0.000559135	3.34952e-05	0.00034693	0	0.00030869	0.000134796	0.000380365	0.0016932	0	0.00104379	0.000416992	0.00340164	5.74647e-05	0.000174664	3.13598e-05	0.00101088	0.000120861	0.000364115	3.05586e-05
Erysipelothrix	0.000232248	0	2.51471e-05	0	0	0	0	0.00443738	0	0	0	0	0	2.47807e-05	0	2.57241e-05	0	2.00192e-05	2.35167e-05	0	0	0	0	0	0	0	0	0	0	0
Erysipelotrichaceae_UCG_003	0	0.000111377	2.51471e-05	0	2.71599e-05	3.88342e-05	0	0	0	0	0	2.66255e-05	1.67476e-05	7.43421e-05	0	2.57241e-05	0	0	9.40667e-05	0	0	0	0	0	0	9.40793e-05	0.000386514	0	5.60177e-05	0
Erythrobacter	0	0	0	0	0	0	0	0	0	0	0	0	0	0	0	0	0	0	0	0	0	0	0	0	0	3.13598e-05	0	0	0	0
Escherichia_Shigella	0.000348371	0.00225539	0.000578384	0.00370408	0.000760477	0.00073785	0.000155833	0.000923385	0.000446253	0.00026391	0.000272659	0.00433995	0.000150729	0.00113991	0.00207312	0.00208365	0.00169843	0.000440423	0.00176375	0.000616186	0.000499206	0.000886109	0.00960623	0.000976899	0.00102303	0.00216382	0.00255694	0.000628475	0.00579783	0.000580614
Eubacterium	0	0	0	0.000102891	0	0	0	0	0	0	0	0	0	0	0	0	0	0	0	0	0	0	0	0	2.4952e-05	0	0	0	0	0
Exiguobacterium	2.90309e-05	0	0.000226324	2.57228e-05	0	3.88342e-05	2.22618e-05	0.000128248	2.62502e-05	4.3985e-05	9.08864e-05	2.66255e-05	0.000100486	2.47807e-05	9.68748e-05	2.57241e-05	0	6.00577e-05	0	0.000316896	4.53823e-05	0	8.16393e-05	2.87323e-05	0	3.13598e-05	2.97318e-05	2.41721e-05	8.40266e-05	3.05586e-05
Ezakiella	0	0	0	0	2.71599e-05	0	0	0	0	0	0	0	0	0	0	0	0	0	2.35167e-05	0	0	0	2.72131e-05	0	0	0	0	2.41721e-05	0	0
Facklamia	0	0	0	0	0	0	0	2.56496e-05	0	0	0	0	0	2.47807e-05	0	0	0	0	4.70334e-05	0	0	2.6062e-05	0	0	0	0	0	0	0	0
Faecalibacterium	0.000174186	0.0021997	0.00110647	0.000797407	0.000380238	0.00133978	0.00106857	0.000179547	0.000157501	0.00035188	0.00156779	0.00231642	0.00107185	0.00183377	0.000464999	0.000411586	0.00177931	0.000960922	0.00159913	0.000492949	0.000794191	0.000886109	0.000272131	0.000172394	0.0012476	0.000376317	0.00231908	7.25163e-05	0.00114836	0.000427821
Faecalibaculum	0.00479011	0.00158712	0.00148368	0.000463011	0.0236291	0.00143687	0.0473063	0.00061559	0.00265127	0.0219046	9.08864e-05	0.00082539	0.000100486	0.000892105	0.00019375	0.001492	0.00175235	0.00026025	0.0773229	0	0.000272294	0.0087829	0.000517049	0.000976899	0.000823415	0.00128575	0.00633288	0.00756587	0.00170854	0.00186408
Faecalicoccus	0	0	0	0	0	0	0	0	0	0	0	0.000106502	0	0	0	0	0	0	0	0	0	0	0	5.74647e-05	0	0	2.97318e-05	0	0	0
Faecalitalea	0	0	0	0.000231505	0	0	0	0	0	0	0	2.66255e-05	0	0	0	0	0	0	0	0	0	0	0	0	0	0	0	0	0	0
Falsirhodobacter	0	0	0	0	2.71599e-05	0	0	0	0	0	0	0	0	0	0	0	0	0	0	0	0	0	0	0	0	0	0	0	0	0
Falsochrobactrum	0	0	0	0	0	0	0	0.000230846	0	0	0	0	0	0	0	0	0	0	0	0	0	0	0	0	0	0	0	0	0	0
Family_XIII_AD3011_group	0.000116124	0.00019491	5.02942e-05	0.000154337	0.000271599	0.000679598	0	2.56496e-05	2.62502e-05	0.000153948	0.000408989	7.98765e-05	0.000284709	0	0.00011625	0.000205793	0.000161756	6.00577e-05	4.70334e-05	3.52106e-05	0.000113456	0.000182434	0.000217705	5.74647e-05	0.00012476	3.13598e-05	0.000416245	0.000386754	8.40266e-05	0.000122234
Family_XIII_UCG_001	0.000580619	0.00097455	0.00150883	0.00105464	0.000325919	0.00335916	8.90472e-05	7.69487e-05	0.000735005	0.0011656	0.00522597	0.000399382	0.00440462	0.00113991	0.00135625	0.000617379	0.000512226	0.0015615	0.0005644	0.00204222	0.00115725	0.000938233	0.00144229	0.00086197	0.000399231	0.00119167	0.00217042	0.00176456	0.00165252	0.0008862
Fastidiosipila	0	0	0	0	0	0	0	0	0	0	0	0	0	0	0	0	0	0	0	0	0	0	2.72131e-05	0	0	0	0	0	0	0
Fenollaria	0	0	0	0	0	0	2.22618e-05	0	0	0	0	0	0	0	0	0	0	0	0	0	0	0	0	2.87323e-05	0	0	0	0.000145033	0	0
Ferruginibacter	0	0	0	2.57228e-05	0	1.94171e-05	0	0	2.62502e-05	0	0	0	0	0	0	0	0	2.00192e-05	2.35167e-05	0	0	0	0	0	0	0	0	0	0	0
Fictibacillus	0	0	2.51471e-05	0	0	0	0	0	0	0	0	0	0	0	0	0	0	0	2.35167e-05	0	0	0	0	0	0	0	0	0	0	0
Fimbriimonas	0	2.78443e-05	0	0	0	0	0	0	0	0	0	0	0	2.47807e-05	0	0	0	0	0	0	0	0	0	0	0	3.13598e-05	0	0	0	0
Finegoldia	2.90309e-05	0	0	0.000128614	0	9.70855e-05	0	0	0	2.19925e-05	2.27216e-05	2.66255e-05	1.67476e-05	0	0	5.14483e-05	0	0	4.70334e-05	0	0	7.81861e-05	0	0	2.4952e-05	0	2.97318e-05	7.25163e-05	0	0
Flavisolibacter	0	0	5.02942e-05	2.57228e-05	0	0	0	0	0	0	0	2.66255e-05	0	4.95614e-05	0	0	0	0	9.40667e-05	0	0	0	0	2.87323e-05	0	3.13598e-05	5.94636e-05	0	5.60177e-05	0
Flavitalea	0	0	0	0	0	0	0	0	0	0	0	0	0	0	0	0	0	0	0	0	0	0	0	0	0	0	0	0	0	0
Flavobacterium	0.000116124	2.78443e-05	0	0	2.71599e-05	0.000174754	0	0.00061559	2.62502e-05	2.19925e-05	0	2.66255e-05	0	9.91228e-05	1.9375e-05	0	0	2.00192e-05	7.05501e-05	1.76053e-05	2.26912e-05	0.00013031	0.000136066	5.74647e-05	0.000274472	3.13598e-05	0	0	2.80089e-05	0
Flavonifractor	0	0	0	5.14456e-05	0	1.94171e-05	4.45236e-05	0.000179547	0	0	2.27216e-05	2.66255e-05	3.34952e-05	4.95614e-05	0	7.71724e-05	0	6.00577e-05	4.70334e-05	5.2816e-05	2.26912e-05	0.000104248	0	0	9.98079e-05	0	0.000178391	0	0	3.05586e-05
Flectobacillus	0	0	0	0	0	0	0	0	0	0	0	0	0	0	0	0	0	0	0	0	0	0	2.72131e-05	0	2.4952e-05	0	0	0	0	0
Fluviicola	0	0	0	0	0	0	0	0	0	0	0	0	0	0	0	0	0	0	0	0	0	0	0	0	2.4952e-05	0	0	0	0	0
Fonticella	0	0	2.51471e-05	0	0	0	0	0	0	2.19925e-05	0	0	0	0	0	0	0	0	2.35167e-05	0	0	0	0	0	0	0	0	0	0	0
Fournierella	2.90309e-05	0	0	0	0	0	0	0	0	0	0	0.000159753	1.67476e-05	0	0	0	0	0	0	0	0	0	0	2.87323e-05	0	3.13598e-05	0	2.41721e-05	0	0
Fructilactobacillus	0	0	2.51471e-05	0	0	1.94171e-05	0	0	0	0	0	2.66255e-05	0	0	0	0	0	0	0	0	0	0	0	0	0	0	2.97318e-05	0	0	0
Fulvimonas	0	0.000139221	0.00017603	0.000205782	0	3.88342e-05	0	0	0	0.000153948	0	0.000106502	0	0.000223026	0	0	0	0	7.05501e-05	0	0	0	0	0.000114929	0	9.40793e-05	0.000148659	0	0.000224071	0
Fusicatenibacter	0	0.000250599	0.000226324	0.000128614	2.71599e-05	0.000174754	6.67854e-05	0	0	2.19925e-05	0	2.66255e-05	0	0.000495614	0	2.57241e-05	0	0	7.05501e-05	0	2.26912e-05	0	0	5.74647e-05	2.4952e-05	0.000188159	0.000148659	0	0.000504159	0
Fusobacterium	0.000116124	2.78443e-05	7.54413e-05	0.000514456	8.14797e-05	0.000213588	0.000133571	0.000282145	0.000157501	0	9.08864e-05	0.000133127	3.34952e-05	0.000223026	1.9375e-05	0.000282965	0.000188715	6.00577e-05	0.0001411	0	0.000136147	0.000156372	0.000190492	2.87323e-05	4.99039e-05	0.000878073	2.97318e-05	0.000120861	8.40266e-05	0.00021391
GCA_900066575	0.00104511	0.00459431	0.00251471	0.000720239	0.0043999	1.94171e-05	0.000133571	0.000564291	0.00223126	0.000461843	2.27216e-05	0.00122477	0.00041869	0.00146206	0.00110437	0.00349848	0.000862696	0.00158152	0.0011288	5.2816e-05	0.0169957	0.00393537	0.00386426	0.00655097	0.00501535	0.00950201	0.00190284	0.0140923	0.00599389	0.000702848
GKS98_freshwater_group	0	2.78443e-05	0	0	0	0	2.22618e-05	0	0	0	0	0	0	0	0	5.14483e-05	0	0	0.000164617	0	4.53823e-05	5.21241e-05	0	0	0.000324376	0	0	0	2.80089e-05	0
Gaiella	0	0	0	0	0	9.70855e-05	0	0	0	0	0	0	1.67476e-05	0	0	0	0	0	0	0	0	0	0	0	0	3.13598e-05	0	0	0	0
Garciella	2.90309e-05	5.56886e-05	0	0	0	0	0	2.56496e-05	0	4.3985e-05	4.54432e-05	0	5.02428e-05	0	0	0	0.000107837	0	2.35167e-05	1.76053e-05	0	0	8.16393e-05	0	0	0	0	0	0	0
Gardnerella	2.90309e-05	0	2.51471e-05	0	0	5.82513e-05	0	2.56496e-05	0	2.19925e-05	0	5.3251e-05	0	0	3.87499e-05	0	0	0	0	1.76053e-05	0	0	0	0	0	0	0	0	0	6.11172e-05
Gemella	2.90309e-05	0	5.02942e-05	0	0	0	4.45236e-05	0	0	0	0	0	1.67476e-05	0	0	0	0	0	0	0	0	0	0	0	0	0	0	0	8.40266e-05	0
Gemmatimonas	0	0	0	0	0	0	0	0	0	0	0	0	0	0	0	0	0	0	0	0	0	0	0	0	0	0	0	0	0	0
Gemmobacter	0	0	5.02942e-05	0	0	0	0	2.56496e-05	0	0	0	0	3.34952e-05	0	0	0	2.69593e-05	2.00192e-05	0	0	0	0.000104248	0	0	9.98079e-05	0	2.97318e-05	0	0	0
Geobacillus	2.90309e-05	0	5.02942e-05	0.000102891	0	0	0	0	0	2.19925e-05	0	0	0	0	0	0	0	0	2.35167e-05	0	6.80735e-05	0	0	2.87323e-05	2.4952e-05	0.000219518	0	0	0	3.05586e-05
Gibbsiella	2.90309e-05	0	0	0	0	0	0	0	0	0	0	0	0	0	0	0	0	0	0	0	0	0	0	0	0	3.13598e-05	0	0	0	0
Gluconobacter	5.80619e-05	0.000167066	0.0013328	0	5.43198e-05	5.82513e-05	6.67854e-05	0.000128248	0.00233626	0	0	0	0	0.000148684	5.81249e-05	2.57241e-05	5.39185e-05	2.00192e-05	7.05501e-05	7.04213e-05	2.26912e-05	0.000104248	0.000108852	0	7.48559e-05	0.000344957	0	0	5.60177e-05	9.16758e-05
Glutamicibacter	0	0	0	0	0	1.94171e-05	2.22618e-05	0.00489907	0	2.19925e-05	0	0	3.34952e-05	2.47807e-05	1.9375e-05	0	0	0	0	0	0	0	0	0	0	0	0	2.41721e-05	0	0
Gordonia	0	0	0	0	0	0	0	0.00151332	0	0	0	0	0	0	0	0	0	0	0	0	0	0	0	0	0	0	0	0	0	0
Gordonibacter	0	0	0	2.57228e-05	0.00010864	0	0	0.000384744	0	0	0	0	0	0	0	0	0	0	2.35167e-05	0	0	0	0	0	0	0	0	0	2.80089e-05	0
Granulicatella	2.90309e-05	0	2.51471e-05	0	0	0	2.22618e-05	0	0	6.59776e-05	2.27216e-05	5.3251e-05	0	2.47807e-05	0	2.57241e-05	0	2.00192e-05	2.35167e-05	0	6.80735e-05	0	0	8.6197e-05	0	0.000125439	0	0	5.60177e-05	0.000244469
Granulicella	0	0	0	0	0	1.94171e-05	0	0	0	0	0	0	0	2.47807e-05	0	0	0	0	2.35167e-05	0	0	0	0	0	0	3.13598e-05	0	0	2.80089e-05	0
HN_HF0106	0	0	0	0	0	0	0	0	0	0	0	0	0	0	0	0	0	0	0	0	2.26912e-05	0	0	0	0	0	0	0	0	0
HT002	0.000290309	0	2.51471e-05	5.14456e-05	0	0	0.000133571	0	5.25003e-05	0	0.000318102	0	3.34952e-05	7.43421e-05	5.81249e-05	2.57241e-05	0.000242633	4.00384e-05	0.000188133	0	0.000136147	0	0	0	9.98079e-05	0	0	0	0	9.16758e-05
Haemophilus	0	2.78443e-05	0	7.71684e-05	2.71599e-05	3.88342e-05	0	0	7.87505e-05	0	0	2.66255e-05	0	0	0	2.57241e-05	5.39185e-05	2.00192e-05	4.70334e-05	1.76053e-05	9.07647e-05	5.21241e-05	0	0	0	0	5.94636e-05	0	8.40266e-05	6.11172e-05
Hafnia_Obesumbacterium	0	0	0	0	0	0	0	0.000179547	0	0	0	2.66255e-05	0	0	0	0	0	0	0	0	0	0	0	2.87323e-05	0	0	0	0	0	0
Halobacillus	0	0	2.51471e-05	0	0	0	0	0	0	0	0	0	0	0	0	0	0	0	0	0	0	0	0	0	0	0	0	0	0	0
Halofilum	0	0	0	0	0	0	0	2.56496e-05	0	0	0	0	0	0	0	2.57241e-05	0	0	0	0	0	0	0	0	0	0	2.97318e-05	0	0	3.05586e-05
Halomonas	0	0.000417664	2.51471e-05	2.57228e-05	0	0.000388342	0	0	2.62502e-05	4.3985e-05	2.27216e-05	2.66255e-05	1.67476e-05	2.47807e-05	0	0	0	6.00577e-05	2.35167e-05	5.2816e-05	2.26912e-05	2.6062e-05	2.72131e-05	5.74647e-05	4.99039e-05	0	2.97318e-05	2.41721e-05	2.80089e-05	3.05586e-05
Haloplasma	0	0	0	0	0	0.000621347	2.22618e-05	0	0	0	0	0	0	0	0	2.57241e-05	0	0	0	0	0	0	0	0	0	0	0	0	2.80089e-05	0
Halothiobacillus	0	0	0	0	0	0	0	0	0	0	0	0	0	0	0	0	0	0	0	0	0	0	0	0	0	0	0	0	0	0
Harryflintia	2.90309e-05	0.00155928	0	0.000205782	8.14797e-05	0	6.67854e-05	2.56496e-05	0.000157501	0.000131955	0.000181773	0.000426008	1.67476e-05	0.000545175	0.000309999	0.000205793	8.08778e-05	0.000180173	0.00021165	1.76053e-05	0.00104379	0.00161585	8.16393e-05	0.000890702	2.4952e-05	0.000125439	0.000148659	7.25163e-05	0.000224071	6.11172e-05
Hathewaya	0	0	0	0	0	0	0	0	0	0	0	0	0	0	0	0	0	0	0	0	0	0	0	0	0	0	0	0	0	0
Hazenella	0	0	0	0	0	0	0	0	0	0	0	0	0	0	0	0	0	0	0	0	0	0	0	0	0	0	0	0	0	0
Helicobacter	0.0048772	0.0112491	0.00372177	0.31567	0.00722453	0.0243102	0.00494212	0.663401	0.00693004	0.00400264	6.81648e-05	0.000133127	3.34952e-05	2.47807e-05	0	0.000231517	0.000134796	2.00192e-05	9.40667e-05	1.76053e-05	0.00367597	0.000677613	0.00111574	0.121164	0.00197121	0.00159935	0.000148659	0.0114576	0.00736633	0.00812859
Heliobacterium	0	0	0	0	0	0	0	0	0	0	0	0	0	0	0	0	0	0	0	0	0	0	0	0	0	0	0	0	0	0
Herbaspirillum	0	2.78443e-05	2.51471e-05	0	0	7.76684e-05	0	2.56496e-05	2.62502e-05	0	0	2.66255e-05	0	0	0	0	0	0	0	0	0	0	0	0	0	0	0	0	0	0
Herbinix	0	0	0	0	0	0.000349508	0	0	0	0	0	0	0	0	0	0	0	0	0	0	0	0	0	0	0	0	0	0	2.80089e-05	0
Hirschia	0	0	0	0	0	0	0	0	0	0	0	0	0	2.47807e-05	0	0	0	0	0	0	2.26912e-05	0	0	0	0	0	0	0	0	0
Holdemanella	0	0.000640419	0.000201177	0	0	1.94171e-05	0	0	2.62502e-05	4.3985e-05	0	2.66255e-05	0	0	0	2.57241e-05	0	0	0	0	0	0	0	0	2.4952e-05	0	8.91955e-05	0	2.80089e-05	3.05586e-05
Howardella	0	0	0	0	0	0	0	0	0	0	0	0	0	0	0	0	0	0	0	0	0	0	0	0	0	0	0	0	0	0
Humibacter	0	0	5.02942e-05	2.57228e-05	0	0	0	0	0	2.19925e-05	0	0	0	9.91228e-05	0	0	0	0	0	0	0	0	0	0	0	0	0	0	2.80089e-05	0
Hungatella	5.80619e-05	0	0	7.71684e-05	0	0	0	0	0	0	0	0	0	0	0	0	0	0	0	0	2.26912e-05	7.81861e-05	0	0	0	0	0	2.41721e-05	2.80089e-05	0
Hwanghaeicola	0	2.78443e-05	0	0	0	0	2.22618e-05	0	0	0	0	0	0	0	0	0	0	0	0	0	0	0	0	0	0	0	0	0	0	0
Hydrogenophaga	0	0	0	0	0	1.94171e-05	2.22618e-05	0	0	0	0	0	0	0	1.9375e-05	0	0	0	0	1.76053e-05	4.53823e-05	2.6062e-05	2.72131e-05	0	0.00012476	0	0	0	2.80089e-05	0
Hyphomicrobium	0	5.56886e-05	2.51471e-05	0	0	3.88342e-05	0	0	0	0	0	2.66255e-05	0	4.95614e-05	0	0	0	2.00192e-05	0	0	0	0	0	0	0	0	2.97318e-05	2.41721e-05	0	0
Iamia	0	0	0	0	0	0	0	0	0	0	0	0	1.67476e-05	0	0	2.57241e-05	0	0	2.35167e-05	0	0	0	0	0	0	0	0	0	0	0
Ideonella	0	8.35329e-05	2.51471e-05	0	0	0	0	2.56496e-05	2.62502e-05	0	0	2.66255e-05	0	0	1.9375e-05	2.57241e-05	0	0	2.35167e-05	0	0	0	0	0	0	0	0	0	0	0
Ileibacterium	8.70928e-05	0.000139221	0.00017603	0.124833	8.14797e-05	0.00013592	0	0	0.000157501	0.000197933	2.27216e-05	0.000186378	1.67476e-05	0.000545175	1.9375e-05	7.71724e-05	2.69593e-05	4.00384e-05	4.70334e-05	1.76053e-05	4.53823e-05	0.000156372	0	0.000114929	2.4952e-05	0.000188159	0.00101088	4.83442e-05	0.000392124	6.11172e-05
Ilumatobacter	0	0	0	0	0	0	0	0	0	0	0	0	0	0	0	0	0	0	0	0	0	0	0	0	0	0	8.91955e-05	0	0	0
Incertae_Sedis	0.000754805	0.00726736	0.00110647	0.00306101	0.00583938	3.88342e-05	0.000289403	0.00135943	0.00538128	0.00164944	0.000181773	0.01507	0.000753643	0.00188333	0.00575436	0.00285538	0.00129404	0.00174167	0.00150507	0.000616186	0.00390288	0.0048736	0.000816393	0.0117228	0.000548943	0.00460988	0.0040138	0.00343244	0.00114836	0.00168072
Inhella	0	0	0	0	0	0	0	0	0	0	0	2.66255e-05	1.67476e-05	0	0	0	0	0	0	0	0	0	0	0	0	0	2.97318e-05	0	0	0
Inquilinus	0	0	0	2.57228e-05	0	0	0	0	0	0	0	2.66255e-05	0	0	0	0	0	0	0	0	0	0	0	2.87323e-05	0	0	0	0	0	0
Intestinibacter	0	2.78443e-05	2.51471e-05	2.57228e-05	0	3.88342e-05	0	0	0	2.19925e-05	0	2.66255e-05	0	0	0	0	0	0	4.70334e-05	0	0	0	0	8.6197e-05	0	0.000156799	0.000445977	0	5.60177e-05	0
Intestinimonas	2.90309e-05	0	0	0	0	0	0	0	0	0	0	2.66255e-05	0	0	0	0	0	0	0	0	0	0	0	2.87323e-05	0	0	0	0	0	0
Janibacter	0	0	2.51471e-05	0	0	0	0	0.0171339	0	0	0	0	0	0	0	0	0	0	0	0	0	0	0	0	0	0	5.94636e-05	0	0	0
Jeotgalibaca	0	0	0	0	0	0	0	0.000256496	0	0	0	0	0	0	0	0	0	0	0	0	0	0	0	0	0	0	0	0	0	0
Jeotgalicoccus	0	0	0	2.57228e-05	0	0	0	0.000872086	0	0	0	0	0	4.95614e-05	0	0	0	0	0.000117583	0	0.000204221	0	0	0	0	0	2.97318e-05	2.41721e-05	0	6.11172e-05
Kaistia	0	0	2.51471e-05	0	0	0	0	2.56496e-05	0	2.19925e-05	0	2.66255e-05	0	2.47807e-05	0	0	0	0	9.40667e-05	0	0	0	0	2.87323e-05	0	3.13598e-05	5.94636e-05	0	2.80089e-05	0
Klebsiella	2.90309e-05	0.000445509	0.000150883	0.00110608	0.000353079	5.82513e-05	0.000378451	0.000102598	0.000262502	0.000131955	0.000249938	0.00082539	0.000167476	0.000247807	0.00019375	0.000231517	0.000700941	0.000480461	0.0004233	0.000228869	0.000136147	0.000495179	0.000326557	0.000545914	0.00012476	0.000439037	0.000297318	0.000193377	0.00072823	0.000122234
Kluyvera	0	0	0	0	0	0	0	0	0	0	0	0	0	0	1.9375e-05	0	0	0	0	0	0	0	0	0	0	0	2.97318e-05	0	0	0
Knoellia	0	0	0	0	0	0	0	0.000564291	0	0	0	0	0	0	0	0	0	0	0	0	0	0	0	0	0	0	0	0	0	0
Kocuria	0	0	2.51471e-05	0	0	0	2.22618e-05	2.56496e-05	5.25003e-05	0	0	5.3251e-05	0	4.95614e-05	0	0	0	6.00577e-05	0	1.76053e-05	2.26912e-05	2.6062e-05	0	0	0	0	0	4.83442e-05	0	0
Komagataeibacter	0	0	0	0	0	0	0	0	0	0	0	0	0	0	0	0	0	0	0	0	0	0	0	0	0	0	0	0	0	0
Kroppenstedtia	0	2.78443e-05	0.000251471	5.14456e-05	8.14797e-05	0	2.22618e-05	0	0	0	2.27216e-05	5.3251e-05	3.34952e-05	2.47807e-05	1.9375e-05	0	2.69593e-05	4.00384e-05	0	3.52106e-05	0	0	0	2.87323e-05	2.4952e-05	6.27195e-05	2.97318e-05	2.41721e-05	0	0.000183352
Ktedonobacter	0	0	0	0	0	3.88342e-05	0	0	0	0	0	0	0	0	0	2.57241e-05	0	0	0	0	0	0	0	0	0	0	0	0	0	0
Kurthia	0	0	2.51471e-05	0	0	0	0	0.000230846	0	0	0	0	0	2.47807e-05	0	2.57241e-05	2.69593e-05	0	0	0	0	0	0	0	0	0	0	0	0	0
Kushneria	0	2.78443e-05	0	0	0	0	0	0	0	0	0	0	0	2.47807e-05	0	0	0	0	0	0	0	0	0	0	0	0	0	0	0	0
Labrys	0	2.78443e-05	2.51471e-05	0	0	7.76684e-05	0	0	0	2.19925e-05	0	0	0	7.43421e-05	0	0	0	0	4.70334e-05	0	0	0	0	0	0	3.13598e-05	0	0	2.80089e-05	0
Laceyella	0	0	0	0	0	0	0	0	0	0	0	0	0	0	0	0	0	0	0	0	0	0	0	0	0	0	0	0	0	0
Lachnoclostridium	0.0169831	0.0321323	0.0165217	0.00388414	0.0175453	0.000252422	0.00171416	0.00772052	0.082373	0.00609193	0.000295381	0.00308856	3.34952e-05	0.00354364	0.0025575	0.010907	0.00129404	0.00870836	0.00580862	0	0.01543	0.0212666	0.010858	0.0245087	0.013499	0.0148959	0.0115954	0.0165095	0.0224071	0.0124679
Lachnospira	0	8.35329e-05	0	0	0	0	0	0	0	0	0	0	0	0	0	0	0	0	0	0	4.53823e-05	0	0	0	0	0	0	0	0	3.05586e-05
Lachnospiraceae_AC2044_group	0	0	0	0	0	0	2.22618e-05	0	0	0	0	0	1.67476e-05	0	0	0	0	0	0	0	0	0	0	0	0	0	0	0	0	0
Lachnospiraceae_FCS020_group	0.000145155	0.00019491	0.000477795	0	0.000162959	0	2.22618e-05	0	0.000236251	0	0	5.3251e-05	0	7.43421e-05	0	0.000205793	0.000107837	0.000300288	0.00063495	0	0.000113456	0.00138129	0	0.000172394	0.00037428	0.000689915	0.000356782	0.000145033	0.000112035	0.000122234
Lachnospiraceae_NC2004_group	5.80619e-05	0	0	0	0	0	0	0	0	0	0	0	0	2.47807e-05	1.9375e-05	0	0	0	0	0	2.26912e-05	0	0	0	0	0	0	0	0	0
Lachnospiraceae_ND3007_group	0	0	2.51471e-05	0	0	0	0	0	0	0	0	0	0	0	1.9375e-05	0	0	0	0	0	0	0	0	0	0	3.13598e-05	0	0	0	0
Lachnospiraceae_NK4A136_group	0.0217151	0.198363	0.127898	0.0516514	0.0629295	0.0014757	0.00451915	0.0110037	0.0176139	0.0984825	0.0154961	0.0484584	0.000251214	0.105814	0.0320462	0.0889798	0.0233467	0.0339926	0.105496	0.00184856	0.177105	0.412197	0.0773124	0.228221	0.101604	0.212995	0.137331	0.19473	0.212559	0.0813776
Lachnospiraceae_NK4B4_group	0	0	0	0	0	0	0	0	0	0	0	0	0	0	1.9375e-05	0.000205793	0	0	0	0	0	0.000729737	0.000190492	0	0	0	0.000564905	0.000193377	0.000420133	0.000183352
Lachnospiraceae_UCG_001	8.70928e-05	0.00180988	0	0.00156909	0.000678997	0	8.90472e-05	0.000384744	0	0.00222124	0	0.000798765	1.67476e-05	0.000322149	0	5.14483e-05	0	0.00298286	4.70334e-05	0	0	0.0199896	2.72131e-05	0.000114929	0.00351823	6.27195e-05	0.0277101	2.41721e-05	0.00431336	0.0105427
Lachnospiraceae_UCG_004	0	0	0	0	0	0	0	0	0	0	0	0	0	0	0	0	0	0	0	0	2.26912e-05	0	0	0	0	0	2.97318e-05	0	0	0
Lachnospiraceae_UCG_006	0.000725774	0.00723952	0.00108133	0.00313818	0.0234118	0.000873769	0.000556545	0.00135943	0.00380627	0.00131955	0.00363545	0.0115555	0.000167476	0.0154384	0.00244125	0.0132479	0.0133179	0.00850817	0.00430355	0.000404922	0.00794191	0.00836591	0.00636787	0.0158028	0.00199616	0.0544092	0.0190581	0.0171864	0.0375599	0.00730351
Lachnospiraceae_UCG_008	0.000435464	0.000250599	0.000226324	0.000154337	5.43198e-05	7.76684e-05	6.67854e-05	0	7.87505e-05	0.000153948	0.000204494	0.000133127	0	0.000272588	0.000135625	5.14483e-05	0.00035047	0.00026025	0.000258684	7.04213e-05	0.000181529	5.21241e-05	0.000108852	0.000201126	0.000149712	0.000313598	0.000356782	7.25163e-05	0.000392124	0.000550055
Lachnospiraceae_UCG_010	0	0	0	5.14456e-05	2.71599e-05	0	0	0	0	2.19925e-05	9.08864e-05	0	5.02428e-05	0	1.9375e-05	0	5.39185e-05	2.00192e-05	0	0	2.26912e-05	2.6062e-05	0	0	0	0.000125439	5.94636e-05	0	0.000112035	0
Lachnospiraceae_XPB1014_group	0	2.78443e-05	0	0	0	0	4.45236e-05	0	0	0	0	0	0	2.47807e-05	0	0	0	0	0	1.76053e-05	0	0	0	0	0	0	0	0	0	0
Lacibacter	0	0	0	0	0	0	0	0	0	0	0	0	0	0	0	0	0	0	0	0	0	0	0	0	0	0	0	0	0	0
Lacticaseibacillus	0	0.0011973	0	2.57228e-05	0	0	0	0	0	6.59776e-05	0	0	0	0	0	2.57241e-05	0	2.00192e-05	0	0	0	2.6062e-05	0	0	0	3.13598e-05	5.94636e-05	0	2.80089e-05	0
Lactiplantibacillus	0	5.56886e-05	0	0	0	1.94171e-05	0	0	0	0	0	2.66255e-05	0	0	0	0	0	0	0	0	0	0	0	0	0	0	0	0	0	0
Lactobacillus	0.603118	0.0585009	0.365362	0.0343914	0.159483	0.223025	0.37569	0.0059507	0.260743	0.258346	0.360319	0.0128335	0.406733	0.176711	0.0737411	0.0523743	0.280026	0.345852	0.345225	0.176581	0.232766	0.0232473	0.0130079	0.00172394	0.19495	0.00119167	0.0609205	0.0750786	0.0106154	0.350538
Lactococcus	2.90309e-05	8.35329e-05	5.02942e-05	0.000257228	0.000651837	0.000834935	0.000155833	0.0131839	0.000787505	4.3985e-05	0.000704369	0.00415358	0.00115559	0.000297368	0.000813748	5.14483e-05	8.08778e-05	0.000200192	0.000305717	8.80266e-05	0.000317676	7.81861e-05	0.000299344	0.000143662	0	0.000313598	0.000891955	0.00045927	0.000588186	6.11172e-05
Latilactobacillus	0	2.78443e-05	0.000150883	0	0.000162959	0.000271839	2.22618e-05	0	0	0	6.81648e-05	2.66255e-05	0.000100486	2.47807e-05	1.9375e-05	0	0	0	2.35167e-05	0	0	0	0	0	0	0.000627195	0	7.25163e-05	0.000112035	0
Lautropia	0	0	0	2.57228e-05	0	0	0	0	0	0	0	0	0	0	0	0	0	0	0	0	0	0	0	5.74647e-05	0	0	0	0	0	3.05586e-05
Legionella	0	0	0	0	0	0	0	0	0	0	0	5.3251e-05	1.67476e-05	4.95614e-05	0	0	2.69593e-05	0	0	0	0	2.6062e-05	2.72131e-05	0	0	0	0	0	0	0
Leifsonia	0	2.78443e-05	0	7.71684e-05	2.71599e-05	0	2.22618e-05	0	0	2.19925e-05	0	2.66255e-05	0	4.95614e-05	0	2.57241e-05	0	0	0.000188133	0	6.80735e-05	0.00039093	0	2.87323e-05	4.99039e-05	0	5.94636e-05	0	0	0
Lentilactobacillus	0	0.000445509	0	0	0	0	0	0	0	6.59776e-05	0	0	0	0	0	0	0	0	0	0	0	0	0	0	0	0	0	0	0	0
Lentimicrobium	0	0	0	0	0	0	0	2.56496e-05	0	0	0	0	0	0	0	0	0	0	0	0	2.26912e-05	0	0	0	0	0	0	0	0	0
Leptothrix	0	0	0	0	0	0	0	0	0	0	0	0	1.67476e-05	0	0	0	0	0	0	0	0	0	0	0	2.4952e-05	0	0	0	0	0
Leptotrichia	0	0	0	0	0	0	0	0	0	2.19925e-05	0	0	0	0	0	0	2.69593e-05	0	0	0	0	0	0	0	0	3.13598e-05	0	0	0.000112035	0
Leucobacter	2.90309e-05	0	5.02942e-05	0	0	0	0	0.0215713	0	2.19925e-05	2.27216e-05	0	0	0	0	2.57241e-05	0	0	0	0	0	2.6062e-05	0	0	0	0	0	0	2.80089e-05	0
Leuconostoc	0	0	0	0	0	0	0	0	0	0	0	2.66255e-05	0	2.47807e-05	0	0	0	0	2.35167e-05	0	0	0	0	0	0	6.27195e-05	0	2.41721e-05	0	0
Levilactobacillus	0	0	0	0	2.71599e-05	0	0	0	0	0	0	2.66255e-05	0	0	0	0	0	0	0	0	0	0	0	0	0	0	5.94636e-05	0	0	0
Ligilactobacillus	0.0277536	0.0306566	0.00943017	0.0169513	0.29311	0.39741	0.014114	0.00115423	0.147762	0.0340884	0.0495103	0.0810214	0.218188	0.131932	0.0819561	0.0757576	0.0597148	0.0761531	0.0196364	0.288094	0.00653506	0.0152723	0.357607	0.0709689	0.0136238	0.156203	0.221443	0.01489	0.175756	0.0369148
Limibaculum	0	0	0	0	0	0	0	0	0	0	0	0	0	0	0	0	0	0	0	0	0	0	0	0	0	0	0	0	0	0
Limnohabitans	0	0	0	0	0	0	0	5.12992e-05	0	0	0	0	0	0	0	2.57241e-05	0	0	2.35167e-05	0	0	0	0	0	0	0	0	0	0	0
Limosilactobacillus	0.194478	0.0436599	0.182417	0.0748791	0.059453	0.134988	0.197329	0.00746403	0.147473	0.308445	0.461544	0.0150967	0.194004	0.123656	0.232868	0.0297371	0.136953	0.417841	0.160948	0.204169	0.334059	0.0265572	0.0247367	0.00701069	0.172218	0.00100351	0.0576797	0.0550882	0.0112035	0.211191
Liquorilactobacillus	0	0.000278443	0	0	0	0	0	0	0	2.19925e-05	0	2.66255e-05	0	0	0	0	0	0	0	0	0	0	0	0	0	0	5.94636e-05	0	0	0
Litoreibacter	0	0	0	0	0	0	0	0	0	0	0	0	0	0	0	0	0	0	0	0	0	0	0	0	0	3.13598e-05	2.97318e-05	0	0	0
Lonsdalea	0	0	0	0	0	0	0	0	0	0	0	0	0	0	0	0	0	0	0	0	0	0	0	0	0	0	0	0	0	0
Luteimicrobium	0	0	0	0	0	0	0	0	0	0	0	0	0	0	0	0	0	0	0	0	0	0	0	0	4.99039e-05	0	0	0	0	0
Luteimonas	0	0	0.000125736	7.71684e-05	0	1.94171e-05	0	0.000564291	0	0.000109963	4.54432e-05	0.000159753	3.34952e-05	9.91228e-05	0	0	0	2.00192e-05	4.70334e-05	0	0	2.6062e-05	5.44262e-05	0	2.4952e-05	0.000156799	2.97318e-05	0	2.80089e-05	0
Luteitalea	0	0	0	0	0	0	0	0	0	0	0	0	0	0	0	0	0	0	0	0	0	0	0	0	0	0	0	0	0	0
Luteolibacter	0	0	0	0	0	0	0	0	0	0	0	0.000106502	0	0.000123903	0	2.57241e-05	0	0	2.35167e-05	0	0	0	0	0	0	0	2.97318e-05	0	2.80089e-05	0
Lysinibacillus	2.90309e-05	0	2.51471e-05	0	0	1.94171e-05	0	0.00389874	0.000105001	0	0	0	0	0	1.9375e-05	0	0	0	0	0	0	0	2.72131e-05	0	0	0	0	0	0	0
Lysinimonas	0	0	0	0	0	0	0	0	0	0	0	0	0	0	0	0	0	0	0	0	0	2.6062e-05	0	0	0	0	0	0	0	0
Lysobacter	0	0	0	0	2.71599e-05	3.88342e-05	0	0.000230846	0	0	2.27216e-05	2.66255e-05	0	0	0	0	0	0	0	0	0	0	0	0	0	0	0	0	2.80089e-05	0
MAT_CR_P4_C12	0	0	0	0	0	0	0	0	0	0	0	0	0	0	0	0	0	0	0	0	0	0	0	0	0	0	0	0	0	0
MND1	0	0	2.51471e-05	2.57228e-05	0	0	2.22618e-05	0	0	0	2.27216e-05	0	0	0	0	2.57241e-05	0	0	0	0	0	0	0	0	0	0	0	0	0	0
Macellibacteroides	0	0	0	0	0	0	0	0	0	0	0	0	0	0	0	0	0	0	0	0	0	0	0	0	0	0	0	0	0	0
Macrococcus	0	0	2.51471e-05	0	0	0	0	0	0	0	0	0	0	0	0	0	0	0	0	5.2816e-05	0	0	0	0	0	0	0	0	0	0
Mammaliicoccus	0	0	2.51471e-05	7.71684e-05	8.14797e-05	0.000174754	0.00024488	0.000179547	0	2.19925e-05	0	5.3251e-05	0	0	1.9375e-05	0	2.69593e-05	2.00192e-05	2.35167e-05	0.000158448	0	0	0	5.74647e-05	2.4952e-05	3.13598e-05	0	0	0	9.16758e-05
Marinimicrobium	0	0	2.51471e-05	0	2.71599e-05	0	0	0	0	0	0	0	0	0	0	0	0	0	0	1.76053e-05	0	0	0	0	0	0	0	0	0	0
Marinobacter	0	0	0	0	0	0	0	2.56496e-05	2.62502e-05	2.19925e-05	0	0	0	0	1.9375e-05	0	0	2.00192e-05	0	0	0	0	0	0	0	0	0	2.41721e-05	0	3.05586e-05
Marivita	0	2.78443e-05	0	0	0	0	0	0	0	0	0	0	0	0	1.9375e-05	0	0	0	0	0	0	2.6062e-05	0	0	0	0	2.97318e-05	0	0	0
Marvinbryantia	0.000725774	0.00116946	0.000603531	0.000488733	0.00404682	1.94171e-05	0.000333927	0.000102598	0.00207376	0.00186936	0	0.000239629	1.67476e-05	0.00101601	0.00122062	0.00293255	0.00110533	0.000840807	0.00249277	0	0.00167915	5.21241e-05	0.00212262	0.000890702	0.000523991	0.000940793	0.0025272	0.00108774	0.00179257	0.0017724
Massilia	8.70928e-05	0.000111377	5.02942e-05	2.57228e-05	8.14797e-05	0.000233005	0	0	0	4.3985e-05	0.000181773	2.66255e-05	5.02428e-05	9.91228e-05	0.000155	7.71724e-05	5.39185e-05	6.00577e-05	0	0	0	0	5.44262e-05	0	0	3.13598e-05	2.97318e-05	2.41721e-05	0.000196062	0
Megamonas	0	5.56886e-05	2.51471e-05	0.000874576	0.00010864	9.70855e-05	4.45236e-05	0	5.25003e-05	0	0	0.000106502	1.67476e-05	0	1.9375e-05	5.14483e-05	0	4.00384e-05	9.40667e-05	0	4.53823e-05	0	0.000163279	0	2.4952e-05	9.40793e-05	0.000386514	0.000169205	0.000532168	6.11172e-05
Megasphaera	0	0.000167066	0.000100588	2.57228e-05	0	3.88342e-05	0	0	2.62502e-05	0	0	0	0	0	1.9375e-05	0	0	2.00192e-05	2.35167e-05	0	0	0	0	0	0	3.13598e-05	0	0	5.60177e-05	6.11172e-05
Merdibacter	0	0	0	0	0	0	0	0	0	0	0	0	0	0	1.9375e-05	2.57241e-05	0	0	0	0	0	0	0	0	0	0	0	0	0	0
Mesorhizobium	2.90309e-05	0.000111377	7.54413e-05	5.14456e-05	2.71599e-05	5.82513e-05	0	2.56496e-05	2.62502e-05	8.79701e-05	0	0.000319506	0	0.000272588	0	5.14483e-05	2.69593e-05	6.00577e-05	9.40667e-05	1.76053e-05	2.26912e-05	5.21241e-05	0	8.6197e-05	9.98079e-05	0	8.91955e-05	0	0.000112035	0
Methylobacterium_Methylorubrum	0	2.78443e-05	0	0	0	0	2.22618e-05	5.12992e-05	0	2.19925e-05	2.27216e-05	2.66255e-05	0	2.47807e-05	0	0	2.69593e-05	0	0	0	0	0	0	0	0	0	0	0	0	6.11172e-05
Methyloceanibacter	0	0	0	0	0	0	0	0	0	0	0	2.66255e-05	0	0	0	0	0	0	0	0	0	0	0	0	0	3.13598e-05	0	0	0	0
Methylophaga	0	0	0	0	0	0	0	2.56496e-05	0	0	0	0	0	0	0	0	0	0	0	0	0	0	0	0	0	0	0	0	0	0
Methylophilus	0	0	0	0	0	0	0	0	0	0	0	2.66255e-05	0	0	0	0	0	0	2.35167e-05	0	0	0	0	0	0	0	0	0	2.80089e-05	0
Methylorosula	0	0	2.51471e-05	0	0	0	0	0	0	0	0	0	0	2.47807e-05	0	0	0	0	0	0	0	0	0	0	0	0	0	0	2.80089e-05	0
Microbacterium	0	8.35329e-05	0	0	5.43198e-05	0	0	0.00410393	0	0	2.27216e-05	7.98765e-05	0	0	0	2.57241e-05	5.39185e-05	2.00192e-05	0	3.52106e-05	0	2.6062e-05	2.72131e-05	2.87323e-05	2.4952e-05	0	0	0	0	0
Micrococcus	0	0	0	0	0	0	0	0	0	0	0	0	0	0	0	0	0	0	0	0	0	0	0	0	2.4952e-05	0	0	0	0	0
Micromonospora	0	0	0	0	0	0	0	0	0	0	0	0	0	0	0	0	0	0	0	0	0	0	0	0	0	0	0	0	0	0
Microvirga	0	2.78443e-05	2.51471e-05	0	0	3.88342e-05	0	2.56496e-05	0	4.3985e-05	0	5.3251e-05	1.67476e-05	4.95614e-05	0	0	0	0	2.35167e-05	0	0	0	0	2.87323e-05	0	6.27195e-05	0	2.41721e-05	0	0
Mitsuaria	0	0	0	0	0	0	0	0	0	0	0	0	0	0	0	0	0	0	0	0	0	0	0	0	0	0	0	0	0	0
Mobilitalea	0	0	0	0	0	3.88342e-05	0	0	0	0	0	0	0	0	0	0	0	0	0	0	0	0	0	0	0	0	0	0	0	0
Monoglobus	0.000406433	0.00136437	0.00580898	0.000205782	0.0183058	3.88342e-05	0.000979519	0.000333444	0.000656254	0.000395865	0	0.000505884	3.34952e-05	0.00116469	0.000368124	0.00164634	0.00110533	0.00360346	4.70334e-05	5.2816e-05	0.000589971	0.000208496	0.000544262	0.0039076	0.00269481	6.27195e-05	0.000802759	0.00971719	0.00151248	0.000183352
Moorella	0	0	0	0	0	5.82513e-05	0	0	0	0	0	0	0	0	0	0	0	0	0	0	0	0	0	0	0	0	0	0	0	0
Moraxella	0	0	0	0	0	3.88342e-05	0	0	0	0	2.27216e-05	0	0	4.95614e-05	0	0	0	4.00384e-05	0	0	0	0	0	0	0	0	0	0	0	0
Morganella	0	2.78443e-05	0	2.57228e-05	0	1.94171e-05	2.22618e-05	7.69487e-05	2.62502e-05	0	6.81648e-05	0.000106502	5.02428e-05	2.47807e-05	7.74999e-05	7.71724e-05	0	0.000120115	0	0.000123237	2.26912e-05	7.81861e-05	0.000108852	0	0	0	2.97318e-05	4.83442e-05	0.000196062	0
Mucilaginibacter	0	0.000111377	0.000150883	7.71684e-05	0	0.000155337	0	0	0	6.59776e-05	0	0.000159753	0	0.000148684	0	2.57241e-05	0	0	0.0001411	0	0	0	0	8.6197e-05	0	0.000156799	8.91955e-05	0	0.000140044	0
Mucispirillum	0.0031934	0.033079	0.0039481	0.0210413	0.00744181	1.94171e-05	0.0160508	0.00451433	0.0127576	0.00994062	2.27216e-05	0.14037	1.67476e-05	0.0127621	0.00742061	0.0267017	0.00816866	0.000400384	0.0510547	0	0	0.0207975	0.00035377	0.0579244	0.00658732	0.00185023	0.00154605	0.000410926	0.00277288	0.0137819
Murdochiella	0	0	0	0	0	1.94171e-05	0	0	0	0	0	0	0	0	0	0	0	0	0	0	0	0	0	0	0	0	0	2.41721e-05	0	0
Muribaculum	0.00455786	0.00158712	0.0926168	0.0131701	0.00355795	0	0.00153606	0.00164157	2.62502e-05	0.00532219	2.27216e-05	0.0332286	0	0.0194281	0	0.011653	0.0163373	2.00192e-05	0.0178492	1.76053e-05	0.000136147	0.0129789	0.308243	0.034881	0.00693665	0.0187531	0.00621395	7.25163e-05	0.110355	0.0369759
Mycetocola	0	0	0	2.57228e-05	0	0	0	0.000102598	0	0	0	0	0	0	0	0	0	0	0	0	0	0	0	0	0	0	0	0	0	0
Mycobacterium	0	0	2.51471e-05	0	0	1.94171e-05	0	2.56496e-05	2.62502e-05	0	0	0.000133127	1.67476e-05	0.000173465	1.9375e-05	2.57241e-05	0	2.00192e-05	2.35167e-05	1.76053e-05	0	0	0	2.87323e-05	2.4952e-05	3.13598e-05	0	0	0	0
Mycoplasma	5.80619e-05	0	2.51471e-05	0	2.71599e-05	0	0	0.00492472	0	0	0	7.98765e-05	0	0	0	0	0	2.00192e-05	0	1.76053e-05	2.26912e-05	2.6062e-05	2.72131e-05	0	4.99039e-05	3.13598e-05	0	0	0	3.05586e-05
Myroides	0	0	0	0	0	0	0	0	0	0	0	5.3251e-05	0	0	0	2.57241e-05	0	0	0	0	0	0	0	0	0	0	0	0	0	0
NK4A214_group	0.000174186	0.00105808	0.000326912	0.000154337	0.000787637	0.000155337	8.90472e-05	0.000487342	0	0.00035188	0	0	6.69905e-05	0.000123903	0.000213125	0.000154345	0.000134796	0.000120115	9.40667e-05	3.52106e-05	9.07647e-05	0.000729737	0.000108852	8.6197e-05	0.000174664	0	0.000208123	0.000120861	5.60177e-05	0.000183352
Nafulsella_sp.	0	0	0	0	2.71599e-05	0	0	0	0	0	0	0	0	0	0	0	0	0	0	0	0	0	0	0	0	0	0	0	0	0
Nautella	0	0	0	0	0	0	0	0	0	2.19925e-05	0	2.66255e-05	0	0	1.9375e-05	0	2.69593e-05	0	0	0	2.26912e-05	2.6062e-05	0	0	2.4952e-05	0.000470396	0.00148659	0	0	0
Negativibacillus	0.000174186	0.000139221	0.000100588	0.000231505	0.000461718	3.88342e-05	6.67854e-05	0	0.000105001	0.000571806	4.54432e-05	0.000346131	3.34952e-05	0.000619517	0.00151125	0.000874621	0.00156364	6.00577e-05	7.05501e-05	0.000246475	0.000158838	0.000364868	0.000163279	0.00224112	9.98079e-05	9.40793e-05	0.000594636	0.000217549	0.000196062	0
Neisseria	2.90309e-05	2.78443e-05	5.02942e-05	0.000102891	5.43198e-05	3.88342e-05	8.90472e-05	5.12992e-05	7.87505e-05	2.19925e-05	0	0.000186378	6.69905e-05	2.47807e-05	0	0	5.39185e-05	0	0	8.80266e-05	0.000612662	0.000104248	0	0.000316056	0	6.27195e-05	5.94636e-05	2.41721e-05	0.000560177	0.000183352
Nesterenkonia	0	0.000250599	0	0	0	7.76684e-05	0	0	0	0	0	0	1.67476e-05	0	0	0	0	2.00192e-05	0	0	0	0	0	0	0	0	2.97318e-05	0	0	0
Niabella	0	2.78443e-05	2.51471e-05	0	0	0	0	0	0	0	0	5.3251e-05	0	7.43421e-05	0	0	0	0	0	0	0	0	0	0	0	3.13598e-05	0	0	2.80089e-05	0
Niastella	0	5.56886e-05	0	0	0	3.88342e-05	0	0	0	4.3985e-05	0	0.000133127	0	2.47807e-05	0	0	0	0	2.35167e-05	0	0	0	0	0	0	6.27195e-05	2.97318e-05	0	0	0
Nitratireductor	0	0	0	0	0	0	0	0	0	0	0	0	0	0	0	0	0	0	0	0	0	0	0	0	0	0	0	0	0	0
Nitriliruptor	0	0	0	0	0	0	0	0	0	0	0	0	0	0	0	0	0	0	0	0	0	0	0	0	0	0	0	0	0	0
Nitrosococcus	0	0	0	0	0	0	0	0	0	0	0	0	0	0	0	0	0	0	0	0	0	0	0	0	0	0	2.97318e-05	0	0	0
Nitrosomonas	0	0	0	0	0	0	0	0	0	0	0	0	0	0	0	0	0	0	0	0	0	0	0	0	0	0	0	0	0	0
Nitrosospira	0	0	0	0	0	3.88342e-05	0	0	0	0	0	0	0	0	0	0	0	0	0	0	0	0	0	0	0	0	0	0	0	0
Nitrospira	0	0	0	0	2.71599e-05	0	2.22618e-05	2.56496e-05	0	2.19925e-05	2.27216e-05	2.66255e-05	5.02428e-05	4.95614e-05	0	0	0	2.00192e-05	4.70334e-05	0	0	0	0	0	0	6.27195e-05	0.000118927	0	0	0
Nocardioides	0	0	0	0	0	1.94171e-05	0	0.000384744	0	0	0	2.66255e-05	0	0	0	0	0	0	2.35167e-05	0	0	0	0	0	0	3.13598e-05	0	0	0	0
Nocardiopsis	0	0	0	0	0	0	0	0	0	0	0	0	0	0	0	0	0	0	0	0	0	0	0	0	0	0	0	0	0	0
Nostoc_PCC_7524	0	8.35329e-05	0	0	0	0	0	0	0	0	0	0	0	0	0	0	0	0	0	1.76053e-05	0	0	0	0	0	0	0	0	0	0
Novibacillus	0	0	0	0	0	0	0	0	0	0	0	0	0	0	0	0	0	0	0	0	0	0	0	0	0	0	0	0	0	0
Novosphingobium	0	0	0	0	0	0	0	0	0	0	0	0	0	0	1.9375e-05	0	0	0	0	0	0	0	0	0	0	0	0	0	0	0
Occallatibacter	0	0	0	0	0	0	0	0	0	0	0	2.66255e-05	0	0	0	0	0	0	0	0	0	0	0	0	0	0	2.97318e-05	0	0	0
Oceanibulbus	0	0	0	0	0	0	0	0	0	0	0	0	0	0	0	0	0	0	0	0	0	0	0	0	0	3.13598e-05	0	0	0	0
Oceanobacillus	0.000116124	0.000250599	0.000628678	2.57228e-05	0.00133083	1.94171e-05	6.67854e-05	0.000102598	2.62502e-05	6.59776e-05	6.81648e-05	0.000133127	6.69905e-05	0.000123903	3.87499e-05	2.57241e-05	8.08778e-05	8.00769e-05	0.000188133	3.52106e-05	6.80735e-05	2.6062e-05	5.44262e-05	0	0.00012476	0.000125439	2.97318e-05	9.66884e-05	2.80089e-05	0.000488938
Ochrobactrum	0	5.56886e-05	0.000201177	2.57228e-05	0.000135799	0.000155337	0.000912734	0.000128248	2.62502e-05	4.3985e-05	0.000545318	0.000505884	0.0007034	0.000817763	0.000155	0.000128621	0.000997493	0.000380365	9.40667e-05	3.52106e-05	0.000294985	0.00138129	0.000680328	0.000143662	0.00037428	0.000909433	0.000683832	4.83442e-05	0.000196062	9.16758e-05
Odoribacter	0.00110318	0.00417664	0.00548207	0.00691944	0.00369375	0.000446593	0.00249332	0.0134404	0.00511878	0.00257313	0.0105655	0.0461153	0.0665048	0.00517916	0.360529	0.0341102	0.301836	0.0236627	0.00653764	0.225084	0.000294985	0.0376336	0.00141508	0.00419492	0.00152207	0.0657928	0.0133199	0.325453	0.0082346	0.00308642
Oerskovia	0	0	0	0	0	0	0	0.00138508	0	0	0	0	0	2.47807e-05	0	0	0	0	0	0	0	0	0	5.74647e-05	0	0	0	0	0	0
Oligoflexus	0	0	0	2.57228e-05	0	0	0	0	0	0	0	0	0	0	0	0	0	0	4.70334e-05	0	0	0	0	0	0	0	0	0	0	0
Olsenella	8.70928e-05	0	0	0	2.71599e-05	0	0	0	0	0	0	5.3251e-05	0	0	0	0	5.39185e-05	0	4.70334e-05	0	0	0	0	0	0	6.27195e-05	0.00032705	0	0	3.05586e-05
Opitutus	0	0	0	0	0	0	0	0	0	0	0	0	0	0	0	0	0	0	0	0	0	2.6062e-05	0	2.87323e-05	0	0	0	0	0	0
Ornithinibacter	0	0	0	0	0	0	0	0.000102598	0	0	0	0	0	0	0	0	0	0	0	0	0	0	0	0	0	0	0	0	0	0
Oscillibacter	0.000493526	0.00200479	0.00276618	0.00198066	0.000570358	1.94171e-05	0.000155833	0.00972119	0.000525003	0.00162745	2.27216e-05	0.00500559	1.67476e-05	0.000594737	0.000213125	0.000643103	0.000970534	4.00384e-05	0.00049385	8.80266e-05	0.000294985	0.0118061	0.00100688	0.00367774	0.000548943	0.00815354	0.00555985	0.000145033	0.00170854	0.00412541
Oxalicibacterium	0	0	0	0	0	0	0	0	0	2.19925e-05	0	0	0	2.47807e-05	0	0	0	0	0	0	0	0	0	0	0	0	0	0	0	0
Oxalobacter	0	0	0	0	0	0	0	7.69487e-05	0	0	0	0	0	0	0	0	0	0	0	0	0	2.6062e-05	0	0	0	0	0	0	0	0
Oxobacter	0	0	0	0	0	0	0	0	0	0	0	0	0	0	0	0	0	0	0	0	0	0	0	0	0	0	0	0	0	0
Paenibacillus	0	2.78443e-05	0	0	0	1.94171e-05	0	2.56496e-05	0	0	0	0	0	2.47807e-05	0	2.57241e-05	0	0	2.35167e-05	0	0	0	0	0	0	0	2.97318e-05	0	0	0
Paeniclostridium	0	0	0	0	2.71599e-05	0	0	0	2.62502e-05	0	0	2.66255e-05	0	0	0	0	0	0	0	0	0	2.6062e-05	0	0	0	3.13598e-05	2.97318e-05	0	0	0
Paeniglutamicibacter	0	0	0	0	0	0	0	0.000795137	0	0	0	0	0	0	0	0	0	0	0	0	0	5.21241e-05	0	0	0	0	0	0	0	0
Paenochrobactrum	0	0	0	0	0	0	0	0.00192372	0	0	0	0	0	0	0	0	0	0	0	0	0	0	0	0	0	0	0	0	0	0
Palleronia_Pseudomaribius	0	0	0	0	0	0	0	0	0	2.19925e-05	0	0	0	2.47807e-05	1.9375e-05	2.57241e-05	0	0	0	0	0	0	0	0	0	0	0	0	0	0
Paludibacter	0	0	0	0	0	0	0	0	0	0	0	0	0	0	0	5.14483e-05	0	0	0	0	0	0	0	0	0	0	0	0	0	0
Paludicola	0	2.78443e-05	0.000125736	0	0	0	0	0	2.62502e-05	0	0	0	0	7.43421e-05	1.9375e-05	0	0.000242633	0.000100096	0.00035275	0	0.000294985	2.6062e-05	0	0	4.99039e-05	0	0	7.25163e-05	8.40266e-05	0.000122234
Pantoea	5.80619e-05	0.00387036	5.02942e-05	2.57228e-05	2.71599e-05	0.000776684	4.45236e-05	2.56496e-05	0.000341252	0	2.27216e-05	0.000106502	1.67476e-05	0.000148684	5.81249e-05	0.000205793	2.69593e-05	2.00192e-05	9.40667e-05	0.000246475	9.07647e-05	0.000104248	0.000163279	8.6197e-05	0.000149712	0.000125439	8.91955e-05	0	8.40266e-05	3.05586e-05
Papillibacter	0	2.78443e-05	0	0	8.14797e-05	0	0	0	5.25003e-05	2.19925e-05	2.27216e-05	5.3251e-05	0	2.47807e-05	0	5.14483e-05	0	6.00577e-05	2.35167e-05	0	0	2.6062e-05	0	0.000143662	2.4952e-05	0	0	0	2.80089e-05	0
Parabacteroides	0.00240957	0.000696107	0.00135794	0.0162568	0.00187403	0.00320382	0.00129118	0.000410393	0.0244127	0.0020673	0.0094749	0.00790777	0.00894323	0.00178421	0.00623874	0.00190359	0.00479875	0.00370356	0.011288	0.00195419	0.00290447	0.00244983	0.00378262	0.0107459	0.00179654	0.0240529	0.0026164	0.0303843	0.0134442	0.00877032
Paraclostridium	5.80619e-05	8.35329e-05	0	2.57228e-05	2.71599e-05	0	2.22618e-05	0.00187242	0	0	2.27216e-05	5.3251e-05	0	0	0	2.57241e-05	0	2.00192e-05	4.70334e-05	0	0	0	0	2.87323e-05	2.4952e-05	0	0	0	0	0
Paracoccus	0	0	0	0	0	0	0	0.000897735	0	0	0	0	0	0	0	0	2.69593e-05	0	0	0	0	2.6062e-05	0	0	0	0	5.94636e-05	0	0	0
Parafilimonas	0	0	5.02942e-05	0	0	0	0	0	0	2.19925e-05	0	2.66255e-05	0	2.47807e-05	0	0	0	0	0	0	0	0	0	0	0	6.27195e-05	2.97318e-05	0	0	0
Parafrigoribacterium	0	0	0	0	0	0	0	0.000102598	0	0	0	2.66255e-05	0	0	0	0	0	0	0	0	0	0	0	0	0	0	0	0	0	0
Paramesorhizobium	0	0	0	0	0	0	0	0	0	0	0	0	0	0	0	0	0	0	0	0	0	0	0	0	0	0	5.94636e-05	0	2.80089e-05	0
Paraprevotella	0	0	0	0	0	0	0	0	0	0	0	0	0	0	0	0	0	0	0	0	0	0	0	2.87323e-05	0	3.13598e-05	0	0	2.80089e-05	0
Parapusillimonas	0	0	0	0	0	0	0	2.56496e-05	0	0	2.27216e-05	0	0	0	0	0	0	0	0	0	0	0	0	0	0	0	0	0	0	0
Parasutterella	0.00113221	0.000473353	0.000729266	0.000154337	0.00103208	1.94171e-05	0.000111309	0	0.000131251	0.00026391	0	7.98765e-05	0	7.43421e-05	0.000271249	0.000694552	0.000323511	0.000420404	0.00181078	0	0.00433401	0.0100599	0.000625901	8.6197e-05	0.000523991	9.40793e-05	0.00115954	0.000338409	0.000336106	0.00143625
Parvibacter	0	5.56886e-05	0	0.000154337	0	1.94171e-05	0	0	0	2.19925e-05	0	0	0	4.95614e-05	0	0	0	0	4.70334e-05	0	0	5.21241e-05	0	0	0	0	0	0	0	0
Parvibaculum	0	0	0	0	0	0	0	0	0	0	0	0	0	0	0	0	0	0	0	0	0	0	0	0	0	3.13598e-05	0	0	0	0
Parvimonas	0	0	2.51471e-05	0	0	0	0	0	2.62502e-05	0	0	0	1.67476e-05	0	0	0	0	0	0	0	2.26912e-05	0	0	2.87323e-05	0	0	0	4.83442e-05	0	9.16758e-05
Patulibacter	0	0	0	0	0	0	0	5.12992e-05	0	0	0	0	0	2.47807e-05	0	0	0	0	0	0	0	0	0	0	0	0	0	0	0	0
Paucibacter	2.90309e-05	0.0060979	0.00334457	0.00105464	0.000217279	0.00293198	4.45236e-05	0	0.000183751	0.000329888	0.000386267	0.00266255	0.000502428	0.00356842	0.000871873	0.000617379	0.000215674	0.000240231	0.00524422	7.04213e-05	4.53823e-05	2.6062e-05	0	0.00123549	0.000149712	0.000846713	0.00124874	9.66884e-05	0.00445341	9.16758e-05
Pectobacterium	2.90309e-05	0	0	0	0	0	0	0	0	0	0	2.66255e-05	0	0	0	0	2.69593e-05	0	0	0	2.26912e-05	0	0	0	2.4952e-05	0	0	0	0	0
Pediococcus	0	0.00058473	2.51471e-05	0	0	0	0	0	0	0	0	0	0	0	0	0	0	0	0	0	0	0	0	0	0	0	5.94636e-05	2.41721e-05	0	0
Pedobacter	0	0	0	0	0	0	0	0	0	0	0	2.66255e-05	0	0	0	0	0	0	0	0	0	0	0	0	0	0	0	0	0	0
Pedosphaera	0	2.78443e-05	2.51471e-05	0	0	0	0	0	0	0	0	2.66255e-05	0	0	0	0	0	0	0	0	0	0	0	0	0	0	0	0	0	0
Pelagibacterium	0	0	0	0	0	0	0	0	0	0	2.27216e-05	0	0	2.47807e-05	0	0	0	0	0	0	0	0	0	0	0	0	0	0	0	0
Pelomonas	0	2.78443e-05	2.51471e-05	2.57228e-05	0	0.000116503	0	5.12992e-05	0	0	2.27216e-05	0	0	2.47807e-05	1.9375e-05	0	0	0	0	0	0	0	2.72131e-05	5.74647e-05	0	9.40793e-05	0.000118927	0	2.80089e-05	0
Pelotomaculum	0	2.78443e-05	0	0	0	0.00223297	0	2.56496e-05	0	0	0	0	0	2.47807e-05	0	5.14483e-05	0	0	0	0	0	0	0	0	0	0	0	0	5.60177e-05	0
Peptoclostridium	2.90309e-05	0	0	0	0	1.94171e-05	0	5.12992e-05	0	0	0.00013633	2.66255e-05	0	0	0	7.71724e-05	0	0	0	1.76053e-05	0	0	0	0	0.000174664	0	0	0	0	3.05586e-05
Peptococcus	0	0	0	0.000308674	0.000135799	0	2.22618e-05	5.12992e-05	0.000131251	0.000241918	0	0.00029288	0	4.95614e-05	0.00230562	0.000180069	8.08778e-05	8.00769e-05	2.35167e-05	0	2.26912e-05	0.000495179	0.000489836	0.000718308	0.000149712	0.000282238	0.000148659	2.41721e-05	8.40266e-05	3.05586e-05
Peptoniphilus	0	5.56886e-05	5.02942e-05	5.14456e-05	2.71599e-05	0.00013592	4.45236e-05	7.69487e-05	0	0	0	0	0	0	0	2.57241e-05	2.69593e-05	0	0	0	0	0	2.72131e-05	0	0	6.27195e-05	0	0.000169205	5.60177e-05	3.05586e-05
Peptostreptococcus	0	2.78443e-05	0.000150883	0	2.71599e-05	0	2.22618e-05	2.56496e-05	0.000105001	0	2.27216e-05	5.3251e-05	0	4.95614e-05	1.9375e-05	5.14483e-05	2.69593e-05	2.00192e-05	0.0001411	0	0	2.6062e-05	0	8.6197e-05	0	0.000250878	2.97318e-05	2.41721e-05	2.80089e-05	0.000122234
Petrimonas	0	2.78443e-05	0	0.000128614	0	0	0	0	0	4.3985e-05	4.54432e-05	0	1.67476e-05	0	0	7.71724e-05	0	2.00192e-05	9.40667e-05	0	4.53823e-05	0.000104248	2.72131e-05	0	0	0	0	0	5.60177e-05	0
Phaeobacter	0	2.78443e-05	0	0	0	0	0	0	0	0	0	0	0	0	0	0	5.39185e-05	2.00192e-05	0	0	0	0	0	0	0	0	5.94636e-05	0	0	0
Phascolarctobacterium	0	0	0	0	2.71599e-05	1.94171e-05	2.22618e-05	0	0	0	0	5.3251e-05	1.67476e-05	0	0	5.14483e-05	2.69593e-05	4.00384e-05	4.70334e-05	0	0	0	2.72131e-05	0	0	0	0	2.41721e-05	0	0
Phenylobacterium	0	5.56886e-05	0.000100588	2.57228e-05	0	3.88342e-05	0	2.56496e-05	0	6.59776e-05	0	0.000133127	0	7.43421e-05	0	0	0	0	4.70334e-05	0	0	0	0	8.6197e-05	0	3.13598e-05	5.94636e-05	0	2.80089e-05	0
Photobacterium	0	2.78443e-05	0	0	2.71599e-05	0	0	0	2.62502e-05	4.3985e-05	0	5.3251e-05	5.02428e-05	4.95614e-05	0	0.000180069	0.000134796	2.00192e-05	7.05501e-05	0	0.000113456	0	0	0	0.00012476	0	2.97318e-05	0	2.80089e-05	0
Phyllobacterium	0	0	0	0	0	1.94171e-05	6.67854e-05	0	0	0	0	2.66255e-05	3.34952e-05	7.43421e-05	0	0	5.39185e-05	0.000120115	0	0	2.26912e-05	2.6062e-05	0	0	2.4952e-05	0	5.94636e-05	0	5.60177e-05	0
Pilibacter	0	0	0	0	0	0	0	0	0	0	0	0	1.67476e-05	0	0	0	0	0	0	0	0	0	0	0	0	0	0	0	0	0
Planifilum	0	0	0	0	0	5.82513e-05	0	0	0	0	0	0	0	0	0	0	0	0	0	0	0	0	0	0	0	0	0	0	0	0
Planococcus	0	0	0	0	2.71599e-05	0	0	7.69487e-05	0	0	2.27216e-05	2.66255e-05	1.67476e-05	4.95614e-05	0	5.14483e-05	5.39185e-05	0	0	8.80266e-05	2.26912e-05	0	0	0	0	9.40793e-05	8.91955e-05	4.83442e-05	2.80089e-05	3.05586e-05
Planomicrobium	0	0	0	0	0	0	0	0	0	0	0	2.66255e-05	0	2.47807e-05	0	0	0	0	0	1.76053e-05	0	0	0	0	0	0	0	0	0	0
Plesiomonas	0	5.56886e-05	7.54413e-05	2.57228e-05	0	0.000407759	8.90472e-05	0	0	0	0	0	3.34952e-05	9.91228e-05	0	2.57241e-05	0	2.00192e-05	2.35167e-05	1.76053e-05	6.80735e-05	0	5.44262e-05	0	9.98079e-05	3.13598e-05	0	2.41721e-05	2.80089e-05	0
Polynucleobacter	0	0	0	0	0	0	0	0	0	0	0	2.66255e-05	0	0	0	0	2.69593e-05	0	2.35167e-05	0	0	0	0	5.74647e-05	4.99039e-05	0	0	0	0	0
Pontibacter	0	0	0	0	0	0	0	0	2.62502e-05	0	0	0	0	0	0	0	2.69593e-05	0	0	0	2.26912e-05	0	0	0	0	0	2.97318e-05	0	0	0
Porphyromonas	2.90309e-05	2.78443e-05	0	7.71684e-05	0	0	0	0	2.62502e-05	0	0	0	0	2.47807e-05	0	2.57241e-05	0	0	0	0	0.000158838	5.21241e-05	5.44262e-05	0.000172394	0	0	8.91955e-05	0.000120861	5.60177e-05	9.16758e-05
Potamolinea_1PC	0	0	0	0	0	0	0	0	0	0	0	0	0	0	0	0	2.69593e-05	0	0	0	0	0	0	0	0	0	0	0	0	0
Prevotella	2.90309e-05	2.78443e-05	0.000150883	0.000102891	0.00010864	0.000252422	0.000111309	2.56496e-05	0	0	0	0.000133127	0	2.47807e-05	0.000135625	5.14483e-05	5.39185e-05	4.00384e-05	0.0001411	1.76053e-05	4.53823e-05	0.000156372	5.44262e-05	0.00037352	2.4952e-05	0.000250878	0.000148659	9.66884e-05	0.00047615	0.000366703
Prevotella_7	0	2.78443e-05	2.51471e-05	0.000154337	5.43198e-05	3.88342e-05	2.22618e-05	0	0	2.19925e-05	0	2.66255e-05	0	2.47807e-05	0	2.57241e-05	0	4.00384e-05	0.000117583	1.76053e-05	4.53823e-05	2.6062e-05	0	0.000517182	0	9.40793e-05	2.97318e-05	4.83442e-05	5.60177e-05	0.000397262
Prevotella_9	0	0.000306287	0.00165971	7.71684e-05	0	9.70855e-05	2.22618e-05	2.56496e-05	5.25003e-05	0.00017594	0	0	0	9.91228e-05	0	5.14483e-05	0	0	7.05501e-05	1.76053e-05	0	0	0	5.74647e-05	7.48559e-05	6.27195e-05	0.000386514	0	5.60177e-05	9.16758e-05
Prevotellaceae_Ga6A1_group	0	0	0	0	0	0	0	0	0	0	0	0	0	0	0	0	0	2.00192e-05	2.35167e-05	0	0	0	0	2.87323e-05	0	0	0	0	0	0
Prevotellaceae_NK3B31_group	0	0	0	2.57228e-05	0	0	0	0	0	2.19925e-05	0	0	0	4.95614e-05	1.9375e-05	0	0	0	2.35167e-05	0	2.26912e-05	0	0	0	0	0	2.97318e-05	0	2.80089e-05	0
Prevotellaceae_UCG_001	0.000551588	0.000278443	0.00105618	0.00182632	0.000977756	1.94171e-05	0.000155833	0.000410393	0.00183751	0.00101166	0	5.3251e-05	1.67476e-05	0	1.9375e-05	0	0	0	0	0	0	0.00813135	8.16393e-05	0.000545914	0.000523991	0.00335549	0.000594636	0	0.000308097	0.00287251
Prosthecobacter	0	0	2.51471e-05	2.57228e-05	0	1.94171e-05	0	0	0	0	0	0	0	2.47807e-05	0	0	0	0	0	0	0	0	0	0	0	3.13598e-05	0	0	0	0
Proteiniclasticum	0	0	0	0	0	0	0	7.69487e-05	0	0	0	0	0	0	0	0	0	0	0	0	0	0	0	0	0	0	0	0	0	0
Proteiniphilum	0	0	0	2.57228e-05	0	0	0.000222618	0	2.62502e-05	0	0	0	0	0	0	0	0	2.00192e-05	0	0	2.26912e-05	2.6062e-05	0	0	0	0	0	0	2.80089e-05	0
Proteus	0	0	0	0	0	0	0	0	0	0	4.54432e-05	0	1.67476e-05	0	3.87499e-05	5.14483e-05	2.69593e-05	6.00577e-05	0	5.2816e-05	4.53823e-05	0.00013031	8.16393e-05	0	2.4952e-05	0.000125439	0.000267586	2.41721e-05	0	0
Providencia	0.000145155	0.000111377	0	0.000205782	0.000162959	7.76684e-05	0	7.69487e-05	0	6.59776e-05	9.08864e-05	5.3251e-05	0.000217719	0	0.000155	0.000643103	2.69593e-05	0.0005205	9.40667e-05	0.000246475	6.80735e-05	0.000312744	0.000136066	2.87323e-05	0	9.40793e-05	0	0.000120861	0.000364115	9.16758e-05
Pseudaestuariivita	0	0	0	0	0	0	0	0	0	0	0	0	0	0	0	0	0	0	0	0	0	0	0	0	0	0	0	0	0	0
Pseudahrensia	0	0	0	0	0	1.94171e-05	0	0	0	0	0	0	0	0	0	0	0	0	0	0	2.26912e-05	2.6062e-05	0	0	0	9.40793e-05	0.000178391	0	0	0
Pseudaminobacter	0	0	0	2.57228e-05	0	0	0	0	0	0	0	0	0	0	0	0	0	0	0	0	0	2.6062e-05	0	0	0	3.13598e-05	2.97318e-05	0	2.80089e-05	0
Pseudarcobacter	0	0	0	0	0	0	0	0	0	0	0	0	0	0	1.9375e-05	0	0	0	0	0	0	0	0	0	0	0	0	0	0	0
Pseudarthrobacter	0	0	0	0	2.71599e-05	0	0	0.000359094	0	0	0	0	0	2.47807e-05	0	0	0	0	2.35167e-05	0	0	0	0	0	0	0	2.97318e-05	0	0	0
Pseudochelatococcus	0	0	0	0	0	0	0	0	0	0	0	0	0	0	0	0	0	0	0	0	0	0	0	0	0	0	0	0	0	0
Pseudochrobactrum	0	0	2.51471e-05	0	0	0	0	0.00515556	5.25003e-05	0	0	0	1.67476e-05	0	0	0	0	0	0	0	0	0	0	0	0	0	0	0	0	0
Pseudolabrys	0	2.78443e-05	2.51471e-05	0	0	1.94171e-05	0	2.56496e-05	0	0	0	7.98765e-05	0	9.91228e-05	0	0	0	0	4.70334e-05	0	0	0	0	5.74647e-05	0	6.27195e-05	2.97318e-05	0	2.80089e-05	0
Pseudomonas	0.000116124	8.35329e-05	5.02942e-05	2.57228e-05	8.14797e-05	0.000174754	2.22618e-05	0	7.87505e-05	0	0.000204494	2.66255e-05	0.000251214	9.91228e-05	0.00011625	0.000128621	0.000161756	0.00026025	0.000188133	0	2.26912e-05	0	2.72131e-05	5.74647e-05	0.000149712	0.000878073	5.94636e-05	2.41721e-05	5.60177e-05	0.00106955
Pseudorhodobacter	0	0	0	0	0	0	0	0	0	0	0	0	0	0	0	0	0	0	0	0	0	0	0	0	0	0	0	0	0	0
Pseudorhodoplanes	0	0	0	0	0	0	0	0	0	0	0	0	0	0	0	2.57241e-05	0	0	0	0	0	2.6062e-05	0	0	0	0	0	0	0	0
Pseudoxanthomonas	0	0	0	0	0	5.82513e-05	2.22618e-05	0	0	0	2.27216e-05	2.66255e-05	0	0	0	2.57241e-05	0	0	0	0	0	7.81861e-05	0	0	4.99039e-05	0	0	0	0	0
Psychrobacillus	0	0	0	0	0	0	0	5.12992e-05	0	0	0	0	0	0	0	0	0	0	0	0	2.26912e-05	0	0	0	0	0	0	0	0	0
Psychrobacter	0	0	0	2.57228e-05	0	3.88342e-05	0	0	0	0	0	0	0	4.95614e-05	0	2.57241e-05	0	0	0	0	0	0	0	0	0	3.13598e-05	0	0	0	0
Pusillimonas	0	0	0	0	0	0	0	0	0	0	0	0	0	2.47807e-05	0	0	0	0	0	0	0	0	0	2.87323e-05	0	0	0	0	0	0
Pygmaiobacter	0	0	0	0	0	0	0	0	0	0	0	2.66255e-05	0	7.43421e-05	0	0	8.08778e-05	0	2.35167e-05	0	0	2.6062e-05	0	0.000344788	9.98079e-05	0	0	0	0	0
Pyramidobacter	0	0	0	0	0	0	0	0	2.62502e-05	0	0	0	0	0	0	0	0	0	0	0	0	0	0	0	0	0	0	0	0	0
RCP1_48	0	0	0	0	0	0	0	0	0	0	0	2.66255e-05	0	0	0	0	0	2.00192e-05	0	0	0	0	0	0	0	0	0	0	0	0
Rahnella1	0	0	0	0	0	3.88342e-05	0	0	0	0	0	0	0	0	0	0	0	0	0	1.76053e-05	0	5.21241e-05	0	0	9.98079e-05	0	0	0	0	0
Ralstonia	5.80619e-05	5.56886e-05	0	0	0	0.000796101	0	2.56496e-05	0	0	0	2.66255e-05	1.67476e-05	2.47807e-05	0	2.57241e-05	2.69593e-05	0	2.35167e-05	3.52106e-05	0	2.6062e-05	0	0	0	0.000219518	5.94636e-05	0	2.80089e-05	0
Ramlibacter	0	0	0	0	2.71599e-05	0	0	0	0	0	0	2.66255e-05	1.67476e-05	0	0	0	0	0	0	0	2.26912e-05	0	2.72131e-05	2.87323e-05	0	0	2.97318e-05	0	0	0
Raoultella	0	2.78443e-05	0	0	0	0	0	0	0	0	0	0	1.67476e-05	2.47807e-05	0	0	0	0	0	0	0	2.6062e-05	0	0	2.4952e-05	3.13598e-05	0	0	2.80089e-05	0
Reyranella	0	0	0	0	0	0.000213588	0.000133571	0	2.62502e-05	4.3985e-05	0	0.000106502	3.34952e-05	0.000173465	0	0	0	2.00192e-05	2.35167e-05	0	9.07647e-05	2.6062e-05	0.000163279	0	4.99039e-05	0	0	0	0	0
Rhabdanaerobium	0	2.78443e-05	0	0	0	0	0	0	0	0	0	0	0	0	0	0	0	0	0	0	0	0	0	0	0	0	0	0	0	0
Rheinheimera	5.80619e-05	5.56886e-05	0	7.71684e-05	0.000706157	7.76684e-05	2.22618e-05	5.12992e-05	7.87505e-05	2.19925e-05	2.27216e-05	5.3251e-05	0.00123932	0	5.81249e-05	7.71724e-05	2.69593e-05	0.000940903	7.05501e-05	8.80266e-05	9.07647e-05	5.21241e-05	5.44262e-05	0	7.48559e-05	3.13598e-05	2.97318e-05	4.83442e-05	0	0
Rhizobacter	0	0	0	0	0	0	0	0	0	0	0	0	0	0	0	0	0	0	0	0	0	2.6062e-05	0	0	2.4952e-05	0	0	0	0	0
Rhodanobacter	0	0.000167066	0.000125736	5.14456e-05	0	0.00013592	0	0	5.25003e-05	0	0	0.000319506	0	0.000470833	0	0	0	0	0.000681984	0	0	0	0	2.87323e-05	0	3.13598e-05	5.94636e-05	0	5.60177e-05	0
Rhodobacter	0	2.78443e-05	0	0	0	7.76684e-05	0	2.56496e-05	0	0	0	2.66255e-05	3.34952e-05	2.47807e-05	0	0	0	0	0	0	2.26912e-05	0	5.44262e-05	0	4.99039e-05	9.40793e-05	2.97318e-05	0	0	0
Rhodococcus	0	0	0	0	0	1.94171e-05	0.000267142	0.000359094	0	0	0	0.000133127	3.34952e-05	0	1.9375e-05	0	2.69593e-05	4.00384e-05	0	0	9.07647e-05	0.00013031	5.44262e-05	0	0	0.000125439	2.97318e-05	0	0	0
Rhodoferax	0	0	0	0	0	0	0	0	0	0	0	2.66255e-05	0	0	0	0	0	0	0	0	0	0	0	0	0	3.13598e-05	0	0	2.80089e-05	0
Rhodopila	0	0	2.51471e-05	0	0	0	0	0	0	0	0	2.66255e-05	0	2.47807e-05	0	0	0	0	0	0	0	0	0	5.74647e-05	0	0	2.97318e-05	0	2.80089e-05	0
Rhodopseudomonas	5.80619e-05	0	0	0	2.71599e-05	0	0	2.56496e-05	0	2.19925e-05	0	5.3251e-05	0	2.47807e-05	0	2.57241e-05	0	0	4.70334e-05	0	0	2.6062e-05	0	0	2.4952e-05	3.13598e-05	5.94636e-05	0	2.80089e-05	0
Rickettsia	0	0	0	0	0	1.94171e-05	0	0	0	0	0	0	0	0	0	0	0	0	0	0	0	0	0	0	0	0	0	2.41721e-05	0	0
Rickettsiella	0	0	0	0	0.000570358	0	0	0	0	0.000373873	0	0	0	0	0	0	0	0	0	0	0	0	0	0	0	0	0	0	0	0
Rikenella	0	0	0	0.000128614	0	3.88342e-05	0	0.00133378	0	0	0.000181773	0.00580436	0	0.0188829	0.0266987	0.0447085	0.00266897	0.00108104	0.00230464	0.0010035	0	0	0.000870819	0.00439605	0	0.00144255	0.0345186	0	2.80089e-05	6.11172e-05
Rikenellaceae_RC9_gut_group	0.000667712	0.00231108	0.000377207	0.00144048	0.00315055	0.00013592	0.00124666	0.000487342	0.000157501	0.00043985	0	0.00149103	1.67476e-05	0.00322149	0	0.00200648	0.000997493	0	0.00477389	0	0	0.003362	0.000190492	0.0104873	0.000548943	0.00718138	0.00243801	4.83442e-05	0.00288491	0.0031781
Robinsoniella	0	0	0	7.71684e-05	0	1.94171e-05	0	0	0	0	0	0	0	0	0	5.14483e-05	0	0	2.35167e-05	0	0	0	0	0	0	0	0	0	0	0
Rodentibacter	0	0	0	2.57228e-05	0	1.94171e-05	0	0	0	0	0	0	0	4.95614e-05	0	5.14483e-05	2.69593e-05	2.00192e-05	0	0	0	0.00013031	0	0	2.4952e-05	3.13598e-05	0	0	0	0
Romboutsia	0.00754805	0.000222754	0.000251471	0.000514456	0.00285179	0.0451253	2.22618e-05	0.000384744	7.87505e-05	0.000241918	0.000545318	0.103733	0.00614637	0.0617039	0.000503749	0.00262386	0.000215674	0.000180173	0.0001411	0.0508618	0.00156569	0.00263226	0.0143685	0.00209746	0.000424183	0.00222654	0.00802759	0.000241721	0.00271686	6.11172e-05
Roseburia	0.00124833	0.281144	0.00490369	0.00064307	0.0199354	5.82513e-05	0.00420748	0.0100546	0.000262502	0.0198592	2.27216e-05	0.00721551	1.67476e-05	0.0142489	5.81249e-05	0.000694552	0.00161756	0.000100096	0.0005644	0	0.000181529	0.0106854	0.0203282	0.0331284	0.0593607	0.0299172	0.013974	0.000217549	0.13307	0.0620645
Roseimarinus	0	0	0	0	0	0	0	0	0	2.19925e-05	0	0	0	0	0	0	0	0	0	0	0	0	0	0	0	0	0	0	0	0
Roseitalea	0	0	0	0	0	0	0	0	0	0	0	0	0	0	0	0	0	0	0	0	0	0	0	0	0	3.13598e-05	2.97318e-05	0	0	0
Roseobacter	0	0	0	0	0	0	0	0	0	0	0	0	0	0	0	0	0	0	0	0	0	0	0	0	0	0	0.000178391	0	0	0
Roseobacter_clade_CHAB_I_5_lineage	0	0	0	0	0	0	0	0	0	0	0	2.66255e-05	0	0	0	0	0	0	0	0	0	0	0	0	0	0	0	0	0	0
Rothia	2.90309e-05	0	2.51471e-05	0	0	1.94171e-05	2.22618e-05	0	2.62502e-05	2.19925e-05	0	2.66255e-05	0	0	0	2.57241e-05	0	0	0	0	6.80735e-05	0	0	5.74647e-05	0	3.13598e-05	0	0	2.80089e-05	6.11172e-05
Rubellimicrobium	0	0	0	0	0	0	0	0	0	0	0	0	0	0	0	0	0	0	0	0	0	0	0	0	0	3.13598e-05	0	0	0	0
Rubritepida	0	0	0	0	0	0	0	0	0	0	0	2.66255e-05	0	0	0	0	0	0	0	0	0	0	0	0	0	0	0	0	0	0
Rubrivivax	0	0	0	0	0	0	0	0	0	0	0	0	0	0	0	0	0	0	0	0	0	0	0	0	0	0	0	0	0	0
Rubrobacter	0	0	0	2.57228e-05	0	0	0	0	5.25003e-05	2.19925e-05	0	0	1.67476e-05	0	0	0	2.69593e-05	0	0	0	0	0	0	0	0	0	0	0	0	3.05586e-05
Ruegeria	0	5.56886e-05	7.54413e-05	5.14456e-05	0.000135799	0	4.45236e-05	0	0	0	0	2.66255e-05	0	7.43421e-05	0	0.000102897	0.000215674	4.00384e-05	2.35167e-05	0	0.000158838	0.000677613	5.44262e-05	5.74647e-05	7.48559e-05	0.00166207	0.00740322	4.83442e-05	5.60177e-05	0
Ruminiclostridium	0	0	0	2.57228e-05	0	1.94171e-05	2.22618e-05	0	0	0	0	0	0	4.95614e-05	0	7.71724e-05	0	0.000160154	0	0	0	0	0	0	0	0	0	0	0	0
Ruminococcus	0.00513848	0.0107479	0.00118191	0.000591625	0.00464434	0.0369702	0.00418522	0.00100033	0.00149626	0.00481636	2.27216e-05	0.000319506	0.0155418	0.00109035	0.0162943	0.0068169	0.000835737	0.00134129	9.40667e-05	0.000457738	0.000794191	0.0359135	0.000380983	0.00163774	0.00127255	0.000250878	0.00410299	0.00116026	0.000280089	6.11172e-05
Rummeliibacillus	0	2.78443e-05	0	0	0	0	0	0	0	0	0	0	0	0	0	0	0	0	0	0	0	0	0	0	0	0	0	0	0	0
S5_A14a	0	0	0	0	0	1.94171e-05	0	0	0	0	0	0	0	0	0	0	0	0	0	0	0	0	0	0	0	0	0	0	0	0
SM1A02	0	0	0	0	0	0	0	0	0	0	0	0	0	0	0	0	0	0	0	0	0	0	0	0	0	0	0.000178391	0	0	0
SWB02	0	2.78443e-05	0	0	0	0	0	0	0	0	0	0	0	0	0	0	0	0	0	0	0	0	0	0	0	0	0	0	0	0
Saccharofermentans	0	5.56886e-05	0	0	0	9.70855e-05	4.45236e-05	0	0	0	0	0	0	0	0	0	0	2.00192e-05	0	0	0	0	0	0	0	0	0	0	0	0
Saccharospirillum	0	0	0	0	0	0	0	0	0	0	0	0	0	0	0	0	0	0	0	0	0	0	0	0	0	3.13598e-05	0	0	0	0
Sagittula	0	0	0	0	0	0	0	0	0	0	0	0	0	0	0	0	0	0	0	0	0	0	0	0	0	0	2.97318e-05	0	0	0
Salegentibacter	2.90309e-05	0	0	0	0	0	0	0	0	0	0	0	0	0	0	0	2.69593e-05	0	0	0	0	0	0	0	0	0	0	0	0	0
Salimicrobium	0	0	0	0	0	0	0	0	0	0	0	0	0	0	0	0	0	0	2.35167e-05	0	0	0	0	0	0	0	0	0	0	0
Salinimicrobium	0	0	0	0	2.71599e-05	0	0	7.69487e-05	2.62502e-05	0	0	0	1.67476e-05	0	0	2.57241e-05	5.39185e-05	4.00384e-05	0	0	4.53823e-05	2.6062e-05	0	0	0	0	0	0	0	0
Salipaludibacillus	0	0	0	0	0	0	0	0	0	0	0	0	0	0	0	0	0	0	0	0	0	0	0	0	0	0	0	0	0	0
Salmonella	0	0	0	0	0	0	0	0	0	0	0	0	0	2.47807e-05	0	5.14483e-05	0	0	2.35167e-05	0	2.26912e-05	5.21241e-05	2.72131e-05	0	2.4952e-05	0	0	0	0	0
Sanguibacter_Flavimobilis	0	0	0	0	0	0	0	0.00133378	0	0	0	0	0	0	0	0	0	0	0	0	0	0	0	0	0	0	0	0	0	0
Sarcina	0	0	0	2.57228e-05	0	0	0	0	0	0	0	2.66255e-05	0	0	0	0	0	0	0	0	0	0	0	0	0	3.13598e-05	0	0	0	0
Savagea	0	0	0	0	0	0	0	0.00259061	0	0	0	0	0	0	0	0	0	0	0	0	0	0	0	0	0	0	0	0	0	0
Schlegelella	0	0	0	0	0	0	0	0	0	0	0	0	0	0	0	0	0	0	0	0	0	0	2.72131e-05	0	2.4952e-05	0	0	0	0	0
Schleiferilactobacillus	0	0.00077964	0	0	0	0	0	0	0	0	0	0	0	0	0	0	0	0	0	0	0	0	0	0	0	0	2.97318e-05	0	0	0
Scopulibacillus	0	5.56886e-05	7.54413e-05	0	8.14797e-05	0	0	0	0	2.19925e-05	0	5.3251e-05	0	0	1.9375e-05	2.57241e-05	0	0	0	0	2.26912e-05	0	2.72131e-05	0	2.4952e-05	0	0	2.41721e-05	0	0
Secundilactobacillus	0	0.000445509	0	0	0	0	0	0	0	0	0	0	0	0	0	0	0	0	0	0	0	0	0	0	0	0	0	0	0	0
Sedimentibacter	0	2.78443e-05	0	2.57228e-05	0	0.00060193	0	0	0	0	0	0	0	0	0	0	0	0	0	0	0	0	0	0	0	0	0	0	8.40266e-05	0
Selenomonas	0	0	0	0	0	0	0	0	0	0	0	2.66255e-05	0	0	0	0	0	0	0	0	0	0	0	0	0	3.13598e-05	0	0	0	3.05586e-05
Sellimonas	0	8.35329e-05	0	0	0	0	0	0	0	0	2.27216e-05	2.66255e-05	0	0	0	0	0	0	0	0	0	0	0	0	0	0	5.94636e-05	0	0	0
Senegalimassilia	0	5.56886e-05	0	0	0	0	0	0	0	0	0	0	0	0	0	0	0	0	0	0	0	0	0	0	0	0	0	0	0	0
Serratia	0	0	0	0	0	0	0	0	0	0	0	0	0	2.47807e-05	0	2.57241e-05	0	0	0	0	0	0	0	0	0	0	0	0	5.60177e-05	0
Shewanella	0	0.000111377	0.00017603	7.71684e-05	5.43198e-05	0	6.67854e-05	2.56496e-05	7.87505e-05	0.000109963	9.08864e-05	0.000133127	6.69905e-05	0.000272588	7.74999e-05	0.000128621	0.000242633	0.000380365	2.35167e-05	8.80266e-05	0.000249603	0.000495179	0	0	0.000149712	0.000188159	5.94636e-05	2.41721e-05	2.80089e-05	9.16758e-05
Shinella	0	5.56886e-05	0	0	0	0	0	2.56496e-05	0	0	0	0	0	0	0	0	0	0	0	0	0	2.6062e-05	0	0	0	0	0	0	0	0
Shuttleworthia	0	0	0	0	0	0	0	0	0	0	0	0	0	2.47807e-05	0	0	0	0	0	0	0	0	0	0	0	0	0	0	0	0
Skermanella	0	0	0	0	2.71599e-05	0	0	0	0	0	0	0	0	0	0	0	0	2.00192e-05	0	0	0	0	0	0	0	0	0	0	0	0
Sneathia	0	0	0	0	0	0	0	0	0	0	0	0	0	0	0	0	0	0	0	0	0	0	0	0	0	0	0	2.41721e-05	0	0
Soehngenia	0	0	0	0	0	0	0	0	0	0	0	0	0	0	0	0	0	2.00192e-05	0	0	0	0	0	0	0	0	0	0	0	0
Solibacillus	0	0	0	2.57228e-05	0	0	0	0	0	0	2.27216e-05	0	0	0	0	2.57241e-05	0	0	2.35167e-05	0	0	2.6062e-05	0	0	0	0	0	0	0	0
Solirubrobacter	0	0	0	0	0	0	0	0	2.62502e-05	2.19925e-05	0	0	0	0	0	0	0	0	0	0	0	0	0	2.87323e-05	0	0	0	0	0	3.05586e-05
Solirubrobacterales_bacterium_67_14	0	0	0	0	0	0	0	2.56496e-05	0	0	0	0	0	0	0	0	0	0	0	0	0	0	0	0	0	0	0	0	0	0
Solobacterium	0	0	0	2.57228e-05	0	0	0	0	0	4.3985e-05	0	0	0	0	0	0	0	0	0	0	0	0	0	0	0	0	0	2.41721e-05	0	0
Sphaerimonospora	0	0	0	0	0	0	0	0	0	0	0	0	0	0	0	0	0	0	0	0	0	0	0	0	0	0	0	0	0	0
Sphingobacterium	2.90309e-05	0	0	0	2.71599e-05	0	0	0.00225716	2.62502e-05	0	0	0	0	0	0	0	2.69593e-05	0	0	0	0	0.00013031	0	0	0	0	2.97318e-05	0	0	0
Sphingobium	0	0	0	0	0	0	0	0	0	2.19925e-05	0	5.3251e-05	0	7.43421e-05	0	0	0	0	2.35167e-05	0	0	0	0	0	2.4952e-05	0	0	0	0	0
Sphingomonas	5.80619e-05	8.35329e-05	0.000100588	2.57228e-05	2.71599e-05	0.000174754	4.45236e-05	0.000128248	0	6.59776e-05	0	0.000133127	1.67476e-05	2.47807e-05	0	2.57241e-05	0	0	0.000117583	0	0	5.21241e-05	0	5.74647e-05	0	0.000125439	0	2.41721e-05	0.000168053	0
Sphingopyxis	2.90309e-05	0	5.02942e-05	0	0	1.94171e-05	0	5.12992e-05	2.62502e-05	0	0	0	0	0	0	0	0	0	2.35167e-05	0	0	2.6062e-05	0	2.87323e-05	0	3.13598e-05	2.97318e-05	0	2.80089e-05	0
Sporacetigenium	0	0	0	0	0	0	0	0	0	0	0	0	0	0	0	0	0	0	0	0	0	0	0	0	0	0	0	0	0	0
Sporanaerobacter	0	0	0	0	0	0	0	0	0	0	0	0	0	0	0	0	0	0	0	0	0	0	0	0	0	0	0	0	0	0
Sporobacter	0	0	0	0	0	0	0	0	0	0	0	0	0	0	0	0	0	0	0	0	0	0	0	0	0	0	0	0	0	0
Sporolactobacillus	0	5.56886e-05	0.000100588	5.14456e-05	0	1.94171e-05	0	0	0	8.79701e-05	0	0.000106502	0	9.91228e-05	0	0	0	0	2.35167e-05	0	0	0	0	2.87323e-05	0	9.40793e-05	0.000267586	2.41721e-05	8.40266e-05	0
Sporosarcina	0.000174186	0	2.51471e-05	0	0	0	0.000155833	0.00159027	0	2.19925e-05	6.81648e-05	0	0	4.95614e-05	1.9375e-05	0	2.69593e-05	0	2.35167e-05	0	0.000294985	2.6062e-05	0	2.87323e-05	0	0.000282238	2.97318e-05	0	0	3.05586e-05
Staphylococcus	0.000290309	0.0011973	0.00113162	0.00182632	0.00100492	0.00854352	0.00106857	0.00115423	0.000630004	0.000109963	0.000318102	0.000479259	0.000502428	0.000446052	0.000174375	0.000565931	0.000566145	0.000420404	0.000399784	0.000440133	0.000453823	0.000338806	0.00043541	0.00132169	0.000424183	0.00266558	0.0253612	0.00780759	0.00140044	0.000397262
Stenotrophomonas	0.00136445	2.78443e-05	0.000251471	5.14456e-05	0.00010864	0.00013592	0.000133571	0.00389874	2.62502e-05	0.000527821	0.00138602	0.000239629	6.69905e-05	9.91228e-05	3.87499e-05	0.000257241	0.000188715	0.000160154	0.000188133	0.000193659	0.000476515	0.000755799	0.000190492	0.000114929	0.000174664	0.000658555	0.000267586	2.41721e-05	5.60177e-05	0.00021391
Streptococcus	0.000580619	0.00192126	0.00035206	0.00185204	0.00171107	0.00046601	0.000155833	0.00225716	0.000262502	0.000637783	0.00056804	0.00117152	0.000251214	0.00240373	0.000348749	0.000591655	0.000404389	0.000400384	0.00117583	0.000246475	0.00147493	0.000729737	0.00157836	0.00140788	0.000299424	0.00181887	0.00217042	0.000749335	0.00313699	0.00113067
Streptomyces	0	0.000556886	0.000804708	0.000720239	0	0.000233005	0	7.69487e-05	5.25003e-05	0.000637783	0	0.000878641	0	0.0014125	0	0.000102897	0	0	0.000164617	0	0	0	0	0.00048845	0	0.000783994	0.000713564	0	0.000868274	0
Subdoligranulum	5.80619e-05	0.000139221	0.000251471	0.000128614	0	7.76684e-05	2.22618e-05	0	2.62502e-05	6.59776e-05	6.81648e-05	0.000159753	3.34952e-05	0.000173465	3.87499e-05	2.57241e-05	0.000161756	8.00769e-05	9.40667e-05	1.76053e-05	0	0.000104248	5.44262e-05	0.000143662	9.98079e-05	6.27195e-05	0.000267586	0.000145033	0.000280089	0.000122234
Subgroup_10	0	0	0	0	0	0	0	0	0	0	0	0	0	0	0	0	0	0	0	0	0	0	0	0	0	0	0	0	0	0
Succiniclasticum	0	2.78443e-05	0	0	0	0	0	0	0	0	0	0	0	0	0	0	0	0	0	0	0	0	0	0	0	0	0	0	0	0
Succinivibrio	0	0	0	7.71684e-05	0	1.94171e-05	0	0	0	0	0	0	0	0	0	0	0	0	0	0	0	0	0	5.74647e-05	0	0	2.97318e-05	0	0	0
Sulfitobacter	0	0	0	0	2.71599e-05	0	0	0	0	0	0	0	0	0	0	0	2.69593e-05	0	0	0	0	7.81861e-05	0	0	2.4952e-05	9.40793e-05	0.000148659	0	0	0
Sulfuricella	0	0	0	0	0	0	0	0	0	0	0	0	0	0	0	0	0	0	0	0	0	0	0	0	0	0	0	0	0	0
Sulfurisoma	0	0	0	0	0	0	0	0	0	0	0	0	0	0	0	0	0	0	2.35167e-05	0	0	0	0	2.87323e-05	0	0	0	0	0	0
Sulfuritalea	0	0	0	0	0	0	0	0	0	0	0	0	0	0	0	0	0	0	0	0	0	0	0	0	0	0	0	0	2.80089e-05	0
Sutterella	0	0	0	0	2.71599e-05	0	0	0	0	0	0	0	0	0	0	0	0	0	0	0	0	0	0	0	0	0	0	0	0	0
Sva0081_sediment_group	0	8.35329e-05	0	0	0	0	2.22618e-05	0	0	0	0	0	0	0	0	0	0	0	0	0	0	0	0	0	0	0	0	0	0	0
Syntrophaceticus	0	0.000222754	0	0	0	0.000718433	0	2.56496e-05	0	0	2.27216e-05	0	0	2.47807e-05	0	0	2.69593e-05	2.00192e-05	0	0	0	0	0	2.87323e-05	0	0	0	0	2.80089e-05	0
Syntrophomonas	0	0	0	0	0	0	0	0	0	0	0	0	0	0	1.9375e-05	0	0	2.00192e-05	2.35167e-05	0	2.26912e-05	0	0	0	0	0	0	0	0	0
TM7a	0	0	7.54413e-05	0	5.43198e-05	9.70855e-05	0	0.00212891	0	2.19925e-05	0	0.000106502	0	0.000173465	0	2.57241e-05	0	0	0	0	0	2.6062e-05	0	0	0	0	5.94636e-05	0	0	0
Tabrizicola	0	0	2.51471e-05	2.57228e-05	0	0.000388342	2.22618e-05	5.12992e-05	2.62502e-05	0	0	0.000186378	3.34952e-05	0.000173465	0	0	0	2.00192e-05	2.35167e-05	1.76053e-05	0.000158838	0	0.000190492	2.87323e-05	2.4952e-05	0	0	0	0	0
Taibaiella	0	0	0	0	0	3.88342e-05	0	0	0	0	0	0	0	0	0	0	0	0	0	0	0	2.6062e-05	0	0	0	0	0	0	0	0
Tannerella	0	0	0	2.57228e-05	0	0	0	0	0	0	0	0	0	0	0	0	0	0	0	0	0	0	0	2.87323e-05	0	0	0	0	0	3.05586e-05
Tepidimicrobium	0	2.78443e-05	0	0	0	0.000776684	0	0	0	0	0	0	0	0	0	2.57241e-05	2.69593e-05	0	0	0	0	0	0	0	0	0	0	0	8.40266e-05	0
Tepidimonas	0	0	0	0	0	0	0	0	0	0	0	0	0	0	0	0	0	0	0	0	0	0	5.44262e-05	0	0	0	0	0	0	0
Terrimonas	0	0	0	5.14456e-05	0	0	0	0	0	0	0	2.66255e-05	0	0	1.9375e-05	0	0	4.00384e-05	0	0	0	0	0	0	0	0	0	0	0	0
Terrisporobacter	0	0	2.51471e-05	2.57228e-05	0	1.94171e-05	0	0	2.62502e-05	0	0	7.98765e-05	0	0	0	0	0	0	0	0	0	0	0	0	0	0	5.94636e-05	0	0	0
Tessaracoccus	0	0	0	0	0	0	0	0.000230846	0	0	0	0	0	0	0	0	0	0	0	0	0	0	0	0	0	0	0	0	0	0
Thalassobius	0	0	0	0	0	0	0	0	0	0	0	0	0	0	0	0	0	0	0	0	0	0	0	0	0	0	0	0	0	0
Thauera	0	0	0	0	0	0	0	0	0	0	2.27216e-05	0	0	0	0	0	0	0	0	0	0	0	0	0	0	0	0	0	0	0
Thermoactinomyces	0	5.56886e-05	0	2.57228e-05	0	7.76684e-05	0	0	0	0	0	2.66255e-05	0	4.95614e-05	0	0	0	0	0	0	0	0	0	0	0	0	0	0	0	0
Thermoactinomycetaceae_bacterium	0	0	0	0	0	0	0	0	0	0	0	0	0	0	0	0	0	0	0	0	0	0	0	0	0	0	0	0	0	0
Thermoanaerobacterium	2.90309e-05	0	0	0.000154337	0	0	0	0	0	0	2.27216e-05	0	0	2.47807e-05	0	2.57241e-05	0	0	9.40667e-05	0	4.53823e-05	0	0	8.6197e-05	9.98079e-05	0.000219518	2.97318e-05	0	0	0
Thermoflavimicrobium	0	0	0	0	0	0	0	0	0	0	0	0	0	0	0	0	0	0	0	0	0	0	0	0	0	0	0	0	0	0
Thermomonas	0	0	0	0	0	0	0	0.000436043	0	0	2.27216e-05	0	0	0	0	0	0	2.00192e-05	2.35167e-05	1.76053e-05	0	0	2.72131e-05	0	4.99039e-05	0	0	0	0	3.05586e-05
Thiobacillus	0	0	0	0	0	0	4.45236e-05	0	0	2.19925e-05	0	0	0	0	0	0	0	0	0	0	0	0	0	0	0	0	0	0	0	0
Thiothrix	0	0	0	0	0	0	0	0	0	0	0	0	0	0	0	0	2.69593e-05	0	0	0	0	0	0	0	0	0	0	0	0	0
Tissierella	0	0	0	0	0	5.82513e-05	0	0	0	0	0	0	0	0	0	0	0	0	0	0	0	0	0	0	0	0	0	0	0	0
Tomitella	0	0	0	0	0	0	0	0.00233411	0	0	0	0	0	0	1.9375e-05	0	0	0	0	0	0	0	0	0	0	0	0	0	0	0
Treponema	0	0	0	0	0	0	0	0	0	0	0	0	0	0	0	2.57241e-05	0	0	2.35167e-05	0	0	2.6062e-05	0	0	0	0	0	0	0	0
Trichococcus	0	0	5.02942e-05	0	0	0	0	0	0	0	0	2.66255e-05	1.67476e-05	0	0	0	0	0	0	3.52106e-05	0	0	0	0	0	0	0	0	0	0
Tsukamurella	0	0	0	0	0	0	0	2.56496e-05	0	0	0	0	0	0	0	0	0	0	0	0	0	0	0	0	0	0	0	0	0	0
Tumebacillus	2.90309e-05	0	0	2.57228e-05	0	0	2.22618e-05	0	0	0	0	0	0	0	0	0	0	0	0	0	0	0	0	0	0	0	0	0	0	0
Tunicatimonas	0	0	0	0	0	0	0	2.56496e-05	0	0	0	0	0	0	0	0	2.69593e-05	0	0	0	0	0	0	0	0	0	0	0	2.80089e-05	0
Turicibacter	0.00432561	0.000751796	0.000251471	0.000900298	0.0230044	3.88342e-05	0.0271149	0.000179547	0.00181126	0.00026391	9.08864e-05	0.207785	1.67476e-05	0.0497844	0.0125744	0.257061	0.00210282	0.00336323	0.0254686	0.000211264	0.016678	0.00891321	0.0101233	0.00422365	0.00416698	0.00388861	0.10864	0.0276529	0.00778646	0.000366703
Tuzzerella	0.000174186	2.78443e-05	0	5.14456e-05	8.14797e-05	0	0	0.000179547	0	0.000131955	2.27216e-05	0.000159753	0	2.47807e-05	0.00011625	2.57241e-05	0	4.00384e-05	2.35167e-05	5.2816e-05	0	0.00148554	0	8.6197e-05	0	0	0.000535173	4.83442e-05	2.80089e-05	9.16758e-05
Tychonema_CCAP_1459_11B	0	0	0	0	0	0	0	0	0	0	2.27216e-05	0	0	0	0	0	2.69593e-05	0	0	0	0	0	0	0	0	0	0	0	0	0
Tyzzerella	2.90309e-05	0.00130868	0.00077956	0.000463011	0.000298759	0.000116503	0.000133571	0.000410393	5.25003e-05	0.000417858	0.000181773	0.000399382	0.000217719	2.47807e-05	0.0020925	5.14483e-05	0	2.00192e-05	0.000893634	5.2816e-05	6.80735e-05	0.000234558	2.72131e-05	0.000316056	0.000324376	0.000439037	0.000297318	0.000120861	0.000336106	6.11172e-05
UBA1819	2.90309e-05	8.35329e-05	0	2.57228e-05	0.000162959	0	0	0	0.000813755	0.000241918	0	7.98765e-05	0	0	0	2.57241e-05	0.000188715	2.00192e-05	0	0	4.53823e-05	0.00140735	2.72131e-05	0.000287323	0.00117274	0.000313598	0.000178391	7.25163e-05	5.60177e-05	0.00021391
UC5_1_2E3	0	0	0	0	0	0	0	0	0	0	0	0	0	0	0	0	2.69593e-05	0	0	0	0	0	0	0	0	0	0	0	0	0
UCG_002	0	8.35329e-05	0	2.57228e-05	2.71599e-05	3.88342e-05	0	0	0	2.19925e-05	0	0	0	2.47807e-05	0	0	2.69593e-05	0	0	0	2.26912e-05	0	0	0	0	0	8.91955e-05	2.41721e-05	5.60177e-05	3.05586e-05
UCG_003	0	0	0	0	0	0	0	0	0	0	0	0	0	0	0	0	0	0	0	0	0	0	0	0	0	0	0	0	0	0
UCG_004	0	0	0	0	0	0	0	0	7.87505e-05	0	0	0	0	0	0	0	0	0	0	0	0	0	0	0	0	0	0	0	0	0
UCG_005	2.90309e-05	0.00153144	0.000377207	0.000128614	0.00293327	3.88342e-05	8.90472e-05	0.000179547	0.000735005	0.000241918	0	0.000878641	0.000100486	9.91228e-05	0.000503749	0.000411586	5.39185e-05	0.000120115	0	0	0.000158838	0.00166797	2.72131e-05	0.000804505	4.99039e-05	3.13598e-05	0.000564905	4.83442e-05	2.80089e-05	9.16758e-05
UCG_009	0	5.56886e-05	5.02942e-05	0.000334397	0	0	0	0	2.62502e-05	0	0	0.00122477	0.000452186	7.43421e-05	0.000619999	0.00030869	0	4.00384e-05	4.70334e-05	5.2816e-05	2.26912e-05	0.00172009	0	0.000775773	9.98079e-05	0.000783994	0.000208123	2.41721e-05	0	0.000183352
Unassigned	2.90309e-05	0	0	0	0	0	0	7.69487e-05	0	0	0	0	0	4.95614e-05	0	0	0	0	0	0	6.80735e-05	0	2.72131e-05	0	0	0	0	0	0.000112035	0
Undibacterium	0	0	0	0	0	0	0	0	0	0	0	0	0	0	0	0	0	0	0	0	0	7.81861e-05	0	0	0	0	0	0	0	0
Ureaplasma	0	0	0	0	0	0	0	0	0	2.19925e-05	0	0	0	0	0	0	0	0	0	0	0	0	0	0	0	0	0	0	0	0
Ureibacillus	0	0	0	0	0	0	0	0	0	0	0	0	0	0	0	0	0	0	0	0	0	0	0	0	0	0	0	0	0	0
Vagococcus	0.000232248	8.35329e-05	0.000150883	0	0	0	8.90472e-05	0.00115423	7.87505e-05	0	4.54432e-05	5.3251e-05	1.67476e-05	0	0.0002325	0	0.00126709	2.00192e-05	7.05501e-05	1.76053e-05	0	0	2.72131e-05	5.74647e-05	0	0	0	4.83442e-05	0	0
Variovorax	0	0	0	0	2.71599e-05	1.94171e-05	0	0	0	0	0	2.66255e-05	0	0	0	0	0	0	7.05501e-05	0	0	0	0	0	0	0	0	0	0	0
Veillonella	0.000116124	0	5.02942e-05	0	0.00010864	7.76684e-05	8.90472e-05	2.56496e-05	0	0.000109963	0	0.000106502	5.02428e-05	0	0	2.57241e-05	2.69593e-05	0.000100096	0.0001411	0	2.26912e-05	2.6062e-05	2.72131e-05	0.000258591	2.4952e-05	0.000282238	0.000148659	0	5.60177e-05	9.16758e-05
Veillonellaceae_UCG_001	0	2.78443e-05	0	0	0	0	2.22618e-05	0	0	0	0	0	0	0	0	0	0	0	0	0	0	0	0	0	0	0	0	0	0	0
Verticiella	0	0	0	0	0	0	0	0	0	0	0	0	0	0	0	0	0	0	0	0	0	0	0	0	0	0	0	0	0	0
Vibrio	0	2.78443e-05	0.000100588	0	0	1.94171e-05	0	0	2.62502e-05	0	0	2.66255e-05	0	0.000123903	0	0	0	2.00192e-05	0	0	2.26912e-05	0	0	2.87323e-05	4.99039e-05	0	0	0	8.40266e-05	0
Virgibacillus	5.80619e-05	0.000222754	0.000402354	2.57228e-05	0.000570358	1.94171e-05	6.67854e-05	2.56496e-05	2.62502e-05	2.19925e-05	0	0.000213004	5.02428e-05	7.43421e-05	3.87499e-05	2.57241e-05	0.000107837	4.00384e-05	2.35167e-05	8.80266e-05	6.80735e-05	0	5.44262e-05	5.74647e-05	0.000149712	0.000125439	5.94636e-05	9.66884e-05	5.60177e-05	0.000427821
Vogesella	0	2.78443e-05	0	0	0	0	0	0	0	0	0	0	1.67476e-05	0	0	0	0	0	0	0	2.26912e-05	0	5.44262e-05	0	7.48559e-05	0	0	0	0	0
W5053	0	0	0	0	0	0.00013592	0	0	0	0	0	0	0	0	0	0	2.69593e-05	0	0	0	0	0	0	0	0	0	0	0	2.80089e-05	0
Weissella	0	2.78443e-05	0	0	0	0	0	2.56496e-05	2.62502e-05	0	2.27216e-05	0	0	0.000148684	0	0	0	0	0	0	0	0	0	5.74647e-05	0	0.000125439	2.97318e-05	4.83442e-05	5.60177e-05	0
Woeseia	0	0	0	0	0	0	0	0	0	0	0	2.66255e-05	0	0	0	0	0	0	0	0	0	0	0	0	0	0	0	0	0	0
Wohlfahrtiimonas	0	0	0	0	0	0	0	0	0	0	0	0	0	0	0	0	2.69593e-05	0	0	0	0	0	0	0	0	0	0	0	0	0
Wolbachia	2.90309e-05	2.78443e-05	0	2.57228e-05	0	1.94171e-05	0	0	0	0	0	2.66255e-05	0	0	0	0	0	0	0	0	0	0	2.72131e-05	0	4.99039e-05	0	0	4.83442e-05	0	0
Xanthobacter	0	0	0	0	0	0	0	0	0	0	0	0	3.34952e-05	2.47807e-05	0	0	2.69593e-05	0	0	0	0	0	0	0	0	0	0	0	0	0
Xylophilus	0	0	5.02942e-05	0	0	0	0	0	0	0	0	0	0	0	1.9375e-05	0	0	0	0	0	0	0	0	0	0	0	0	0	0	0
Zoogloea	0	0	0	2.57228e-05	0	0	0	0	0	0	0	0	0	0	0	0	0	0	2.35167e-05	0	0	0	0	0	0	0	0	0	0	0
[Clostridium]_innocuum_group	0	5.56886e-05	7.54413e-05	7.71684e-05	0	0	2.22618e-05	0	0	0	0	2.66255e-05	0	0	0	5.14483e-05	0	0	0	0	0	0	0	0	0	3.13598e-05	8.91955e-05	0	2.80089e-05	0
[Eubacterium]_brachy_group	0.000638681	0.00097455	0.00168486	0.000745962	0.000570358	0.000834935	0.000356189	0.000743838	0.000315002	0.000879701	0.0046352	0.000346131	0.000485681	0.000569956	0.000697499	0.000488759	0.000593104	0.00106102	0.000517367	0.000334501	0.00104379	0.000547303	0.00130623	0.000459717	0.00037428	0.00131711	0.00112981	0.0014745	0.00098031	0.000825083
[Eubacterium]_eligens_group	0	0	0	0	0	1.94171e-05	0	0	0	2.19925e-05	0	0	1.67476e-05	0	0	0	0	0	0	0	0	0	0	0	0	0	2.97318e-05	0	2.80089e-05	3.05586e-05
[Eubacterium]_fissicatena_group	0	8.35329e-05	5.02942e-05	0	2.71599e-05	0.000291256	0	0	0.000315002	0	0	0	0	4.95614e-05	0	0	0	0	0.000164617	0	0.000204221	0	0	0	4.99039e-05	0	0	0	2.80089e-05	9.16758e-05
[Eubacterium]_hallii_group	0	0.00019491	0.000704119	0.00018006	0	0.000310674	0	0	0	0.000153948	0	7.98765e-05	0	0.000272588	3.87499e-05	2.57241e-05	0	0	7.05501e-05	1.76053e-05	0	0	2.72131e-05	8.6197e-05	0	0.000188159	0.0013082	2.41721e-05	0.000224071	0
[Eubacterium]_nodatum_group	0.000290309	0.000250599	0.000603531	0.000154337	0.00116788	0	4.45236e-05	0.000256496	0.000708754	0.000835716	0	0	0	0.000247807	0.000213125	0.000874621	0.000539185	0.000320307	4.70334e-05	3.52106e-05	0.000453823	0.000312744	0.000680328	0.000201126	0.000399231	0.000125439	0.000178391	0.000290065	0.000868274	0.000305586
[Eubacterium]_ruminantium_group	0	2.78443e-05	0	0	0	1.94171e-05	0	0	0	0	0	0	0	0	0	0	0	0	2.35167e-05	0	0	0.00239771	0	0	0	0	8.91955e-05	0	0	0
[Eubacterium]_siraeum_group	0.00580619	0.00960628	0.00852487	0	0.0244982	0.00130095	2.22618e-05	0.000410393	0.0202914	0.00593798	2.27216e-05	7.98765e-05	0.0294088	2.47807e-05	0	5.14483e-05	0.00455612	4.00384e-05	7.05501e-05	0.00473583	9.07647e-05	0.0296325	0.000544262	0.00399379	0.000873319	0	2.97318e-05	0.00655064	0	0
[Eubacterium]_ventriosum_group	0	0	0	0	0.000271599	5.82513e-05	0	0	0.000577504	0.00017594	0	0	0	2.47807e-05	1.9375e-05	0	0	0	0	0	0	0	0	0	0.000149712	0	8.91955e-05	9.66884e-05	0	0
[Eubacterium]_xylanophilum_group	0.00130639	0.0122515	0.00465222	0.00380698	0.0427768	0.000330091	0.00109083	0.000846436	0.0101851	0.00127557	2.27216e-05	0.00375419	0.000569419	0.00136294	0.00929998	0.00290683	0.00250721	0.00216208	0	0.000985898	0.00190606	0.000286682	0.00759246	0.0230721	0.0130249	0.032426	0.00838437	0.0185158	0.000840266	0.00021391
[Ruminococcus]_gauvreauii_group	2.90309e-05	0.00019491	2.51471e-05	2.57228e-05	0.000190119	0	2.22618e-05	2.56496e-05	0.000131251	0	0	2.66255e-05	0	2.47807e-05	0	0.000180069	2.69593e-05	2.00192e-05	0.00049385	0	6.80735e-05	0	2.72131e-05	8.6197e-05	4.99039e-05	0	0.000208123	4.83442e-05	8.40266e-05	3.05586e-05
[Ruminococcus]_gnavus_group	0	8.35329e-05	0.000402354	0.000334397	0	5.82513e-05	2.22618e-05	2.56496e-05	5.25003e-05	0.000153948	2.27216e-05	0.00082539	0	4.95614e-05	3.87499e-05	0	0	0	7.05501e-05	0	0	0	0	0.000201126	0	0.000439037	0.00202176	2.41721e-05	0.000616195	0
[Ruminococcus]_torques_group	0	0.000918862	0.000452648	0.000128614	2.71599e-05	0.000116503	8.90472e-05	2.56496e-05	0	0.000461843	6.81648e-05	0.000266255	5.02428e-05	0.000619517	3.87499e-05	0.000128621	0.000134796	0	0.000235167	0.000105632	0.000181529	5.21241e-05	0.000108852	0.000316056	0.000324376	0.000344957	0.000505441	0.000217549	0.000616195	9.16758e-05
alphaI_cluster	0	0	0	0	0	0	0	0	0	0	0	0	0	0	0	0	0	0	0	0	0	0	0	0	0	0	0	0	0	0
bacterium_YC_LK_LKJ36	0	0	0	0	0	0	0	0	2.62502e-05	0	0	2.66255e-05	0	0	0	0	0	0	2.35167e-05	0	0	0	0	0	2.4952e-05	3.13598e-05	0	0	0	0
bacterium_YC_ZSS_LKJ173	0	0	0	0	0	0	0	0	0	0	0	0	0	2.47807e-05	0	0	0	0	0	0	0	0	0	0	0	0	0	0	0	0
wb1_A12	0	0	0	0	0	0	2.22618e-05	0	0	0	0	0	0	0	0	0	0	0	0	0	0	0	0	0	0	0	0	0	0	3.05586e-05
wb1_P19	0	0	0	0	0	0	0	0	7.87505e-05	0	0	2.66255e-05	1.67476e-05	0	0	0	0	0	0	3.52106e-05	0	0	0	0	0	0	0	0	0	0
