# Supplementary material for: Gut microbiota-modulated glutamic acid rejuvenates the quality of oocytes deteriorated by advanced reproductive age
Source: EMBO Mol Med. 2026 May 8;18(6):2404–35. doi: 10.1038/s44321-026-00443-3 (PMC13270145; doi:10.1038/s44321-026-00443-3)
Supplement: Supplementary file 11 — Source data Fig. 2 [file 44321_2026_443_MOESM11_ESM.zip]

Archive with 52 entries (43 files):
- Figure 2/
- __MACOSX/._Figure 2
- Figure 2/.DS_Store
- __MACOSX/Figure 2/._.DS_Store
- Figure 2/2E-H/
- __MACOSX/Figure 2/._2E-H
- Figure 2/2I/
- __MACOSX/Figure 2/._2I
- Figure 2/2J-K/
- __MACOSX/Figure 2/._2J-K
- Figure 2/2C/
- __MACOSX/Figure 2/._2C
- Figure 2/2D/
- __MACOSX/Figure 2/._2D
- Figure 2/2M/
- __MACOSX/Figure 2/._2M
- Figure 2/2L/
- __MACOSX/Figure 2/._2L
- Figure 2/2B/
- __MACOSX/Figure 2/._2B
- Figure 2/2E-H/2E-H.xlsx
- __MACOSX/Figure 2/2E-H/._2E-H.xlsx
- Figure 2/2I/╬▒-tubulin YY-FMT.tif
- __MACOSX/Figure 2/2I/._╬▒-tubulin YY-FMT.tif
- Figure 2/2I/╬▒-tubulin YA-FMT.tif
- __MACOSX/Figure 2/2I/._╬▒-tubulin YA-FMT.tif
- Figure 2/2I/╬▒-tubulin AA-FMT.tif
- __MACOSX/Figure 2/2I/._╬▒-tubulin AA-FMT.tif
- Figure 2/2J-K/2J-K.xlsx
- __MACOSX/Figure 2/2J-K/._2J-K.xlsx
- Figure 2/2C/Fertility.xlsx
- __MACOSX/Figure 2/2C/._Fertility.xlsx
- Figure 2/2D/Oocytes YA-FMT.tif
- __MACOSX/Figure 2/2D/._Oocytes YA-FMT.tif
- Figure 2/2D/Oocytes AA-FMT.tif
- __MACOSX/Figure 2/2D/._Oocytes AA-FMT.tif
- Figure 2/2D/Oocytes YY-FMT.tif
- __MACOSX/Figure 2/2D/._Oocytes YY-FMT.tif
- Figure 2/2M/Aneuploidy.xlsx
- __MACOSX/Figure 2/2M/._Aneuploidy.xlsx
- Figure 2/2L/Chromosome spreading YY-FMT.tif
- __MACOSX/Figure 2/2L/._Chromosome spreading YY-FMT.tif
- Figure 2/2L/Chromosome spreading YA-FMT.tif
- __MACOSX/Figure 2/2L/._Chromosome spreading YA-FMT.tif
- Figure 2/2L/Chromosome spreading AA-FMT.tif
- __MACOSX/Figure 2/2L/._Chromosome spreading AA-FMT.tif
- Figure 2/2B/Fertility YY-FMT.jpg
- __MACOSX/Figure 2/2B/._Fertility YY-FMT.jpg
- Figure 2/2B/Fertility YA-FMT.jpg
- __MACOSX/Figure 2/2B/._Fertility YA-FMT.jpg
- Figure 2/2B/Fertility AA-FMT.jpg
- __MACOSX/Figure 2/2B/._Fertility AA-FMT.jpg
