# Supplementary material for: Gut microbiota-modulated glutamic acid rejuvenates the quality of oocytes deteriorated by advanced reproductive age
Source: EMBO Mol Med. 2026 May 8;18(6):2404–35. doi: 10.1038/s44321-026-00443-3 (PMC13270145; doi:10.1038/s44321-026-00443-3)
Supplement: Supplementary file 11 — Source data Fig. 2 [file 44321_2026_443_MOESM11_ESM.zip › Figure 2/2E-H/2E-H.xlsx]

## Sheet: Females ovulated
Young+YF			Aged+AF			Aged+YF
Ovulated	Total		Ovulated	Total		Ovulated	Total
10	10	1	9	20	0.45	9	10	0.9
10	10	1	6	13	0.461538	12	15	0.8
15	15	1	11	20	0.55	13	18	0.722222

## Sheet: Ovulated oocytes
Young+YF	Aged+AF	Aged+YF
24	1	2
42	1	18
35	1	16
26	4	1
31	4	24
34	6	15
24	0	3
28	0	5
37	0	3
30	7	6
37	9	21
40	5	7
19	4	4
18	6	10
21	7	4
14		12
19		31
23		12
13		5

## Sheet: Fragmentation
Young+YF			Aged+AF			Aged+YF
Fragmentation oocytes	Total oocytes		Fragmentation oocytes	Total oocytes		Fragmentation oocytes	Total oocytes
4	67	0.0597015	2	7	0.285714	4	25	0.16
0	124	0	5	34	0.147059	5	43	0.116279
0	132	0	4	18	0.222222	2	17	0.117647
10	139	0.0719424	8	38	0.210526	4	43	0.0930233

## Sheet: PB1 extrusion
Young+YF			Aged+AF			Aged+YF
PB1 oocytes	Total oocytes		PB1 oocytes	Total oocytes		PB1 oocytes	Total oocytes
69	69	1	13	22	0.590909	21	31	0.677419
45	48	0.9375	8	16	0.5	19	27	0.703704
53	54	0.981481	9	14	0.642857	10	14	0.714286
