# Supplementary material for: Gut microbiota-modulated glutamic acid rejuvenates the quality of oocytes deteriorated by advanced reproductive age
Source: EMBO Mol Med. 2026 May 8;18(6):2404–35. doi: 10.1038/s44321-026-00443-3 (PMC13270145; doi:10.1038/s44321-026-00443-3)
Supplement: Supplementary file 11 — Source data Fig. 2 [file 44321_2026_443_MOESM11_ESM.zip › Figure 2/2J-K/2J-K.xlsx]

## Sheet: Aberrant Spindle
YY-FMT			AA-FMT			YA-FMT
Aberrant Spindle	Total		Aberrant Spindle	Total		Aberrant Spindle	Total
11	53	0.207547	6	9	0.666667	11	33	0.333333
12	103	0.116505	8	17	0.470588	5	18	0.277778
6	26	0.230769	7	16	0.4375	4	16	0.25
11	71	0.15493	12	19	0.631579
14	79	0.177215

## Sheet: Misaligned chromosome
YY-FMT			AA-FMT			YA-FMT
Misaligned chromosome	Total		Misaligned chromosome	Total		Misaligned chromosome	Total
11	53	0.207547	5	9	0.555556	16	45	0.355556
22	103	0.213592	7	17	0.411765	4	18	0.222222
16	71	0.225352	7	16	0.4375	1	4	0.25
18	79	0.227848	11	19	0.578947
