# Supplementary material for: Gut microbiota-modulated glutamic acid rejuvenates the quality of oocytes deteriorated by advanced reproductive age
Source: EMBO Mol Med. 2026 May 8;18(6):2404–35. doi: 10.1038/s44321-026-00443-3 (PMC13270145; doi:10.1038/s44321-026-00443-3)
Supplement: Supplementary file 11 — Source data Fig. 2 [file 44321_2026_443_MOESM11_ESM.zip › Figure 2/2C/Fertility.xlsx]

## Sheet: Sheet1
	The first litter	The second litter	The third litter	The fourth litter	The fifth litter	The sixth litter	Total pups	Total number of nests	Average
YY-FMT-1	14	15	14	13	14	14	84	6	14
YY-FMT-2	12	17	19	7			55	4	13.75
YY-FMT-3	13	17	13	13	15	13	84	6	14
YY-FMT-4	12	17	13	16	16	13	87	6	14.5
YY-FMT-5	14	18	15	15	15	16	93	6	15.5
AA-FMT-1	4	4	1				9	3	3
AA-FMT-2	8	6	2	3			19	4	4.75
AA-FMT-3	7	3	3				13	3	4.33333
AA-FMT-4	3	3					6	2	3
AA-FMT-5	1	4	1				6	3	2
AA-FMT-6	5	2					7	2	3.5
YA-FMT-1	10	8	8				26	3	8.66667
YA-FMT-2	7	8	3				18	3	6
YA-FMT-3	5	7	4				16	3	5.33333
YA-FMT-4	5	8	5				18	3	6
YA-FMT-5	10	7	4				21	3	7
YA-FMT-6	6						6	1	6
YA-FMT-7	9	7	8	9	7		40	5	8
YA-FMT-8	10	4	8				22	3	7.33333
