# Supplementary material for: Gut microbiota-modulated glutamic acid rejuvenates the quality of oocytes deteriorated by advanced reproductive age
Source: EMBO Mol Med. 2026 May 8;18(6):2404–35. doi: 10.1038/s44321-026-00443-3 (PMC13270145; doi:10.1038/s44321-026-00443-3)
Supplement: Supplementary file 11 — Source data Fig. 2 [file 44321_2026_443_MOESM11_ESM.zip › Figure 2/2M/Aneuploidy.xlsx]

## Sheet: Sheet1
YY-FMT			AA-FMT			YA-FMT
Aneuploidy	Total		Aneuploidy	Total		Aneuploidy	Total
2	17	0.117647	10	23	0.434783	5	16	0.3125
3	22	0.136364	12	30	0.4	5	21	0.238095
4	32	0.125	11	21	0.52381	7	20	0.35
