# Supplementary material for: Gut microbiota-modulated glutamic acid rejuvenates the quality of oocytes deteriorated by advanced reproductive age
Source: EMBO Mol Med. 2026 May 8;18(6):2404–35. doi: 10.1038/s44321-026-00443-3 (PMC13270145; doi:10.1038/s44321-026-00443-3)
Supplement: Supplementary file 12 — Source data Fig. 3 [file 44321_2026_443_MOESM12_ESM.zip]

Archive with 6 entries (4 files):
- Figure 3/
- __MACOSX/._Figure 3
- Figure 3/3G/
- __MACOSX/Figure 3/._3G
- Figure 3/3G/Glutamic acid.xlsx
- __MACOSX/Figure 3/3G/._Glutamic acid.xlsx
