# Supplementary material for: Gut microbiota-modulated glutamic acid rejuvenates the quality of oocytes deteriorated by advanced reproductive age
Source: EMBO Mol Med. 2026 May 8;18(6):2404–35. doi: 10.1038/s44321-026-00443-3 (PMC13270145; doi:10.1038/s44321-026-00443-3)
Supplement: Supplementary file 12 — Source data Fig. 3 [file 44321_2026_443_MOESM12_ESM.zip › Figure 3/3G/Glutamic acid.xlsx]

## Sheet: Sheet1
Glutamic acid
YY-FMT	AA-FMT	YA-FMT
29.0995	27.7877	29.1519
29.7228	28.5841	29.5155
30.2495	28.9162	29.1372
29.5134	29.0757	29.3772
31.5772	29.0228	29.1974
29.6298	29.2892	29.7941
