# Supplementary material for: Gut microbiota-modulated glutamic acid rejuvenates the quality of oocytes deteriorated by advanced reproductive age
Source: EMBO Mol Med. 2026 May 8;18(6):2404–35. doi: 10.1038/s44321-026-00443-3 (PMC13270145; doi:10.1038/s44321-026-00443-3)
Supplement: Supplementary file 13 — Source data Fig. 4 [file 44321_2026_443_MOESM13_ESM.zip]

Archive with 26 entries (20 files):
- Figure 4/
- __MACOSX/._Figure 4
- Figure 4/.DS_Store
- __MACOSX/Figure 4/._.DS_Store
- Figure 4/4E/
- __MACOSX/Figure 4/._4E
- Figure 4/4J/
- __MACOSX/Figure 4/._4J
- Figure 4/4F/
- __MACOSX/Figure 4/._4F
- Figure 4/4H/
- __MACOSX/Figure 4/._4H
- Figure 4/4I/
- __MACOSX/Figure 4/._4I
- Figure 4/4E/Bacteroides_caecimuris.xlsx
- __MACOSX/Figure 4/4E/._Bacteroides_caecimuris.xlsx
- Figure 4/4J/GAD1.xlsx
- __MACOSX/Figure 4/4J/._GAD1.xlsx
- Figure 4/4F/Glutamic acid.xlsx
- __MACOSX/Figure 4/4F/._Glutamic acid.xlsx
- Figure 4/4H/western GAD1.tif
- __MACOSX/Figure 4/4H/._western GAD1.tif
- Figure 4/4I/western tubulin.tif
- __MACOSX/Figure 4/4I/._western tubulin.tif
- Figure 4/4I/western GAD1.tif
- __MACOSX/Figure 4/4I/._western GAD1.tif
