# Supplementary material for: Gut microbiota-modulated glutamic acid rejuvenates the quality of oocytes deteriorated by advanced reproductive age
Source: EMBO Mol Med. 2026 May 8;18(6):2404–35. doi: 10.1038/s44321-026-00443-3 (PMC13270145; doi:10.1038/s44321-026-00443-3)
Supplement: Supplementary file 13 — Source data Fig. 4 [file 44321_2026_443_MOESM13_ESM.zip › Figure 4/4E/Bacteroides_caecimuris.xlsx]

## Sheet: Sheet1
Bacteroides_caecimuris
Young	Young+B.ca
0.00319903	0.0372375
0.00555476	0.0346014
0.00251142	0.0111612
0.00733064	0.0319577
0.00785168	0.0312146
