# Supplementary material for: Gut microbiota-modulated glutamic acid rejuvenates the quality of oocytes deteriorated by advanced reproductive age
Source: EMBO Mol Med. 2026 May 8;18(6):2404–35. doi: 10.1038/s44321-026-00443-3 (PMC13270145; doi:10.1038/s44321-026-00443-3)
Supplement: Supplementary file 13 — Source data Fig. 4 [file 44321_2026_443_MOESM13_ESM.zip › Figure 4/4J/GAD1.xlsx]

## Sheet: Sheet1
1		Area	Grayscale value
GAD1	Young	1000	199883
	Young+B.ca	1000	403189
Tubulin	Young	1508	5188640
	Young+B.ca	1508	5502213
			1.90217
2		Area	Grayscale value
GAD1	Young	1512	479548
	Young+B.ca	1512	741727
Tubulin	Young	2040	5276775
	Young+B.ca	2040	6166744
			1.3235
3		Area	Grayscale value
GAD1	Young	1792	1249218
	Young+B.ca	1792	1994608
Tubulin	Young	1700	5689881
	Young+B.ca	1700	6168473
			1.4728
