# Supplementary material for: Gut microbiota-modulated glutamic acid rejuvenates the quality of oocytes deteriorated by advanced reproductive age
Source: EMBO Mol Med. 2026 May 8;18(6):2404–35. doi: 10.1038/s44321-026-00443-3 (PMC13270145; doi:10.1038/s44321-026-00443-3)
Supplement: Supplementary file 13 — Source data Fig. 4 [file 44321_2026_443_MOESM13_ESM.zip › Figure 4/4F/Glutamic acid.xlsx]

## Sheet: Sheet1
Glutamic_acid
Young	Young+B.ca
849.554	665.919
822.54	790.187
845.464	722.957
766.293	768.299
807.085	784.611
