# Supplementary material for: Gut microbiota-modulated glutamic acid rejuvenates the quality of oocytes deteriorated by advanced reproductive age
Source: EMBO Mol Med. 2026 May 8;18(6):2404–35. doi: 10.1038/s44321-026-00443-3 (PMC13270145; doi:10.1038/s44321-026-00443-3)
Supplement: Supplementary file 14 — Source data Fig. 6 [file 44321_2026_443_MOESM14_ESM.zip]

Archive with 20 entries (15 files):
- Figure 6/
- __MACOSX/._Figure 6
- Figure 6/.DS_Store
- __MACOSX/Figure 6/._.DS_Store
- Figure 6/6E/
- __MACOSX/Figure 6/._6E
- Figure 6/6D/
- __MACOSX/Figure 6/._6D
- Figure 6/6C/
- __MACOSX/Figure 6/._6C
- Figure 6/6A-B/
- __MACOSX/Figure 6/._6A-B
- Figure 6/6E/╬▒-ketoglutaric acid.xlsx
- __MACOSX/Figure 6/6E/._╬▒-ketoglutaric acid.xlsx
- Figure 6/6D/Glutathione.xlsx
- __MACOSX/Figure 6/6D/._Glutathione.xlsx
- Figure 6/6C/Glutamic acid.xlsx
- __MACOSX/Figure 6/6C/._Glutamic acid.xlsx
- Figure 6/6A-B/6A-B.xlsx
- __MACOSX/Figure 6/6A-B/._6A-B.xlsx
