# Supplementary material for: Gut microbiota-modulated glutamic acid rejuvenates the quality of oocytes deteriorated by advanced reproductive age
Source: EMBO Mol Med. 2026 May 8;18(6):2404–35. doi: 10.1038/s44321-026-00443-3 (PMC13270145; doi:10.1038/s44321-026-00443-3)
Supplement: Supplementary file 14 — Source data Fig. 6 [file 44321_2026_443_MOESM14_ESM.zip › Figure 6/6E/╬▒-ketoglutaric acid.xlsx]

## Sheet: Sheet1
α-ketoglutaric acid
Young	Aged
124.94	84.2531
72.7622	65.8411
94.0499	70.4605
95.4431	55.8676
54.9149	49.7398
91.7496	35.1912
