# Supplementary material for: Gut microbiota-modulated glutamic acid rejuvenates the quality of oocytes deteriorated by advanced reproductive age
Source: EMBO Mol Med. 2026 May 8;18(6):2404–35. doi: 10.1038/s44321-026-00443-3 (PMC13270145; doi:10.1038/s44321-026-00443-3)
Supplement: Supplementary file 14 — Source data Fig. 6 [file 44321_2026_443_MOESM14_ESM.zip › Figure 6/6D/Glutathione.xlsx]

## Sheet: Sheet1
Glutathione
Young	Aged
4097.12	1627.53
2709.92	1569.31
2692.04	1684.04
3744.78	1755.01
2549.47	1922.54
2616.07	1765.01
