# Supplementary material for: Gut microbiota-modulated glutamic acid rejuvenates the quality of oocytes deteriorated by advanced reproductive age
Source: EMBO Mol Med. 2026 May 8;18(6):2404–35. doi: 10.1038/s44321-026-00443-3 (PMC13270145; doi:10.1038/s44321-026-00443-3)
Supplement: Supplementary file 14 — Source data Fig. 6 [file 44321_2026_443_MOESM14_ESM.zip › Figure 6/6C/Glutamic acid.xlsx]

## Sheet: Sheet1
Glutamic acid
Young	Aged
9123.73	8615.44
9557.65	7952.81
9228.27	8777.54
9318.4	8471
9305.14	8569.96
9573.88	8558.05
