# Supplementary material for: Gut microbiota-modulated glutamic acid rejuvenates the quality of oocytes deteriorated by advanced reproductive age
Source: EMBO Mol Med. 2026 May 8;18(6):2404–35. doi: 10.1038/s44321-026-00443-3 (PMC13270145; doi:10.1038/s44321-026-00443-3)
Supplement: Supplementary file 15 — Source data Fig. 7 [file 44321_2026_443_MOESM15_ESM.zip]

Archive with 56 entries (46 files):
- Figure 7/
- __MACOSX/._Figure 7
- Figure 7/.DS_Store
- __MACOSX/Figure 7/._.DS_Store
- Figure 7/7J/
- __MACOSX/Figure 7/._7J
- Figure 7/7M/
- __MACOSX/Figure 7/._7M
- Figure 7/7B/
- __MACOSX/Figure 7/._7B
- Figure 7/7L/
- __MACOSX/Figure 7/._7L
- Figure 7/7K/
- __MACOSX/Figure 7/._7K
- Figure 7/7C-F/
- __MACOSX/Figure 7/._7C-F
- Figure 7/7I/
- __MACOSX/Figure 7/._7I
- Figure 7/7G/
- __MACOSX/Figure 7/._7G
- Figure 7/7H/
- __MACOSX/Figure 7/._7H
- Figure 7/7J/Chromosome spreading Young.tif
- __MACOSX/Figure 7/7J/._Chromosome spreading Young.tif
- Figure 7/7J/Chromosome spreading Aged+Glu.tif
- __MACOSX/Figure 7/7J/._Chromosome spreading Aged+Glu.tif
- Figure 7/7J/Chromosome spreading Aged.tif
- __MACOSX/Figure 7/7J/._Chromosome spreading Aged.tif
- Figure 7/7M/Fertility.xlsx
- __MACOSX/Figure 7/7M/._Fertility.xlsx
- Figure 7/7B/Oocytes Aged.tif
- __MACOSX/Figure 7/7B/._Oocytes Aged.tif
- Figure 7/7B/Oocytes Aged+Glu.tif
- __MACOSX/Figure 7/7B/._Oocytes Aged+Glu.tif
- Figure 7/7B/Oocytes Young.tif
- __MACOSX/Figure 7/7B/._Oocytes Young.tif
- Figure 7/7L/Pups Aged+Glu.tif
- __MACOSX/Figure 7/7L/._Pups Aged+Glu.tif
- Figure 7/7L/Pups Young.tif
- __MACOSX/Figure 7/7L/._Pups Young.tif
- Figure 7/7L/Pups Aged.tif
- __MACOSX/Figure 7/7L/._Pups Aged.tif
- Figure 7/7K/Aneuploidy.xlsx
- __MACOSX/Figure 7/7K/._Aneuploidy.xlsx
- Figure 7/7C-F/7C-F.xlsx
- __MACOSX/Figure 7/7C-F/._7C-F.xlsx
- Figure 7/7I/Misaligned chromosome.xlsx
- __MACOSX/Figure 7/7I/._Misaligned chromosome.xlsx
- Figure 7/7G/Tubulin Aged.tif
- __MACOSX/Figure 7/7G/._Tubulin Aged.tif
- Figure 7/7G/Tubulin Young.tif
- __MACOSX/Figure 7/7G/._Tubulin Young.tif
- Figure 7/7G/Tubulin Aged+GLU.tif
- __MACOSX/Figure 7/7G/._Tubulin Aged+GLU.tif
- Figure 7/7H/Aberrant spindle.xlsx
- __MACOSX/Figure 7/7H/._Aberrant spindle.xlsx
