# Supplementary material for: Gut microbiota-modulated glutamic acid rejuvenates the quality of oocytes deteriorated by advanced reproductive age
Source: EMBO Mol Med. 2026 May 8;18(6):2404–35. doi: 10.1038/s44321-026-00443-3 (PMC13270145; doi:10.1038/s44321-026-00443-3)
Supplement: Supplementary file 15 — Source data Fig. 7 [file 44321_2026_443_MOESM15_ESM.zip › Figure 7/7M/Fertility.xlsx]

## Sheet: Sheet1
		The first litter	The second litter	The third litter	The fourth litter	The fifth litter	The sixth litter	Total pups	Total number of nests	Average
Young	1	13	14	14	15	10	6	72	6	12
	2	14	17	18	15	10		74	5	14.8
	3	11	15	13	14	9		62	5	12.4
	4	15	13	12	11			51	4	12.75
	5	15	15	15	16	10		71	5	14.2
Aged	1	2	5	3				10	3	3.33333
	2	5	4					9	2	4.5
	3	7						7	1	7
	4	2						2	1	2
	5	4						4	1	4
	6	3	5					8	2	4
Aged+Glu	1	11	9	12				32	3	10.6667
	2	3	4	1				8	3	2.66667
	3	5	7					12	2	6
	4	12						12	1	12
	5	9						9	1	9
	6	5						5	1	5
	7	5						5	1	5
	8	11	8	12				31	3	10.3333
	9	10	8					18	2	9
