# Supplementary material for: Gut microbiota-modulated glutamic acid rejuvenates the quality of oocytes deteriorated by advanced reproductive age
Source: EMBO Mol Med. 2026 May 8;18(6):2404–35. doi: 10.1038/s44321-026-00443-3 (PMC13270145; doi:10.1038/s44321-026-00443-3)
Supplement: Supplementary file 15 — Source data Fig. 7 [file 44321_2026_443_MOESM15_ESM.zip › Figure 7/7K/Aneuploidy.xlsx]

## Sheet: Sheet1
Young			Aged			Aged+Glu
Aneuploidy	Total		Aneuploidy	Total		Aneuploidy	Total
5	30	0.166667	6	13	0.461538	7	20	0.35
4	23	0.173913	9	14	0.642857	5	18	0.277778
4	29	0.137931	9	18	0.5	6	24	0.25
