# Supplementary material for: Gut microbiota-modulated glutamic acid rejuvenates the quality of oocytes deteriorated by advanced reproductive age
Source: EMBO Mol Med. 2026 May 8;18(6):2404–35. doi: 10.1038/s44321-026-00443-3 (PMC13270145; doi:10.1038/s44321-026-00443-3)
Supplement: Supplementary file 15 — Source data Fig. 7 [file 44321_2026_443_MOESM15_ESM.zip › Figure 7/7C-F/7C-F.xlsx]

## Sheet: Females ovulated
Females ovulated
Young			Aged			Aged+Glu
5	5	1	6	12	0.5	4	6	0.666667
8	10	0.8	3	6	0.5	9	12	0.75
9	10	0.9	6	14	0.428571	3	5	0.6

## Sheet: Ovulated oocytes
Ovulated oocytes
Young	Aged	Aged+Glu
12	2	0
24	5	14
15	1	14
14	7	16
29	3	4
19	1	8
16	4	23
18	4	16
34	3	7
29	15
25	9
	0
	5

## Sheet: Fragmentation
Fragmentation
Young			Aged			Aged+Glu
0	74	0	6	23	0.26087	1	34	0.0294118
3	114	0.0263158	20	71	0.28169	2	23	0.0869565
1	122	0.00819672	5	29	0.172414	8	48	0.166667
						2	18	0.111111

## Sheet: PB1 extrusion
PB1 extrusion
Young			Aged			Aged+Glu
107	121	0.884298	16	31	0.516129	37	45	0.822222
118	120	0.983333	14	24	0.583333	26	38	0.684211
44	44	1	17	35	0.485714	23	26	0.884615
