# Supplementary material for: Gut microbiota-modulated glutamic acid rejuvenates the quality of oocytes deteriorated by advanced reproductive age
Source: EMBO Mol Med. 2026 May 8;18(6):2404–35. doi: 10.1038/s44321-026-00443-3 (PMC13270145; doi:10.1038/s44321-026-00443-3)
Supplement: Supplementary file 15 — Source data Fig. 7 [file 44321_2026_443_MOESM15_ESM.zip › Figure 7/7I/Misaligned chromosome.xlsx]

## Sheet: Sheet1
	Misaligned chromosome	Total
Young	3	18	0.166667
	3	15	0.2
	2	18	0.111111
Aged	4	9	0.444444
	8	16	0.5
	14	24	0.583333
Aged+Glu	10	35	0.285714
	22	60	0.366667
	8	23	0.347826
