# Supplementary material for: Gut microbiota-modulated glutamic acid rejuvenates the quality of oocytes deteriorated by advanced reproductive age
Source: EMBO Mol Med. 2026 May 8;18(6):2404–35. doi: 10.1038/s44321-026-00443-3 (PMC13270145; doi:10.1038/s44321-026-00443-3)
Supplement: Supplementary file 15 — Source data Fig. 7 [file 44321_2026_443_MOESM15_ESM.zip › Figure 7/7H/Aberrant spindle.xlsx]

## Sheet: Sheet1
	Aberrant spindle	Total
Young	2	18	0.111111
	2	15	0.133333
	2	18	0.111111
Aged	5	9	0.555556
	8	16	0.5
	10	24	0.416667
Aged+Glu	7	35	0.2
	18	60	0.3
	6	23	0.26087
