# Supplementary material for: Gut microbiota-modulated glutamic acid rejuvenates the quality of oocytes deteriorated by advanced reproductive age
Source: EMBO Mol Med. 2026 May 8;18(6):2404–35. doi: 10.1038/s44321-026-00443-3 (PMC13270145; doi:10.1038/s44321-026-00443-3)
Supplement: Supplementary file 16 — Source data Fig. 8 [file 44321_2026_443_MOESM16_ESM.zip]

Archive with 64 entries (55 files):
- Figure 8/
- __MACOSX/._Figure 8
- Figure 8/.DS_Store
- __MACOSX/Figure 8/._.DS_Store
- Figure 8/8I/
- __MACOSX/Figure 8/._8I
- Figure 8/8G/
- __MACOSX/Figure 8/._8G
- Figure 8/8F/
- __MACOSX/Figure 8/._8F
- Figure 8/8H/
- __MACOSX/Figure 8/._8H
- Figure 8/8J/
- __MACOSX/Figure 8/._8J
- Figure 8/8E/
- __MACOSX/Figure 8/._8E
- Figure 8/8L/
- __MACOSX/Figure 8/._8L
- Figure 8/8K/
- __MACOSX/Figure 8/._8K
- Figure 8/8I/Young.tif
- __MACOSX/Figure 8/8I/._Young.tif
- Figure 8/8I/Aged.tif
- __MACOSX/Figure 8/8I/._Aged.tif
- Figure 8/8I/Aged+Glu.tif
- __MACOSX/Figure 8/8I/._Aged+Glu.tif
- Figure 8/8G/Mitotracker Young.tif
- __MACOSX/Figure 8/8G/._Mitotracker Young.tif
- Figure 8/8G/Mitotracker Aged.tif
- __MACOSX/Figure 8/8G/._Mitotracker Aged.tif
- Figure 8/8G/Mitotracker Aged+Glu.tif
- __MACOSX/Figure 8/8G/._Mitotracker Aged+Glu.tif
- Figure 8/8F/GSH.xlsx
- __MACOSX/Figure 8/8F/._GSH.xlsx
- Figure 8/8H/Mitochondria.xlsx
- __MACOSX/Figure 8/8H/._Mitochondria.xlsx
- Figure 8/8J/JC-1.xlsx
- __MACOSX/Figure 8/8J/._JC-1.xlsx
- Figure 8/8E/Merge Aged.tif
- __MACOSX/Figure 8/8E/._Merge Aged.tif
- Figure 8/8E/Merge Aged+Glu.tif
- __MACOSX/Figure 8/8E/._Merge Aged+Glu.tif
- Figure 8/8E/DIC Aged+Glu.tif
- __MACOSX/Figure 8/8E/._DIC Aged+Glu.tif
- Figure 8/8E/GSH Young.tif
- __MACOSX/Figure 8/8E/._GSH Young.tif
- Figure 8/8E/GSH Aged.tif
- __MACOSX/Figure 8/8E/._GSH Aged.tif
- Figure 8/8E/Merge Young.tif
- __MACOSX/Figure 8/8E/._Merge Young.tif
- Figure 8/8E/DIC Young.tif
- __MACOSX/Figure 8/8E/._DIC Young.tif
- Figure 8/8E/GSH Age+Glu.tif
- __MACOSX/Figure 8/8E/._GSH Age+Glu.tif
- Figure 8/8E/DIC Aged.tif
- __MACOSX/Figure 8/8E/._DIC Aged.tif
- Figure 8/8L/ROS.xlsx
- __MACOSX/Figure 8/8L/._ROS.xlsx
- Figure 8/8K/Young.tif
- __MACOSX/Figure 8/8K/._Young.tif
- Figure 8/8K/Aged.tif
- __MACOSX/Figure 8/8K/._Aged.tif
- Figure 8/8K/Aged+GLU.tif
- __MACOSX/Figure 8/8K/._Aged+GLU.tif
