# Supplementary material for: Gut microbiota-modulated glutamic acid rejuvenates the quality of oocytes deteriorated by advanced reproductive age
Source: EMBO Mol Med. 2026 May 8;18(6):2404–35. doi: 10.1038/s44321-026-00443-3 (PMC13270145; doi:10.1038/s44321-026-00443-3)
Supplement: Supplementary file 16 — Source data Fig. 8 [file 44321_2026_443_MOESM16_ESM.zip › Figure 8/8F/GSH.xlsx]

## Sheet: Sheet1
GSH
Young	Aged	Aged+Glu
715.363	480.837	1095.57
1343.11	656.492	1556.02
975.383	422.617	1531.91
1575.49	1362.85	1463.05
853.901	773.164	1648.87
1632.29	648.226	2177.8
1323.59	1376.13	758.667
1545.3	676.025	777.997
832.906	582.72	824.281
981.858	1446.32	1193.89
1261.64	1541.92	865.802
701.264	914.153	801.165
986.108	1299.28	1097.81
1844.94		2026.36
1591.62		1800.96
1894.87		1530.9
1585.05		2318.3
1358.19		1983.92
929.852		1606.72
1187.86
915.992
1356.73
657.628
1394.6
1299.83
1330.21
908.889
1145.39
1407
430.515
1514.35
1099.56
1612.22
1458.63
1092.99
1547.64
976.994
1511.08
2099.96
2028.06
1305.22
1942.13
1199
