# Supplementary material for: Gut microbiota-modulated glutamic acid rejuvenates the quality of oocytes deteriorated by advanced reproductive age
Source: EMBO Mol Med. 2026 May 8;18(6):2404–35. doi: 10.1038/s44321-026-00443-3 (PMC13270145; doi:10.1038/s44321-026-00443-3)
Supplement: Supplementary file 16 — Source data Fig. 8 [file 44321_2026_443_MOESM16_ESM.zip › Figure 8/8H/Mitochondria.xlsx]

## Sheet: Sheet1
Mitochondria
Young	Aged	Aged+Glu
9369.47	1419.75	8361.79
4822.31	2589.32	3500.47
2486.02	2256.03	4106.91
3991.07	1577.54	4447.64
4795.71	1312.88	4398.67
8497.28	3475.81	4688.28
9506.06	1715.76	3101.79
4020.92	2429.41	1818.98
2109.68	515.538	1769.91
4067.8	3204.7	4659.16
3613.92	1983.49	2309.63
4157.48	988.574	7099.98
4391.51	632.866	3975.11
4713.99	4216.97	5303.05
2300.47	502.965	2428.61
5608.61	5398.77	3501.63
7499.94	3376.77	4876.52
3482.98		2154.97
4450.7		2856.33
6126.19		4576.63
7171.82		3728.47
3172.14		7287.81
7020.24		6597.6
3361.6		4464.95
7017.83
4068.89
4120.83
2938.54
3059.12
7208.2
2730.03
9068.83
3436.12
3800.02
7454.85
6252.73
2180.78
2431.09
2892.07
3218.94
7259.15
4547.44
5341.71
3246.72
3385.96
2815.07
4266.54
5214.09
